# Supplementary material for: Highly reversible zinc metal anode enabled by strong Brønsted acid and hydrophobic interfacial chemistry
Source: Nat Commun. 2024 May 21;15:4303. doi: 10.1038/s41467-024-48444-5 (PMC11109197; doi:10.1038/s41467-024-48444-5)
Supplement: Supplementary file 4 — Source data [file 41467_2024_48444_MOESM4_ESM.zip]

Archive with 5 entries (5 files):
- Source data/Figure2.xlsx
- Source data/Figure3.xlsx
- Source data/Figure4.xlsx
- Source data/Figure5.xlsx
- Source data/Figure6.xlsx
