# Supplementary material for: Highly reversible zinc metal anode enabled by strong Brønsted acid and hydrophobic interfacial chemistry
Source: Nat Commun. 2024 May 21;15:4303. doi: 10.1038/s41467-024-48444-5 (PMC11109197; doi:10.1038/s41467-024-48444-5)
Supplement: Supplementary file 4 — Source data [file 41467_2024_48444_MOESM4_ESM.zip › Source data/Figure2.xlsx]

## Sheet: Figure2c
pH
1 m ZnSO4
Time (min)	pH
0	4.76
5	4.91
10	5.02
30	5.3
60	5.36
90	5.38
120	5.41
150	5.43
180	5.47

## Sheet: Figure2d
pH
1 m ZnSO4-0.1 m HTFSI
Time (min)	pH
0	1.57
5	1.58
10	1.59
30	1.61
60	1.64
90	1.66
120	1.68
150	1.71
180	1.71

## Sheet: Figure2g1
voltage-time profiles
0	-0.0006
0	-0.0009
0.01	-0.0009
0.01	-0.0006
0.01	-0.0006
0.01	-0.0009
0.02	-0.0009
0.02	-0.0006
0.02	-0.0006
0.03	-0.0006
0.03	-0.0012
0.03	-0.0009
0.03	-0.0012
0.04	-0.0016
0.04	-0.0006
0.04	-0.0016
0.04	-0.0012
0.05	-0.0009
0.05	-0.0009
0.05	-0.0016
0.06	-0.0016
0.06	-0.0016
0.06	-0.0016
0.06	-0.0006
0.07	-0.0009
0.07	-0.0009
0.07	-0.0006
0.08	-0.0009
0.08	-0.0016
0.08	-0.0016
0.08	-0.0019
0.08	-0.0471
0.09	-0.0471
0.09	-0.0468
0.09	-0.0459
0.09	-0.045
0.1	-0.0456
0.1	-0.0446
0.1	-0.0443
0.11	-0.045
0.11	-0.0453
0.11	-0.0446
0.11	-0.0446
0.12	-0.0453
0.12	-0.0453
0.12	-0.045
0.13	-0.0443
0.13	-0.0443
0.13	-0.0453
0.13	-0.045
0.14	-0.0446
0.14	-0.0443
0.14	-0.0443
0.14	-0.0443
0.15	-0.045
0.15	-0.044
0.15	-0.044
0.16	-0.0446
0.16	-0.0443
0.16	-0.0437
0.16	-0.0443
0.17	-0.0437
0.17	-0.044
0.17	-0.0437
0.18	-0.0431
0.18	-0.0434
0.18	-0.0434
0.18	-0.0434
0.19	-0.0434
0.19	-0.0434
0.19	-0.0428
0.2	-0.0434
0.2	-0.0425
0.2	-0.0422
0.2	-0.0425
0.21	-0.0425
0.21	-0.0422
0.21	-0.0422
0.21	-0.0425
0.22	-0.0425
0.22	-0.0415
0.22	-0.0415
0.23	-0.0419
0.23	-0.0419
0.23	-0.0422
0.23	-0.0415
0.24	-0.0422
0.24	-0.0419
0.24	-0.0422
0.24	-0.0415
0.25	-0.0415
0.25	-0.0415
0.25	-0.0415
0.26	-0.0412
0.26	-0.0415
0.26	-0.0412
0.26	-0.0415
0.27	-0.0412
0.27	-0.0412
0.27	-0.0412
0.28	-0.0412
0.28	-0.0412
0.28	-0.0409
0.28	-0.0409
0.29	-0.0412
0.29	-0.0412
0.29	-0.0409
0.29	-0.0412
0.3	-0.0406
0.3	-0.0406
0.3	-0.0409
0.31	-0.0409
0.31	-0.0412
0.31	-0.0406
0.31	-0.0403
0.32	-0.0406
0.32	-0.0406
0.32	-0.0403
0.33	-0.0403
0.33	-0.0406
0.33	-0.0409
0.33	-0.0397
0.34	-0.04
0.34	-0.0403
0.34	-0.0403
0.34	-0.0403
0.35	-0.0403
0.35	-0.0397
0.35	-0.0397
0.36	-0.04
0.36	-0.0394
0.36	-0.0384
0.36	-0.0394
0.37	-0.0391
0.37	-0.0394
0.37	-0.0394
0.38	-0.0397
0.38	-0.0403
0.38	-0.0403
0.38	-0.0391
0.39	-0.0381
0.39	-0.0397
0.39	-0.0397
0.39	-0.0391
0.4	-0.0397
0.4	-0.0384
0.4	-0.0384
0.41	-0.0378
0.41	-0.0375
0.41	-0.0391
0.41	-0.0378
0.42	-0.0378
0.42	-0.0378
0.42	-0.0391
0.43	-0.0378
0.43	-0.0384
0.43	-0.0375
0.43	-0.0384
0.44	-0.0375
0.44	-0.0378
0.44	-0.0375
0.44	-0.0384
0.45	-0.0375
0.45	-0.0375
0.45	-0.0375
0.46	-0.0375
0.46	-0.0381
0.46	-0.0381
0.46	-0.0375
0.47	-0.0384
0.47	-0.0375
0.47	-0.0375
0.48	-0.0372
0.48	-0.0372
0.48	-0.0375
0.48	-0.0378
0.49	-0.0372
0.49	-0.0372
0.49	-0.0372
0.49	-0.0378
0.5	-0.0375
0.5	-0.0372
0.5	-0.0372
0.51	-0.0372
0.51	-0.0369
0.51	-0.0369
0.51	-0.0372
0.52	-0.0369
0.52	-0.0372
0.52	-0.0372
0.53	-0.0372
0.53	-0.0369
0.53	-0.0372
0.53	-0.0372
0.54	-0.0372
0.54	-0.0369
0.54	-0.0372
0.54	-0.0369
0.55	-0.0369
0.55	-0.0372
0.55	-0.0369
0.56	-0.0372
0.56	-0.0369
0.56	-0.0369
0.56	-0.0369
0.57	-0.0372
0.57	-0.0369
0.57	-0.0372
0.58	-0.0372
0.58	-0.0369
0.58	-0.0372
0.58	-0.0372
0.59	-0.0369
0.59	-0.0372
0.59	-0.0369
0.59	-0.0369
0.6	-0.0369
0.6	-0.0372
0.6	-0.0372
0.61	-0.0372
0.61	-0.0372
0.61	-0.0372
0.61	-0.0372
0.62	-0.0372
0.62	-0.0369
0.62	-0.0369
0.63	-0.0369
0.63	-0.0369
0.63	-0.0372
0.63	-0.0372
0.64	-0.0372
0.64	-0.0372
0.64	-0.0369
0.64	-0.0369
0.65	-0.0372
0.65	-0.0372
0.65	-0.0369
0.66	-0.0369
0.66	-0.0369
0.66	-0.0366
0.66	-0.0372
0.67	-0.0369
0.67	-0.0369
0.67	-0.0372
0.68	-0.0369
0.68	-0.0369
0.68	-0.0366
0.68	-0.0369
0.69	-0.0366
0.69	-0.0366
0.69	-0.0363
0.69	-0.0366
0.7	-0.0366
0.7	-0.0366
0.7	-0.0366
0.71	-0.0369
0.71	-0.0366
0.71	-0.0366
0.71	-0.0366
0.72	-0.0363
0.72	-0.0366
0.72	-0.0369
0.73	-0.0366
0.73	-0.0363
0.73	-0.0369
0.73	-0.0366
0.74	-0.0366
0.74	-0.0366
0.74	-0.0366
0.74	-0.0363
0.75	-0.0366
0.75	-0.0363
0.75	-0.0363
0.76	-0.0366
0.76	-0.0363
0.76	-0.0363
0.76	-0.0363
0.77	-0.0366
0.77	-0.0363
0.77	-0.0363
0.78	-0.0363
0.78	-0.036
0.78	-0.0363
0.78	-0.0363
0.79	-0.0363
0.79	-0.036
0.79	-0.036
0.79	-0.036
0.8	-0.0363
0.8	-0.036
0.8	-0.0363
0.81	-0.036
0.81	-0.0363
0.81	-0.0363
0.81	-0.0363
0.82	-0.036
0.82	-0.036
0.82	-0.036
0.83	-0.036
0.83	-0.0363
0.83	-0.036
0.83	-0.036
0.84	-0.036
0.84	-0.0363
0.84	-0.036
0.84	-0.036
0.85	-0.036
0.85	-0.0357
0.85	-0.0357
0.86	-0.036
0.86	-0.036
0.86	-0.036
0.86	-0.0357
0.87	-0.0357
0.87	-0.0353
0.87	-0.0353
0.88	-0.0353
0.88	-0.0357
0.88	-0.0353
0.88	-0.0357
0.89	-0.0353
0.89	-0.0357
0.89	-0.0353
0.89	-0.0353
0.9	-0.0353
0.9	-0.0353
0.9	-0.0353
0.91	-0.0353
0.91	-0.0353
0.91	-0.035
0.91	-0.0353
0.92	-0.0353
0.92	-0.035
0.92	-0.0353
0.93	-0.035
0.93	-0.0353
0.93	-0.0347
0.93	-0.035
0.94	-0.035
0.94	-0.035
0.94	-0.0353
0.94	-0.0347
0.95	-0.0347
0.95	-0.0347
0.95	-0.0347
0.96	-0.035
0.96	-0.035
0.96	-0.0347
0.96	-0.035
0.97	-0.035
0.97	-0.0353
0.97	-0.0344
0.98	-0.035
0.98	-0.0344
0.98	-0.035
0.98	-0.035
0.99	-0.035
0.99	-0.0347
0.99	-0.0347
0.99	-0.0347
1	-0.035
1	-0.035
1	-0.035
1.01	-0.0344
1.01	-0.0347
1.01	-0.0347
1.01	-0.0347
1.02	-0.0344
1.02	-0.0344
1.02	-0.035
1.03	-0.0347
1.03	-0.0344
1.03	-0.0347
1.03	-0.0344
1.04	-0.0347
1.04	-0.0347
1.04	-0.035
1.04	-0.0344
1.05	-0.0341
1.05	-0.0344
1.05	-0.0347
1.06	-0.0347
1.06	-0.0347
1.06	-0.035
1.06	-0.0341
1.07	-0.0347
1.07	-0.0344
1.07	-0.035
1.08	-0.0341
1.08	-0.0341
1.08	-0.0347
1.08	-0.0341
1.08	0.0136
1.09	0.0136
1.09	0.0152
1.09	0.0158
1.1	0.0158
1.1	0.0167
1.1	0.0171
1.1	0.0177
1.11	0.0177
1.11	0.0177
1.11	0.0183
1.11	0.0186
1.12	0.0186
1.12	0.0186
1.12	0.0195
1.13	0.0195
1.13	0.0195
1.13	0.0198
1.13	0.0205
1.14	0.0205
1.14	0.0205
1.14	0.0205
1.15	0.0208
1.15	0.0211
1.15	0.0208
1.15	0.0208
1.16	0.0214
1.16	0.0208
1.16	0.0211
1.16	0.0214
1.17	0.0211
1.17	0.0214
1.17	0.0214
1.18	0.0214
1.18	0.0214
1.18	0.0214
1.18	0.0214
1.19	0.0214
1.19	0.0214
1.19	0.0214
1.2	0.0214
1.2	0.0214
1.2	0.0214
1.2	0.0214
1.21	0.0214
1.21	0.0214
1.21	0.0214
1.21	0.0214
1.22	0.0214
1.22	0.0214
1.22	0.0214
1.23	0.0214
1.23	0.0214
1.23	0.0214
1.23	0.0214
1.24	0.0214
1.24	0.0214
1.24	0.0214
1.25	0.0214
1.25	0.0214
1.25	0.0214
1.25	0.0214
1.26	0.0214
1.26	0.0214
1.26	0.0214
1.26	0.0214
1.27	0.0214
1.27	0.0214
1.27	0.0214
1.28	0.0214
1.28	0.0214
1.28	0.0214
1.28	0.0214
1.29	0.0214
1.29	0.0214
1.29	0.0214
1.3	0.0214
1.3	0.0214
1.3	0.0214
1.3	0.0217
1.31	0.0214
1.31	0.0214
1.31	0.0217
1.31	0.0214
1.32	0.0214
1.32	0.022
1.32	0.0223
1.33	0.0223
1.33	0.022
1.33	0.0217
1.33	0.0214
1.34	0.0217
1.34	0.0223
1.34	0.022
1.35	0.0223
1.35	0.0223
1.35	0.0223
1.35	0.0223
1.36	0.0223
1.36	0.0223
1.36	0.0223
1.36	0.0223
1.37	0.0223
1.37	0.0223
1.37	0.0223
1.38	0.0223
1.38	0.0226
1.38	0.0229
1.38	0.0229
1.39	0.0229
1.39	0.0226
1.39	0.0233
1.39	0.0233
1.4	0.0233
1.4	0.0233
1.4	0.0233
1.41	0.0233
1.41	0.0233
1.41	0.0233
1.41	0.0233
1.42	0.0233
1.42	0.0236
1.42	0.0236
1.43	0.0239
1.43	0.0236
1.43	0.0233
1.43	0.0242
1.44	0.0239
1.44	0.0242
1.44	0.0242
1.45	0.0242
1.45	0.0242
1.45	0.0245
1.45	0.0245
1.46	0.0245
1.46	0.0248
1.46	0.0248
1.46	0.0248
1.47	0.0248
1.47	0.0245
1.47	0.0248
1.48	0.0251
1.48	0.0251
1.48	0.0251
1.48	0.0251
1.49	0.0251
1.49	0.0251
1.49	0.0251
1.5	0.0251
1.5	0.0251
1.5	0.0251
1.5	0.0251
1.51	0.0254
1.51	0.0251
1.51	0.0254
1.51	0.0257
1.52	0.0257
1.52	0.026
1.52	0.026
1.53	0.0257
1.53	0.026
1.53	0.026
1.53	0.026
1.54	0.026
1.54	0.026
1.54	0.026
1.55	0.026
1.55	0.026
1.55	0.027
1.55	0.026
1.56	0.0264
1.56	0.026
1.56	0.026
1.56	0.026
1.57	0.0264
1.57	0.027
1.57	0.0264
1.58	0.0264
1.58	0.0264
1.58	0.0267
1.58	0.0267
1.59	0.0264
1.59	0.027
1.59	0.0273
1.6	0.027
1.6	0.027
1.6	0.027
1.6	0.0276
1.61	0.0279
1.61	0.0273
1.61	0.0273
1.61	0.0273
1.62	0.0276
1.62	0.0276
1.62	0.0273
1.63	0.027
1.63	0.0276
1.63	0.0276
1.63	0.0276
1.64	0.0276
1.64	0.0276
1.64	0.0279
1.65	0.0279
1.65	0.0279
1.65	0.0279
1.65	0.0279
1.66	0.0279
1.66	0.0279
1.66	0.0279
1.66	0.0279
1.67	0.0279
1.67	0.0282
1.67	0.0279
1.68	0.0285
1.68	0.0279
1.68	0.0282
1.68	0.0285
1.69	0.0288
1.69	0.0288
1.69	0.0288
1.7	0.0288
1.7	0.0288
1.7	0.0288
1.7	0.0288
1.71	0.0288
1.71	0.0288
1.71	0.0288
1.71	0.0288
1.72	0.0288
1.72	0.0288
1.72	0.0288
1.73	0.0288
1.73	0.0288
1.73	0.0288
1.73	0.0288
1.74	0.0288
1.74	0.0288
1.74	0.0288
1.75	0.0291
1.75	0.0295
1.75	0.0291
1.75	0.0298
1.76	0.0298
1.76	0.0298
1.76	0.0301
1.76	0.0295
1.77	0.0301
1.77	0.0304
1.77	0.0304
1.78	0.0304
1.78	0.0304
1.78	0.0304
1.78	0.0307
1.79	0.0304
1.79	0.0307
1.79	0.0307
1.8	0.0307
1.8	0.0304
1.8	0.0304
1.8	0.0307
1.81	0.0304
1.81	0.0304
1.81	0.0307
1.81	0.0307
1.82	0.0307
1.82	0.0307
1.82	0.0307
1.83	0.0307
1.83	0.0307
1.83	0.0307
1.83	0.0307
1.84	0.0307
1.84	0.0307
1.84	0.0307
1.85	0.031
1.85	0.0307
1.85	0.0307
1.85	0.031
1.86	0.0307
1.86	0.0316
1.86	0.0316
1.86	0.0316
1.87	0.0316
1.87	0.0316
1.87	0.0316
1.88	0.0316
1.88	0.0316
1.88	0.0316
1.88	0.0319
1.89	0.0322
1.89	0.0326
1.89	0.0319
1.9	0.0322
1.9	0.0326
1.9	0.0326
1.9	0.0326
1.91	0.0326
1.91	0.0332
1.91	0.0332
1.91	0.0329
1.92	0.0335
1.92	0.0335
1.92	0.0335
1.93	0.0335
1.93	0.0338
1.93	0.0335
1.93	0.0335
1.94	0.0341
1.94	0.0341
1.94	0.0344
1.95	0.0344
1.95	0.0344
1.95	0.0344
1.95	0.035
1.96	0.0353
1.96	0.0353
1.96	0.0353
1.96	0.036
1.97	0.0357
1.97	0.0357
1.97	0.0363
1.98	0.036
1.98	0.036
1.98	0.0363
1.98	0.0363
1.99	0.0366
1.99	0.0363
1.99	0.0372
2	0.0366

## Sheet: Figure2g2
voltage-time profiles
0	0.0019
0	0.0022
0.01	0.0019
0.01	0.0019
0.01	0.0019
0.01	0.0019
0.02	0.0019
0.02	0.0022
0.02	0.0019
0.03	0.0022
0.03	0.0022
0.03	0.0022
0.03	0.0022
0.04	0.0022
0.04	0.0019
0.04	0.0022
0.04	0.0022
0.05	0.0022
0.05	0.0022
0.05	0.0022
0.06	0.0022
0.06	0.0022
0.06	0.0022
0.06	0.0025
0.07	0.0022
0.07	0.0025
0.07	0.0022
0.08	0.0022
0.08	0.0025
0.08	0.0025
0.08	0.0025
0.08	-0.0574
0.09	-0.057
0.09	-0.0577
0.09	-0.0574
0.09	-0.0586
0.1	-0.0589
0.1	-0.0592
0.1	-0.0589
0.11	-0.0598
0.11	-0.0605
0.11	-0.0611
0.11	-0.0617
0.12	-0.062
0.12	-0.0623
0.12	-0.0617
0.13	-0.0626
0.13	-0.0626
0.13	-0.0623
0.13	-0.0623
0.14	-0.0623
0.14	-0.0636
0.14	-0.0632
0.15	-0.0626
0.15	-0.0629
0.15	-0.0629
0.15	-0.0617
0.16	-0.0617
0.16	-0.0623
0.16	-0.0623
0.16	-0.0623
0.17	-0.062
0.17	-0.0617
0.17	-0.0614
0.18	-0.0614
0.18	-0.0614
0.18	-0.0611
0.18	-0.0611
0.19	-0.0608
0.19	-0.0608
0.19	-0.0605
0.2	-0.0598
0.2	-0.0601
0.2	-0.0595
0.2	-0.0601
0.21	-0.0598
0.21	-0.0589
0.21	-0.0586
0.21	-0.0598
0.22	-0.0586
0.22	-0.0592
0.22	-0.0586
0.23	-0.0586
0.23	-0.0586
0.23	-0.0592
0.23	-0.0586
0.24	-0.0583
0.24	-0.0586
0.24	-0.0589
0.24	-0.057
0.25	-0.057
0.25	-0.0577
0.25	-0.0577
0.26	-0.0567
0.26	-0.0574
0.26	-0.0567
0.26	-0.0567
0.27	-0.0574
0.27	-0.057
0.27	-0.0567
0.28	-0.0567
0.28	-0.0564
0.28	-0.0567
0.28	-0.0567
0.29	-0.0564
0.29	-0.0564
0.29	-0.0564
0.29	-0.0561
0.3	-0.0564
0.3	-0.0561
0.3	-0.0558
0.31	-0.0558
0.31	-0.0564
0.31	-0.0555
0.31	-0.0555
0.32	-0.0552
0.32	-0.0558
0.32	-0.0552
0.33	-0.0552
0.33	-0.0549
0.33	-0.0546
0.33	-0.0546
0.34	-0.0549
0.34	-0.0546
0.34	-0.0552
0.34	-0.0543
0.35	-0.0546
0.35	-0.0536
0.35	-0.0543
0.36	-0.0533
0.36	-0.0533
0.36	-0.0533
0.36	-0.0539
0.37	-0.0539
0.37	-0.0539
0.37	-0.0533
0.38	-0.0533
0.38	-0.0539
0.38	-0.0533
0.38	-0.0533
0.39	-0.0533
0.39	-0.0533
0.39	-0.0536
0.39	-0.0536
0.4	-0.053
0.4	-0.0536
0.4	-0.0527
0.41	-0.0524
0.41	-0.0533
0.41	-0.0527
0.41	-0.0521
0.42	-0.0527
0.42	-0.0527
0.42	-0.0527
0.43	-0.0527
0.43	-0.0524
0.43	-0.0524
0.43	-0.0524
0.44	-0.0521
0.44	-0.0524
0.44	-0.0524
0.44	-0.0527
0.45	-0.0524
0.45	-0.0524
0.45	-0.0524
0.46	-0.0524
0.46	-0.0524
0.46	-0.0515
0.46	-0.0521
0.47	-0.0518
0.47	-0.0515
0.47	-0.0518
0.48	-0.0518
0.48	-0.0515
0.48	-0.0515
0.48	-0.0518
0.49	-0.0518
0.49	-0.0521
0.49	-0.0521
0.49	-0.0515
0.5	-0.0515
0.5	-0.0521
0.5	-0.0521
0.51	-0.0512
0.51	-0.0521
0.51	-0.0512
0.51	-0.0518
0.52	-0.0512
0.52	-0.0508
0.52	-0.0518
0.53	-0.0518
0.53	-0.0508
0.53	-0.0518
0.53	-0.0518
0.54	-0.0515
0.54	-0.0515
0.54	-0.0515
0.54	-0.0508
0.55	-0.0515
0.55	-0.0505
0.55	-0.0505
0.56	-0.0508
0.56	-0.0512
0.56	-0.0499
0.56	-0.0505
0.57	-0.0508
0.57	-0.0508
0.57	-0.0508
0.58	-0.0505
0.58	-0.0505
0.58	-0.0502
0.58	-0.0502
0.59	-0.0499
0.59	-0.0502
0.59	-0.0499
0.59	-0.0499
0.6	-0.0499
0.6	-0.0502
0.6	-0.0502
0.61	-0.0499
0.61	-0.0502
0.61	-0.0496
0.61	-0.0499
0.62	-0.0502
0.62	-0.0499
0.62	-0.0499
0.63	-0.0499
0.63	-0.0499
0.63	-0.0499
0.63	-0.0499
0.64	-0.0499
0.64	-0.0496
0.64	-0.0496
0.64	-0.049
0.65	-0.049
0.65	-0.0493
0.65	-0.0493
0.66	-0.0493
0.66	-0.0493
0.66	-0.0487
0.66	-0.0487
0.67	-0.0487
0.67	-0.0493
0.67	-0.0487
0.68	-0.0493
0.68	-0.0487
0.68	-0.049
0.68	-0.0487
0.69	-0.0487
0.69	-0.049
0.69	-0.049
0.69	-0.0487
0.7	-0.0487
0.7	-0.0487
0.7	-0.0487
0.71	-0.0487
0.71	-0.0487
0.71	-0.0484
0.71	-0.0487
0.72	-0.0484
0.72	-0.0484
0.72	-0.0487
0.73	-0.0487
0.73	-0.0487
0.73	-0.0487
0.73	-0.0487
0.74	-0.0484
0.74	-0.0484
0.74	-0.0484
0.74	-0.0484
0.75	-0.0487
0.75	-0.0484
0.75	-0.0484
0.76	-0.0484
0.76	-0.0484
0.76	-0.0484
0.76	-0.0484
0.77	-0.0484
0.77	-0.0484
0.77	-0.0484
0.78	-0.0484
0.78	-0.0484
0.78	-0.0484
0.78	-0.0484
0.79	-0.0484
0.79	-0.0484
0.79	-0.0484
0.79	-0.0481
0.8	-0.0484
0.8	-0.0484
0.8	-0.0484
0.81	-0.0481
0.81	-0.0484
0.81	-0.0484
0.81	-0.0481
0.82	-0.0481
0.82	-0.0484
0.82	-0.0481
0.83	-0.0481
0.83	-0.0481
0.83	-0.0477
0.83	-0.0481
0.84	-0.0481
0.84	-0.0477
0.84	-0.0477
0.84	-0.0481
0.85	-0.0481
0.85	-0.0484
0.85	-0.0477
0.86	-0.0481
0.86	-0.0477
0.86	-0.0477
0.86	-0.0477
0.87	-0.0481
0.87	-0.0481
0.87	-0.0477
0.88	-0.0481
0.88	-0.0481
0.88	-0.0477
0.88	-0.0481
0.89	-0.0481
0.89	-0.0477
0.89	-0.0477
0.89	-0.0481
0.9	-0.0477
0.9	-0.0481
0.9	-0.0474
0.91	-0.0477
0.91	-0.0474
0.91	-0.0481
0.91	-0.0474
0.92	-0.0474
0.92	-0.0474
0.92	-0.0477
0.93	-0.0477
0.93	-0.0477
0.93	-0.0477
0.93	-0.0481
0.94	-0.0477
0.94	-0.0474
0.94	-0.0477
0.94	-0.0477
0.95	-0.0477
0.95	-0.0477
0.95	-0.0477
0.96	-0.0477
0.96	-0.0474
0.96	-0.0477
0.96	-0.0474
0.97	-0.0471
0.97	-0.0471
0.97	-0.0471
0.98	-0.0477
0.98	-0.0471
0.98	-0.0468
0.98	-0.0474
0.99	-0.0477
0.99	-0.0477
0.99	-0.0471
1	-0.0474
1	-0.0471
1	-0.0474
1	-0.0474
1.01	-0.0471
1.01	-0.0474
1.01	-0.0471
1.01	-0.0474
1.02	-0.0471
1.02	-0.0474
1.02	-0.0471
1.03	-0.0474
1.03	-0.0465
1.03	-0.0474
1.03	-0.0474
1.04	-0.0471
1.04	-0.0468
1.04	-0.0468
1.04	-0.0462
1.05	-0.0468
1.05	-0.0465
1.05	-0.0465
1.06	-0.0465
1.06	-0.0462
1.06	-0.0468
1.06	-0.0465
1.07	-0.0462
1.07	-0.0468
1.07	-0.0462
1.08	-0.0465
1.08	-0.0465
1.08	-0.0465
1.08	-0.0465
1.08	0.0223
1.09	0.0223
1.09	0.0245
1.09	0.0248
1.1	0.0257
1.1	0.027
1.1	0.0273
1.1	0.0279
1.11	0.0285
1.11	0.0288
1.11	0.0291
1.11	0.0291
1.12	0.0298
1.12	0.0298
1.12	0.0298
1.13	0.0301
1.13	0.0304
1.13	0.0301
1.13	0.0301
1.14	0.0307
1.14	0.0307
1.14	0.0304
1.15	0.0307
1.15	0.0301
1.15	0.0307
1.15	0.0307
1.16	0.0307
1.16	0.0304
1.16	0.0307
1.16	0.0304
1.17	0.0301
1.17	0.0298
1.17	0.0301
1.18	0.0298
1.18	0.0304
1.18	0.0301
1.18	0.0304
1.19	0.0301
1.19	0.0301
1.19	0.0298
1.2	0.0298
1.2	0.0298
1.2	0.0298
1.2	0.0298
1.21	0.0298
1.21	0.0298
1.21	0.0301
1.21	0.0298
1.22	0.0298
1.22	0.0298
1.22	0.0298
1.23	0.0298
1.23	0.0301
1.23	0.0298
1.23	0.0298
1.24	0.0298
1.24	0.0298
1.24	0.0298
1.25	0.0298
1.25	0.0298
1.25	0.0298
1.25	0.0298
1.26	0.0298
1.26	0.0298
1.26	0.0298
1.26	0.0298
1.27	0.0298
1.27	0.0298
1.27	0.0298
1.28	0.0298
1.28	0.0298
1.28	0.0298
1.28	0.0298
1.29	0.0298
1.29	0.0298
1.29	0.0298
1.3	0.0298
1.3	0.0298
1.3	0.0298
1.3	0.0298
1.31	0.0298
1.31	0.0298
1.31	0.0298
1.31	0.0298
1.32	0.0298
1.32	0.0298
1.32	0.0298
1.33	0.0298
1.33	0.0298
1.33	0.0298
1.33	0.0298
1.34	0.0298
1.34	0.0298
1.34	0.0298
1.35	0.0298
1.35	0.0298
1.35	0.0298
1.35	0.0298
1.36	0.0298
1.36	0.0298
1.36	0.0298
1.36	0.0298
1.37	0.0298
1.37	0.0301
1.37	0.0298
1.38	0.0301
1.38	0.0298
1.38	0.0298
1.38	0.0301
1.39	0.0301
1.39	0.0301
1.39	0.0301
1.4	0.0301
1.4	0.0301
1.4	0.0301
1.4	0.0304
1.41	0.0304
1.41	0.0301
1.41	0.0304
1.41	0.0304
1.42	0.0304
1.42	0.0307
1.42	0.0304
1.43	0.0301
1.43	0.0304
1.43	0.0301
1.43	0.0304
1.44	0.0307
1.44	0.0304
1.44	0.0307
1.45	0.031
1.45	0.0307
1.45	0.031
1.45	0.0313
1.46	0.0307
1.46	0.0307
1.46	0.0307
1.47	0.031
1.47	0.031
1.47	0.031
1.47	0.0316
1.48	0.0313
1.48	0.0316
1.48	0.0316
1.48	0.0316
1.49	0.0319
1.49	0.0316
1.49	0.0316
1.5	0.0319
1.5	0.0319
1.5	0.0319
1.5	0.0319
1.51	0.0319
1.51	0.0316
1.51	0.0322
1.51	0.0316
1.52	0.0326
1.52	0.0316
1.52	0.0326
1.53	0.0326
1.53	0.0322
1.53	0.0326
1.53	0.0326
1.54	0.0326
1.54	0.0326
1.54	0.0326
1.55	0.0326
1.55	0.0326
1.55	0.0335
1.55	0.0335
1.56	0.0332
1.56	0.0335
1.56	0.0338
1.56	0.0335
1.57	0.0344
1.57	0.0341
1.57	0.0344
1.58	0.0344
1.58	0.0344
1.58	0.0344
1.58	0.0344
1.59	0.0344
1.59	0.0344
1.59	0.0344
1.6	0.0344
1.6	0.0344
1.6	0.0344
1.6	0.0344
1.61	0.0344
1.61	0.0344
1.61	0.0344
1.61	0.0347
1.62	0.0344
1.62	0.0347
1.62	0.0347
1.63	0.0344
1.63	0.0347
1.63	0.035
1.63	0.0357
1.64	0.0347
1.64	0.035
1.64	0.0347
1.65	0.035
1.65	0.035
1.65	0.036
1.65	0.036
1.66	0.036
1.66	0.036
1.66	0.036
1.66	0.036
1.67	0.0353
1.67	0.036
1.67	0.0357
1.68	0.0357
1.68	0.0357
1.68	0.036
1.68	0.036
1.69	0.0363
1.69	0.036
1.69	0.036
1.7	0.036
1.7	0.036
1.7	0.036
1.7	0.0363
1.71	0.0363
1.71	0.0363
1.71	0.0363
1.71	0.0366
1.72	0.0366
1.72	0.0366
1.72	0.0363
1.73	0.0372
1.73	0.0366
1.73	0.0369
1.73	0.0369
1.74	0.0369
1.74	0.0369
1.74	0.0363
1.75	0.0366
1.75	0.0372
1.75	0.0372
1.75	0.0372
1.76	0.0372
1.76	0.0375
1.76	0.0378
1.76	0.0375
1.77	0.0381
1.77	0.0381
1.77	0.0381
1.78	0.0384
1.78	0.0381
1.78	0.0388
1.78	0.0391
1.79	0.0388
1.79	0.0388
1.79	0.0388
1.8	0.0394
1.8	0.0391
1.8	0.0397
1.8	0.0394
1.81	0.04
1.81	0.04
1.81	0.0406
1.81	0.0403
1.82	0.0403
1.82	0.0406
1.82	0.0409
1.83	0.0409
1.83	0.0409
1.83	0.0409
1.83	0.0419
1.84	0.0419
1.84	0.0419
1.84	0.0419
1.85	0.0425
1.85	0.0428
1.85	0.0428
1.85	0.0428
1.86	0.0431
1.86	0.0434
1.86	0.0431
1.86	0.0437
1.87	0.0431
1.87	0.0434
1.87	0.0437
1.88	0.0437
1.88	0.0437
1.88	0.0437
1.88	0.0437
1.89	0.044
1.89	0.0443
1.89	0.0446
1.9	0.0446
1.9	0.0446
1.9	0.0453
1.9	0.045
1.91	0.045
1.91	0.0456
1.91	0.0462
1.91	0.0465
1.92	0.0465
1.92	0.0465
1.92	0.0474
1.93	0.0477
1.93	0.0484
1.93	0.0484
1.93	0.0484
1.94	0.0484
1.94	0.0487
1.94	0.0493
1.95	0.0493
1.95	0.0502
1.95	0.0502
1.95	0.0502
1.96	0.0502
1.96	0.0505
1.96	0.0505
1.96	0.0512
1.97	0.0512
1.97	0.0518
1.97	0.0524
1.98	0.0524
1.98	0.0524
1.98	0.0539
1.98	0.0533
1.99	0.0539
1.99	0.0546
1.99	0.0546
2	0.0546

## Sheet: Figure2g3
voltage-time profiles
0	-0.0022
0	-0.0028
0.01	-0.0053
0.01	-0.0071
0.01	-0.0028
0.01	-0.0025
0.02	-0.0028
0.02	-0.0022
0.02	-0.0025
0.03	-0.0025
0.03	-0.0031
0.03	-0.0025
0.03	-0.0022
0.04	-0.0022
0.04	-0.0025
0.04	-0.0025
0.04	-0.0028
0.05	-0.0019
0.05	-0.0028
0.05	-0.0034
0.06	-0.0025
0.06	-0.0028
0.06	-0.0034
0.06	-0.0028
0.07	-0.0031
0.07	-0.0031
0.07	-0.0037
0.08	-0.0056
0.08	-0.0056
0.08	-0.004
0.08	-0.0753
0.09	-0.0753
0.09	-0.0747
0.09	-0.0744
0.09	-0.0747
0.1	-0.0747
0.1	-0.075
0.1	-0.0753
0.11	-0.0753
0.11	-0.0756
0.11	-0.076
0.11	-0.0756
0.12	-0.0763
0.12	-0.0772
0.12	-0.0778
0.13	-0.0784
0.13	-0.0787
0.13	-0.0794
0.13	-0.0806
0.14	-0.0806
0.14	-0.0828
0.14	-0.0831
0.15	-0.0834
0.15	-0.0837
0.15	-0.0856
0.15	-0.0865
0.16	-0.088
0.16	-0.088
0.16	-0.0896
0.16	-0.0908
0.17	-0.0924
0.17	-0.093
0.17	-0.0939
0.18	-0.0952
0.18	-0.0977
0.18	-0.0977
0.18	-0.0992
0.19	-0.1001
0.19	-0.1008
0.19	-0.1032
0.2	-0.1045
0.2	-0.106
0.2	-0.1091
0.2	-0.111
0.21	-0.1128
0.21	-0.1156
0.21	-0.119
0.21	-0.1221
0.22	-0.1256
0.22	-0.1299
0.22	-0.1324
0.23	-0.1361
0.23	-0.1395
0.23	-0.1432
0.23	-0.1457
0.24	-0.1485
0.24	-0.1538
0.24	-0.1569
0.24	-0.1603
0.25	-0.1609
0.25	-0.1621
0.25	-0.1628
0.26	-0.1631
0.26	-0.1631
0.26	-0.1634
0.26	-0.1637
0.27	-0.1634
0.27	-0.1637
0.27	-0.164
0.28	-0.164
0.28	-0.1652
0.28	-0.1665
0.28	-0.169
0.29	-0.1721
0.29	-0.1789
0.29	-0.1835
0.29	-0.1935
0.3	-0.2086
0.3	-0.1342
0.3	-0.151
0.31	-0.1832
0.31	-0.2282
0.31	-0.222
0.31	-0.2139
0.32	-0.2133
0.32	-0.2108
0.32	-0.2124
0.33	-0.2142
0.33	-0.2186
0.33	-0.2248
0.33	-0.2412
0.34	-0.2685
0.34	-0.2248
0.34	-0.2198
0.35	-0.2195
0.35	-0.2183
0.35	-0.2186
0.35	-0.2195
0.36	-0.2173
0.36	-0.2164
0.36	-0.2161
0.36	-0.2148
0.37	-0.2142
0.37	-0.2142
0.37	-0.2142
0.38	-0.2139
0.38	-0.2142
0.38	-0.2136
0.38	-0.2136
0.39	-0.2139
0.39	-0.2136
0.39	-0.2139
0.4	-0.2139
0.4	-0.2136
0.4	-0.2136
0.4	-0.2139
0.41	-0.2139
0.41	-0.2133
0.41	-0.2139
0.41	-0.2139
0.42	-0.2136
0.42	-0.2136
0.42	-0.2139
0.43	-0.2139
0.43	-0.2133
0.43	-0.2133
0.43	-0.2136
0.44	-0.2139
0.44	-0.2142
0.44	-0.2133
0.45	-0.2139
0.45	-0.2136
0.45	-0.2139
0.45	-0.2136
0.46	-0.213
0.46	-0.2133
0.46	-0.2133
0.46	-0.2133
0.47	-0.2127
0.47	-0.2127
0.47	-0.2111
0.48	-0.2124
0.48	-0.213
0.48	-0.2127
0.48	-0.2124
0.49	-0.2127
0.49	-0.213
0.49	-0.213
0.5	-0.213
0.5	-0.213
0.5	-0.213
0.5	-0.2139
0.51	-0.2139
0.51	-0.2142
0.51	-0.2139
0.51	-0.2139
0.52	-0.2142
0.52	-0.2145
0.52	-0.2142
0.53	-0.2139
0.53	-0.2142
0.53	-0.2145
0.53	-0.2142
0.54	-0.2145
0.54	-0.2152
0.54	-0.2155
0.54	-0.2148
0.55	-0.217
0.55	-0.2164
0.55	-0.2161
0.56	-0.2155
0.56	-0.2164
0.56	-0.2164
0.56	-0.2164
0.57	-0.2161
0.57	-0.2155
0.57	-0.2155
0.58	-0.2183
0.58	-0.2179
0.58	-0.2176
0.58	-0.217
0.59	-0.2183
0.59	-0.2179
0.59	-0.2183
0.59	-0.2179
0.6	-0.2179
0.6	-0.217
0.6	-0.2167
0.61	-0.2176
0.61	-0.2183
0.61	-0.2176
0.61	-0.2189
0.62	-0.2189
0.62	-0.2189
0.62	-0.2189
0.63	-0.2186
0.63	-0.2201
0.63	-0.2201
0.63	-0.2204
0.64	-0.2195
0.64	-0.2201
0.64	-0.2198
0.65	-0.2204
0.65	-0.2217
0.65	-0.2232
0.65	-0.2223
0.66	-0.2235
0.66	-0.2235
0.66	-0.2241
0.66	-0.2235
0.67	-0.2257
0.67	-0.2269
0.67	-0.2307
0.68	-0.2356
0.68	-0.2381
0.68	-0.2406
0.68	-0.2331
0.69	-0.23
0.69	-0.2294
0.69	-0.2251
0.69	-0.2238
0.7	-0.2189
0.7	-0.2195
0.7	-0.2158
0.71	-0.2152
0.71	-0.2142
0.71	-0.2145
0.71	-0.2139
0.72	-0.2142
0.72	-0.2139
0.72	-0.2136
0.73	-0.2136
0.73	-0.2139
0.73	-0.2142
0.73	-0.2145
0.74	-0.2142
0.74	-0.2148
0.74	-0.2136
0.74	-0.2136
0.75	-0.2117
0.75	-0.2111
0.75	-0.2108
0.76	-0.2108
0.76	-0.2102
0.76	-0.2108
0.76	-0.2102
0.77	-0.2086
0.77	-0.208
0.77	-0.2105
0.78	-0.2093
0.78	-0.2121
0.78	-0.2093
0.78	-0.2114
0.79	-0.2105
0.79	-0.2102
0.79	-0.209
0.8	-0.2083
0.8	-0.208
0.8	-0.208
0.8	-0.208
0.81	-0.2093
0.81	-0.2086
0.81	-0.209
0.81	-0.2077
0.82	-0.2074
0.82	-0.2077
0.82	-0.2071
0.83	-0.208
0.83	-0.2071
0.83	-0.2065
0.83	-0.2068
0.84	-0.2049
0.84	-0.2055
0.84	-0.2055
0.85	-0.2052
0.85	-0.2055
0.85	-0.2052
0.85	-0.2046
0.86	-0.2049
0.86	-0.2052
0.86	-0.2049
0.86	-0.2049
0.87	-0.2046
0.87	-0.2046
0.87	-0.2043
0.88	-0.2043
0.88	-0.204
0.88	-0.2049
0.88	-0.2052
0.89	-0.2052
0.89	-0.2055
0.89	-0.2046
0.89	-0.2046
0.9	-0.2046
0.9	-0.2046
0.9	-0.204
0.91	-0.204
0.91	-0.2046
0.91	-0.2037
0.91	-0.2046
0.92	-0.2046
0.92	-0.2046
0.92	-0.2043
0.93	-0.2055
0.93	-0.2049
0.93	-0.2049
0.93	-0.2052
0.94	-0.2052
0.94	-0.2046
0.94	-0.2043
0.94	-0.2049
0.95	-0.2046
0.95	-0.204
0.95	-0.2043
0.96	-0.204
0.96	-0.204
0.96	-0.2046
0.96	-0.204
0.97	-0.204
0.97	-0.2046
0.97	-0.204
0.98	-0.2043
0.98	-0.2037
0.98	-0.2034
0.98	-0.2037
0.99	-0.2034
0.99	-0.2043
0.99	-0.2071
1	-0.2077
1	-0.2086
1	-0.2093
1	-0.2114
1.01	-0.2108
1.01	-0.2142
1.01	-0.2155
1.01	-0.2186
1.02	-0.2356
1.02	-0.2778
1.02	-0.2759
1.03	-0.2734
1.03	-0.2716
1.03	-0.2765
1.03	-0.2824
1.04	-0.2886
1.04	-0.2948
1.04	-0.2415
1.04	-0.239
1.05	-0.2412
1.05	-0.2421
1.05	-0.2452
1.06	-0.2462
1.06	-0.2483
1.06	-0.2514
1.06	-0.2564
1.07	-0.2561
1.07	-0.2533
1.07	-0.2545
1.08	-0.2579
1.08	-0.2567
1.08	-0.2551
1.08	0.3376
1.08	0.2985
1.09	0.2716
1.09	0.2514
1.09	0.2443
1.09	0.2334
1.1	0.2207
1.1	0.2077
1.1	0.1981
1.11	0.1947
1.11	0.1866
1.11	0.1795
1.11	0.173
1.12	0.1699
1.12	0.169
1.12	0.1665
1.13	0.1659
1.13	0.1652
1.13	0.1646
1.13	0.164
1.14	0.1631
1.14	0.1618
1.14	0.1637
1.14	0.164
1.15	0.164
1.15	0.1637
1.15	0.1628
1.16	0.1621
1.16	0.1628
1.16	0.1625
1.16	0.1625
1.17	0.1621
1.17	0.1621
1.17	0.1618
1.18	0.1618
1.18	0.1618
1.18	0.1621
1.18	0.1621
1.19	0.1618
1.19	0.1621
1.19	0.1625
1.19	0.1628
1.2	0.1618
1.2	0.1606
1.2	0.1606
1.21	0.16
1.21	0.1594
1.21	0.159
1.21	0.1587
1.22	0.1587
1.22	0.159
1.22	0.1581
1.23	0.1581
1.23	0.1581
1.23	0.1587
1.23	0.1587
1.24	0.1584
1.24	0.1578
1.24	0.1581
1.24	0.1581
1.25	0.1584
1.25	0.1584
1.25	0.1581
1.26	0.1581
1.26	0.1578
1.26	0.1581
1.26	0.1581
1.27	0.1578
1.27	0.1569
1.27	0.1572
1.28	0.1572
1.28	0.1572
1.28	0.1575
1.28	0.1572
1.29	0.1569
1.29	0.1566
1.29	0.1569
1.3	0.1566
1.3	0.1566
1.3	0.1563
1.3	0.1563
1.31	0.1553
1.31	0.1541
1.31	0.1531
1.31	0.1358
1.32	0.1249
1.32	0.1209
1.32	0.1184
1.33	0.1172
1.33	0.1166
1.33	0.1156
1.33	0.1156
1.34	0.1153
1.34	0.1141
1.34	0.115
1.34	0.1144
1.35	0.1138
1.35	0.1138
1.35	0.1147
1.36	0.1147
1.36	0.115
1.36	0.1153
1.36	0.1156
1.37	0.115
1.37	0.115
1.37	0.1135
1.38	0.1132
1.38	0.1125
1.38	0.1125
1.38	0.1128
1.39	0.1116
1.39	0.1116
1.39	0.1113
1.4	0.1097
1.4	0.1097
1.4	0.1091
1.4	0.1091
1.41	0.1091
1.41	0.1088
1.41	0.1088
1.41	0.1085
1.42	0.1082
1.42	0.1085
1.42	0.1082
1.43	0.1079
1.43	0.1082
1.43	0.1085
1.43	0.1079
1.44	0.1082
1.44	0.107
1.44	0.107
1.45	0.106
1.45	0.1051
1.45	0.1045
1.45	0.1035
1.46	0.1032
1.46	0.1014
1.46	0.1011
1.46	0.0995
1.47	0.0986
1.47	0.0973
1.47	0.0967
1.48	0.0955
1.48	0.0952
1.48	0.0949
1.48	0.0949
1.49	0.0949
1.49	0.0949
1.49	0.0949
1.49	0.0949
1.5	0.0949
1.5	0.0949
1.5	0.0949
1.51	0.0952
1.51	0.0958
1.51	0.0964
1.51	0.0964
1.52	0.0973
1.52	0.0986
1.52	0.0992
1.53	0.0998
1.53	0.1011
1.53	0.1017
1.53	0.1032
1.54	0.1045
1.54	0.106
1.54	0.1076
1.55	0.1088
1.55	0.111
1.55	0.1141
1.55	0.1153
1.56	0.1181
1.56	0.1197
1.56	0.1203
1.56	0.1243
1.57	0.1268
1.57	0.12
1.57	0.1184
1.58	0.1156
1.58	0.1178
1.58	0.1178
1.58	0.1156
1.59	0.1159
1.59	0.1163
1.59	0.1166
1.59	0.1184
1.6	0.1209
1.6	0.1218
1.6	0.1209
1.61	0.1209
1.61	0.1218
1.61	0.1234
1.61	0.1225
1.62	0.1206
1.62	0.1203
1.62	0.12
1.63	0.1203
1.63	0.1218
1.63	0.1203
1.63	0.1209
1.64	0.1212
1.64	0.1212
1.64	0.1218
1.64	0.1225
1.65	0.1259
1.65	0.1268
1.65	0.1262
1.66	0.1268
1.66	0.1259
1.66	0.1262
1.66	0.1262
1.67	0.1277
1.67	0.1265
1.67	0.1262
1.68	0.1252
1.68	0.1252
1.68	0.1256
1.68	0.1268
1.69	0.1262
1.69	0.1262
1.69	0.1265
1.7	0.1274
1.7	0.1268
1.7	0.1268
1.7	0.1274
1.71	0.1274
1.71	0.129
1.71	0.1311
1.71	0.1314
1.72	0.1314
1.72	0.1318
1.72	0.1311
1.73	0.1321
1.73	0.1321
1.73	0.1321
1.73	0.1327
1.74	0.1327
1.74	0.1327
1.74	0.1327
1.75	0.1324
1.75	0.1327
1.75	0.1339
1.75	0.1349
1.76	0.1358
1.76	0.1361
1.76	0.1355
1.76	0.1345
1.77	0.1342
1.77	0.1349
1.77	0.1339
1.78	0.1333
1.78	0.1336
1.78	0.133
1.78	0.1345
1.79	0.1355
1.79	0.138
1.79	0.137
1.79	0.137
1.8	0.1364
1.8	0.1352
1.8	0.1339
1.81	0.1336
1.81	0.1342
1.81	0.1376
1.81	0.1367
1.82	0.1386
1.82	0.1367
1.82	0.1376
1.83	0.1349
1.83	0.1345
1.83	0.1336
1.83	0.133
1.84	0.1311
1.84	0.1314
1.84	0.1283
1.84	0.1271
1.85	0.1265
1.85	0.1265
1.85	0.1268
1.86	0.1249
1.86	0.1249
1.86	0.1252
1.86	0.1252
1.87	0.1249
1.87	0.1252
1.87	0.1256
1.88	0.1252
1.88	0.124
1.88	0.1231
1.88	0.1231
1.89	0.1218
1.89	0.1209
1.89	0.12
1.89	0.1197
1.9	0.1187
1.9	0.1175
1.9	0.1159
1.91	0.115
1.91	0.1153
1.91	0.115
1.91	0.1163
1.92	0.1175
1.92	0.1187
1.92	0.1194
1.93	0.1181
1.93	0.1178
1.93	0.1178
1.93	0.1178
1.94	0.1172
1.94	0.1156
1.94	0.1153
1.94	0.115
1.95	0.1147
1.95	0.115
1.95	0.115
1.96	0.1156
1.96	0.115
1.96	0.1156
1.96	0.1147
1.97	0.115
1.97	0.1153
1.97	0.1153
1.98	0.115
1.98	0.1147
1.98	0.115
1.98	0.1141
1.99	0.1141
1.99	0.1135
1.99	0.1132
2	0.1138

## Sheet: Figure2g4
voltage-time profiles
0	0.0074
0	0.0081
0.01	0.0078
0.01	0.0074
0.01	0.0071
0.01	0.0071
0.02	0.0078
0.02	0.0074
0.02	0.0071
0.02	0.0074
0.03	0.0081
0.03	0.0078
0.03	0.0078
0.04	0.0081
0.04	0.0081
0.04	0.0071
0.04	0.0074
0.05	0.0081
0.05	0.0081
0.05	0.0071
0.06	0.0081
0.06	0.0078
0.06	0.0084
0.06	0.0081
0.07	0.0084
0.07	0.0074
0.07	0.0084
0.08	0.0084
0.08	0.0078
0.08	0.0078
0.08	0.0078
0.09	-0.4284
0.09	-0.4257
0.09	-0.4216
0.1	-0.4201
0.1	-0.4201
0.1	-0.4188
0.1	-0.4179
0.11	-0.4195
0.11	-0.4201
0.11	-0.4195
0.11	-0.4198
0.12	-0.4204
0.12	-0.4229
0.12	-0.4235
0.13	-0.4235
0.13	-0.426
0.13	-0.4266
0.13	-0.4266
0.14	-0.4281
0.14	-0.43
0.14	-0.4303
0.15	-0.4328
0.15	-0.4325
0.15	-0.4306
0.15	-0.4322
0.16	-0.4362
0.16	-0.4275
0.16	-0.4241
0.16	-0.4269
0.17	-0.4235
0.17	-0.4167
0.17	-0.4145
0.18	-0.4126
0.18	-0.4114
0.18	-0.4151
0.18	-0.4145
0.19	-0.4111
0.19	-0.4064
0.19	-0.4036
0.2	-0.4009
0.2	-0.3968
0.2	-0.395
0.2	-0.3947
0.21	-0.394
0.21	-0.3931
0.21	-0.3943
0.21	-0.3919
0.22	-0.3909
0.22	-0.3888
0.22	-0.3897
0.23	-0.3894
0.23	-0.3872
0.23	-0.386
0.23	-0.3854
0.24	-0.385
0.24	-0.3835
0.24	-0.3835
0.25	-0.3832
0.25	-0.3835
0.25	-0.3819
0.25	-0.3804
0.26	-0.3807
0.26	-0.3795
0.26	-0.3782
0.26	-0.3782
0.27	-0.3782
0.27	-0.3764
0.27	-0.3754
0.28	-0.3751
0.28	-0.3754
0.28	-0.3748
0.28	-0.3742
0.29	-0.373
0.29	-0.3717
0.29	-0.3723
0.3	-0.3717
0.3	-0.3723
0.3	-0.372
0.3	-0.3717
0.31	-0.3726
0.31	-0.3723
0.31	-0.3714
0.31	-0.3714
0.32	-0.3708
0.32	-0.3699
0.32	-0.3708
0.33	-0.3699
0.33	-0.3689
0.33	-0.3686
0.33	-0.3692
0.34	-0.3686
0.34	-0.3677
0.34	-0.3674
0.35	-0.3668
0.35	-0.3674
0.35	-0.3658
0.35	-0.3671
0.36	-0.3661
0.36	-0.3677
0.36	-0.3671
0.36	-0.3671
0.37	-0.3668
0.37	-0.3664
0.37	-0.3658
0.38	-0.3652
0.38	-0.3646
0.38	-0.3649
0.38	-0.3646
0.39	-0.3643
0.39	-0.3649
0.39	-0.364
0.4	-0.3655
0.4	-0.3649
0.4	-0.3649
0.4	-0.3652
0.41	-0.3655
0.41	-0.3643
0.41	-0.364
0.41	-0.3646
0.42	-0.364
0.42	-0.3646
0.42	-0.364
0.43	-0.3646
0.43	-0.364
0.43	-0.364
0.43	-0.3646
0.44	-0.3649
0.44	-0.3643
0.44	-0.3646
0.45	-0.3649
0.45	-0.3637
0.45	-0.3649
0.45	-0.364
0.46	-0.3643
0.46	-0.3643
0.46	-0.3668
0.46	-0.3671
0.47	-0.3686
0.47	-0.3695
0.47	-0.3699
0.48	-0.3699
0.48	-0.3711
0.48	-0.3717
0.48	-0.372
0.49	-0.3726
0.49	-0.3733
0.49	-0.373
0.5	-0.3733
0.5	-0.3736
0.5	-0.3745
0.5	-0.3748
0.51	-0.3742
0.51	-0.3751
0.51	-0.3754
0.51	-0.3754
0.52	-0.3754
0.52	-0.3754
0.52	-0.3764
0.53	-0.377
0.53	-0.3785
0.53	-0.3779
0.53	-0.3792
0.54	-0.3795
0.54	-0.3819
0.54	-0.3832
0.55	-0.3832
0.55	-0.3823
0.55	-0.386
0.55	-0.3891
0.56	-0.3891
0.56	-0.3903
0.56	-0.3894
0.56	-0.39
0.57	-0.3897
0.57	-0.3894
0.57	-0.3894
0.58	-0.3916
0.58	-0.3919
0.58	-0.3925
0.58	-0.3909
0.59	-0.3919
0.59	-0.3943
0.59	-0.3987
0.6	-0.3993
0.6	-0.4021
0.6	-0.4055
0.6	-0.4058
0.61	-0.4089
0.61	-0.4123
0.61	-0.4157
0.61	-0.4207
0.62	-0.4201
0.62	-0.4284
0.62	-0.4353
0.63	-0.4505
0.63	-0.5215
0.63	-0.5726
0.63	-0.6172
0.64	-0.6172
0.64	-0.6272
0.64	-0.6321
0.65	-0.625
0.65	-0.7285
0.65	-0.5776
0.65	-0.5714
0.66	-0.5698
0.66	-0.5652
0.66	-0.5714
0.66	-0.5667
0.67	-0.572
0.67	-0.5556
0.67	-0.5611
0.68	-0.5683
0.68	-0.5608
0.68	-0.558
0.68	-0.563
0.69	-0.5655
0.69	-0.5652
0.69	-0.5537
0.7	-0.5574
0.7	-0.5621
0.7	-0.5571
0.7	-0.5596
0.71	-0.5707
0.71	-0.5574
0.71	-0.558
0.71	-0.5531
0.72	-0.5528
0.72	-0.5478
0.72	-0.545
0.73	-0.5509
0.73	-0.5481
0.73	-0.5484
0.73	-0.5456
0.74	-0.5456
0.74	-0.5373
0.74	-0.549
0.75	-0.5397
0.75	-0.536
0.75	-0.5419
0.75	-0.5413
0.76	-0.5466
0.76	-0.5509
0.76	-0.5568
0.76	-0.5521
0.77	-0.5602
0.77	-0.5546
0.77	-0.5593
0.78	-0.5574
0.78	-0.5481
0.78	-0.5466
0.78	-0.5339
0.79	-0.5298
0.79	-0.5373
0.79	-0.5354
0.8	-0.5366
0.8	-0.5351
0.8	-0.5351
0.8	-0.5376
0.81	-0.5459
0.81	-0.5459
0.81	-0.5503
0.81	-0.549
0.82	-0.5252
0.82	-0.5342
0.82	-0.5314
0.83	-0.5308
0.83	-0.5314
0.83	-0.541
0.83	-0.5273
0.84	-0.5317
0.84	-0.5239
0.84	-0.5165
0.85	-0.5283
0.85	-0.528
0.85	-0.5249
0.85	-0.5326
0.86	-0.528
0.86	-0.5227
0.86	-0.5069
0.86	-0.5041
0.87	-0.5047
0.87	-0.5149
0.87	-0.5075
0.88	-0.5094
0.88	-0.505
0.88	-0.5094
0.88	-0.5056
0.89	-0.5097
0.89	-0.5041
0.89	-0.5029
0.9	-0.5081
0.9	-0.5053
0.9	-0.4979
0.9	-0.4979
0.91	-0.4911
0.91	-0.4945
0.91	-0.4942
0.91	-0.4951
0.92	-0.4942
0.92	-0.4898
0.92	-0.4982
0.93	-0.4998
0.93	-0.4948
0.93	-0.4923
0.93	-0.4917
0.94	-0.4936
0.94	-0.4926
0.94	-0.4917
0.95	-0.4892
0.95	-0.4895
0.95	-0.4898
0.95	-0.4951
0.96	-0.4948
0.96	-0.4951
0.96	-0.4901
0.96	-0.4886
0.97	-0.4889
0.97	-0.4905
0.97	-0.4895
0.98	-0.4886
0.98	-0.4963
0.98	-0.4948
0.98	-0.4936
0.99	-0.4852
0.99	-0.4839
0.99	-0.4827
1	-0.4793
1	-0.4836
1	-0.479
1	-0.4818
1.01	-0.4815
1.01	-0.4818
1.01	-0.4836
1.01	-0.4824
1.02	-0.4808
1.02	-0.4839
1.02	-0.4836
1.03	-0.4849
1.03	-0.4827
1.03	-0.4889
1.03	-0.4914
1.04	-0.488
1.04	-0.4908
1.04	-0.4905
1.05	-0.4948
1.05	-0.4939
1.05	-0.488
1.05	-0.488
1.06	-0.4877
1.06	-0.4883
1.06	-0.4905
1.06	-0.4858
1.07	-0.4877
1.07	-0.4855
1.07	-0.4892
1.08	-0.4874
1.08	-0.4889
1.08	-0.488
1.08	-0.4889
1.08	-0.4864
1.08	0.4932
1.09	0.4787
1.09	0.4849
1.09	0.4774
1.1	0.4781
1.1	0.4722
1.1	0.4666
1.1	0.4598
1.11	0.4573
1.11	0.4598
1.11	0.4567
1.12	0.4529
1.12	0.4536
1.12	0.4492
1.12	0.4492
1.13	0.4508
1.13	0.4514
1.13	0.448
1.13	0.4489
1.14	0.4464
1.14	0.4489
1.14	0.4505
1.15	0.4455
1.15	0.4511
1.15	0.4501
1.15	0.4498
1.16	0.4529
1.16	0.4495
1.16	0.4517
1.17	0.4474
1.17	0.4647
1.17	0.5184
1.17	0.4948
1.18	0.487
1.18	0.4768
1.18	0.4746
1.18	0.4328
1.19	0.4408
1.19	0.4399
1.19	0.439
1.2	0.4387
1.2	0.4384
1.2	0.4384
1.2	0.4374
1.21	0.4371
1.21	0.4377
1.21	0.4396
1.22	0.4399
1.22	0.4405
1.22	0.4408
1.22	0.4402
1.23	0.4405
1.23	0.4408
1.23	0.4405
1.23	0.4405
1.24	0.4405
1.24	0.4396
1.24	0.4396
1.25	0.439
1.25	0.439
1.25	0.439
1.25	0.4381
1.26	0.4377
1.26	0.439
1.26	0.4384
1.27	0.4381
1.27	0.439
1.27	0.439
1.27	0.4384
1.28	0.4384
1.28	0.4381
1.28	0.4377
1.28	0.4377
1.29	0.4374
1.29	0.4371
1.29	0.4362
1.3	0.4365
1.3	0.4371
1.3	0.4362
1.3	0.4374
1.31	0.4365
1.31	0.4368
1.31	0.4365
1.32	0.4368
1.32	0.4368
1.32	0.4359
1.32	0.4371
1.33	0.4365
1.33	0.435
1.33	0.4359
1.33	0.4356
1.34	0.4346
1.34	0.435
1.34	0.4343
1.35	0.4343
1.35	0.4343
1.35	0.4343
1.35	0.435
1.36	0.435
1.36	0.434
1.36	0.4359
1.37	0.4343
1.37	0.4343
1.37	0.434
1.37	0.434
1.38	0.4331
1.38	0.4331
1.38	0.4334
1.38	0.4331
1.39	0.4337
1.39	0.4322
1.39	0.4334
1.4	0.4343
1.4	0.4334
1.4	0.4334
1.4	0.4325
1.41	0.4319
1.41	0.4315
1.41	0.4325
1.42	0.4319
1.42	0.4319
1.42	0.4328
1.42	0.4322
1.43	0.4334
1.43	0.4337
1.43	0.434
1.43	0.4343
1.44	0.434
1.44	0.4346
1.44	0.4353
1.45	0.434
1.45	0.434
1.45	0.43
1.45	0.4322
1.46	0.4325
1.46	0.4328
1.46	0.4328
1.47	0.4328
1.47	0.4322
1.47	0.4328
1.47	0.4325
1.48	0.4325
1.48	0.4328
1.48	0.4328
1.48	0.4334
1.49	0.4331
1.49	0.4331
1.49	0.434
1.5	0.434
1.5	0.4328
1.5	0.4328
1.5	0.4343
1.51	0.434
1.51	0.4337
1.51	0.4337
1.52	0.4337
1.52	0.4337
1.52	0.4337
1.52	0.4343
1.53	0.4337
1.53	0.4334
1.53	0.4337
1.53	0.4334
1.54	0.4331
1.54	0.4325
1.54	0.4312
1.55	0.4309
1.55	0.43
1.55	0.43
1.55	0.4297
1.56	0.4312
1.56	0.4309
1.56	0.4297
1.57	0.4297
1.57	0.4297
1.57	0.4294
1.57	0.4291
1.58	0.4297
1.58	0.4294
1.58	0.4291
1.58	0.4284
1.59	0.4288
1.59	0.4291
1.59	0.4288
1.6	0.4288
1.6	0.4281
1.6	0.4294
1.6	0.4294
1.61	0.4281
1.61	0.4278
1.61	0.4278
1.62	0.4281
1.62	0.4281
1.62	0.4288
1.62	0.4294
1.63	0.4291
1.63	0.4291
1.63	0.4284
1.63	0.4284
1.64	0.4284
1.64	0.4291
1.64	0.4281
1.65	0.4288
1.65	0.4281
1.65	0.4284
1.65	0.4284
1.66	0.4281
1.66	0.4284
1.66	0.4294
1.67	0.4294
1.67	0.4291
1.67	0.4291
1.67	0.4288
1.68	0.4291
1.68	0.4291
1.68	0.4294
1.68	0.4294
1.69	0.43
1.69	0.43
1.69	0.4297
1.7	0.43
1.7	0.4297
1.7	0.4297
1.7	0.4297
1.71	0.4297
1.71	0.4288
1.71	0.4291
1.72	0.4294
1.72	0.4288
1.72	0.4288
1.72	0.4294
1.73	0.4291
1.73	0.4297
1.73	0.4294
1.73	0.4291
1.74	0.4294
1.74	0.4297
1.74	0.4291
1.75	0.4303
1.75	0.4297
1.75	0.4294
1.75	0.4297
1.76	0.4297
1.76	0.4294
1.76	0.4291
1.77	0.4291
1.77	0.4275
1.77	0.4284
1.77	0.4284
1.78	0.4291
1.78	0.4294
1.78	0.4297
1.78	0.43
1.79	0.43
1.79	0.4294
1.79	0.4306
1.8	0.43
1.8	0.4303
1.8	0.4306
1.8	0.43
1.81	0.4306
1.81	0.4322
1.81	0.4312
1.82	0.4303
1.82	0.4303
1.82	0.4315
1.82	0.4319
1.83	0.4319
1.83	0.4322
1.83	0.4328
1.83	0.4325
1.84	0.4325
1.84	0.4334
1.84	0.4337
1.85	0.4343
1.85	0.4337
1.85	0.4343
1.85	0.4334
1.86	0.4343
1.86	0.4343
1.86	0.434
1.87	0.4346
1.87	0.4346
1.87	0.4353
1.87	0.435
1.88	0.4353
1.88	0.435
1.88	0.4371
1.88	0.4374
1.89	0.4371
1.89	0.4377
1.89	0.4374
1.9	0.4387
1.9	0.439
1.9	0.4399
1.9	0.4399
1.91	0.4402
1.91	0.4408
1.91	0.4412
1.92	0.4418
1.92	0.4418
1.92	0.4424
1.92	0.4427
1.93	0.4433
1.93	0.4439
1.93	0.4439
1.93	0.4439
1.94	0.4436
1.94	0.4446
1.94	0.4446
1.95	0.4458
1.95	0.4458
1.95	0.4464
1.95	0.4464
1.96	0.4467
1.96	0.4464
1.96	0.4467
1.97	0.4467
1.97	0.447
1.97	0.4467
1.97	0.4464
1.98	0.4464
1.98	0.4467
1.98	0.4464
1.98	0.447
1.99	0.447
1.99	0.4474
1.99	0.4467
2	0.4474
