# Supplementary material for: Highly reversible zinc metal anode enabled by strong Brønsted acid and hydrophobic interfacial chemistry
Source: Nat Commun. 2024 May 21;15:4303. doi: 10.1038/s41467-024-48444-5 (PMC11109197; doi:10.1038/s41467-024-48444-5)
Supplement: Supplementary file 4 — Source data [file 41467_2024_48444_MOESM4_ESM.zip › Source data/Figure3.xlsx]

## Sheet: Figure3a
CE
Zn/1 m ZnSO4/Cu		Zn/1 m ZnSO4-0.1 m HTFSI/Cu
cycle number	CE (%)	cycle number	CE (%)
1	71.11	1	87.85
2	89.95	2	93.38
3	91.32	3	95.15
4	92.6	4	96.05
5	93.19	5	96.65
6	93.52	6	96.93
7	93.79	7	97.14
8	93.8	8	97.37
9	93.94	9	97.47
10	93.89	10	97.6
11	93.84	11	97.72
12	93.61	12	97.85
13	93.9	13	97.92
14	94.33	14	97.99
15	94.12	15	98.06
16	94	16	98.15
17	94.38	17	98.18
18	94.34	18	98.25
19	94.34	19	98.3
20	94.58	20	98.34
21	94.56	21	98.41
22	94.67	22	98.42
23	95.2	23	98.48
24	94.31	24	98.54
25	95.13	25	98.57
26	95.06	26	98.59
27	95.05	27	98.62
28	95.24	28	98.63
29	94.97	29	98.65
30	95.43	30	98.75
31	94.65	31	98.67
32	95.2	32	98.8
33	95.54	33	98.76
34	94.82	34	98.77
35	95.28	35	98.79
36	95.3	36	98.88
37	96.02	37	98.81
38	97.14	38	98.85
39	95.71	39	98.89
40	95.65	40	98.89
41	96.7	41	98.88
42	94.16	42	98.93
43	96.32	43	98.97
44	96.09	44	98.92
45	96.64	45	98.97
46	95.32	46	99.01
47	96.48	47	98.98
48	96.39	48	98.99
49	95.31	49	99.05
50	97.93	50	99.01
51	96.31	51	99.09
52	98.08	52	99.04
53	95.84	53	99.07
54	95.28	54	99.07
55	96.51	55	99.1
56	95.98	56	99.12
57	95.07	57	99.08
58	97.32	58	99.14
59	98.21	59	99.13
60	95.84	60	99.13
61	97.8	61	99.17
62	97.83	62	99.17
63	96.38	63	99.19
64	97.05	64	99.17
65	97.56	65	99.15
66	96.07	66	99.22
67	97.43	67	99.17
68	96.68	68	99.24
69	96.06	69	99.2
70	96.82	70	99.22
71	97.83	71	99.21
72	96.29	72	99.21
73	98.78	73	99.23
74	96.74	74	99.27
75	94.22	75	99.26
76	96.33	76	99.25
77	98.36	77	99.24
78	96	78	99.31
79	98.03	79	99.26
80	96.9	80	99.28
81	97.77	81	99.3
82	97.53	82	99.29
83	97.66	83	99.3
84	96.9	84	99.31
85	97.57	85	99.31
86	97.82	86	99.3
87	97.7	87	99.33
88	95.91	88	99.34
89	179.59	89	99.31
90	97.58	90	99.32
91	106.76	91	99.32
92	166.76	92	99.35
93	0	93	99.37
94	105.3	94	99.4
95	99.12	95	99.33
96	100.61	96	99.35
97	89.12	97	99.37
98	598.55	98	99.36
99	91.4	99	99.37
100	99.77	100	99.4
101	96.53	101	99.37
102	86.38	102	99.39
103	69.19	103	99.38
104	144.79	104	99.39
105	11.21	105	99.43
106	210.72	106	99.39
107	340.47	107	99.41
108	51.52	108	99.4
109	87.96	109	99.41
110	157.23	110	99.4
111	89.78	111	99.44
112	98.81	112	99.47
113	158.29	113	99.41
114	486.84	114	99.42
115	99.92	115	99.44
116	672.75	116	99.45
117	149.88	117	99.45
118	0	118	99.43
119	797.04	119	99.44
120	107.65	120	99.47
121	106.74	121	99.45
122	566.34	122	99.44
123	171.16	123	99.45
124	305.42	124	99.47
125	717.76	125	99.45
126	371.34	126	99.48
127	109.26	127	99.46
128	87.1	128	99.47
129	94.12	129	99.48
130	98.85	130	99.5
131	97.36	131	99.48
132	96.26	132	99.48
133	98.28	133	99.49
134	96.45	134	99.49
135	101.65	135	99.47
136	96.99	136	99.49
137	99.83	137	99.48
138	95.52	138	99.49
139	95.43	139	99.53
140	97.84	140	99.51
141	96.98	141	99.49
142	98.86	142	99.51
143	96.83	143	99.51
144	100.47	144	99.51
145	97.83	145	99.54
146	95.77	146	99.51
147	97.87	147	99.54
148	93.03	148	99.51
149	100.06	149	99.54
150	96.96	150	99.54
151	100.43	151	99.52
152	95.22	152	99.52
153	96.23	153	99.52
154	95.91	154	99.54
155	96.42	155	99.56
156	99.26	156	99.54
157	95	157	99.53
158	95.33	158	99.55
159	98.38	159	99.55
160	99.97	160	99.57
161	96.75	161	99.54
162	94.46	162	99.56
163	100.39	163	99.54
164	97.83	164	99.59
165	96.21	165	99.56
166	99.63	166	99.54
167	102.03	167	99.54
168	95.39	168	99.58
169	97.83	169	99.56
170	99.09	170	99.55
171	101.06	171	99.59
172	99.01	172	99.58
173	96.47	173	99.55
174	98.93	174	99.56
175	98.94	175	99.55
176	97.73	176	99.59
177	419.43	177	99.59
178	152.1	178	99.56
179	158.24	179	99.6
180	92	180	99.58
181	96.32	181	99.59
182	62.33	182	99.58
183	61.42	183	99.57
		184	99.6
		185	99.6
		186	99.58
		187	99.59
		188	99.58
		189	99.57
		190	99.59
		191	99.62
		192	99.61
		193	99.57
		194	99.62
		195	99.58
		196	99.61
		197	99.6
		198	99.62
		199	99.61
		200	99.59
		201	99.64
		202	99.59
		203	99.62
		204	99.63
		205	99.61
		206	99.6
		207	99.65
		208	99.6
		209	99.6
		210	99.62
		211	99.66
		212	99.61
		213	99.59
		214	99.62
		215	99.63
		216	99.63
		217	99.62
		218	99.64
		219	99.6
		220	99.64
		221	99.66
		222	99.63
		223	99.66
		224	99.63
		225	99.61
		226	99.63
		227	99.64
		228	99.65
		229	99.66
		230	99.62
		231	99.68
		232	99.61
		233	99.65
		234	99.63
		235	99.65
		236	99.65
		237	99.69
		238	99.62
		239	99.62
		240	99.66
		241	99.65
		242	99.64
		243	99.64
		244	99.67
		245	99.64
		246	99.67
		247	99.67
		248	99.63
		249	99.64
		250	99.69
		251	99.67
		252	99.66
		253	99.64
		254	99.64
		255	99.64
		256	99.67
		257	99.67
		258	99.66
		259	99.64
		260	99.66
		261	99.67
		262	99.68
		263	99.65
		264	99.68
		265	99.66
		266	99.67
		267	99.69
		268	99.66
		269	99.68
		270	99.65
		271	99.66
		272	99.66
		273	99.7
		274	99.66
		275	99.66
		276	99.71
		277	99.66
		278	99.68
		279	99.64
		280	99.66
		281	99.68
		282	99.69
		283	99.71
		284	99.69
		285	99.68
		286	99.67
		287	99.69
		288	99.68
		289	99.67
		290	99.7
		291	99.74
		292	99.75
		293	99.66
		294	99.69
		295	99.66
		296	99.67
		297	99.68
		298	99.67
		299	99.68
		300	99.78
		301	99.66
		302	99.66
		303	99.69
		304	99.74
		305	96.98
		306	99.67
		307	99.69
		308	99.71
		309	99.7
		310	99.72
		311	99.72
		312	99.65
		313	99.69
		314	99.7
		315	99.71
		316	99.68
		317	99.71
		318	99.7
		319	99.71
		320	99.71
		321	99.68
		322	99.7
		323	99.71
		324	99.67
		325	99.74
		326	99.73
		327	99.69
		328	99.69
		329	99.69
		330	99.69
		331	99.74
		332	99.7
		333	99.7
		334	99.72
		335	99.7
		336	99.7
		337	99.72
		338	99.71
		339	99.71
		340	99.72
		341	99.67
		342	99.74
		343	99.72
		344	99.69
		345	99.71
		346	99.7
		347	99.7
		348	99.72
		349	99.71
		350	99.73
		351	99.72
		352	99.72
		353	99.7
		354	99.72
		355	99.72
		356	99.74
		357	99.7
		358	99.69
		359	99.74
		360	99.7
		361	99.69
		362	99.71
		363	99.73
		364	99.71
		365	99.71
		366	99.69
		367	99.75
		368	99.71
		369	99.7
		370	99.7
		371	99.76
		372	99.71
		373	99.69
		374	99.71
		375	99.71
		376	99.73
		377	99.72
		378	99.72
		379	99.75
		380	99.7
		381	99.7
		382	99.73
		383	99.74
		384	99.71
		385	99.72
		386	99.73
		387	99.72
		388	99.73
		389	99.72
		390	99.71
		391	99.72
		392	99.72
		393	99.73
		394	99.72
		395	99.73
		396	99.76
		397	99.71
		398	99.71
		399	99.72
		400	99.72
		401	99.71
		402	99.71
		403	99.74
		404	99.73
		405	99.76
		406	99.73
		407	99.7
		408	99.71
		409	99.72
		410	99.77
		411	99.72
		412	99.69
		413	99.75
		414	99.71
		415	99.74
		416	99.75
		417	99.73
		418	99.71
		419	99.73
		420	99.72
		421	99.72
		422	99.75
		423	99.73
		424	99.73
		425	99.73
		426	99.72
		427	99.75
		428	99.72
		429	99.72
		430	99.73
		431	99.73
		432	99.74
		433	99.75
		434	99.7
		435	99.73
		436	99.74
		437	99.71
		438	99.75
		439	99.71
		440	99.74
		441	99.73
		442	99.73
		443	99.72
		444	99.73
		445	99.73
		446	99.73
		447	99.71
		448	99.74
		449	99.74
		450	99.7
		451	99.72
		452	99.74
		453	99.69
		454	99.73
		455	99.71
		456	99.73
		457	99.74
		458	99.72
		459	99.74
		460	99.73
		461	99.76
		462	99.75
		463	99.71
		464	99.74
		465	99.72
		466	99.74
		467	99.75
		468	99.74
		469	99.73
		470	99.71
		471	99.75
		472	99.74
		473	99.74
		474	99.71
		475	99.87
		476	99.6
		477	99.71
		478	99.71
		479	99.73
		480	99.7
		481	99.73
		482	99.71
		483	99.74
		484	99.76
		485	99.71
		486	99.75
		487	99.72
		488	99.73
		489	99.75
		490	99.75
		491	99.69
		492	99.75
		493	99.73
		494	99.72
		495	99.74
		496	99.73
		497	99.76
		498	99.69
		499	99.75
		500	99.73
		501	99.72
		502	99.74
		503	99.73
		504	99.7
		505	99.75
		506	99.71
		507	99.75
		508	99.73
		509	99.72
		510	99.72
		511	99.73
		512	99.75
		513	99.74
		514	99.73
		515	99.71
		516	99.73
		517	99.76
		518	99.72
		519	99.71
		520	99.72
		521	99.75
		522	99.72
		523	99.71
		524	99.72
		525	99.73
		526	99.7
		527	99.74
		528	99.72
		529	99.73
		530	99.72
		531	99.71
		532	99.73
		533	99.74
		534	99.71
		535	99.73
		536	99.71
		537	99.72
		538	99.73
		539	99.73
		540	99.71
		541	99.73
		542	99.74
		543	99.7
		544	99.75
		545	99.71
		546	99.71
		547	99.71
		548	99.71
		549	99.7
		550	99.72
		551	99.74
		552	99.73
		553	99.72
		554	99.68
		555	99.73
		556	99.74
		557	99.67
		558	99.73
		559	99.71
		560	99.72
		561	99.73
		562	99.71
		563	99.72
		564	99.74
		565	99.68
		566	99.75
		567	99.68
		568	99.69
		569	99.72
		570	99.7
		571	99.69
		572	99.73
		573	99.72
		574	99.7
		575	99.68
		576	99.71
		577	99.73
		578	99.72
		579	99.74
		580	99.71
		581	99.7
		582	99.73
		583	99.74
		584	99.73
		585	99.72
		586	99.74
		587	99.73
		588	99.68
		589	99.69
		590	99.71
		591	99.7
		592	99.71
		593	99.71
		594	99.69
		595	99.74
		596	99.72
		597	99.7
		598	99.73
		599	99.71
		600	99.68
		601	99.71
		602	99.72
		603	99.72
		604	99.72
		605	99.71
		606	99.71
		607	99.73
		608	99.74
		609	99.7
		610	99.75
		611	99.68
		612	99.69
		613	99.73
		614	99.69
		615	99.72
		616	99.71
		617	99.7
		618	99.69
		619	99.75
		620	99.71
		621	99.71
		622	99.71
		623	99.7
		624	99.73
		625	99.69
		626	99.71
		627	99.73
		628	99.74
		629	99.68
		630	99.72
		631	99.74
		632	99.71
		633	99.73
		634	99.7
		635	99.74
		636	99.69
		637	99.69
		638	99.74
		639	99.67
		640	99.7
		641	99.71
		642	99.66
		643	99.69
		644	99.7
		645	99.71
		646	99.7
		647	99.67
		648	99.67
		649	99.71
		650	99.71
		651	99.69
		652	99.7
		653	99.7
		654	99.72
		655	99.69
		656	99.69
		657	99.73
		658	99.68
		659	99.72
		660	99.7
		661	99.69
		662	99.67
		663	99.7
		664	99.68
		665	99.69
		666	99.7
		667	99.67
		668	99.7
		669	99.69
		670	99.69
		671	99.68
		672	99.67
		673	99.7
		674	99.67
		675	99.68
		676	99.67
		677	99.7
		678	99.7
		679	99.72
		680	99.7
		681	99.7
		682	99.67
		683	99.7
		684	99.67
		685	99.71
		686	99.68
		687	99.65
		688	99.71
		689	99.64
		690	99.65
		691	99.65
		692	99.7
		693	99.65
		694	99.66
		695	99.67
		696	99.67
		697	99.68
		698	99.67
		699	99.65
		700	99.71
		701	99.71
		702	99.67
		703	99.68
		704	99.72
		705	99.65
		706	99.71
		707	99.68
		708	99.7
		709	99.66
		710	99.78
		711	99.66
		712	99.67
		713	99.82
		714	99.58
		715	99.6
		716	99.64
		717	99.66
		718	99.71
		719	99.64
		720	99.69
		721	99.68
		722	99.68
		723	99.66
		724	99.7
		725	99.65
		726	99.69
		727	99.72
		728	99.66
		729	99.7
		730	99.68
		731	99.7
		732	99.67
		733	99.73
		734	99.62
		735	99.62
		736	99.65
		737	99.65
		738	99.69
		739	99.63
		740	99.64
		741	99.64
		742	99.66
		743	99.66
		744	99.67
		745	99.65
		746	99.69
		747	99.64
		748	99.66
		749	99.67
		750	99.65
		751	99.7
		752	99.68
		753	99.67
		754	99.64
		755	99.67
		756	99.64
		757	99.64
		758	99.65
		759	99.66
		760	99.65
		761	99.66
		762	99.64
		763	99.65
		764	99.68
		765	99.65
		766	99.64
		767	99.68
		768	99.65
		769	99.69
		770	99.68
		771	99.65
		772	99.69
		773	99.64
		774	99.66
		775	99.65
		776	99.65
		777	99.65
		778	99.67
		779	99.68
		780	99.64
		781	99.69
		782	99.65
		783	99.63
		784	99.65
		785	99.62
		786	99.63
		787	99.65
		788	99.64
		789	99.63
		790	99.62
		791	99.66
		792	99.65
		793	99.63
		794	99.66
		795	99.62
		796	99.67
		797	99.64
		798	99.65
		799	99.68
		800	99.65
		801	99.64
		802	99.67
		803	99.65
		804	99.65
		805	99.63
		806	99.68
		807	99.65
		808	99.63
		809	99.62
		810	99.65
		811	99.67
		812	99.65
		813	99.64
		814	99.63
		815	99.66
		816	99.63
		817	99.66
		818	99.64
		819	99.66
		820	99.64
		821	99.65
		822	99.62
		823	99.66
		824	99.63
		825	99.67
		826	99.66
		827	99.67
		828	99.64
		829	99.64
		830	99.64
		831	99.63
		832	99.65
		833	99.63
		834	99.63
		835	99.64
		836	99.65
		837	99.62
		838	99.65
		839	99.63
		840	99.65
		841	99.63
		842	99.63
		843	99.66
		844	99.63
		845	99.67
		846	99.64
		847	99.65
		848	99.64
		849	99.66
		850	99.64
		851	99.64
		852	99.64
		853	99.65
		854	99.61
		855	99.63
		856	99.66
		857	99.65
		858	99.65
		859	99.63
		860	99.67
		861	99.64
		862	99.63
		863	99.67
		864	99.62
		865	99.65
		866	99.66
		867	99.63
		868	99.62
		869	99.66
		870	99.62
		871	99.65
		872	99.66
		873	99.65
		874	99.64
		875	99.61
		876	99.65
		877	99.68
		878	99.63
		879	99.64
		880	99.64
		881	99.63
		882	99.64
		883	99.62
		884	99.65
		885	99.62
		886	99.65
		887	99.63
		888	99.63
		889	99.66
		890	99.64
		891	99.66
		892	99.66
		893	99.65
		894	99.65
		895	99.64
		896	99.62
		897	99.65
		898	99.63
		899	99.66
		900	99.63
		901	99.65
		902	99.68
		903	99.64
		904	99.68
		905	99.64
		906	99.63
		907	99.67
		908	99.65
		909	99.67
		910	99.65
		911	99.61
		912	99.66
		913	99.65
		914	99.65
		915	99.69
		916	99.65
		917	99.65
		918	99.63
		919	99.65
		920	99.64
		921	99.66
		922	99.66
		923	99.66
		924	99.63
		925	99.63
		926	99.67
		927	99.67
		928	99.64
		929	99.65
		930	99.63
		931	99.64
		932	99.66
		933	99.64
		934	99.66
		935	99.62
		936	99.66
		937	99.64
		938	99.65
		939	99.62
		940	99.65
		941	99.67
		942	99.63
		943	99.69
		944	99.66
		945	99.61
		946	99.65
		947	99.63
		948	99.66
		949	99.62
		950	99.64
		951	99.63
		952	99.61
		953	99.67
		954	99.57
		955	99.61
		956	99.63
		957	99.67
		958	99.63
		959	99.6
		960	99.6
		961	99.64
		962	99.63
		963	99.61
		964	99.6
		965	99.66
		966	99.58
		967	99.61
		968	99.66
		969	99.63
		970	99.61
		971	99.68
		972	99.62
		973	99.65
		974	99.6
		975	99.66
		976	99.63
		977	99.6
		978	99.57
		979	99.63
		980	99.64
		981	99.59
		982	99.66
		983	99.6
		984	99.66
		985	99.64
		986	99.61
		987	99.6
		988	99.58
		989	99.61
		990	99.66
		991	99.63
		992	99.63
		993	99.66
		994	99.68
		995	99.65
		996	99.68
		997	99.64
		998	99.64
		999	99.65
		1000	99.65
		1001	99.62
		1002	99.65
		1003	99.65
		1004	99.66
		1005	99.66
		1006	99.63
		1007	99.64
		1008	99.66
		1009	99.65
		1010	99.66
		1011	99.67
		1012	99.67
		1013	99.67
		1014	99.64
		1015	99.67
		1016	99.66
		1017	99.63
		1018	99.66
		1019	99.67
		1020	99.63
		1021	99.65
		1022	99.63
		1023	99.67
		1024	99.62
		1025	99.63
		1026	99.67
		1027	99.62
		1028	99.6
		1029	99.63
		1030	99.61
		1031	99.67
		1032	99.62
		1033	99.59
		1034	99.65
		1035	99.63
		1036	99.66
		1037	99.67
		1038	99.64
		1039	99.63
		1040	99.68
		1041	99.64
		1042	99.66
		1043	99.6
		1044	99.69
		1045	99.61
		1046	99.62
		1047	99.62
		1048	99.59
		1049	99.6
		1050	99.67
		1051	99.6
		1052	99.59
		1053	99.62
		1054	99.59
		1055	99.67
		1056	99.64
		1057	99.61
		1058	99.6
		1059	99.62
		1060	99.62
		1061	99.66
		1062	99.6
		1063	99.65
		1064	99.64
		1065	99.67
		1066	99.6
		1067	99.65
		1068	99.58
		1069	99.69
		1070	99.62
		1071	99.62
		1072	99.66
		1073	99.62
		1074	99.64
		1075	99.62
		1076	99.6
		1077	99.64
		1078	99.65
		1079	99.64
		1080	99.61
		1081	99.63
		1082	99.61
		1083	99.61
		1084	99.6
		1085	99.62
		1086	99.6
		1087	99.69
		1088	99.61
		1089	99.66
		1090	99.59
		1091	99.67
		1092	99.59
		1093	99.68
		1094	99.64
		1095	99.65
		1096	99.57
		1097	99.68
		1098	99.57
		1099	99.67
		1100	99.65
		1101	99.58
		1102	99.61
		1103	99.66
		1104	99.66
		1105	99.62
		1106	99.64
		1107	99.63
		1108	99.68
		1109	99.55
		1110	99.68
		1111	99.65
		1112	99.65
		1113	99.63
		1114	99.66
		1115	99.62
		1116	99.66
		1117	99.61
		1118	99.68
		1119	99.69
		1120	99.64
		1121	99.68
		1122	99.67
		1123	99.66
		1124	99.69
		1125	99.65
		1126	99.66
		1127	99.67
		1128	99.64
		1129	99.67
		1130	99.71
		1131	99.6
		1132	99.75
		1133	99.65
		1134	99.64
		1135	99.7
		1136	99.72
		1137	99.71
		1138	99.62
		1139	99.75
		1140	99.61
		1141	99.74
		1142	99.65
		1143	99.69
		1144	99.68
		1145	99.65
		1146	99.73
		1147	99.65
		1148	99.7
		1149	99.67
		1150	99.67
		1151	99.67
		1152	99.67
		1153	99.66
		1154	99.65
		1155	99.66
		1156	99.71
		1157	99.69
		1158	99.69
		1159	99.66
		1160	99.74
		1161	99.61
		1162	99.76
		1163	99.72
		1164	99.67
		1165	99.72
		1166	99.69
		1167	99.68
		1168	99.69
		1169	99.67
		1170	99.71
		1171	99.64
		1172	99.75
		1173	99.7
		1174	99.72
		1175	99.68
		1176	99.71
		1177	99.65
		1178	99.73
		1179	99.71
		1180	99.72
		1181	99.64
		1182	99.75
		1183	99.68
		1184	99.74
		1185	99.66
		1186	99.75
		1187	99.63
		1188	99.7
		1189	99.76
		1190	99.66
		1191	99.74
		1192	99.7
		1193	99.67
		1194	99.71
		1195	99.7
		1196	99.7
		1197	99.74
		1198	99.56
		1199	99.72
		1200	99.58
		1201	99.76
		1202	99.7
		1203	99.83
		1204	99.75
		1205	99.66
		1206	99.74
		1207	99.71
		1208	99.68
		1209	99.77
		1210	99.71
		1211	99.74
		1212	99.67
		1213	99.69
		1214	99.71
		1215	99.71
		1216	99.68
		1217	99.74
		1218	99.7
		1219	99.7
		1220	99.68
		1221	99.74
		1222	99.68
		1223	99.7
		1224	99.72
		1225	99.7
		1226	99.7
		1227	99.7
		1228	99.72
		1229	99.7
		1230	99.72
		1231	99.71
		1232	99.64
		1233	99.71
		1234	99.67
		1235	99.74
		1236	99.65
		1237	99.78
		1238	99.66
		1239	99.68
		1240	99.75
		1241	99.73
		1242	99.68
		1243	99.71
		1244	99.73
		1245	99.69
		1246	99.68
		1247	99.72
		1248	99.7
		1249	99.73
		1250	99.68
		1251	99.77
		1252	99.69
		1253	99.65
		1254	99.71
		1255	99.74
		1256	99.69
		1257	99.67
		1258	99.67
		1259	99.74
		1260	99.59
		1261	99.73
		1262	99.71
		1263	99.7
		1264	99.74
		1265	99.68
		1266	99.68
		1267	99.68
		1268	99.71
		1269	99.72
		1270	99.73
		1271	99.67
		1272	99.73
		1273	99.66
		1274	99.63
		1275	99.75
		1276	99.63
		1277	99.71
		1278	99.72
		1279	99.73
		1280	99.69
		1281	99.73
		1282	99.63
		1283	99.69
		1284	99.8
		1285	99.64
		1286	99.73
		1287	99.61
		1288	99.72
		1289	99.74
		1290	99.59
		1291	99.75
		1292	99.58
		1293	99.7
		1294	99.75
		1295	99.69
		1296	99.67
		1297	99.71
		1298	99.72
		1299	99.64
		1300	99.71
		1301	99.63
		1302	99.7
		1303	99.62
		1304	99.71
		1305	99.71
		1306	99.64
		1307	99.71
		1308	99.65
		1309	99.75
		1310	99.74
		1311	99.62
		1312	99.66
		1313	99.7
		1314	99.73
		1315	99.63
		1316	99.72
		1317	99.73
		1318	99.6
		1319	99.71
		1320	99.73
		1321	99.66
		1322	99.73
		1323	99.61
		1324	99.69
		1325	99.59
		1326	99.75
		1327	99.65
		1328	99.72
		1329	99.67
		1330	99.79
		1331	99.58
		1332	99.7
		1333	99.71
		1334	99.64
		1335	99.73
		1336	99.63
		1337	99.69
		1338	99.66
		1339	99.66
		1340	99.7
		1341	99.76
		1342	99.74
		1343	99.58
		1344	99.71
		1345	99.7
		1346	99.62
		1347	99.75
		1348	99.58
		1349	99.58
		1350	99.81
		1351	99.58
		1352	99.71
		1353	99.71
		1354	99.68
		1355	99.57
		1356	99.82
		1357	99.58
		1358	99.65
		1359	99.59
		1360	99.77
		1361	99.68
		1362	99.57
		1363	99.71
		1364	99.68
		1365	99.68
		1366	99.64
		1367	99.66
		1368	99.52
		1369	99.68
		1370	99.76
		1371	99.65
		1372	99.61
		1373	99.65
		1374	99.74
		1375	99.57
		1376	99.78
		1377	99.63
		1378	99.66
		1379	99.72
		1380	99.52
		1381	99.77
		1382	99.66
		1383	99.65
		1384	99.67
		1385	99.73
		1386	99.58
		1387	99.67
		1388	99.63
		1389	99.58
		1390	99.73
		1391	99.58
		1392	99.73
		1393	99.62
		1394	99.58
		1395	99.7
		1396	99.61
		1397	99.62
		1398	99.68
		1399	99.65
		1400	99.54
		1401	99.68
		1402	99.71
		1403	99.77
		1404	99.53
		1405	99.79
		1406	99.64
		1407	99.64
		1408	99.61
		1409	99.62
		1410	99.64

## Sheet: Figure3b
CE
Zn/1 m ZnSO4/Cu		Zn/1 m ZnSO4-0.1 m HTFSI/Cu
cycle number	CE (%)	cycle number	CE (%)
1	84.41	1	95.44
2	98.17	2	98.09
3	97.08	3	98.48
4	97.23	4	98.72
5	97.29	5	98.87
6	97.55	6	99.01
7	97.99	7	99.03
8	97.96	8	99.04
9	98.01	9	99.11
10	98.55	10	99.12
11	98.45	11	99.19
12	98.69	12	99.26
13	98.53	13	99.29
14	98.9	14	99.33
15	98.45	15	99.36
16	99.09	16	99.4
17	98.89	17	99.4
18	98.72	18	99.41
19	99.59	19	99.54
20	98.79	20	99.51
21	99.31	21	99.47
22	99.07	22	99.54
23	99.24	23	99.58
24	99.2	24	99.4
25	99.51	25	99.53
26	99.25	26	99.58
27	99.93	27	99.5
28	99.3	28	99.59
29	98.96	29	99.59
30	99.48	30	99.57
31	99.5	31	99.57
32	99.81	32	99.6
33	98.79	33	99.56
34	99.51	34	99.61
35	98.88	35	99.62
36	99.19	36	99.59
37	99.32	37	99.59
38	98.85	38	99.61
39	99.55	39	99.74
40	98.96	40	93.25
41	99.49	41	99.62
42	99.28	42	99.61
43	99.3	43	99.67
44	99.35	44	99.57
45	98.65	45	99.62
46	99.28	46	99.68
47	99.92	47	99.65
48	98.95	48	99.66
49	99.62	49	99.67
50	98.8	50	99.66
51	99.52	51	99.68
52	99.8	52	99.65
53	98.89	53	99.67
54	99.83	54	99.67
55	99.18	55	99.68
56	99.81	56	99.67
57	99.29	57	99.68
58	99.21	58	99.7
59	99.53	59	99.71
60	99.54	60	99.72
61	99.46	61	99.71
62	98.76	62	99.68
63	99.52	63	99.7
64	99.94	64	99.69
65	99.37	65	99.71
66	99.5	66	99.72
67	99.18	67	99.67
68	99	68	99.67
69	100.79	69	99.69
70	99.23	70	99.71
71	98.89	71	99.67
72	99.75	72	99.7
73	100.04	73	99.69
74	99.31	74	99.73
75	99.25	75	99.7
76	99.32	76	99.72
77	100.81	77	99.72
78	99.22	78	99.73
79	99.91	79	99.68
80	99.29	80	99.74
81	99.25	81	99.75
82	99.56	82	99.74
83	99.74	83	99.74
84	99.33	84	99.71
85	99.94	85	99.75
86	99.55	86	99.71
87	98.63	87	99.76
88	102.08	88	99.73
89	99.59	89	99.76
90	100.43	90	99.73
91	100.5	91	99.72
92	99.66	92	99.76
93	100.16	93	99.73
94	100.12	94	99.75
95	99.43	95	99.75
96	98.77	96	99.76
97	100.59	97	99.74
98	99.43	98	99.77
99	99.86	99	99.76
100	99.86	100	99.75
101	100.12	101	99.76
102	99.56	102	99.79
103	99.49	103	99.71
104	100.67	104	99.76
105	99.59	105	99.77
106	99.1	106	99.78
107	100.52	107	99.73
108	99.47	108	99.78
109	99.91	109	99.74
110	99.23	110	99.8
111	100.65	111	99.76
112	100.14	112	99.77
113	99.52	113	99.78
114	99.93	114	99.74
115	100.11	115	99.75
116	99.9	116	99.77
117	98.72	117	99.8
		118	99.74
		119	99.78
		120	99.77
		121	99.76
		122	99.78
		123	99.77
		124	99.77
		125	99.8
		126	99.77
		127	99.77
		128	99.79
		129	99.75
		130	99.79
		131	99.79
		132	99.71
		133	99.73
		134	99.74
		135	99.74
		136	99.74
		137	99.79
		138	99.77
		139	99.78
		140	99.76
		141	99.78
		142	99.75
		143	99.78
		144	99.77
		145	99.77
		146	99.79
		147	99.76
		148	99.8
		149	99.75
		150	99.79
		151	99.79
		152	99.78
		153	99.76
		154	99.8
		155	99.77
		156	99.8
		157	99.8
		158	99.73
		159	99.76
		160	99.75
		161	99.75
		162	99.74
		163	99.76
		164	99.76
		165	99.79
		166	99.77
		167	99.77
		168	99.71
		169	99.78
		170	99.75
		171	99.82
		172	99.9
		173	99.77
		174	99.92
		175	99.76
		176	99.8
		177	99.83
		178	99.83
		179	99.96
		180	99.76
		181	99.81
		182	99.76
		183	99.77
		184	99.83
		185	99.83
		186	99.82
		187	99.79
		188	99.82
		189	99.79
		190	99.81
		191	99.82
		192	99.8
		193	99.84
		194	99.83
		195	99.83
		196	99.83
		197	99.82
		198	99.83
		199	99.82
		200	99.81
		201	99.85
		202	99.85
		203	99.83
		204	99.84
		205	99.83
		206	99.82
		207	99.85
		208	99.83
		209	99.81
		210	99.82
		211	99.82
		212	99.85
		213	99.84
		214	99.8
		215	99.88
		216	99.8
		217	99.82
		218	99.85
		219	99.85
		220	99.79
		221	99.82
		222	99.83
		223	99.85
		224	99.82
		225	99.83
		226	99.86
		227	99.81
		228	99.84
		229	99.83
		230	99.84
		231	99.83
		232	99.8
		233	99.81
		234	99.84
		235	99.81
		236	99.85
		237	99.83
		238	99.83
		239	99.79
		240	99.84
		241	99.8
		242	99.84
		243	99.84
		244	99.82
		245	99.85
		246	99.82
		247	99.84
		248	99.83
		249	99.81
		250	99.83
		251	99.84
		252	99.88
		253	99.88
		254	99.84
		255	99.89
		256	99.81
		257	99.84
		258	99.86
		259	99.83
		260	99.86
		261	99.84
		262	99.85
		263	99.82
		264	99.84
		265	99.85
		266	99.85
		267	99.84
		268	99.84
		269	99.84
		270	99.85
		271	99.86
		272	99.87
		273	99.85
		274	99.83
		275	99.86
		276	99.85
		277	99.82
		278	99.86
		279	99.85
		280	99.83
		281	99.84
		282	99.82
		283	99.84
		284	99.83
		285	99.83
		286	99.86
		287	99.86
		288	99.84
		289	99.83
		290	99.84
		291	99.84
		292	99.85
		293	99.85
		294	99.86
		295	99.84
		296	99.83
		297	99.86
		298	99.84
		299	99.85
		300	99.87
		301	99.86
		302	99.84
		303	99.86
		304	99.83
		305	99.83
		306	99.87
		307	99.82
		308	99.84
		309	99.86
		310	99.83
		311	99.85
		312	99.84
		313	99.85
		314	99.87
		315	99.87
		316	99.86
		317	99.86
		318	99.84
		319	99.86
		320	99.84
		321	99.85
		322	99.85
		323	99.87
		324	99.84
		325	99.84
		326	99.84
		327	99.84
		328	99.87
		329	99.86
		330	99.85
		331	99.83
		332	99.87
		333	99.83
		334	99.85
		335	99.85
		336	99.86
		337	99.86
		338	99.87
		339	99.85
		340	99.86
		341	99.88
		342	99.81
		343	99.87
		344	99.87
		345	99.87
		346	99.82
		347	99.86
		348	99.86
		349	99.85
		350	99.85
		351	99.88
		352	99.87
		353	99.85
		354	99.87
		355	99.85
		356	99.85
		357	99.87
		358	99.87
		359	99.87
		360	99.84
		361	99.88
		362	99.83
		363	99.86
		364	99.87
		365	99.86
		366	99.86
		367	99.84
		368	99.89
		369	99.88
		370	99.85
		371	99.88
		372	99.85
		373	99.86
		374	99.88
		375	99.87
		376	99.83
		377	99.88
		378	99.84
		379	99.83
		380	99.87
		381	99.86
		382	99.84
		383	99.84
		384	99.85
		385	99.89
		386	99.85
		387	99.85
		388	99.84
		389	99.89
		390	99.83
		391	99.85
		392	99.88
		393	99.85
		394	99.85
		395	99.89
		396	99.87
		397	99.86
		398	99.85
		399	99.85
		400	99.86
		401	99.86
		402	99.87
		403	99.83
		404	99.87
		405	99.84
		406	99.85
		407	99.89
		408	99.83
		409	99.85
		410	99.84
		411	99.9
		412	99.88
		413	99.87
		414	99.85
		415	99.86
		416	99.88
		417	99.86
		418	99.85
		419	99.85
		420	99.89
		421	99.84
		422	99.87
		423	99.88
		424	99.81
		425	99.87
		426	99.86
		427	99.83
		428	99.88
		429	99.83
		430	99.86
		431	99.88
		432	99.85
		433	99.86
		434	99.86
		435	99.82
		436	99.86
		437	99.86
		438	99.87
		439	99.86
		440	99.85
		441	99.87
		442	99.87
		443	99.88
		444	99.87
		445	99.87
		446	99.87
		447	99.88
		448	99.88
		449	99.85
		450	99.87
		451	99.88
		452	99.85
		453	99.87
		454	99.87
		455	99.93
		456	99.81
		457	99.86
		458	99.87
		459	99.85
		460	99.88
		461	99.87
		462	99.86
		463	99.89
		464	99.9
		465	99.85
		466	99.9
		467	99.86
		468	99.88
		469	99.87
		470	99.88
		471	99.87
		472	99.86
		473	99.87
		474	99.86
		475	99.88
		476	99.84
		477	99.88
		478	99.86
		479	99.85
		480	99.86
		481	99.86
		482	99.87
		483	99.87
		484	99.85
		485	99.88
		486	99.88
		487	99.85
		488	99.89
		489	99.86
		490	99.88
		491	99.88
		492	99.86
		493	99.84
		494	99.85
		495	99.86
		496	99.89
		497	99.86
		498	99.85
		499	99.87
		500	99.85
		501	99.89
		502	99.85
		503	99.85
		504	99.9
		505	99.85
		506	99.89
		507	99.88
		508	99.87
		509	99.84
		510	99.89
		511	99.89
		512	99.83
		513	99.88
		514	99.9
		515	99.86
		516	99.87
		517	99.87
		518	99.87
		519	99.87
		520	99.87
		521	99.87
		522	99.88
		523	99.84
		524	99.86
		525	99.87
		526	99.84
		527	99.86
		528	99.88
		529	99.83
		530	99.88
		531	99.85
		532	99.86
		533	99.87
		534	99.87
		535	99.87
		536	99.88
		537	99.87
		538	99.87
		539	99.9
		540	99.84
		541	99.88
		542	99.87
		543	99.89
		544	99.88
		545	99.85
		546	99.86
		547	99.9
		548	99.84

## Sheet: Figure3c
Nucleation and growth over-potential
Zn/1 m ZnSO4/Cu		Zn/1 m ZnSO4-0.1 m HTFSI/Cu
Capacity (mAh cm-2)	Voltage (mV)	Capacity (mAh cm-2)	Voltage (mV)
0	967	0	964.8
0	967.1	0	964.9
0	967.3	0	964.9
0	967.4	0	965.1
0	967.6	0	965.1
0	967.6	0	965.2
0	967.7	0	965.2
0	967.7	0	965.4
0	967.9	0	965.4
0	967.7	0	965.4
0	967.9	0	965.4
0	967.9	0	965.6
0	967.9	0	965.7
0	968	0	965.9
0	968.2	0	965.9
0	968.2	0	965.9
0	968.2	0	965.9
0	968.3	0	965.9
0	968.5	0	965.9
0	968.3	0	966
0	968.5	0	966
0	968.5	0	966
0	968.7	0	966
0	968.7	0	966
0	969	0	965.9
0	969	0	966
0	969	0	966
0	969.1	0	966
0	969.1	0	966
0	969.3	0	966
0	969.3	0	966
0	969.4	0	966
0	969.4	0	966
0	969.6	0	966
0	969.7	0	966
0	969.6	0	966
0	969.7	0	965.9
0	969.7	0	966
0	969.9	0	966
0	969.9	0	966
0	969.9	0	965.9
0	969.9	0	965.9
0	969.9	0	965.9
0	970.1	0	965.7
0	970.1	0	965.7
0	970.2	0	965.7
0	970.2	0	965.7
0	970.2	0	965.7
0	970.2	0	965.6
0	970.2	0	965.7
0	970.2	0	965.6
0	970.4	0	965.6
0	970.4	0	965.6
0	970.4	0	965.6
0	970.4	0	965.6
0	970.4	0	965.4
0	970.5	0	965.4
0	970.5	0	965.4
0	970.5	0	965.4
0	970.5	0	965.4
0	970.5	0	965.4
0	970.5	0	965.4
0	970.7	0	965.2
0	970.7	0	965.4
0	970.7	0	965.2
0	970.7	0	965.2
0	970.7	0	965.2
0	970.7	0	965.2
0	970.7	0	965.2
0	970.8	0	965.2
0	970.8	0	965.1
0	970.8	0	965.1
0	970.8	0	965.1
0	970.8	0	965.2
0	971	0	965.2
0	971	0	965.2
0	971	0	965.1
0	971	0	965.1
0	971	0	965.1
0	971	0	964.9
0	971	0	964.9
0	971.1	0	964.9
0	971	0	964.8
0	971.1	0	964.8
0	971.1	0	964.8
0	971.1	0	964.8
0	971.3	0	964.6
0	971.3	0	964.6
0	971.3	0	964.6
0	971.3	0	964.5
0	971.3	0	964.5
0	971.3	0	964.5
0	971.3	0	964.5
0	971.3	0	964.5
0	971.3	0	964.3
0	971.3	0	964.3
0	971.3	0	964.3
0	971.3	0	964.3
0	971.3	0	964.2
0	971.3	0	964.2
0	971.3	0	964.2
0	971.3	0	964.2
0	971.3	0	964.2
0	971.3	0	964
0	971.3	0	964
0	971.3	0	964
0	971.4	0	964
0	971.4	0	964
0	971.4	0	964
0	971.4	0	963.9
0	971.4	0	964
0	971.4	0	963.9
0	971.4	0	963.9
0	971.4	0	963.9
0	971.4	0	963.9
0	971.4	0	963.9
0	971.4	0	963.9
0	971.4	0	963.9
0	971.4	0	963.9
0	971.4	0	963.5
0	971.4	0	962.6
0	971.4	0	962.5
0	971.4	0	962.6
0	971.4	0	962.6
0	971.4	0	962.6
0	971.4	0	962.6
0	971.4	0	962.6
0	971.4	0	962.6
0	971.4	0	962.6
0	971.4	0	962.6
0	971.4	0	962.6
0	971.4	0	962.6
0	971.4	0	962.6
0	971.4	0	962.8
0	971.4	0	962.8
0	971.4	0	962.8
0	971.4	0	962.8
0	971.4	0	962.8
0	971.4	0	962.8
0	971.4	0	962.8
0	971.3	0	962.8
0	971.4	0	962.8
0	971.3	0	962.8
0	971.4	0	962.8
0	971.3	0	962.6
0	971.3	0	962.6
0	971.3	0	962.6
0	971.3	0	962.6
0	971.4	0	962.6
0	971.3	0	962.5
0	971.3	0	962.6
0	971.3	0	962.6
0	971.3	0	962.5
0	971.3	0	962.5
0	971.3	0	962.5
0	971.4	0	962.5
0	971.4	0	962.5
0	971.3	0	962.5
0	971.3	0	962.5
0	971.3	0	962.5
0	971.3	0	962.5
0	971.3	0	962.5
0	971.3	0	962.5
0	971.3	0	962.5
0	971.3	0	962.5
0	971.3	0	962.5
0	971.3	0	962.5
0	971.3	0	962.5
0	971.3	0	962.5
0	971.3	0	962.5
0	971.3	0	962.5
0	971.3	0	962.3
0	971.3	0	962.3
0	971.3	0	962.3
0	971.3	0	962.3
0	971.3	0	962.3
0	971.3	0	962.3
0	971.3	0	962.3
0	971.1	0	962.3
0	971.3	0	962.3
0	971.3	0	962.3
0	971.3	0	962.3
0	971.1	0	962.3
0	971.3	0	962.3
0	971.1	0	962.3
0	971.1	0	962.3
0	971.3	0	962.3
0	971.3	0	962.3
0	971.3	0	962.3
0	971.1	0	962.3
0	971.3	0	962.3
0	971.1	0	962.3
0	971.1	0	962.3
0	971.1	0	962.1
0	971.1	0	962.1
0	971.1	0	962.1
0	971.1	0	962.1
0	971.1	0	962.1
0	971.1	0	962.1
0	971.1	0	962.1
0	971.1	0	961.8
0	971.1	0	960.6
0	971.1	0	960.9
0	971.1	0	961.1
0	971.1	0	960.9
0	971.1	0	960.9
0	971.3	0	960.9
0	971.1	0	960.8
0	971.3	0	960.8
0	971.3	0	960.8
0	971.1	0	960.6
0	971.3	0	960.6
0	971.3	0	960.6
0	971.3	0	960.4
0	971.3	0	960.4
0	971.3	0	960.4
0	971.3	0	960.4
0	971.3	0	960.3
0	971.3	0	960.3
0	971.3	0	960.3
0	971.3	0	960.3
0	971.3	0	960.3
0	971.3	0	960.3
0	971.3	0	960.3
0	971.3	0	960.3
0	971.1	0	960.3
0	971.1	0	960.1
0	971.1	0	960.3
0	971.1	0	960.3
0	971.1	0	960.1
0	971.1	0	960.1
0	971.1	0	960.1
0	971.1	0	960.1
0	971.1	0	960.1
0	971.1	0	960.1
0	971.1	0	960.1
0	971.3	0	960.1
0	971.3	0	960.1
0	971.1	0	960.1
0	971.1	0	960.1
0	971.1	0	960.1
0	971.1	0	960.1
0	971.1	0	960
0	971.1	0	960
0	971.1	0	960
0	971.3	0	960
0	971.3	0	960
0	971.1	0	960
0	971.3	0	960
0	971.3	0	959.8
0	971.3	0	960
0	971.3	0	959.8
0	971.3	0	959.8
0	971.3	0	959.8
0	971.3	0	959.8
0	971.3	0	959.8
0	971.3	0	959.8
0	971.3	0	959.8
0	971.4	0	959.8
0	971.4	0	959.8
0	971.3	0	959.8
0	971.3	0	959.8
0	971.3	0	959.8
0	971.3	0	959.8
0	971.3	0	959.8
0	971.3	0	959.8
0	971.3	0	959.8
0	971.3	0	959.8
0	971.3	0	959.8
0	971.3	0	959.8
0	971.3	0	959.8
0	971.3	0	959.8
0	971.3	0	959.8
0	970.8	0	959.8
0	970.7	0	959.8
0	969.9	0	959.8
0	970.2	0	959.8
0	970.2	0	959.8
0	970.4	0	959.8
0	970.5	0	959.8
0	970.7	0	959.8
0	970.7	0	959.8
0	970.7	0	959.8
0	970.8	0	959.8
0	970.8	0	959.8
0	970.8	0	959.8
0	970.8	0	959.8
0	970.8	0	960
0	971	0	959.8
0	971	0	960
0	971	0	959.8
0	971	0	960
0	971	0	959.8
0	971	0	959.8
0	971	0	959.8
0	971	0	959.8
0	971.1	0	959.8
0	971.1	0	959.8
0	971.1	0	959.8
0	971.1	0	959.8
0	971.1	0	959.8
0	971.1	0	959.8
0	971.1	0	959.8
0	971.1	0	959.8
0	971.1	0	959.8
0	971.1	0	959.8
0	971.1	0	959.8
0	971.1	0	959.8
0	971.1	0	959.8
0	971.1	0	959.8
0	971.1	0	959.8
0	971.1	0	959.8
0	971.1	0	959.8
0	971.1	0	959.8
0	971	0	959.8
0	971.1	0	959.8
0	971.1	0	959.8
0	971.1	0	959.8
0	971	0	959.8
0	971.1	0	959.8
0	971.1	0	959.8
0	971.1	0	959.8
0	971.1	0	959.8
0	971.1	0	959.8
0	971.1	0	959.8
0	971.1	0	959.8
0	971.1	0	959.8
0	971.1	0	959.8
0	971.1	0	959.8
0	971	0	959.8
0	971	0	959.8
0	971	0	959.8
0	971	0	959.8
0	971	0	959.8
0	971	0	959.8
0	971	0	959.8
0	971	0	959.8
0	971.1	0	959.8
0	971.1	0	959.8
0	971	0	959.8
0	971	0	959.8
0	971	0	959.8
0	971.1	0	959.8
0	971.1	0	959.8
0	971.1	0	959.8
0	971	0	959.8
0	971	0	959.8
0	971.1	0	959.8
0	971.1	0	959.8
0	971.1	0	959.8
0	971.1	0	960
0	971.1	0	959.8
0	971.1	0	960
0	971	0	959.8
0	971	0	959.8
0	971	0	959.8
0	971	0	959.8
0	971	0	959.8
0	971	0	959.8
0	971	0	959.8
0	971	0	959.8
0	971	0	959.8
0	971	0	959.8
0	971	0	959.8
0	971	0	959.8
0	971	0	959.8
0	971	0	959.8
0	971	0	959.8
0	970.8	0	959.8
0	970.8	0	959.8
0	970.8	0	959.8
0	971	0	959.8
0	971	0	959.8
0	970.8	0	959.8
0	970.8	0	959.8
0	970.8	0	959.8
0	970.8	0	959.8
0	971	0	959.8
0	971	0	959.8
0	971	0	959.8
0	971	0	959.8
0	971	0	959.4
0	971	0	957.7
0	971	0	957
0	970.8	0	957
0	971	0	957
0	970.8	0	956.9
0	971	0	956.7
0	971	0	956.7
0	971	0	956.6
0	971	0	956.6
0	971	0	956.4
0	970.8	0	956.4
0	970.8	0	956.4
0	970.8	0	956.4
0	970.8	0	956.3
0	970.8	0	956.3
0	970.7	0	956.3
0	970.7	0	956.3
0	970.7	0	956.3
0	970.7	0	956.1
0	970.7	0	956.1
0	970.7	0	956.1
0	970.7	0	956.1
0	970.5	0	956.1
0	970.5	0	956.1
0	970.5	0	956.1
0	970.5	0	956.1
0	970.5	0	956.1
0	970.5	0	955.9
0	970.4	0	955.9
0	970.4	0	955.9
0	970.4	0	955.9
0	970.4	0	955.9
0	970.4	0	955.9
0	970.4	0	955.8
0	970.4	0	955.9
0	970.4	0	955.8
0	970.4	0	955.8
0	970.4	0	955.8
0	970.2	0	955.8
0	970.2	0	955.8
0	970.2	0	955.8
0	970.2	0	955.8
0	970.2	0	955.8
0	970.2	0	955.6
0	970.2	0	955.6
0	970.2	0	955.6
0	970.2	0	955.6
0	970.1	0	955.6
0	970.2	0	955.6
0	970.1	0	955.6
0	970.2	0	955.6
0	970.1	0	955.6
0	970.2	0	955.6
0	970.2	0	955.6
0	970.2	0	955.6
0	970.2	0	955.6
0	970.1	0	955.6
0	970.2	0	955.6
0	970.2	0	955.6
0	970.2	0	955.6
0	970.2	0	955.6
0	970.2	0	955.6
0	970.2	0	955.6
0	970.2	0	955.6
0	970.2	0	955.6
0	970.2	0	955.6
0	970.2	0	955.6
0	970.2	0	955.6
0	970.2	0	955.6
0	970.2	0	955.6
0	970.2	0	955.6
0	970.2	0	955.6
0	970.2	0	955.6
0	970.2	0	955.6
0	970.2	0	955.5
0	970.2	0	955.6
0	970.2	0	955.6
0	970.2	0	955.6
0	970.2	0	955.6
0	970.2	0	955.6
0	970.2	0	955.5
0	970.2	0	955.6
0	970.2	0	955.6
0	970.2	0	955.5
0	970.2	0	955.5
0	970.2	0	955.5
0	970.2	0	955.5
0	970.2	0	955.5
0	970.2	0	955.5
0	970.2	0	955.5
0	970.4	0	955.5
0	970.2	0	955.5
0	970.2	0	955.5
0	970.2	0	955.5
0	970.2	0	955.5
0	970.2	0	955.5
0	970.2	0	955.5
0	970.2	0	955.5
0	970.2	0	955.5
0	970.2	0	955.3
0	970.2	0	955.5
0	970.2	0	955.5
0	970.2	0	955.5
0	970.1	0	955.5
0	970.1	0	955.5
0	970.1	0	955.3
0	970.1	0	955.5
0	970.1	0	955.3
0	970.1	0	955.3
0	970.1	0	955.3
0	970.1	0	955.5
0	970.1	0	955.5
0	970.1	0	955.5
0	970.1	0	955.5
0	970.1	0	955.5
0	970.1	0	955.5
0	970.1	0	955.5
0	970.1	0	955.5
0	970.1	0	955.5
0	970.1	0	955.5
0	970.1	0	955.5
0	970.1	0	955.5
0	969.9	0	955.5
0	970.1	0	955.5
0	970.1	0	955.5
0	970.1	0	955.5
0	969.9	0	955.5
0	969.9	0	955.5
0	970.1	0	955.5
0	969.9	0	955.5
0	969.9	0	955.5
0	969.9	0	955.5
0	969.9	0	955.5
0	969.9	0	955.5
0	969.9	0	955.5
0	969.9	0	955.5
0	969.9	0	955.5
0	969.9	0	955.5
0	969.9	0	955.5
0	969.9	0	955.5
0	969.7	0	955.5
0	969.9	0	955.5
0	969.7	0	955.5
0	969.7	0	955.5
0	969.7	0	955.5
0	969.7	0	955.5
0	969.7	0	955.5
0	969.7	0	955.5
0	969.7	0	955.5
0	969.7	0	955.5
0	969.7	0	955.5
0	969.7	0	955.5
0	969.7	0	955.3
0	969.7	0	955.3
0	969.7	0	955.3
0	969.7	0	955.5
0	969.7	0	955.5
0	969.7	0	955.5
0	969.7	0	955.3
0	969.7	0	955.5
0	969.7	0	955.5
0	969.7	0	955.5
0	969.7	0	955.5
0	969.7	0	955.5
0	969.7	0	955.5
0	969.7	0	955.3
0	969.7	0	955.5
0	969.7	0	955.5
0	969.7	0	955.5
0	969.7	0	955.5
0	969.7	0	955.5
0	969.7	0	955.5
0	969.7	0	955.5
0	969.7	0	955.5
0	969.7	0	955.5
0	969.7	0	955.5
0	969.7	0	955.5
0	969.6	0	955.5
0	969.6	0	955.5
0	969.7	0	955.5
0	969.7	0	955.5
0	969.7	0	955.5
0	969.6	0	955.5
0	969.7	0	955.6
0	969.7	0	955.5
0	969.7	0	955.5
0	969.7	0	955.5
0	969.7	0	955.5
0	969.7	0	955.5
0	969.7	0	955.5
0	969.7	0	955.5
0	969.7	0	955.5
0	969.7	0	955.5
0	969.7	0	955.5
0	969.7	0	955.5
0	969.7	0	955.5
0	969.7	0	955.5
0	969.7	0	955.5
0	969.7	0	955.5
0	969.7	0	955.5
0	969.7	0	955.5
0	969.7	0	955.5
0	969.7	0	955.5
0	969.6	0	955.5
0	969.6	0	955.5
0	969.6	0	955.5
0	969.6	0	955.5
0	969.6	0	955.5
0	969.6	0	955.5
0	969.6	0	955.5
0	969.6	0	955.5
0	969.6	0	955.5
0	969.6	0	955.5
0	969.6	0	955.5
0	969.6	0	955.5
0	969.6	0	955.5
0	969.6	0	955.5
0	969.6	0	955.5
0	969.6	0	955.5
0	969.6	0	955.5
0	969.6	0	955.6
0	969.6	0	955.5
0	969.6	0	955.6
0	969.6	0	955.6
0	969.7	0	955.6
0	969.7	0	955.6
0	969.7	0	955.6
0	969.7	0	955.6
0	969.7	0	955.6
0	969.9	0	955.6
0	969.9	0	955.6
0	969.7	0	955.6
0	969.7	0	955.6
0	969.7	0	955.6
0	969.7	0	955.6
0	969.7	0	955.6
0	969.7	0	955.6
0	969.7	0	955.6
0	969.7	0	955.6
0	969.7	0	955.6
0	969.7	0	955.6
0	969.7	0	955.6
0	969.7	0	955.6
0	969.7	0	955.6
0	969.7	0	955.6
0	969.7	0	955.6
0	969.6	0	955.6
0	969.6	0	955.6
0	969.6	0	955.6
0	969.4	0	955.6
0	969.4	0	955.6
0	969.6	0	955.6
0	969.4	0	955.6
0	969.4	0	955.6
0	969.4	0	955.6
0	969.6	0	955.6
0	969.6	0	955.6
0	969.6	0	955.6
0	969.6	0	955.6
0	969.6	0	955.8
0	969.6	0	955.6
0	969.6	0	955.6
0	969.6	0	955.6
0	969.6	0	955.8
0	969.6	0	955.8
0	969.6	0	955.8
0	969.6	0	955.8
0	969.6	0	955.8
0	969.6	0	955.8
0	969.6	0	955.8
0	969.6	0	955.8
0	969.6	0	955.8
0	969.6	0	955.8
0	969.6	0	955.8
0	969.6	0	955.8
0	969.4	0	955.8
0	969.4	0	955.8
0	969.4	0	955.8
0	969.4	0	955.8
0	969.4	0	955.8
0	969.4	0	955.8
0	969.4	0	955.8
0	969.4	0	955.9
0	969.4	0	955.8
0	969.4	0	955.9
0	969.6	0	955.9
0	969.6	0	955.9
0	969.6	0	955.9
0	969.6	0	955.9
0	969.6	0	955.9
0	969.6	0	955.9
0	969.4	0	955.9
0	969.4	0	955.9
0	969.6	0	955.9
0	969.6	0	955.9
0	969.6	0	955.9
0	969.6	0	955.9
0	969.4	0	955.9
0	969.6	0	955.9
0	969.6	0	955.9
0	969.6	0	955.9
0	969.6	0	955.9
0	969.4	0	955.9
0	969.6	0	955.9
0	969.6	0	955.9
0	969.6	0	955.9
0	969.6	0	955.9
0	969.6	0	955.9
0	969.4	0	955.5
0	969.4	0	955.5
0	969.4	0	955.5
0	969.4	0	955.5
0	969.4	0	955.6
0	969.4	0	955.5
0	969.4	0	955.6
0	969.6	0	955.6
0	969.4	0	955.6
0	969.4	0	955.6
0	969.4	0	955.6
0	969.6	0	955.6
0	969.6	0	955.6
0	969.6	0	955.8
0	969.6	0	955.8
0	969.6	0	955.8
0	969.6	0	955.8
0	969.6	0	955.8
0	969.6	0	955.8
0	969.6	0	955.8
0	969.6	0	955.8
0	969.6	0	955.9
0	969.6	0	955.9
0	969.6	0	955.9
0	969.6	0	955.9
0	969.6	0	955.9
0	969.6	0	955.9
0	969.6	0	955.9
0	969.6	0	955.9
0	969.6	0	955.9
0	969.4	0	956.1
0	969.4	0	956.1
0	521.1	0	956.1
0	478.8	0	-2.3
0.000884956	291.4	0.00265	-46.2
0.000884956	1.9	0.00531	-57.8
0.000884956	-0.2	0.00796	-60.3
0.00177	-1.2	0.0115	-60.6
0.00177	-3.3	0.01416	-60.3
0.00265	-4.5	0.01681	-60
0.00265	-6.8	0.01947	-59.4
0.00265	-8.1	0.02212	-58.9
0.00354	-11	0.02478	-58.3
0.00354	-16.7	0.02832	-57.7
0.00442	-23.1	0.03097	-57
0.00442	-31.2	0.03363	-56.4
0.00531	-38.3	0.03628	-55.8
0.00531	-43.9	0.03894	-55.2
0.00619	-46.5	0.04159	-54.6
0.00619	-52.1	0.04425	-54.1
0.00619	-55.5	0.0469	-53.5
0.00708	-61.1	0.05044	-53
0.00708	-64.3	0.0531	-52.1
0.00708	-71.5	0.05575	-51.5
0.00796	-74.2	0.05841	-51.3
0.00796	-78.1	0.06106	-51
0.00796	-82.6	0.06372	-50.7
0.00796	-84.3	0.06637	-50.4
0.00885	-87.1	0.06991	-49.9
0.00885	-89.6	0.07257	-49.6
0.00885	-90.7	0.07522	-49.4
0.00973	-92.2	0.07788	-49.1
0.00973	-92.9	0.08053	-48.8
0.00973	-93.3	0.08319	-48.5
0.01062	-93.6	0.08584	-48.4
0.01062	-93.5	0.08938	-48.1
0.0115	-93.5	0.09204	-47.7
0.0115	-93	0.09469	-47.4
0.01239	-92.2	0.09735	-47.3
0.01239	-91.9	0.1	-47.1
0.01239	-91.5	0.10265	-46.8
0.01327	-90.5	0.10531	-46.7
0.01327	-90.2	0.10796	-46.3
0.01416	-89.3	0.1115	-46.2
0.01416	-88.8	0.11416	-46
0.01416	-88.5	0.11681	-45.7
0.01504	-88	0.11947	-45.7
0.01504	-87.6	0.12212	-45.4
0.01504	-87.1	0.12478	-45.3
0.01593	-86.3	0.12743	-45.1
0.01593	-85.9	0.13097	-45
0.01681	-85.6	0.13363	-44.6
0.01681	-84.8	0.13628	-44.5
0.0177	-84.5	0.13894	-44.3
0.0177	-84.2	0.14159	-44.2
0.0177	-83.7	0.14425	-44
0.0177	-83.6	0.1469	-43.9
0.01858	-82.9	0.15044	-43.7
0.01947	-82.6	0.1531	-43.6
0.01947	-82.2	0.15575	-43.4
0.01947	-82	0.15841	-43.2
0.02035	-81.7	0.16106	-43.1
0.02035	-81.4	0.16372	-42.9
0.02035	-81.2	0.16637	-42.8
0.02124	-80.9	0.16991	-42.6
0.02124	-80.8	0.17257	-42.5
0.02124	-80.5	0.17522	-42.3
0.02212	-79.7	0.17788	-42.2
0.02212	-79.5	0.18053	-42.2
0.02301	-79.2	0.18319	-42
0.02301	-78.9	0.18584	-41.9
0.02389	-78.6	0.18938	-41.7
0.02389	-78.4	0.19204	-41.7
0.02389	-78.1	0.19469	-41.5
0.02478	-78.1	0.19735	-41.4
0.02478	-77.8	0.2	-41.4
0.02566	-77.5	0.20265	-41.2
0.02566	-77.3	0.20531	-41.1
0.02655	-77	0.20796	-41.1
0.02655	-76.7	0.2115	-40.9
0.02655	-76.6	0.21416	-40.8
0.02743	-76.4	0.21681	-40.8
0.02743	-76.3	0.21947	-40.6
0.02832	-76.1	0.22212	-40.6
0.02832	-76	0.22478	-40.5
0.02832	-75.8	0.22743	-40.3
0.0292	-75.5	0.23097	-40.3
0.0292	-75.3	0.23363	-40.1
0.0292	-75.2	0.23628	-40.1
0.03009	-75.2	0.23894	-40
0.03009	-75	0.24159	-40
0.03097	-74.7	0.24425	-39.8
0.03097	-74.6	0.24779	-39.7
0.03097	-74.4	0.25044	-39.7
0.03186	-74.2	0.2531	-39.5
0.03186	-73.9	0.25575	-39.5
0.03274	-73.8	0.25841	-39.4
0.03363	-73.5	0.26106	-39.4
0.03363	-73.5	0.26372	-39.2
0.03363	-73.3	0.26637	-39.2
0.03451	-73	0.26903	-39.1
0.03451	-73	0.27257	-39.1
0.03451	-72.9	0.27522	-38.9
0.0354	-72.9	0.27788	-38.8
0.0354	-72.7	0.28053	-38.8
0.0354	-72.7	0.28319	-38.6
0.03628	-72.4	0.28584	-38.6
0.03628	-72.4	0.2885	-38.4
0.03628	-72.2	0.29204	-38.3
0.03717	-72.2	0.29469	-38.3
0.03717	-72.1	0.29735	-38.1
0.03717	-71.9	0.3	-38
0.03805	-71.9	0.30265	-38
0.03805	-71.8	0.30531	-37.8
0.03805	-71.6	0.30885	-37.8
0.03894	-71.5	0.3115	-37.7
0.03894	-71.5	0.31416	-37.7
0.03982	-71.3	0.31681	-37.5
0.03982	-71.1	0.31947	-37.4
0.04071	-71	0.32212	-36.7
0.04071	-71	0.32478	-36.7
0.04071	-71	0.32743	-36.7
0.04159	-70.8	0.33009	-36.7
0.04159	-70.5	0.33363	-36.7
0.04159	-70.5	0.33628	-36.6
0.04248	-70.4	0.33894	-36.6
0.04248	-70.2	0.34159	-36.6
0.04336	-70.2	0.34425	-36.4
0.04336	-70.1	0.3469	-36.4
0.04336	-70.1	0.35044	-36.4
0.04425	-69.9	0.3531	-36.3
0.04425	-69.9	0.35575	-36.3
0.04425	-69.8	0.35841	-36.1
0.04513	-69.8	0.36106	-36.1
0.04513	-69.6	0.36372	-36.1
0.04513	-69.6	0.36637	-36.1
0.04602	-69.4	0.36903	-36
0.04602	-69.4	0.37257	-36
0.04602	-69.3	0.37522	-36
0.04602	-69.3	0.37788	-36
0.0469	-69.1	0.38053	-35.8
0.0469	-69.1	0.38319	-35.8
0.04779	-69	0.38584	-35.8
0.04779	-69	0.3885	-35.7
0.04779	-69	0.39204	-35.7
0.04867	-68.8	0.39469	-35.5
0.04867	-68.7	0.39735	-35.5
0.04956	-68.7	0.4	-35.5
0.04956	-68.5	0.40265	-35.5
0.05044	-68.5	0.40531	-35.3
0.05044	-68.4	0.40796	-35.3
0.05044	-68.4	0.4115	-35.3
0.05133	-68.2	0.41416	-35.2
0.05133	-68.2	0.41681	-35.2
0.05133	-68.2	0.41947	-35
0.05133	-68	0.42212	-35
0.05221	-68	0.42478	-35
0.05221	-68	0.42743	-35
0.05221	-67.9	0.43009	-34.9
0.0531	-67.9	0.43363	-34.9
0.0531	-67.7	0.43628	-34.7
0.0531	-67.7	0.43894	-34.7
0.05398	-67.6	0.44159	-34.7
0.05398	-67.4	0.44425	-34.6
0.05487	-67.4	0.4469	-34.6
0.05487	-67.3	0.44956	-34.6
0.05575	-67.3	0.4531	-34.4
0.05575	-67.1	0.45575	-34.4
0.05664	-67.1	0.45841	-34.3
0.05664	-67	0.46106	-34.3
0.05664	-67	0.46372	-34.3
0.05752	-67	0.46637	-34.3
0.05752	-66.8	0.46903	-34.1
0.05752	-66.8	0.47257	-34.1
0.05841	-66.8	0.47522	-34.1
0.05841	-66.5	0.47788	-34.1
0.05929	-66.5	0.48053	-33.9
0.05929	-66.5	0.48319	-33.9
0.05929	-66.3	0.48584	-33.9
0.05929	-66.3	0.4885	-33.9
0.06018	-66.3	0.49204	-33.8
0.06018	-66.2	0.49469	-33.8
0.06106	-66.2	0.49735	-33.8
0.06106	-66	0.5	-33.8
0.06106	-66
0.06195	-66
0.06195	-66
0.06195	-65.9
0.06283	-65.7
0.06283	-65.7
0.06372	-65.7
0.06372	-65.6
0.06372	-65.6
0.0646	-65.6
0.0646	-65.4
0.0646	-65.4
0.06549	-65.4
0.06549	-65.3
0.06637	-65.3
0.06637	-65.3
0.06637	-65.1
0.06726	-64.9
0.06726	-64.9
0.06726	-64.9
0.06814	-64.9
0.06814	-64.8
0.06903	-64.8
0.06903	-64.8
0.06903	-64.6
0.06991	-64.6
0.06991	-64.6
0.06991	-64.5
0.0708	-64.5
0.0708	-64.3
0.07168	-64.3
0.07168	-64.3
0.07168	-64.2
0.07257	-64.2
0.07257	-64.2
0.07257	-64.2
0.07345	-64
0.07345	-64
0.07345	-64
0.07434	-63.9
0.07434	-63.9
0.07434	-63.9
0.07522	-63.7
0.07611	-63.7
0.07611	-63.7
0.07611	-63.7
0.07611	-63.6
0.07699	-63.6
0.07699	-63.4
0.07699	-63.4
0.07788	-63.4
0.07788	-63.2
0.07788	-63.2
0.07876	-63.2
0.07876	-63.1
0.07965	-63.1
0.07965	-62.9
0.07965	-62.9
0.08053	-62.9
0.08053	-62.9
0.08053	-62.9
0.08142	-62.8
0.0823	-62.8
0.0823	-62.8
0.0823	-62.6
0.08319	-62.6
0.08319	-62.6
0.08407	-62.5
0.08407	-62.5
0.08496	-62.5
0.08496	-62.5
0.08496	-62.3
0.08496	-62.3
0.08584	-62.3
0.08584	-62.3
0.08584	-62.3
0.08673	-62.2
0.08673	-61.8
0.08761	-61.1
0.08761	-61.1
0.0885	-61.1
0.0885	-61.1
0.0885	-61.1
0.08938	-60.9
0.08938	-60.9
0.08938	-60.9
0.08938	-60.9
0.09027	-60.9
0.09115	-60.8
0.09115	-60.8
0.09115	-60.8
0.09204	-60.8
0.09204	-60.6
0.09292	-60.6
0.09292	-60.6
0.09381	-60.6
0.09381	-60.6
0.09381	-60.5
0.09469	-60.5
0.09469	-60.5
0.09469	-60.5
0.09558	-60.5
0.09558	-60.3
0.09646	-60.3
0.09646	-60.3
0.09735	-60.3
0.09735	-60.1
0.09823	-60.1
0.09823	-60.1
0.09912	-60.1
0.09912	-60.1
0.09912	-60.1
0.09912	-60.1
0.1	-60
0.1	-60
0.1	-60
0.10088	-60
0.10088	-60
0.10088	-60
0.10177	-60
0.10177	-59.8
0.10265	-59.8
0.10265	-59.8
0.10265	-59.8
0.10354	-59.7
0.10354	-59.7
0.10354	-59.7
0.10442	-59.7
0.10442	-59.7
0.10531	-59.7
0.10619	-59.5
0.10619	-59.5
0.10708	-59.5
0.10708	-59.5
0.10708	-59.5
0.10796	-59.5
0.10796	-59.4
0.10796	-59.4
0.10885	-59.4
0.10885	-59.4
0.10885	-59.4
0.10885	-59.4
0.10973	-59.4
0.10973	-59.4
0.11062	-59.4
0.11062	-59.2
0.1115	-59.2
0.1115	-59.2
0.1115	-59.2
0.11239	-59.2
0.11239	-59.2
0.11239	-59.2
0.11239	-59.2
0.11327	-59.2
0.11327	-59.2
0.11416	-59.2
0.11416	-58.9
0.11504	-58.7
0.11504	-58.7
0.11504	-58.7
0.11593	-58.7
0.11593	-58.7
0.11681	-58.6
0.11681	-58.6
0.11681	-58.6
0.1177	-58.6
0.1177	-58.6
0.1177	-58.6
0.11858	-58.6
0.11858	-58.6
0.11858	-58.6
0.11947	-58.4
0.11947	-58.4
0.11947	-58.4
0.12035	-58.4
0.12035	-58.4
0.12035	-58.4
0.12124	-58.4
0.12124	-58.4
0.12124	-58.4
0.12212	-58.4
0.12212	-58.3
0.12212	-58.3
0.12301	-58.3
0.12301	-58.3
0.12301	-58.3
0.12389	-58.3
0.12389	-58.3
0.12478	-58.3
0.12478	-58.3
0.12566	-58.3
0.12566	-58.3
0.12566	-58.3
0.12655	-58.3
0.12655	-58.3
0.12655	-58.1
0.12743	-58.1
0.12743	-58.1
0.12743	-58.1
0.12832	-58.1
0.12832	-58.1
0.12832	-58.1
0.1292	-58.1
0.1292	-58.1
0.1292	-58.1
0.13009	-58.1
0.13009	-58.1
0.13009	-58
0.13097	-58.1
0.13097	-58
0.13186	-58
0.13186	-58
0.13186	-58
0.13274	-58
0.13274	-58
0.13363	-58
0.13363	-58
0.13451	-58
0.13451	-58
0.1354	-57.8
0.1354	-57.8
0.1354	-57.8
0.13628	-57.8
0.13628	-57.8
0.13628	-57.8
0.13628	-57.8
0.13717	-57.8
0.13717	-57.8
0.13717	-57.8
0.13805	-57.8
0.13805	-57.7
0.13805	-57.7
0.13894	-57.7
0.13894	-57.7
0.13894	-57.7
0.13982	-57.7
0.13982	-57.7
0.13982	-57.7
0.14071	-57.7
0.14071	-57.7
0.14071	-57.7
0.14071	-57.7
0.14159	-57.7
0.14159	-57.7
0.14248	-57.5
0.14248	-57.5
0.14248	-57.5
0.14248	-57.5
0.14336	-57.5
0.14336	-57.5
0.14336	-57.5
0.14425	-57.4
0.14425	-57.4
0.14513	-57.4
0.14513	-57.4
0.14513	-57.4
0.14602	-57.4
0.14602	-57.4
0.14602	-57.4
0.14602	-57.4
0.1469	-57.2
0.1469	-57.2
0.1469	-57.2
0.14779	-57.2
0.14779	-57.2
0.14779	-57.2
0.14867	-57.2
0.14867	-57.2
0.14867	-57.2
0.14956	-57.2
0.14956	-57.2
0.15044	-57.2
0.15044	-57.2
0.15044	-57.2
0.15044	-57.2
0.15133	-57
0.15133	-57
0.15133	-57
0.15221	-57
0.15221	-57
0.1531	-57
0.1531	-57
0.1531	-57
0.15398	-57
0.15398	-56.9
0.15398	-56.9
0.15487	-56.9
0.15487	-56.9
0.15487	-56.9
0.15575	-56.9
0.15575	-56.9
0.15575	-56.9
0.15664	-56.9
0.15664	-56.7
0.15752	-56.7
0.15752	-56.7
0.15752	-56.7
0.15841	-56.6
0.15841	-56.6
0.15929	-56.6
0.15929	-56.6
0.16018	-56.4
0.16018	-56.4
0.16018	-56.4
0.16106	-56.4
0.16106	-56.4
0.16106	-56.4
0.16195	-56.4
0.16195	-56.4
0.16283	-56.4
0.16283	-56.4
0.16283	-56.4
0.16372	-56.4
0.16372	-56.3
0.16372	-56.3
0.1646	-56.3
0.1646	-56.3
0.1646	-56.3
0.16549	-56.3
0.16549	-56.3
0.16549	-56.3
0.16637	-56.3
0.16637	-56.3
0.16637	-56.1
0.16726	-56.1
0.16726	-56.1
0.16814	-56.1
0.16814	-56.1
0.16814	-56.1
0.16903	-56.1
0.16903	-56.1
0.16991	-56.1
0.16991	-56
0.16991	-56
0.16991	-56
0.1708	-56
0.1708	-56
0.17168	-56
0.17168	-55.8
0.17168	-55.8
0.17257	-55.8
0.17257	-55.6
0.17257	-55.6
0.17345	-55.6
0.17345	-55.6
0.17345	-55.6
0.17434	-55.6
0.17434	-55.6
0.17434	-55.5
0.17522	-55.5
0.17522	-55.5
0.17522	-55.5
0.17522	-55.5
0.17611	-55.5
0.17699	-55.5
0.17699	-55.5
0.17788	-55.5
0.17788	-55.5
0.17876	-55.5
0.17876	-55.5
0.17965	-55.3
0.17965	-55.3
0.17965	-55.3
0.18053	-55.3
0.18053	-55.3
0.18053	-55.3
0.18142	-55.3
0.18142	-55.2
0.1823	-55.2
0.1823	-55.2
0.18319	-55.2
0.18319	-55.2
0.18407	-55.2
0.18407	-55.2
0.18407	-55.2
0.18407	-55.2
0.18496	-55.2
0.18496	-55
0.18496	-55
0.18584	-55
0.18584	-55
0.18584	-55
0.18673	-55
0.18673	-55
0.18673	-55
0.18761	-55
0.18761	-55
0.18761	-55
0.1885	-54.9
0.1885	-54.9
0.1885	-54.9
0.18938	-54.9
0.18938	-54.7
0.19027	-54.7
0.19027	-54.7
0.19027	-54.6
0.19115	-54.6
0.19115	-54.6
0.19204	-54.6
0.19204	-54.6
0.19204	-54.6
0.19292	-54.6
0.19292	-54.6
0.19292	-54.6
0.19381	-54.6
0.19381	-54.6
0.19469	-54.4
0.19469	-54.4
0.19469	-54.4
0.19558	-54.4
0.19558	-54.4
0.19646	-54.4
0.19646	-54.4
0.19646	-54.4
0.19735	-54.4
0.19735	-54.4
0.19735	-54.4
0.19823	-54.3
0.19823	-54.3
0.19823	-54.3
0.19823	-54.3
0.19912	-54.3
0.19912	-54.3
0.2	-54.3
0.2	-54.3
0.20088	-54.3
0.20088	-54.3
0.20088	-54.3
0.20177	-54.3
0.20177	-54.3
0.20265	-54.1
0.20265	-54.1
0.20265	-54.1
0.20354	-54.1
0.20354	-54.1
0.20354	-54.1
0.20442	-54.1
0.20442	-54.1
0.20442	-54.1
0.20531	-54.1
0.20531	-54.1
0.20619	-53.9
0.20619	-53.9
0.20619	-53.9
0.20708	-53.9
0.20708	-53.9
0.20708	-53.9
0.20708	-53.9
0.20796	-53.9
0.20796	-53.9
0.20885	-53.9
0.20885	-53.9
0.20973	-53.9
0.20973	-53.9
0.20973	-53.9
0.21062	-53.9
0.21062	-53.6
0.21062	-53.6
0.2115	-53.6
0.2115	-53.6
0.2115	-53.5
0.21239	-53.5
0.21239	-53.5
0.21239	-53.5
0.21327	-53.5
0.21327	-53.5
0.21327	-53.5
0.21416	-53.5
0.21416	-53.5
0.21416	-53.5
0.21504	-53.5
0.21504	-53.5
0.21593	-53.5
0.21681	-53.5
0.21681	-53.5
0.21681	-53.3
0.21681	-53.3
0.2177	-53.3
0.2177	-53.3
0.2177	-53.3
0.21858	-53.3
0.21858	-53.3
0.21858	-53.3
0.21947	-53.3
0.21947	-53.3
0.21947	-53.3
0.22035	-53.3
0.22035	-53.3
0.22124	-53.2
0.22124	-53.2
0.22124	-53.2
0.22212	-53.2
0.22212	-53.2
0.22301	-53.2
0.22301	-53.2
0.22301	-53.2
0.22301	-53.2
0.22389	-53.2
0.22389	-53.2
0.22478	-53.2
0.22478	-53.2
0.22478	-53.2
0.22566	-53.2
0.22566	-53.2
0.22566	-53
0.22655	-53.2
0.22655	-53
0.22655	-53
0.22743	-53
0.22743	-53
0.22832	-53
0.2292	-53
0.2292	-53
0.2292	-53
0.23009	-53
0.23009	-53
0.23009	-53
0.23097	-53
0.23097	-53
0.23186	-53
0.23186	-53
0.23186	-52.9
0.23186	-53
0.23274	-52.9
0.23274	-52.9
0.23274	-52.9
0.23363	-52.9
0.23363	-52.9
0.23363	-52.9
0.23451	-52.9
0.23451	-52.9
0.2354	-52.9
0.2354	-52.9
0.2354	-52.9
0.23628	-52.9
0.23628	-52.9
0.23717	-52.7
0.23717	-52.5
0.23805	-52.5
0.23805	-52.5
0.23894	-52.5
0.23894	-52.5
0.23894	-52.5
0.23982	-52.5
0.23982	-52.5
0.23982	-52.5
0.24071	-52.5
0.24071	-52.5
0.24071	-52.5
0.24071	-52.5
0.24159	-52.5
0.24159	-52.5
0.24248	-52.5
0.24248	-52.5
0.24248	-52.5
0.24248	-52.5
0.24336	-52.5
0.24336	-52.5
0.24425	-52.5
0.24425	-52.5
0.24513	-52.5
0.24513	-52.5
0.24602	-52.5
0.24602	-52.5
0.24602	-52.5
0.24602	-52.4
0.2469	-52.4
0.2469	-52.4
0.24779	-52.4
0.24779	-52.4
0.24779	-52.4
0.24867	-52.4
0.24867	-52.4
0.24867	-52.4
0.24956	-52.4
0.24956	-52.4
0.24956	-52.4
0.25044	-52.4
0.25044	-52.4
0.25133	-52.4
0.25133	-52.4
0.25133	-52.4
0.25221	-52.4
0.25221	-52.4
0.25221	-52.4
0.25221	-52.4
0.2531	-52.4
0.25398	-52.4
0.25398	-52.4
0.25398	-52.4
0.25487	-52.4
0.25487	-52.4
0.25575	-52.4
0.25575	-52.4
0.25664	-52.4
0.25664	-52.4
0.25664	-52.4
0.25664	-52.4
0.25752	-52.4
0.25752	-52.4
0.25752	-52.4
0.25841	-52.4
0.25841	-52.4
0.25929	-52.4
0.25929	-52.4
0.26018	-52.4
0.26018	-52.2
0.26018	-52.4
0.26018	-52.2
0.26106	-52.2
0.26106	-52.2
0.26106	-52.2
0.26195	-52.2
0.26195	-52.2
0.26195	-52.2
0.26283	-52.2
0.26283	-52.2
0.26283	-52.2
0.26372	-52.2
0.26372	-52.2
0.2646	-52.2
0.2646	-52.2
0.2646	-52.2
0.26549	-52.2
0.26549	-52.2
0.26549	-52.2
0.26637	-52.2
0.26637	-52.2
0.26637	-52.1
0.26726	-51.9
0.26726	-51.9
0.26726	-51.9
0.26814	-51.9
0.26814	-51.9
0.26903	-51.9
0.26903	-51.9
0.26903	-51.9
0.26991	-51.9
0.26991	-51.9
0.26991	-51.9
0.2708	-51.9
0.2708	-51.9
0.2708	-51.9
0.27168	-51.9
0.27168	-51.9
0.27168	-51.9
0.27257	-51.9
0.27257	-51.9
0.27345	-51.8
0.27345	-51.8
0.27434	-51.8
0.27434	-51.8
0.27522	-51.8
0.27522	-51.8
0.27522	-51.8
0.27611	-51.8
0.27611	-51.8
0.27611	-51.8
0.27699	-51.8
0.27699	-51.8
0.27699	-51.8
0.27788	-51.8
0.27788	-51.8
0.27876	-51.8
0.27876	-51.8
0.27965	-51.6
0.27965	-51.6
0.27965	-51.6
0.28053	-51.6
0.28053	-51.6
0.28142	-51.6
0.28142	-51.6
0.2823	-51.6
0.2823	-51.6
0.2823	-51.6
0.28319	-51.6
0.28319	-51.6
0.28319	-51.6
0.28407	-51.6
0.28407	-51.6
0.28407	-51.6
0.28407	-51.6
0.28496	-51.6
0.28496	-51.5
0.28496	-51.6
0.28584	-51.5
0.28584	-51.5
0.28584	-51.5
0.28673	-51.5
0.28673	-51.5
0.28673	-51.5
0.28761	-51.5
0.28761	-51.5
0.2885	-51.5
0.2885	-51.5
0.28938	-51.5
0.28938	-51.5
0.28938	-51.3
0.28938	-51.3
0.29027	-51.3
0.29115	-51.3
0.29115	-51.3
0.29115	-51.3
0.29204	-51.3
0.29204	-51.3
0.29292	-51.3
0.29292	-51.3
0.29381	-51.3
0.29381	-51.3
0.29469	-51.2
0.29469	-51.3
0.29469	-51.2
0.29558	-51.2
0.29558	-51.2
0.29558	-51.2
0.29646	-51.2
0.29646	-51.2
0.29646	-51.2
0.29735	-51.2
0.29735	-51.2
0.29823	-51.2
0.29823	-51.2
0.29912	-51.2
0.29912	-51
0.29912	-50.8
0.29912	-50.8
0.3	-50.8
0.3	-50.8
0.3	-50.8
0.30088	-50.7
0.30088	-50.7
0.30177	-50.7
0.30177	-50.7
0.30177	-50.7
0.30265	-50.7
0.30265	-50.7
0.30265	-50.7
0.30354	-50.7
0.30354	-50.7
0.30442	-50.7
0.30442	-50.7
0.30442	-50.7
0.30531	-50.7
0.30531	-50.7
0.30531	-50.7
0.30619	-50.7
0.30619	-50.7
0.30708	-50.5
0.30708	-50.5
0.30708	-50.5
0.30708	-50.5
0.30796	-50.5
0.30796	-50.5
0.30885	-50.5
0.30885	-50.5
0.30885	-50.5
0.30973	-50.5
0.30973	-50.5
0.30973	-50.5
0.31062	-50.5
0.31062	-50.5
0.3115	-50.4
0.3115	-50.4
0.3115	-50.4
0.31239	-50.4
0.31239	-50.4
0.31327	-50.4
0.31327	-50.4
0.31327	-50.4
0.31416	-50.4
0.31416	-50.4
0.31416	-50.4
0.31504	-50.4
0.31504	-50.4
0.31593	-50.4
0.31593	-50.4
0.31593	-50.4
0.31681	-50.2
0.31681	-50.2
0.3177	-50.2
0.3177	-50.2
0.3177	-50.2
0.3177	-50.2
0.31858	-50.2
0.31858	-50.2
0.31947	-50.2
0.31947	-50.2
0.32035	-50.2
0.32035	-50.2
0.32035	-50.2
0.32124	-50.2
0.32124	-50.2
0.32124	-50.2
0.32212	-50.2
0.32212	-50.1
0.32301	-50.1
0.32301	-50.1
0.32389	-50.1
0.32389	-50.1
0.32478	-50.1
0.32478	-50.1
0.32566	-50.1
0.32566	-50.1
0.32655	-50.1
0.32655	-50.1
0.32655	-50.1
0.32743	-50.1
0.32743	-50.1
0.32832	-49.9
0.32832	-49.9
0.32832	-49.9
0.3292	-49.9
0.3292	-49.9
0.3292	-49.9
0.33009	-49.9
0.33009	-49.9
0.33009	-49.9
0.33097	-49.9
0.33097	-49.9
0.33097	-49.9
0.33186	-49.9
0.33186	-49.9
0.33274	-49.8
0.33274	-49.8
0.33274	-49.8
0.33363	-49.8
0.33363	-49.8
0.33363	-49.8
0.33451	-49.8
0.33451	-49.8
0.33451	-49.8
0.3354	-49.6
0.3354	-49.6
0.33628	-49.6
0.33628	-49.6
0.33717	-49.6
0.33717	-49.6
0.33805	-49.6
0.33805	-49.6
0.33805	-49.6
0.33894	-49.6
0.33894	-49.6
0.33982	-49.6
0.33982	-49.6
0.33982	-49.6
0.34071	-49.6
0.34071	-49.4
0.34071	-49.4
0.34159	-49.4
0.34159	-49.4
0.34159	-49.4
0.34159	-49.4
0.34248	-49.4
0.34248	-49.3
0.34336	-49.3
0.34336	-49.3
0.34425	-49.3
0.34425	-49.3
0.34513	-49.3
0.34513	-49.3
0.34513	-49.3
0.34602	-49.3
0.34602	-49.3
0.34602	-49.3
0.34602	-49.3
0.3469	-49.3
0.3469	-49.3
0.3469	-49.3
0.34779	-49.1
0.34779	-49.3
0.34779	-49.1
0.34867	-49.1
0.34867	-49.1
0.34867	-49.1
0.34956	-49.1
0.34956	-49.1
0.34956	-49.1
0.35044	-49.1
0.35044	-49.1
0.35133	-49.1
0.35133	-49.1
0.35221	-49.1
0.35221	-49.1
0.35221	-49.1
0.3531	-49.1
0.3531	-49.1
0.3531	-49.1
0.35398	-49.1
0.35398	-49.1
0.35487	-49.1
0.35487	-49.1
0.35487	-49.1
0.35575	-49.1
0.35575	-49.1
0.35575	-49.1
0.35664	-49.1
0.35664	-49.1
0.35752	-49.1
0.35752	-49.1
0.35752	-49.1
0.35841	-49.1
0.35841	-49.1
0.35929	-49.1
0.35929	-49.1
0.35929	-49.1
0.36018	-49.1
0.36018	-49.1
0.36106	-49
0.36106	-49
0.36106	-49
0.36106	-49
0.36195	-49
0.36195	-49
0.36195	-49
0.36283	-49
0.36283	-49
0.36372	-49.1
0.36372	-49
0.36372	-49
0.3646	-49
0.3646	-49
0.3646	-49
0.3646	-49
0.36549	-49
0.36549	-49
0.36637	-49
0.36637	-49
0.36726	-49
0.36726	-49
0.36726	-49
0.36814	-49
0.36814	-49
0.36903	-49
0.36903	-49
0.36991	-49
0.36991	-49
0.36991	-49
0.3708	-49
0.3708	-49
0.3708	-49
0.37168	-49
0.37168	-49
0.37257	-49
0.37257	-48.8
0.37257	-48.8
0.37345	-48.8
0.37345	-48.8
0.37345	-48.8
0.37345	-48.8
0.37434	-48.8
0.37522	-48.8
0.37522	-48.8
0.37522	-48.8
0.37522	-48.8
0.37611	-48.8
0.37611	-48.8
0.37611	-48.8
0.37699	-48.8
0.37699	-48.8
0.37699	-48.8
0.37788	-48.8
0.37788	-48.8
0.37876	-48.8
0.37876	-48.8
0.37876	-48.8
0.37876	-48.8
0.37965	-48.8
0.37965	-48.8
0.38053	-48.8
0.38053	-48.8
0.38053	-48.8
0.38142	-48.8
0.38142	-48.8
0.38142	-48.8
0.3823	-48.8
0.3823	-48.8
0.3823	-48.8
0.38319	-48.7
0.38319	-48.7
0.38407	-48.7
0.38407	-48.5
0.38496	-48.5
0.38496	-48.7
0.38496	-48.5
0.38584	-48.5
0.38584	-48.5
0.38673	-48.5
0.38673	-48.5
0.38673	-48.5
0.38761	-48.5
0.38761	-48.5
0.38761	-48.5
0.3885	-48.5
0.3885	-48.5
0.3885	-48.5
0.38938	-48.5
0.38938	-48.5
0.38938	-48.5
0.38938	-48.5
0.39027	-48.5
0.39027	-48.5
0.39027	-48.5
0.39115	-48.5
0.39115	-48.5
0.39115	-48.5
0.39204	-48.5
0.39204	-48.5
0.39204	-48.5
0.39204	-48.5
0.39292	-48.4
0.39292	-48.4
0.39292	-48.5
0.39381	-48.4
0.39381	-48.4
0.39469	-48.4
0.39469	-48.4
0.39469	-48.4
0.39558	-48.4
0.39558	-48.4
0.39558	-48.4
0.39646	-48.4
0.39646	-48.4
0.39646	-48.4
0.39735	-48.4
0.39735	-48.4
0.39735	-48.4
0.39823	-48.4
0.39823	-48.4
0.39823	-48.4
0.39823	-48.4
0.39912	-48.4
0.39912	-48.4
0.4	-48.4
0.4	-48.4
0.4	-48.4
0.40088	-48.4
0.40177	-48.4
0.40177	-48.4
0.40177	-48.2
0.40265	-48.2
0.40265	-48.4
0.40265	-48.2
0.40354	-48.2
0.40442	-48.2
0.40442	-48.2
0.40442	-48.2
0.40442	-48.2
0.40531	-48.2
0.40531	-48.2
0.40619	-48.2
0.40708	-48.2
0.40708	-48.2
0.40708	-48.2
0.40796	-48.2
0.40796	-48.2
0.40796	-48.2
0.40885	-48.2
0.40885	-48.2
0.40973	-48.2
0.40973	-48.2
0.40973	-48.1
0.41062	-48.1
0.41062	-48.1
0.41062	-48.1
0.4115	-48.1
0.4115	-48.1
0.4115	-48.1
0.41239	-48.1
0.41239	-48.1
0.41239	-48.1
0.41327	-48.1
0.41416	-48.1
0.41416	-48.1
0.41416	-48.1
0.41504	-47.9
0.41504	-48.1
0.41504	-48.1
0.41593	-47.9
0.41593	-47.9
0.41593	-47.9
0.41681	-47.9
0.41681	-47.9
0.4177	-47.9
0.4177	-47.9
0.4177	-47.9
0.41858	-47.9
0.41858	-47.9
0.41947	-47.9
0.41947	-47.9
0.42035	-47.9
0.42035	-47.9
0.42035	-47.7
0.42124	-47.7
[truncated: 244 more rows]

## Sheet: Figure3d
Voltage evolution of Zn||Zn cells at step-increased current densities
Zn/1 m ZnSO4/Zn			Zn/1 m ZnSO4-0.1 m HTFSI/Zn
Time (h)	Current (mA cm-2)	Voltage (V)	Time (h)	Current (mA cm-2)	Voltage (V)
0	-1	-0.1017	0	-1	-0.0552
0.01	-1	-0.0964	0.01	-1	-0.0552
0.01	-1	-0.0955	0.01	-1	-0.0574
0.01	-1	-0.0921	0.01	-1	-0.0586
0.01	-1	-0.0893	0.02	-1	-0.0598
0.02	-1	-0.0877	0.02	-1	-0.0617
0.02	-1	-0.0843	0.02	-1	-0.0626
0.02	-1	-0.0825	0.02	-1	-0.0626
0.03	-1	-0.0806	0.03	-1	-0.0629
0.03	-1	-0.08	0.03	-1	-0.0642
0.03	-1	-0.0778	0.03	-1	-0.0642
0.03	-1	-0.076	0.04	-1	-0.0651
0.04	-1	-0.075	0.04	-1	-0.0657
0.04	-1	-0.0741	0.04	-1	-0.0657
0.04	-1	-0.0722	0.04	-1	-0.066
0.04	-1	-0.071	0.05	-1	-0.0667
0.05	-1	-0.0701	0.05	-1	-0.067
0.05	-1	-0.0691	0.05	-1	-0.0676
0.05	-1	-0.0673	0.05	-1	-0.0679
0.06	-1	-0.0667	0.06	-1	-0.0676
0.06	-1	-0.066	0.06	-1	-0.0679
0.06	-1	-0.0645	0.06	-1	-0.0679
0.06	-1	-0.0639	0.07	-1	-0.0685
0.07	-1	-0.0629	0.07	-1	-0.0682
0.07	-1	-0.0629	0.07	-1	-0.0685
0.07	-1	-0.0614	0.07	-1	-0.0688
0.08	-1	-0.0614	0.08	-1	-0.0685
0.08	-1	-0.0608	0.08	-1	-0.0694
0.08	-1	-0.0595	0.08	-1	-0.0691
0.08	-1	-0.0592	0.09	-1	-0.0694
0.09	-1	-0.0583	0.09	-1	-0.0698
0.09	-1	-0.0574	0.09	-1	-0.0701
0.09	-1	-0.0574	0.09	-1	-0.0698
0.09	-1	-0.0561	0.1	-1	-0.0707
0.1	-1	-0.0558	0.1	-1	-0.071
0.1	-1	-0.0552	0.1	-1	-0.0713
0.1	-1	-0.0549	0.1	-1	-0.0716
0.11	-1	-0.0546	0.11	-1	-0.0719
0.11	-1	-0.0543	0.11	-1	-0.0719
0.11	-1	-0.0539	0.11	-1	-0.0722
0.11	-1	-0.0536	0.12	-1	-0.0729
0.12	-1	-0.053	0.12	-1	-0.0722
0.12	-1	-0.053	0.12	-1	-0.0729
0.12	-1	-0.0527	0.12	-1	-0.0729
0.13	-1	-0.0524	0.13	-1	-0.0729
0.13	-1	-0.0521	0.13	-1	-0.0735
0.13	-1	-0.0515	0.13	-1	-0.0732
0.13	-1	-0.0512	0.13	-1	-0.0735
0.14	-1	-0.0512	0.14	-1	-0.0741
0.14	-1	-0.0508	0.14	-1	-0.0741
0.14	-1	-0.0505	0.14	-1	-0.0744
0.14	-1	-0.0505	0.15	-1	-0.0747
0.15	-1	-0.0499	0.15	-1	-0.0741
0.15	-1	-0.0499	0.15	-1	-0.075
0.15	-1	-0.0496	0.15	-1	-0.0747
0.16	-1	-0.0493	0.16	-1	-0.0741
0.16	-1	-0.049	0.16	-1	-0.0744
0.16	-1	-0.0481	0.16	-1	-0.0747
0.16	-1	-0.0477	0.17	-1	-0.0747
0.17	-1	-0.0484	0.17	-1	-0.0741
0.17	-1	-0.0474	0.17	-1	-0.0741
0.17	-1	-0.0474	0.17	-1	-0.0741
0.18	-1	-0.0474	0.18	-1	-0.0741
0.18	-1	-0.0484	0.18	-1	-0.0738
0.18	-1	-0.0481	0.18	-1	-0.0738
0.18	-1	-0.0481	0.19	-1	-0.0735
0.19	-1	-0.0468	0.19	-1	-0.0729
0.19	-1	-0.0474	0.19	-1	-0.0729
0.19	-1	-0.0465	0.19	-1	-0.0735
0.19	-1	-0.0462	0.2	-1	-0.0732
0.2	-1	-0.0468	0.2	-1	-0.0725
0.2	-1	-0.0468	0.2	-1	-0.0729
0.2	-1	-0.0468	0.2	-1	-0.0722
0.21	-1	-0.0468	0.21	-1	-0.0722
0.21	-1	-0.0465	0.21	-1	-0.0722
0.21	-1	-0.0459	0.21	-1	-0.0716
0.21	-1	-0.0459	0.22	-1	-0.0716
0.22	-1	-0.0459	0.22	-1	-0.0713
0.22	-1	-0.0459	0.22	-1	-0.071
0.22	-1	-0.0456	0.22	-1	-0.0707
0.23	-1	-0.0456	0.23	-1	-0.071
0.23	-1	-0.0453	0.23	-1	-0.0704
0.23	-1	-0.0453	0.23	-1	-0.0698
0.23	-1	-0.0453	0.23	-1	-0.0698
0.24	-1	-0.045	0.24	-1	-0.0694
0.24	-1	-0.045	0.24	-1	-0.0694
0.24	-1	-0.0443	0.24	-1	-0.0691
0.24	-1	-0.0434	0.25	-1	-0.0691
0.25	-1	-0.044	0.25	-1	-0.0688
0.25	-1	-0.0434	0.25	-1	-0.0688
0.25	-1	-0.0434	0.25	-1	-0.0682
0.26	-1	-0.0431	0.26	-1	-0.0682
0.26	-1	-0.0431	0.26	-1	-0.0679
0.26	-1	-0.0428	0.26	-1	-0.0679
0.26	-1	-0.0425	0.27	-1	-0.0679
0.27	-1	-0.0425	0.27	-1	-0.0676
0.27	-1	-0.0422	0.27	-1	-0.0673
0.27	-1	-0.0419	0.27	-1	-0.067
0.28	-1	-0.0422	0.28	-1	-0.066
0.28	-1	-0.0419	0.28	-1	-0.0663
0.28	-1	-0.0415	0.28	-1	-0.066
0.28	-1	-0.0422	0.29	-1	-0.066
0.29	-1	-0.0415	0.29	-1	-0.066
0.29	-1	-0.0415	0.29	-1	-0.0657
0.29	-1	-0.0415	0.29	-1	-0.0657
0.29	-1	-0.0412	0.3	-1	-0.0651
0.3	-1	-0.0409	0.3	-1	-0.0645
0.3	-1	-0.0412	0.3	-1	-0.0648
0.3	-1	-0.0409	0.3	-1	-0.0645
0.31	-1	-0.0415	0.31	-1	-0.0636
0.31	-1	-0.0409	0.31	-1	-0.0632
0.31	-1	-0.0409	0.31	-1	-0.0632
0.31	-1	-0.0412	0.32	-1	-0.0632
0.32	-1	-0.0406	0.32	-1	-0.0629
0.32	-1	-0.0406	0.32	-1	-0.0626
0.32	-1	-0.0409	0.32	-1	-0.0632
0.33	-1	-0.0409	0.33	-1	-0.0632
0.33	-1	-0.0406	0.33	-1	-0.0632
0.33	-1	-0.0403	0.33	-1	-0.0626
0.33	-1	-0.0406	0.34	-1	-0.0629
0.34	-1	-0.0406	0.34	-1	-0.0626
0.34	-1	-0.0403	0.34	-1	-0.0629
0.34	-1	-0.0403	0.34	-1	-0.0629
0.34	-1	-0.0406	0.35	-1	-0.0623
0.35	-1	-0.0403	0.35	-1	-0.0626
0.35	-1	-0.04	0.35	-1	-0.062
0.35	-1	-0.04	0.35	-1	-0.062
0.36	-1	-0.0397	0.36	-1	-0.062
0.36	-1	-0.04	0.36	-1	-0.0617
0.36	-1	-0.04	0.36	-1	-0.0614
0.36	-1	-0.0397	0.37	-1	-0.0611
0.37	-1	-0.04	0.37	-1	-0.0608
0.37	-1	-0.0397	0.37	-1	-0.0614
0.37	-1	-0.0397	0.37	-1	-0.0608
0.38	-1	-0.0397	0.38	-1	-0.0605
0.38	-1	-0.0394	0.38	-1	-0.0605
0.38	-1	-0.0397	0.38	-1	-0.0605
0.38	-1	-0.0397	0.39	-1	-0.0601
0.39	-1	-0.0397	0.39	-1	-0.0605
0.39	-1	-0.0397	0.39	-1	-0.0595
0.39	-1	-0.0397	0.39	-1	-0.0605
0.39	-1	-0.0397	0.4	-1	-0.0598
0.4	-1	-0.0394	0.4	-1	-0.0592
0.4	-1	-0.0394	0.4	-1	-0.0595
0.4	-1	-0.0394	0.4	-1	-0.0592
0.41	-1	-0.0391	0.41	-1	-0.0586
0.41	-1	-0.0394	0.41	-1	-0.0583
0.41	-1	-0.0388	0.41	-1	-0.0586
0.41	-1	-0.0388	0.42	-1	-0.0583
0.42	-1	-0.0391	0.42	-1	-0.0586
0.42	-1	-0.0388	0.42	-1	-0.0583
0.42	-1	-0.0388	0.42	-1	-0.0586
0.43	-1	-0.0388	0.43	-1	-0.0583
0.43	-1	-0.0384	0.43	-1	-0.0577
0.43	-1	-0.0384	0.43	-1	-0.058
0.43	-1	-0.0384	0.44	-1	-0.058
0.44	-1	-0.0384	0.44	-1	-0.0583
0.44	-1	-0.0384	0.44	-1	-0.058
0.44	-1	-0.0384	0.44	-1	-0.0577
0.44	-1	-0.0381	0.45	-1	-0.0577
0.45	-1	-0.0381	0.45	-1	-0.058
0.45	-1	-0.0381	0.45	-1	-0.0577
0.45	-1	-0.0381	0.45	-1	-0.0574
0.46	-1	-0.0381	0.46	-1	-0.0574
0.46	-1	-0.0381	0.46	-1	-0.0564
0.46	-1	-0.0378	0.46	-1	-0.0564
0.46	-1	-0.0378	0.47	-1	-0.0567
0.47	-1	-0.0381	0.47	-1	-0.057
0.47	-1	-0.0378	0.47	-1	-0.057
0.47	-1	-0.0381	0.47	-1	-0.057
0.48	-1	-0.0381	0.48	-1	-0.0555
0.48	-1	-0.0381	0.48	-1	-0.0555
0.48	-1	-0.0381	0.48	-1	-0.0555
0.48	-1	-0.0375	0.49	-1	-0.057
0.49	-1	-0.0381	0.49	-1	-0.0555
0.49	-1	-0.0378	0.49	-1	-0.0558
0.49	-1	-0.0378	0.49	-1	-0.0567
0.5	-1	-0.0381	0.5	-1	-0.057
0.5	-1	-0.0378	0.5	-1	-0.0567
0.5	-1	-0.0378	0.5	-1	-0.0558
0.5	1	0.0186	0.5	-1	-0.0558
0.5	1	0.0195	0.5	1	0.0254
0.51	1	0.0223	0.51	1	0.0267
0.51	1	0.0233	0.51	1	0.0298
0.51	1	0.0245	0.51	1	0.0313
0.51	1	0.0257	0.51	1	0.0329
0.52	1	0.0264	0.52	1	0.0338
0.52	1	0.027	0.52	1	0.035
0.52	1	0.027	0.52	1	0.0366
0.53	1	0.0279	0.52	1	0.0363
0.53	1	0.0282	0.53	1	0.0372
0.53	1	0.0282	0.53	1	0.0378
0.53	1	0.0288	0.53	1	0.0381
0.54	1	0.0295	0.54	1	0.0391
0.54	1	0.0298	0.54	1	0.0397
0.54	1	0.0298	0.54	1	0.0391
0.55	1	0.0298	0.54	1	0.0406
0.55	1	0.0304	0.55	1	0.0403
0.55	1	0.0307	0.55	1	0.0403
0.55	1	0.0313	0.55	1	0.0409
0.56	1	0.0322	0.55	1	0.0415
0.56	1	0.0326	0.56	1	0.0409
0.56	1	0.0326	0.56	1	0.0415
0.56	1	0.0326	0.56	1	0.0419
0.57	1	0.0326	0.57	1	0.0412
0.57	1	0.0335	0.57	1	0.0419
0.57	1	0.0341	0.57	1	0.0419
0.58	1	0.0344	0.57	1	0.0419
0.58	1	0.0344	0.58	1	0.0419
0.58	1	0.0344	0.58	1	0.0422
0.58	1	0.0353	0.58	1	0.0425
0.59	1	0.0353	0.59	1	0.0428
0.59	1	0.0353	0.59	1	0.0428
0.59	1	0.036	0.59	1	0.0428
0.6	1	0.0363	0.59	1	0.0428
0.6	1	0.0369	0.6	1	0.0428
0.6	1	0.0369	0.6	1	0.0428
0.6	1	0.0372	0.6	1	0.0428
0.61	1	0.0369	0.6	1	0.0428
0.61	1	0.0369	0.61	1	0.0428
0.61	1	0.0381	0.61	1	0.0428
0.61	1	0.0372	0.61	1	0.0428
0.62	1	0.0384	0.62	1	0.0428
0.62	1	0.0388	0.62	1	0.0431
0.62	1	0.0391	0.62	1	0.0428
0.63	1	0.0397	0.62	1	0.0428
0.63	1	0.04	0.63	1	0.0431
0.63	1	0.0397	0.63	1	0.0434
0.63	1	0.04	0.63	1	0.0434
0.64	1	0.0403	0.64	1	0.0437
0.64	1	0.0409	0.64	1	0.0437
0.64	1	0.0409	0.64	1	0.0437
0.64	1	0.0409	0.64	1	0.0437
0.65	1	0.0409	0.65	1	0.0434
0.65	1	0.0409	0.65	1	0.0437
0.65	1	0.0415	0.65	1	0.0437
0.66	1	0.0419	0.65	1	0.0437
0.66	1	0.0419	0.66	1	0.0437
0.66	1	0.0422	0.66	1	0.044
0.66	1	0.0422	0.66	1	0.044
0.67	1	0.0428	0.67	1	0.0443
0.67	1	0.0431	0.67	1	0.0446
0.67	1	0.0431	0.67	1	0.0446
0.68	1	0.0437	0.67	1	0.0446
0.68	1	0.0434	0.68	1	0.0446
0.68	1	0.0437	0.68	1	0.0446
0.68	1	0.0437	0.68	1	0.0446
0.69	1	0.0437	0.69	1	0.0446
0.69	1	0.0437	0.69	1	0.0446
0.69	1	0.0437	0.69	1	0.0446
0.7	1	0.0437	0.69	1	0.0446
0.7	1	0.0437	0.7	1	0.045
0.7	1	0.0437	0.7	1	0.045
0.7	1	0.0437	0.7	1	0.0446
0.71	1	0.0437	0.7	1	0.0456
0.71	1	0.0437	0.71	1	0.0453
0.71	1	0.044	0.71	1	0.0456
0.71	1	0.044	0.71	1	0.0456
0.72	1	0.044	0.72	1	0.0456
0.72	1	0.0446	0.72	1	0.0462
0.72	1	0.0443	0.72	1	0.0459
0.73	1	0.0446	0.72	1	0.0462
0.73	1	0.0453	0.73	1	0.0462
0.73	1	0.0446	0.73	1	0.0465
0.73	1	0.0446	0.73	1	0.0462
0.74	1	0.0453	0.74	1	0.0459
0.74	1	0.0453	0.74	1	0.0468
0.74	1	0.0456	0.74	1	0.0468
0.74	1	0.0459	0.74	1	0.0474
0.75	1	0.0459	0.75	1	0.0471
0.75	1	0.0459	0.75	1	0.0477
0.75	1	0.0462	0.75	1	0.0471
0.76	1	0.0465	0.75	1	0.0477
0.76	1	0.0465	0.76	1	0.0484
0.76	1	0.0468	0.76	1	0.0484
0.76	1	0.0474	0.76	1	0.049
0.77	1	0.0474	0.77	1	0.049
0.77	1	0.0477	0.77	1	0.0493
0.77	1	0.0474	0.77	1	0.0493
0.78	1	0.0481	0.77	1	0.0493
0.78	1	0.0484	0.78	1	0.0493
0.78	1	0.0481	0.78	1	0.0493
0.78	1	0.0484	0.78	1	0.0499
0.79	1	0.0487	0.79	1	0.0493
0.79	1	0.0484	0.79	1	0.0499
0.79	1	0.0493	0.79	1	0.0502
0.8	1	0.0502	0.79	1	0.0512
0.8	1	0.0502	0.8	1	0.0512
0.8	1	0.0502	0.8	1	0.0512
0.8	1	0.0502	0.8	1	0.0521
0.81	1	0.0508	0.8	1	0.0521
0.81	1	0.0518	0.81	1	0.053
0.81	1	0.0521	0.81	1	0.053
0.81	1	0.0521	0.81	1	0.053
0.82	1	0.053	0.82	1	0.0536
0.82	1	0.0539	0.82	1	0.0539
0.82	1	0.0549	0.82	1	0.0539
0.83	1	0.0549	0.82	1	0.0546
0.83	1	0.0561	0.83	1	0.0552
0.83	1	0.0561	0.83	1	0.0558
0.83	1	0.0567	0.83	1	0.0561
0.84	1	0.0577	0.84	1	0.0567
0.84	1	0.0583	0.84	1	0.057
0.84	1	0.0592	0.84	1	0.058
0.84	1	0.0595	0.84	1	0.0592
0.85	1	0.0605	0.85	1	0.0595
0.85	1	0.0611	0.85	1	0.0595
0.85	1	0.0614	0.85	1	0.0608
0.86	1	0.0614	0.85	1	0.0611
0.86	1	0.0617	0.86	1	0.062
0.86	1	0.0623	0.86	1	0.0626
0.86	1	0.0632	0.86	1	0.0632
0.87	1	0.0648	0.87	1	0.0636
0.87	1	0.0642	0.87	1	0.0648
0.87	1	0.0654	0.87	1	0.0651
0.88	1	0.0657	0.87	1	0.0663
0.88	1	0.066	0.88	1	0.067
0.88	1	0.0667	0.88	1	0.0676
0.88	1	0.067	0.88	1	0.0679
0.89	1	0.0673	0.89	1	0.0688
0.89	1	0.0679	0.89	1	0.0701
0.89	1	0.0685	0.89	1	0.0707
0.9	1	0.0694	0.89	1	0.0716
0.9	1	0.0698	0.9	1	0.0722
0.9	1	0.0707	0.9	1	0.0725
0.9	1	0.071	0.9	1	0.0738
0.91	1	0.0716	0.9	1	0.0741
0.91	1	0.0719	0.91	1	0.0747
0.91	1	0.0722	0.91	1	0.0753
0.91	1	0.0725	0.91	1	0.0753
0.92	1	0.0725	0.92	1	0.0753
0.92	1	0.0735	0.92	1	0.0756
0.92	1	0.0735	0.92	1	0.0766
0.93	1	0.0738	0.92	1	0.0766
0.93	1	0.0738	0.93	1	0.0766
0.93	1	0.0741	0.93	1	0.0769
0.93	1	0.0744	0.93	1	0.0766
0.94	1	0.0744	0.94	1	0.0766
0.94	1	0.0747	0.94	1	0.0766
0.94	1	0.0744	0.94	1	0.076
0.94	1	0.0747	0.94	1	0.076
0.95	1	0.0747	0.95	1	0.0756
0.95	1	0.0747	0.95	1	0.0756
0.95	1	0.0744	0.95	1	0.0753
0.96	1	0.0741	0.96	1	0.075
0.96	1	0.0738	0.96	1	0.0744
0.96	1	0.0738	0.96	1	0.0744
0.96	1	0.0735	0.96	1	0.0744
0.97	1	0.0732	0.97	1	0.0735
0.97	1	0.0729	0.97	1	0.0729
0.97	1	0.0725	0.97	1	0.0719
0.98	1	0.0722	0.97	1	0.0716
0.98	1	0.0719	0.98	1	0.0716
0.98	1	0.071	0.98	1	0.071
0.98	1	0.0707	0.98	1	0.0707
0.99	1	0.0707	0.99	1	0.0707
0.99	1	0.0698	0.99	1	0.0707
0.99	1	0.0691	0.99	1	0.0694
1	1	0.0682	0.99	1	0.0688
1	1	0.0679	1	1	0.0682
1	1	0.067	1	1	0.0679
1	1	0.067	1	1	0.0679
1	-2	-0.0549	1	-1.5	-0.0505
1	-2	-0.0533	1.01	-1.5	-0.0477
1.01	-2	-0.0505	1.01	-1.5	-0.0481
1.01	-2	-0.0508	1.01	-1.5	-0.0481
1.01	-2	-0.0515	1.02	-1.5	-0.0493
1.01	-2	-0.0524	1.02	-1.5	-0.0502
1.02	-2	-0.053	1.02	-1.5	-0.0518
1.02	-2	-0.053	1.02	-1.5	-0.0527
1.02	-2	-0.0533	1.03	-1.5	-0.0533
1.03	-2	-0.0533	1.03	-1.5	-0.0543
1.03	-2	-0.0543	1.03	-1.5	-0.0549
1.03	-2	-0.0546	1.04	-1.5	-0.0552
1.03	-2	-0.0549	1.04	-1.5	-0.0552
1.04	-2	-0.0555	1.04	-1.5	-0.0552
1.04	-2	-0.0561	1.04	-1.5	-0.0552
1.04	-2	-0.057	1.05	-1.5	-0.0564
1.05	-2	-0.0586	1.05	-1.5	-0.057
1.05	-2	-0.0595	1.05	-1.5	-0.057
1.05	-2	-0.0605	1.06	-1.5	-0.057
1.05	-2	-0.0617	1.06	-1.5	-0.0574
1.06	-2	-0.0623	1.06	-1.5	-0.0583
1.06	-2	-0.0626	1.06	-1.5	-0.058
1.06	-2	-0.0636	1.07	-1.5	-0.0583
1.06	-2	-0.0639	1.07	-1.5	-0.0586
1.07	-2	-0.0645	1.07	-1.5	-0.0595
1.07	-2	-0.0651	1.07	-1.5	-0.0595
1.07	-2	-0.0657	1.08	-1.5	-0.0601
1.08	-2	-0.067	1.08	-1.5	-0.0601
1.08	-2	-0.0667	1.08	-1.5	-0.0614
1.08	-2	-0.0676	1.09	-1.5	-0.0608
1.08	-2	-0.0673	1.09	-1.5	-0.0614
1.09	-2	-0.0679	1.09	-1.5	-0.0617
1.09	-2	-0.0679	1.09	-1.5	-0.0617
1.09	-2	-0.0676	1.1	-1.5	-0.0617
1.1	-2	-0.0676	1.1	-1.5	-0.0623
1.1	-2	-0.0682	1.1	-1.5	-0.0626
1.1	-2	-0.0679	1.1	-1.5	-0.0623
1.1	-2	-0.0682	1.11	-1.5	-0.0626
1.11	-2	-0.0682	1.11	-1.5	-0.0629
1.11	-2	-0.0682	1.11	-1.5	-0.0626
1.11	-2	-0.0679	1.12	-1.5	-0.0632
1.12	-2	-0.0679	1.12	-1.5	-0.0629
1.12	-2	-0.0676	1.12	-1.5	-0.0629
1.12	-2	-0.0676	1.12	-1.5	-0.0632
1.12	-2	-0.0679	1.13	-1.5	-0.0636
1.13	-2	-0.0676	1.13	-1.5	-0.0642
1.13	-2	-0.0673	1.13	-1.5	-0.0648
1.13	-2	-0.0673	1.14	-1.5	-0.0648
1.13	-2	-0.0667	1.14	-1.5	-0.0648
1.14	-2	-0.066	1.14	-1.5	-0.0657
1.14	-2	-0.0654	1.14	-1.5	-0.0657
1.14	-2	-0.0651	1.15	-1.5	-0.066
1.15	-2	-0.0645	1.15	-1.5	-0.066
1.15	-2	-0.0645	1.15	-1.5	-0.0667
1.15	-2	-0.0632	1.16	-1.5	-0.0663
1.15	-2	-0.0639	1.16	-1.5	-0.067
1.16	-2	-0.0639	1.16	-1.5	-0.067
1.16	-2	-0.0632	1.16	-1.5	-0.0676
1.16	-2	-0.0626	1.17	-1.5	-0.0676
1.16	-2	-0.0623	1.17	-1.5	-0.0679
1.17	-2	-0.0611	1.17	-1.5	-0.0679
1.17	-2	-0.0617	1.17	-1.5	-0.0679
1.17	-2	-0.0608	1.18	-1.5	-0.0682
1.18	-2	-0.0611	1.18	-1.5	-0.0688
1.18	-2	-0.0598	1.18	-1.5	-0.0685
1.18	-2	-0.0592	1.19	-1.5	-0.0688
1.18	-2	-0.0595	1.19	-1.5	-0.0688
1.19	-2	-0.0589	1.19	-1.5	-0.0688
1.19	-2	-0.0583	1.19	-1.5	-0.0691
1.19	-2	-0.0574	1.2	-1.5	-0.0691
1.2	-2	-0.0567	1.2	-1.5	-0.0691
1.2	-2	-0.0567	1.2	-1.5	-0.0691
1.2	-2	-0.0561	1.2	-1.5	-0.0691
1.2	-2	-0.0558	1.21	-1.5	-0.0694
1.21	-2	-0.0558	1.21	-1.5	-0.0698
1.21	-2	-0.0555	1.21	-1.5	-0.0698
1.21	-2	-0.0552	1.22	-1.5	-0.0694
1.21	-2	-0.0549	1.22	-1.5	-0.0698
1.22	-2	-0.0543	1.22	-1.5	-0.0698
1.22	-2	-0.0539	1.22	-1.5	-0.0701
1.22	-2	-0.0539	1.23	-1.5	-0.0701
1.23	-2	-0.0533	1.23	-1.5	-0.0694
1.23	-2	-0.053	1.23	-1.5	-0.0694
1.23	-2	-0.053	1.24	-1.5	-0.0698
1.23	-2	-0.0527	1.24	-1.5	-0.0694
1.24	-2	-0.053	1.24	-1.5	-0.0694
1.24	-2	-0.0524	1.24	-1.5	-0.0694
1.24	-2	-0.0521	1.25	-1.5	-0.0698
1.25	-2	-0.0521	1.25	-1.5	-0.0698
1.25	-2	-0.0515	1.25	-1.5	-0.0694
1.25	-2	-0.0518	1.25	-1.5	-0.0688
1.25	-2	-0.0515	1.26	-1.5	-0.0691
1.26	-2	-0.0515	1.26	-1.5	-0.0688
1.26	-2	-0.0508	1.26	-1.5	-0.0688
1.26	-2	-0.0512	1.27	-1.5	-0.0688
1.27	-2	-0.0508	1.27	-1.5	-0.0688
1.27	-2	-0.0502	1.27	-1.5	-0.0688
1.27	-2	-0.0499	1.27	-1.5	-0.0688
1.27	-2	-0.0499	1.28	-1.5	-0.0682
1.28	-2	-0.0499	1.28	-1.5	-0.0679
1.28	-2	-0.0499	1.28	-1.5	-0.0688
1.28	-2	-0.049	1.29	-1.5	-0.0682
1.28	-2	-0.0487	1.29	-1.5	-0.0682
1.29	-2	-0.0484	1.29	-1.5	-0.0676
1.29	-2	-0.0487	1.29	-1.5	-0.0676
1.29	-2	-0.0477	1.3	-1.5	-0.0679
1.3	-2	-0.0484	1.3	-1.5	-0.0676
1.3	-2	-0.0484	1.3	-1.5	-0.0679
1.3	-2	-0.0474	1.31	-1.5	-0.0673
1.3	-2	-0.0484	1.31	-1.5	-0.067
1.31	-2	-0.0484	1.31	-1.5	-0.0667
1.31	-2	-0.0481	1.31	-1.5	-0.0663
1.31	-2	-0.0468	1.32	-1.5	-0.0663
1.31	-2	-0.0474	1.32	-1.5	-0.066
1.32	-2	-0.0474	1.32	-1.5	-0.066
1.32	-2	-0.0462	1.32	-1.5	-0.066
1.32	-2	-0.0474	1.33	-1.5	-0.0657
1.33	-2	-0.0462	1.33	-1.5	-0.0657
1.33	-2	-0.0462	1.33	-1.5	-0.0651
1.33	-2	-0.0468	1.34	-1.5	-0.0654
1.33	-2	-0.0459	1.34	-1.5	-0.0648
1.34	-2	-0.0468	1.34	-1.5	-0.0645
1.34	-2	-0.0459	1.34	-1.5	-0.0648
1.34	-2	-0.0465	1.35	-1.5	-0.0642
1.35	-2	-0.0459	1.35	-1.5	-0.0639
1.35	-2	-0.0459	1.35	-1.5	-0.0639
1.35	-2	-0.0459	1.36	-1.5	-0.0632
1.35	-2	-0.0456	1.36	-1.5	-0.0629
1.36	-2	-0.0456	1.36	-1.5	-0.0632
1.36	-2	-0.0453	1.36	-1.5	-0.0632
1.36	-2	-0.0456	1.37	-1.5	-0.0632
1.36	-2	-0.0453	1.37	-1.5	-0.0632
1.37	-2	-0.0453	1.37	-1.5	-0.0632
1.37	-2	-0.0453	1.37	-1.5	-0.0626
1.37	-2	-0.0453	1.38	-1.5	-0.0629
1.38	-2	-0.0453	1.38	-1.5	-0.0629
1.38	-2	-0.045	1.38	-1.5	-0.0632
1.38	-2	-0.0446	1.39	-1.5	-0.0629
1.38	-2	-0.0446	1.39	-1.5	-0.0629
1.39	-2	-0.044	1.39	-1.5	-0.0626
1.39	-2	-0.044	1.39	-1.5	-0.0629
1.39	-2	-0.0431	1.4	-1.5	-0.0623
1.4	-2	-0.0431	1.4	-1.5	-0.0623
1.4	-2	-0.0428	1.4	-1.5	-0.062
1.4	-2	-0.0425	1.41	-1.5	-0.0617
1.4	-2	-0.0428	1.41	-1.5	-0.0614
1.41	-2	-0.0422	1.41	-1.5	-0.0617
1.41	-2	-0.0422	1.41	-1.5	-0.062
1.41	-2	-0.0419	1.42	-1.5	-0.0617
1.41	-2	-0.0422	1.42	-1.5	-0.0614
1.42	-2	-0.0419	1.42	-1.5	-0.0614
1.42	-2	-0.0422	1.42	-1.5	-0.0608
1.42	-2	-0.0419	1.43	-1.5	-0.0611
1.43	-2	-0.0419	1.43	-1.5	-0.0608
1.43	-2	-0.0419	1.43	-1.5	-0.0608
1.43	-2	-0.0415	1.44	-1.5	-0.0611
1.43	-2	-0.0415	1.44	-1.5	-0.0611
1.44	-2	-0.0415	1.44	-1.5	-0.0605
1.44	-2	-0.0412	1.44	-1.5	-0.0605
1.44	-2	-0.0412	1.45	-1.5	-0.0601
1.45	-2	-0.0412	1.45	-1.5	-0.0601
1.45	-2	-0.0409	1.45	-1.5	-0.0598
1.45	-2	-0.0406	1.46	-1.5	-0.0598
1.45	-2	-0.0409	1.46	-1.5	-0.0598
1.46	-2	-0.0412	1.46	-1.5	-0.0595
1.46	-2	-0.0409	1.46	-1.5	-0.0598
1.46	-2	-0.0409	1.47	-1.5	-0.0589
1.46	-2	-0.0406	1.47	-1.5	-0.0589
1.47	-2	-0.0406	1.47	-1.5	-0.0592
1.47	-2	-0.0403	1.47	-1.5	-0.0586
1.47	-2	-0.0406	1.48	-1.5	-0.0586
1.48	-2	-0.0403	1.48	-1.5	-0.0586
1.48	-2	-0.0403	1.48	-1.5	-0.0586
1.48	-2	-0.0403	1.49	-1.5	-0.0586
1.48	-2	-0.0403	1.49	-1.5	-0.0586
1.49	-2	-0.0406	1.49	-1.5	-0.0583
1.49	-2	-0.04	1.49	-1.5	-0.0583
1.49	-2	-0.0403	1.5	-1.5	-0.0583
1.5	-2	-0.04	1.5	-1.5	-0.0583
1.5	-2	-0.0403	1.5	-1.5	-0.0583
1.5	-2	-0.04	1.5	-1.5	-0.0583
1.5	2	0.0202	1.5	1.5	0.0254
1.5	2	0.0211	1.51	1.5	0.027
1.51	2	0.0236	1.51	1.5	0.0307
1.51	2	0.026	1.51	1.5	0.0329
1.51	2	0.027	1.51	1.5	0.0341
1.52	2	0.0279	1.52	1.5	0.036
1.52	2	0.0288	1.52	1.5	0.0366
1.52	2	0.0298	1.52	1.5	0.0372
1.52	2	0.0307	1.52	1.5	0.0378
1.53	2	0.0307	1.53	1.5	0.0388
1.53	2	0.031	1.53	1.5	0.0391
1.53	2	0.0313	1.53	1.5	0.0403
1.53	2	0.0322	1.54	1.5	0.0406
1.54	2	0.0322	1.54	1.5	0.0419
1.54	2	0.0326	1.54	1.5	0.0412
1.54	2	0.0326	1.54	1.5	0.0419
1.55	2	0.0329	1.55	1.5	0.0419
1.55	2	0.0335	1.55	1.5	0.0419
1.55	2	0.0341	1.55	1.5	0.0419
1.55	2	0.0344	1.56	1.5	0.0422
1.56	2	0.0344	1.56	1.5	0.0428
1.56	2	0.0344	1.56	1.5	0.0428
1.56	2	0.0347	1.56	1.5	0.0428
1.56	2	0.0347	1.57	1.5	0.0428
1.57	2	0.0353	1.57	1.5	0.0428
1.57	2	0.0353	1.57	1.5	0.0428
1.57	2	0.0357	1.57	1.5	0.0428
1.58	2	0.0369	1.58	1.5	0.0434
1.58	2	0.0366	1.58	1.5	0.0431
1.58	2	0.0366	1.58	1.5	0.0437
1.58	2	0.0369	1.59	1.5	0.0437
1.59	2	0.0369	1.59	1.5	0.044
1.59	2	0.0372	1.59	1.5	0.044
1.59	2	0.0366	1.59	1.5	0.0437
1.6	2	0.0369	1.6	1.5	0.0443
1.6	2	0.0372	1.6	1.5	0.0443
1.6	2	0.0375	1.6	1.5	0.0446
1.6	2	0.0375	1.61	1.5	0.0446
1.61	2	0.0378	1.61	1.5	0.0446
1.61	2	0.0372	1.61	1.5	0.0446
1.61	2	0.0381	1.61	1.5	0.0446
1.62	2	0.0378	1.62	1.5	0.0446
1.62	2	0.0378	1.62	1.5	0.0446
1.62	2	0.0381	1.62	1.5	0.0446
1.62	2	0.0381	1.63	1.5	0.0446
1.63	2	0.0391	1.63	1.5	0.0446
1.63	2	0.0391	1.63	1.5	0.0446
1.63	2	0.0391	1.63	1.5	0.0446
1.63	2	0.0391	1.64	1.5	0.0446
1.64	2	0.0391	1.64	1.5	0.0446
1.64	2	0.04	1.64	1.5	0.045
1.64	2	0.0397	1.64	1.5	0.045
1.65	2	0.04	1.65	1.5	0.045
1.65	2	0.04	1.65	1.5	0.0456
1.65	2	0.04	1.65	1.5	0.0456
1.65	2	0.04	1.66	1.5	0.0456
1.66	2	0.0403	1.66	1.5	0.0456
1.66	2	0.04	1.66	1.5	0.0456
1.66	2	0.04	1.66	1.5	0.0456
1.67	2	0.0406	1.67	1.5	0.0459
1.67	2	0.0406	1.67	1.5	0.0456
1.67	2	0.0406	1.67	1.5	0.0459
1.67	2	0.0409	1.68	1.5	0.0459
1.68	2	0.0409	1.68	1.5	0.0462
1.68	2	0.0409	1.68	1.5	0.0465
1.68	2	0.0409	1.68	1.5	0.0459
1.68	2	0.0409	1.69	1.5	0.0459
1.69	2	0.0409	1.69	1.5	0.0465
1.69	2	0.0412	1.69	1.5	0.0462
1.69	2	0.0409	1.69	1.5	0.0465
1.7	2	0.0409	1.7	1.5	0.0459
1.7	2	0.0409	1.7	1.5	0.0465
1.7	2	0.0409	1.7	1.5	0.0468
1.7	2	0.0409	1.71	1.5	0.0474
1.71	2	0.0409	1.71	1.5	0.0465
1.71	2	0.0409	1.71	1.5	0.0471
1.71	2	0.0409	1.71	1.5	0.0474
1.72	2	0.0419	1.72	1.5	0.0474
1.72	2	0.0419	1.72	1.5	0.0474
1.72	2	0.0412	1.72	1.5	0.0477
1.72	2	0.0419	1.72	1.5	0.0481
1.73	2	0.0415	1.73	1.5	0.0484
1.73	2	0.0422	1.73	1.5	0.0484
1.73	2	0.0425	1.73	1.5	0.0487
1.73	2	0.0428	1.74	1.5	0.049
1.74	2	0.0425	1.74	1.5	0.049
1.74	2	0.0437	1.74	1.5	0.049
1.74	2	0.0431	1.74	1.5	0.049
1.75	2	0.0434	1.75	1.5	0.0493
1.75	2	0.0437	1.75	1.5	0.0493
1.75	2	0.0434	1.75	1.5	0.0493
1.75	2	0.0437	1.76	1.5	0.0493
1.76	2	0.0437	1.76	1.5	0.0493
1.76	2	0.0437	1.76	1.5	0.0493
1.76	2	0.0437	1.76	1.5	0.0496
1.77	2	0.0437	1.77	1.5	0.0493
1.77	2	0.0437	1.77	1.5	0.0496
1.77	2	0.0437	1.77	1.5	0.0493
1.77	2	0.0437	1.77	1.5	0.0493
1.78	2	0.0437	1.78	1.5	0.0502
1.78	2	0.0437	1.78	1.5	0.0502
1.78	2	0.0437	1.78	1.5	0.0499
1.78	2	0.044	1.79	1.5	0.0508
1.79	2	0.0443	1.79	1.5	0.0512
1.79	2	0.0446	1.79	1.5	0.0512
1.79	2	0.0446	1.79	1.5	0.0515
1.8	2	0.0446	1.8	1.5	0.0518
1.8	2	0.045	1.8	1.5	0.0518
1.8	2	0.0453	1.8	1.5	0.0521
1.8	2	0.0456	1.81	1.5	0.0524
1.81	2	0.0453	1.81	1.5	0.0524
1.81	2	0.0459	1.81	1.5	0.053
1.81	2	0.0462	1.81	1.5	0.053
1.81	2	0.0462	1.82	1.5	0.053
1.82	2	0.0471	1.82	1.5	0.0533
1.82	2	0.0471	1.82	1.5	0.0536
1.82	2	0.0474	1.83	1.5	0.0539
1.83	2	0.0484	1.83	1.5	0.0543
1.83	2	0.0481	1.83	1.5	0.0546
1.83	2	0.0484	1.83	1.5	0.0549
1.83	2	0.0487	1.84	1.5	0.0549
1.84	2	0.049	1.84	1.5	0.0549
1.84	2	0.0496	1.84	1.5	0.0555
1.84	2	0.0499	1.84	1.5	0.0558
1.85	2	0.0502	1.85	1.5	0.0564
1.85	2	0.0512	1.85	1.5	0.0567
1.85	2	0.0518	1.85	1.5	0.057
1.85	2	0.0521	1.86	1.5	0.0577
1.86	2	0.0533	1.86	1.5	0.0583
1.86	2	0.0539	1.86	1.5	0.0592
1.86	2	0.0546	1.86	1.5	0.0592
1.87	2	0.0558	1.87	1.5	0.0598
1.87	2	0.0558	1.87	1.5	0.0601
1.87	2	0.057	1.87	1.5	0.0605
1.87	2	0.0583	1.88	1.5	0.0614
1.88	2	0.0595	1.88	1.5	0.0614
1.88	2	0.0605	1.88	1.5	0.062
1.88	2	0.0614	1.88	1.5	0.0626
1.88	2	0.0614	1.89	1.5	0.0626
1.89	2	0.0623	1.89	1.5	0.0639
1.89	2	0.0642	1.89	1.5	0.0642
1.89	2	0.0642	1.89	1.5	0.0645
1.9	2	0.066	1.9	1.5	0.0654
1.9	2	0.066	1.9	1.5	0.0667
1.9	2	0.0667	1.9	1.5	0.067
1.9	2	0.0673	1.91	1.5	0.067
1.91	2	0.0682	1.91	1.5	0.0679
1.91	2	0.0691	1.91	1.5	0.0679
1.91	2	0.0698	1.91	1.5	0.0685
1.91	2	0.0707	1.92	1.5	0.0698
1.92	2	0.0713	1.92	1.5	0.0707
1.92	2	0.0716	1.92	1.5	0.0707
1.92	2	0.0725	1.93	1.5	0.0713
1.93	2	0.0732	1.93	1.5	0.0716
1.93	2	0.0735	1.93	1.5	0.0725
1.93	2	0.0735	1.93	1.5	0.0725
1.93	2	0.0741	1.94	1.5	0.0729
1.94	2	0.0747	1.94	1.5	0.0741
1.94	2	0.0756	1.94	1.5	0.0744
1.94	2	0.0756	1.94	1.5	0.0741
1.95	2	0.0763	1.95	1.5	0.0744
1.95	2	0.0766	1.95	1.5	0.0744
1.95	2	0.0769	1.95	1.5	0.0744
1.95	2	0.0766	1.96	1.5	0.0744
1.96	2	0.0769	1.96	1.5	0.0744
1.96	2	0.0769	1.96	1.5	0.0744
1.96	2	0.0763	1.96	1.5	0.0744
1.96	2	0.0763	1.97	1.5	0.0741
1.97	2	0.0763	1.97	1.5	0.0741
1.97	2	0.0763	1.97	1.5	0.0744
1.97	2	0.0756	1.97	1.5	0.0732
1.98	2	0.0753	1.98	1.5	0.0732
1.98	2	0.0747	1.98	1.5	0.0729
1.98	2	0.0741	1.98	1.5	0.0725
1.98	2	0.0735	1.99	1.5	0.0725
1.99	2	0.0735	1.99	1.5	0.0719
1.99	2	0.0735	1.99	1.5	0.0716
1.99	2	0.0725	1.99	1.5	0.071
2	2	0.0725	2	1.5	0.0707
2	2	0.0722	2	1.5	0.0707
2	2	0.0713	2	1.5	0.0701
2	-3.00885	-0.0487	2	-2	-0.0474
2	-3.00885	-0.0496	2.01	-2	-0.0474
2.01	-3	-0.0453	2.01	-2	-0.0446
2.01	-3	-0.0446	2.01	-2	-0.0446
2.01	-3	-0.044	2.01	-2	-0.0456
2.02	-3.00885	-0.044	2.02	-2	-0.0465
2.02	-3	-0.0443	2.02	-2.00442	-0.0474
2.02	-3	-0.0446	2.02	-2	-0.0477
2.02	-3	-0.0446	2.03	-2	-0.0481
2.03	-3.00885	-0.0456	2.03	-2	-0.0484
2.03	-3.00885	-0.0456	2.03	-2	-0.0487
2.03	-3.00885	-0.0456	2.03	-2.00442	-0.0502
2.03	-3	-0.0456	2.04	-2	-0.0505
2.04	-3	-0.0456	2.04	-2	-0.0505
2.04	-3	-0.0453	2.04	-2	-0.0512
2.04	-3	-0.0456	2.04	-2	-0.0515
2.05	-3.00885	-0.0459	2.05	-2	-0.0515
2.05	-3	-0.0459	2.05	-2	-0.0521
2.05	-3	-0.0459	2.05	-2	-0.0521
2.05	-3.00885	-0.0459	2.06	-2.00442	-0.0521
2.06	-3	-0.0459	2.06	-2	-0.0527
2.06	-3.00885	-0.0459	2.06	-2	-0.0527
2.06	-3	-0.0459	2.06	-2	-0.053
2.07	-3	-0.0468	2.07	-2.00442	-0.0536
2.07	-3	-0.0462	2.07	-2	-0.0543
2.07	-3	-0.0462	2.07	-2	-0.0536
2.07	-3.00885	-0.0465	2.08	-2	-0.0539
2.08	-3	-0.0465	2.08	-2	-0.0546
2.08	-3	-0.0477	2.08	-2	-0.0549
2.08	-3.00885	-0.0471	2.08	-2	-0.0552
2.08	-3.00885	-0.0484	2.09	-2	-0.0552
2.09	-3	-0.0477	2.09	-2.00442	-0.0555
2.09	-3.00885	-0.0477	2.09	-2	-0.0552
2.09	-3	-0.0481	2.09	-2.00442	-0.0552
2.1	-3	-0.0493	2.1	-2	-0.0555
2.1	-3.00885	-0.0496	2.1	-2.00442	-0.0564
2.1	-3	-0.0496	2.1	-2.00442	-0.0558
2.1	-3	-0.0502	2.11	-2	-0.057
2.11	-3.00885	-0.0508	2.11	-2	-0.057
2.11	-3	-0.0512	2.11	-2	-0.0567
2.11	-3	-0.0515	2.11	-2	-0.057
2.12	-3	-0.0524	2.12	-2	-0.0574
2.12	-3	-0.0527	2.12	-2	-0.0574
2.12	-3.00885	-0.053	2.12	-2	-0.058
2.12	-3	-0.0536	2.13	-2.00442	-0.0583
2.13	-3.00885	-0.0539	2.13	-2	-0.0583
2.13	-3	-0.0546	2.13	-2	-0.0586
2.13	-3	-0.0552	2.13	-2	-0.0586
2.13	-3.00885	-0.0558	2.14	-2	-0.0592
2.14	-3.00885	-0.0558	2.14	-2	-0.0595
2.14	-3	-0.0561	2.14	-2	-0.0595
2.14	-3	-0.057	2.14	-2	-0.0601
2.15	-3	-0.058	2.15	-2	-0.0608
2.15	-3	-0.0586	2.15	-2	-0.0611
2.15	-3	-0.0592	2.15	-2	-0.0608
2.15	-3.00885	-0.0595	2.16	-2	-0.0617
2.16	-3.00885	-0.0605	2.16	-2	-0.0614
2.16	-3	-0.0614	2.16	-2.00442	-0.0617
2.16	-3	-0.062	2.16	-2	-0.0623
2.17	-3	-0.062	2.17	-2	-0.0626
2.17	-3.00885	-0.0632	2.17	-2	-0.0626
2.17	-3	-0.0626	2.17	-2	-0.0629
2.17	-3	-0.0626	2.18	-2.00442	-0.0626
2.18	-3	-0.0629	2.18	-2	-0.0629
2.18	-3.00885	-0.0632	2.18	-2	-0.0626
2.18	-3.00885	-0.0636	2.18	-2	-0.0632
2.18	-3.00885	-0.0642	2.19	-2	-0.0629
2.19	-3.00885	-0.0639	2.19	-2	-0.0632
2.19	-3.00885	-0.0642	2.19	-2	-0.0636
2.19	-3.00885	-0.0645	2.19	-2	-0.0636
2.2	-3	-0.0645	2.2	-2	-0.0639
2.2	-3	-0.0645	2.2	-2.00442	-0.0636
2.2	-3.00885	-0.0648	2.2	-2.00442	-0.0648
2.2	-3.00885	-0.0648	2.21	-2	-0.0651
2.21	-3.00885	-0.0645	2.21	-2	-0.0651
2.21	-3.00885	-0.0648	2.21	-2	-0.0657
2.21	-3.00885	-0.0645	2.21	-2	-0.0657
2.22	-3.00885	-0.0645	2.22	-2	-0.0657
2.22	-3	-0.0645	2.22	-2.00442	-0.066
2.22	-3.00885	-0.0639	2.22	-2	-0.066
2.22	-3.00885	-0.0636	2.23	-2	-0.066
2.23	-3	-0.0639	2.23	-2	-0.0663
2.23	-3	-0.0636	2.23	-2	-0.0667
2.23	-3.00885	-0.0636	2.23	-2	-0.067
2.23	-3	-0.0636	2.24	-2	-0.0667
2.24	-3	-0.0629	2.24	-2.00442	-0.067
2.24	-3.00885	-0.0626	2.24	-2	-0.0676
2.24	-3	-0.0632	2.24	-2	-0.0679
2.25	-3	-0.0626	2.25	-2	-0.0676
2.25	-3.00885	-0.0626	2.25	-2	-0.0673
2.25	-3.00885	-0.0629	2.25	-2	-0.0676
2.25	-3	-0.0626	2.26	-2.00442	-0.0679
2.26	-3	-0.0617	2.26	-2	-0.0679
2.26	-3.00885	-0.062	2.26	-2	-0.0679
2.26	-3.00885	-0.0611	2.26	-2.00442	-0.0676
2.27	-3	-0.0611	2.27	-2.00442	-0.0676
2.27	-3	-0.0605	2.27	-2	-0.0676
2.27	-3	-0.0598	2.27	-2	-0.0676
2.27	-3	-0.0595	2.28	-2	-0.0679
2.28	-3	-0.0595	2.28	-2.00442	-0.0679
2.28	-3.00885	-0.0592	2.28	-2	-0.0679
2.28	-3	-0.0589	2.28	-2	-0.0676
2.29	-3.00885	-0.0586	2.29	-2	-0.0679
2.29	-3	-0.0583	2.29	-2	-0.0679
2.29	-3	-0.058	2.29	-2	-0.0673
2.29	-3	-0.0577	2.29	-2.00442	-0.0673
2.3	-3	-0.0574	2.3	-2	-0.067
2.3	-3	-0.057	2.3	-2	-0.067
2.3	-3	-0.0564	2.3	-2	-0.067
2.3	-3	-0.0561	2.31	-2	-0.0667
2.31	-3.00885	-0.0555	2.31	-2.00442	-0.066
2.31	-3.00885	-0.0555	2.31	-2.00442	-0.0667
2.31	-3	-0.0555	2.31	-2	-0.066
2.32	-3.00885	-0.0555	2.32	-2	-0.066
2.32	-3	-0.0552	2.32	-2	-0.066
2.32	-3	-0.0549	2.32	-2	-0.066
2.32	-3.00885	-0.0546	2.33	-2	-0.0657
2.33	-3.00885	-0.0546	2.33	-2	-0.066
2.33	-3	-0.0546	2.33	-2	-0.066
2.33	-3.00885	-0.0543	2.33	-2	-0.0657
2.33	-3	-0.0543	2.34	-2	-0.0654
2.34	-3	-0.0536	2.34	-2	-0.0657
2.34	-3	-0.0536	2.34	-2	-0.0654
2.34	-3	-0.0533	2.34	-2	-0.0651
2.35	-3	-0.0533	2.35	-2.00442	-0.0648
2.35	-3	-0.053	2.35	-2	-0.0648
2.35	-3	-0.053	2.35	-2.00442	-0.0645
2.35	-3	-0.0527	2.36	-2.00442	-0.0645
2.36	-3	-0.053	2.36	-2	-0.0642
2.36	-3.00885	-0.0527	2.36	-2	-0.0645
2.36	-3.00885	-0.0527	2.36	-2	-0.0639
2.37	-3	-0.0524	2.37	-2.00442	-0.0632
2.37	-3	-0.0518	2.37	-2	-0.0636
2.37	-3	-0.0521	2.37	-2.00442	-0.0636
2.37	-3	-0.0518	2.38	-2.00442	-0.0632
2.38	-3	-0.0515	2.38	-2	-0.0636
2.38	-3	-0.0518	2.38	-2.00442	-0.0632
2.38	-3	-0.0518	2.38	-2.00442	-0.0632
2.38	-3	-0.0512	2.39	-2	-0.0629
2.39	-3	-0.0508	2.39	-2	-0.0632
2.39	-3	-0.0508	2.39	-2	-0.0629
2.39	-3	-0.0508	2.39	-2.00442	-0.0632
2.4	-3	-0.0508	2.4	-2.00442	-0.0632
2.4	-3	-0.0502	2.4	-2	-0.0629
2.4	-3.00885	-0.0505	2.4	-2	-0.0629
2.4	-3.00885	-0.0505	2.41	-2	-0.0629
2.41	-3.00885	-0.0496	2.41	-2.00442	-0.0629
2.41	-3	-0.0496	2.41	-2	-0.0626
2.41	-3	-0.0502	2.41	-2	-0.0626
2.42	-3.00885	-0.0502	2.42	-2	-0.062
2.42	-3.00885	-0.0502	2.42	-2	-0.0623
2.42	-3	-0.0493	2.42	-2	-0.0626
2.42	-3	-0.0493	2.43	-2	-0.0623
2.43	-3	-0.0487	2.43	-2	-0.062
2.43	-3	-0.0487	2.43	-2	-0.0617
2.43	-3	-0.049	2.43	-2	-0.0617
2.43	-3.00885	-0.0484	2.44	-2	-0.0617
2.44	-3	-0.0487	2.44	-2.00442	-0.0617
2.44	-3	-0.0481	2.44	-2.00442	-0.0608
2.44	-3	-0.0477	2.44	-2	-0.0608
2.45	-3	-0.0477	2.45	-2	-0.0614
2.45	-3	-0.0484	2.45	-2	-0.0608
2.45	-3.00885	-0.0477	2.45	-2.00442	-0.0617
2.45	-3	-0.0484	2.46	-2	-0.0611
2.46	-3	-0.0484	2.46	-2.00442	-0.0605
2.46	-3	-0.0484	2.46	-2	-0.0605
2.46	-3	-0.0484	2.46	-2.00442	-0.0611
2.47	-3	-0.0484	2.47	-2	-0.0611
2.47	-3.00885	-0.0481	2.47	-2.00442	-0.0605
2.47	-3	-0.0481	2.47	-2	-0.0605
2.47	-3.00885	-0.0474	2.48	-2	-0.0605
2.48	-3.00885	-0.0474	2.48	-2	-0.0601
2.48	-3	-0.0477	2.48	-2	-0.0598
2.48	-3	-0.0468	2.48	-2	-0.0595
2.48	-3	-0.0468	2.49	-2	-0.0595
2.49	-3	-0.0474	2.49	-2.00442	-0.0595
2.49	-3.00885	-0.0465	2.49	-2	-0.0589
2.49	-3	-0.0465	2.49	-2	-0.0592
2.5	-3	-0.0471	2.5	-2	-0.0592
2.5	-3	-0.0468	2.5	-2.00442	-0.0589
2.5	-3	-0.0468	2.5	-2	-0.0586
2.5	3	0.022	2.51	2.00442	0.0279
2.5	3.00885	0.0233	2.51	2	0.0313
2.51	3	0.0279	2.51	2	0.0332
2.51	3.00885	0.0301	2.51	2	0.035
2.51	3	0.0326	2.52	2	0.0366
2.52	3	0.0335	2.52	2	0.0369
2.52	3.00885	0.0344	2.52	2.00442	0.0378
2.52	3	0.0347	2.53	2	0.0388
2.52	3	0.0353	2.53	2.00442	0.0397
2.53	3	0.0363	2.53	2	0.04
2.53	3	0.0366	2.53	2	0.0409
2.53	3	0.0366	2.54	2.00442	0.0412
2.53	3	0.0366	2.54	2	0.0412
2.54	3.00885	0.0372	2.54	2	0.0419
2.54	3	0.0378	2.54	2	0.0419
2.54	3	0.0378	2.55	2	0.0428
2.55	3	0.0381	2.55	2	0.0428
2.55	3	0.0391	2.55	2	0.0428
2.55	3.00885	0.0394	2.56	2	0.0431
2.55	3.00885	0.04	2.56	2.00442	0.0434
2.56	3	0.04	2.56	2	0.0437
2.56	3	0.04	2.56	2	0.0437
2.56	3	0.0403	2.57	2	0.0446
2.57	3	0.0406	2.57	2.00442	0.0446
2.57	3	0.0409	2.57	2.00442	0.0446
2.57	3	0.0409	2.58	2	0.0446
2.57	3	0.0409	2.58	2.00442	0.0446
2.58	3	0.0409	2.58	2	0.0446
2.58	3	0.0409	2.58	2	0.0446
2.58	3	0.0409	2.59	2.00442	0.0446
2.58	3	0.0409	2.59	2	0.0446
2.59	3	0.0409	2.59	2	0.0446
2.59	3	0.0412	2.59	2	0.0446
2.59	3	0.0419	2.6	2.00442	0.0446
2.6	3.00885	0.0419	2.6	2.00442	0.0456
2.6	3	0.0419	2.6	2	0.0456
2.6	3	0.0419	2.61	2	0.0456
2.6	3	0.0419	2.61	2.00442	0.0456
2.61	3.00885	0.0419	2.61	2	0.0456
2.61	3.00885	0.0425	2.61	2	0.0456
2.61	3.00885	0.0422	2.62	2.00442	0.0456
2.62	3.00885	0.0422	2.62	2.00442	0.0456
2.62	3	0.0422	2.62	2	0.0459
2.62	3	0.0425	2.63	2.00442	0.0456
2.62	3	0.0425	2.63	2.00442	0.0459
2.63	3.00885	0.0422	2.63	2	0.0465
2.63	3.00885	0.0422	2.63	2.00442	0.0459
2.63	3	0.0419	2.64	2	0.0456
2.63	3	0.0419	2.64	2	0.0462
2.64	3	0.0422	2.64	2	0.0459
2.64	3	0.0422	2.65	2	0.0465
2.64	3.00885	0.0422	2.65	2	0.0465
2.65	3.00885	0.0419	2.65	2	0.0459
2.65	3	0.0419	2.65	2	0.0462
2.65	3	0.0419	2.66	2.00442	0.0459
2.65	3	0.0425	2.66	2.00442	0.0471
2.66	3.00885	0.0428	2.66	2	0.0465
2.66	3	0.0425	2.66	2.00442	0.0471
2.66	3.00885	0.0422	2.67	2	0.0471
2.67	3	0.0419	2.67	2	0.0468
2.67	3	0.0422	2.67	2	0.0468
2.67	3	0.0428	2.68	2	0.0471
2.67	3	0.0422	2.68	2.00442	0.0471
2.68	3	0.0422	2.68	2	0.0468
2.68	3.00885	0.0422	2.68	2.00442	0.0468
2.68	3.00885	0.0425	2.69	2	0.0471
2.68	3	0.0422	2.69	2	0.0471
2.69	3	0.0428	2.69	2	0.0474
2.69	3	0.0425	2.7	2	0.0477
2.69	3	0.0428	2.7	2	0.0481
2.7	3.00885	0.0428	2.7	2	0.0484
2.7	3.00885	0.0431	2.7	2	0.0484
2.7	3	0.0425	2.71	2	0.0481
2.7	3	0.0428	2.71	2	0.0484
2.71	3	0.0428	2.71	2	0.0487
2.71	3	0.0425	2.71	2	0.0493
2.71	3.00885	0.0428	2.72	2	0.0487
2.72	3	0.0431	2.72	2.00442	0.0487
2.72	3	0.0431	2.72	2.00442	0.0487
2.72	3	0.0428	2.73	2	0.0487
2.72	3.00885	0.0431	2.73	2.00442	0.0487
2.73	3	0.0431	2.73	2.00442	0.0493
2.73	3	0.0428	2.73	2	0.0493
2.73	3.00885	0.0437	2.74	2.00442	0.0493
2.73	3.00885	0.0428	2.74	2	0.0493
2.74	3	0.0434	2.74	2.00442	0.0493
2.74	3.00885	0.0434	2.75	2	0.0493
2.74	3.00885	0.0431	2.75	2	0.0493
2.75	3.00885	0.0431	2.75	2	0.0493
2.75	3.00885	0.0437	2.75	2	0.0493
2.75	3	0.0434	2.76	2	0.0493
2.75	3.00885	0.0434	2.76	2.00442	0.0499
2.76	3	0.0434	2.76	2	0.0493
2.76	3.00885	0.0434	2.76	2	0.0493
2.76	3	0.0434	2.77	2	0.0493
2.77	3	0.0437	2.77	2	0.0496
2.77	3	0.0437	2.77	2.00442	0.0496
2.77	3.00885	0.0437	2.78	2	0.0499
2.77	3.00885	0.0437	2.78	2	0.0502
2.78	3.00885	0.0437	2.78	2	0.0505
2.78	3.00885	0.0437	2.78	2	0.0505
2.78	3	0.0437	2.79	2	0.0512
2.78	3	0.0437	2.79	2	0.0518
2.79	3.00885	0.0437	2.79	2	0.0515
2.79	3	0.0437	2.79	2	0.0518
2.79	3	0.0437	2.8	2	0.0518
2.8	3	0.0437	2.8	2	0.0518
2.8	3	0.0437	2.8	2	0.0521
2.8	3	0.044	2.81	2	0.0521
2.8	3	0.0437	2.81	2	0.0524
2.81	3	0.0446	2.81	2	0.0524
2.81	3	0.0443	2.81	2	0.053
2.81	3	0.0446	2.82	2	0.053
2.82	3.00885	0.045	2.82	2	0.053
2.82	3	0.045	2.82	2	0.0539
2.82	3	0.045	2.83	2	0.0539
2.82	3	0.0453	2.83	2	0.0539
2.83	3	0.0456	2.83	2	0.0539
2.83	3	0.0456	2.83	2	0.0543
2.83	3	0.0465	2.84	2	0.0549
2.83	3.00885	0.0468	2.84	2	0.0549
2.84	3.00885	0.0471	2.84	2	0.0549
2.84	3	0.0474	2.85	2	0.0552
2.84	3.00885	0.0474	2.85	2	0.0558
2.85	3.00885	0.0481	2.85	2.00442	0.0558
2.85	3	0.0484	2.85	2	0.0567
2.85	3.00885	0.0484	2.86	2	0.0574
2.85	3	0.049	2.86	2	0.0577
2.86	3	0.0499	2.86	2	0.058
2.86	3	0.0502	2.87	2.00442	0.0586
2.86	3.00885	0.0502	2.87	2	0.0589
2.87	3.00885	0.0505	2.87	2.00442	0.0595
2.87	3	0.0512	2.87	2	0.0595
2.87	3	0.0521	2.88	2	0.0605
2.87	3.00885	0.0524	2.88	2	0.0605
2.88	3	0.0539	2.88	2	0.0611
2.88	3	0.0546	2.88	2.00442	0.0614
2.88	3	0.0552	2.89	2	0.0623
2.88	3	0.0564	2.89	2	0.0623
2.89	3	0.0567	2.89	2	0.0623
2.89	3.00885	0.0583	2.89	2	0.0626
2.89	3	0.0589	2.9	2	0.0636
2.9	3.00885	0.0605	2.9	2	0.0639
2.9	3	0.0614	2.9	2	0.0642
2.9	3.00885	0.0626	2.91	2	0.0645
2.9	3	0.0639	2.91	2	0.0657
2.91	3.00885	0.066	2.91	2	0.066
2.91	3	0.066	2.91	2	0.0667
2.91	3	0.0676	2.92	2.00442	0.067
2.92	3	0.0688	2.92	2	0.0679
2.92	3.00885	0.0707	2.92	2.00442	0.0679
2.92	3	0.071	2.93	2	0.0682
2.92	3	0.0725	2.93	2	0.0685
2.93	3	0.0732	2.93	2	0.0694
2.93	3	0.0741	2.93	2	0.0707
2.93	3.00885	0.0744	2.94	2	0.0707
2.93	3	0.0756	2.94	2	0.0707
2.94	3.00885	0.0756	2.94	2	0.0716
2.94	3	0.0766	2.95	2.00442	0.0716
2.94	3	0.0769	2.95	2	0.0716
2.95	3	0.0772	2.95	2	0.0719
2.95	3	0.0772	2.95	2	0.0725
2.95	3	0.0772	2.96	2	0.0725
2.95	3.00885	0.0772	2.96	2	0.0725
2.96	3	0.0772	2.96	2	0.0729
2.96	3	0.0766	2.96	2.00442	0.0729
2.96	3	0.076	2.97	2	0.0725
2.97	3	0.0753	2.97	2	0.0725
2.97	3	0.0747	2.97	2	0.0725
2.97	3	0.0738	2.98	2	0.0725
2.97	3.00885	0.0735	2.98	2	0.0725
2.98	3	0.0732	2.98	2	0.0719
2.98	3.00885	0.0725	2.98	2	0.0725
2.98	3	0.0725	2.99	2	0.0719
2.98	3.00885	0.0713	2.99	2	0.0716
2.99	3	0.0707	2.99	2	0.0716
2.99	3	0.0698	3	2	0.0713
2.99	3.00885	0.0691	3	2.00442	0.071
3	3	0.0679	3	2.00442	0.0707
3	3	0.067	3	2	0.0707
3	3	0.0663	3	-2.5	-0.0453
3	-4	-0.045	3.01	-2.5	-0.0453
3	-4	-0.0459	3.01	-2.5	-0.0443
3.01	-4	-0.0431	3.01	-2.5	-0.0443
3.01	-4	-0.0409	3.01	-2.5	-0.045
3.01	-4	-0.0406	3.02	-2.5	-0.0462
3.02	-4	-0.0409	3.02	-2.5	-0.0468
3.02	-4	-0.0406	3.02	-2.5	-0.0471
3.02	-4	-0.0406	3.03	-2.5	-0.0477
3.02	-4	-0.0409	3.03	-2.5	-0.0481
3.03	-4	-0.0409	3.03	-2.5	-0.0481
3.03	-4	-0.0412	3.03	-2.5	-0.0487
3.03	-4	-0.0419	3.04	-2.5	-0.049
3.04	-4	-0.0419	3.04	-2.5	-0.0493
3.04	-4	-0.0412	3.04	-2.5	-0.0499
3.04	-4	-0.0415	3.05	-2.5	-0.0502
3.04	-4	-0.0419	3.05	-2.5	-0.0502
3.05	-4	-0.0422	3.05	-2.5	-0.0502
3.05	-4	-0.0419	3.05	-2.5	-0.0515
3.05	-4	-0.0419	3.06	-2.5	-0.0508
3.05	-4	-0.0415	3.06	-2.5	-0.0515
3.06	-4	-0.0422	3.06	-2.5	-0.0518
3.06	-4	-0.0419	3.06	-2.5	-0.0521
3.06	-4	-0.0422	3.07	-2.5	-0.0521
3.07	-4.00885	-0.0419	3.07	-2.5	-0.0518
3.07	-4	-0.0422	3.07	-2.5	-0.0527
3.07	-4.00885	-0.0422	3.08	-2.5	-0.0524
3.07	-4	-0.0422	3.08	-2.5	-0.0524
3.08	-4.00885	-0.0422	3.08	-2.5	-0.0527
3.08	-4	-0.0425	3.08	-2.5	-0.0527
3.08	-4.00885	-0.0431	3.09	-2.5	-0.0527
3.09	-4	-0.0431	3.09	-2.5	-0.053
3.09	-4	-0.0431	3.09	-2.5	-0.053
3.09	-4	-0.0434	3.1	-2.5	-0.0536
3.09	-4	-0.0434	3.1	-2.5	-0.053
3.1	-4	-0.044	3.1	-2.5	-0.0539
3.1	-4	-0.0446	3.1	-2.5	-0.0539
3.1	-4	-0.0446	3.11	-2.5	-0.0543
3.1	-4	-0.0446	3.11	-2.5	-0.0543
3.11	-4.00885	-0.0453	3.11	-2.5	-0.0546
3.11	-4	-0.0456	3.11	-2.5	-0.0543
3.11	-4	-0.0459	3.12	-2.5	-0.0549
3.12	-4	-0.0462	3.12	-2.5	-0.0549
3.12	-4	-0.0462	3.12	-2.5	-0.0549
3.12	-4.00885	-0.0465	3.13	-2.5	-0.0555
3.12	-4	-0.0462	3.13	-2.5	-0.0552
3.13	-4	-0.0462	3.13	-2.5	-0.0555
3.13	-4	-0.0465	3.13	-2.5	-0.0552
3.13	-4	-0.0465	3.14	-2.5	-0.0555
3.14	-4	-0.0468	3.14	-2.5	-0.0552
3.14	-4	-0.0471	3.14	-2.5	-0.0561
3.14	-4	-0.0474	3.14	-2.5	-0.0558
3.14	-4.00885	-0.0477	3.15	-2.5	-0.0558
3.15	-4	-0.049	3.15	-2.5	-0.0558
3.15	-4	-0.0493	3.15	-2.5	-0.0558
3.15	-4	-0.0496	3.16	-2.5	-0.0558
3.15	-4	-0.0502	3.16	-2.5	-0.0564
3.16	-4	-0.0508	3.16	-2.5	-0.057
3.16	-4	-0.0515	3.16	-2.5	-0.0574
3.16	-4	-0.0521	3.17	-2.5	-0.058
3.17	-4	-0.0524	3.17	-2.5	-0.0583
3.17	-4	-0.0527	3.17	-2.5	-0.0583
3.17	-4.00885	-0.0527	3.18	-2.5	-0.0586
3.17	-4	-0.0536	3.18	-2.5	-0.0586
3.18	-4	-0.0539	3.18	-2.5	-0.0589
3.18	-4.00885	-0.0549	3.18	-2.5	-0.0598
3.18	-4	-0.0555	3.19	-2.5	-0.0595
3.19	-4	-0.0561	3.19	-2.5	-0.0611
3.19	-4	-0.0564	3.19	-2.5	-0.0611
3.19	-4.00885	-0.058	3.2	-2.5	-0.0614
3.19	-4	-0.0586	3.2	-2.5	-0.0614
3.2	-4	-0.0592	3.2	-2.5	-0.0611
3.2	-4	-0.0601	3.2	-2.5	-0.0614
3.2	-4	-0.0608	3.21	-2.5	-0.0617
3.2	-4	-0.062	3.21	-2.5	-0.0623
3.21	-4.00885	-0.0626	3.21	-2.5	-0.0614
3.21	-4	-0.0632	3.21	-2.5	-0.0623
3.21	-4.00885	-0.0632	3.22	-2.5	-0.0629
3.22	-4	-0.0636	3.22	-2.5	-0.0632
3.22	-4	-0.0645	3.22	-2.5	-0.0629
3.22	-4	-0.0651	3.23	-2.5	-0.0626
3.22	-4	-0.066	3.23	-2.5	-0.0632
3.23	-4	-0.067	3.23	-2.5	-0.0629
3.23	-4	-0.0676	3.23	-2.5	-0.0629
3.23	-4	-0.0673	3.24	-2.5	-0.0629
3.24	-4	-0.0682	3.24	-2.5	-0.0632
3.24	-4	-0.0682	3.24	-2.5	-0.0636
3.24	-4.00885	-0.0688	3.25	-2.5	-0.0632
3.24	-4	-0.0688	3.25	-2.5	-0.0636
3.25	-4	-0.0691	3.25	-2.5	-0.0642
3.25	-4	-0.0694	3.25	-2.5	-0.0648
3.25	-4	-0.0694	3.26	-2.5	-0.0648
3.25	-4	-0.0698	3.26	-2.5	-0.0651
3.26	-4.00885	-0.0698	3.26	-2.5	-0.0654
3.26	-4	-0.0698	3.26	-2.5	-0.0657
3.26	-4	-0.0698	3.27	-2.5	-0.0657
3.27	-4	-0.0698	3.27	-2.5	-0.0657
3.27	-4	-0.0698	3.27	-2.5	-0.066
3.27	-4	-0.0698	3.28	-2.5	-0.0657
3.27	-4	-0.0694	3.28	-2.5	-0.066
3.28	-4	-0.0698	3.28	-2.5	-0.0663
3.28	-4.00885	-0.0694	3.28	-2.5	-0.066
3.28	-4	-0.0694	3.29	-2.5	-0.066
3.29	-4	-0.0688	3.29	-2.5	-0.066
3.29	-4.00885	-0.0685	3.29	-2.5	-0.0667
3.29	-4	-0.0682	3.3	-2.5	-0.066
3.29	-4	-0.0685	3.3	-2.5	-0.067
3.3	-4.00885	-0.0682	3.3	-2.5	-0.067
3.3	-4	-0.0679	3.3	-2.5	-0.0673
3.3	-4	-0.067	3.31	-2.5	-0.0667
3.3	-4	-0.067	3.31	-2.5	-0.067
3.31	-4	-0.0679	3.31	-2.5	-0.0673
3.31	-4	-0.0676	3.31	-2.5	-0.067
3.31	-4	-0.0676	3.32	-2.5	-0.067
3.32	-4	-0.0663	3.32	-2.5	-0.067
3.32	-4	-0.0663	3.32	-2.5	-0.067
3.32	-4	-0.0657	3.33	-2.5	-0.067
3.32	-4.00885	-0.0657	3.33	-2.5	-0.067
3.33	-4	-0.0651	3.33	-2.5	-0.067
3.33	-4.00885	-0.0648	3.33	-2.5	-0.0673
3.33	-4.00885	-0.0645	3.34	-2.5	-0.067
3.34	-4.00885	-0.0642	3.34	-2.5	-0.0667
3.34	-4	-0.0636	3.34	-2.5	-0.0663
3.34	-4.00885	-0.0636	3.35	-2.5	-0.0663
3.34	-4.00885	-0.0636	3.35	-2.5	-0.066
3.35	-4	-0.0632	3.35	-2.5	-0.0667
3.35	-4	-0.0636	3.35	-2.5	-0.0663
3.35	-4	-0.0632	3.36	-2.5	-0.067
3.35	-4.00885	-0.0632	3.36	-2.5	-0.066
3.36	-4	-0.0632	3.36	-2.5	-0.066
3.36	-4	-0.0626	3.36	-2.5	-0.066
3.36	-4	-0.0632	3.37	-2.5	-0.0663
3.37	-4	-0.0629	3.37	-2.5	-0.0663
3.37	-4	-0.0629	3.37	-2.5	-0.066
3.37	-4	-0.0617	3.38	-2.5	-0.066
3.37	-4	-0.062	3.38	-2.5	-0.0663
3.38	-4.00885	-0.062	3.38	-2.5	-0.066
3.38	-4	-0.0608	3.38	-2.5	-0.0657
3.38	-4	-0.0608	3.39	-2.5	-0.0657
3.39	-4	-0.0611	3.39	-2.5	-0.0657
3.39	-4	-0.0608	3.39	-2.5	-0.0657
3.39	-4	-0.0605	3.4	-2.5	-0.0657
3.39	-4	-0.0598	3.4	-2.5	-0.0654
3.4	-4.00885	-0.0595	3.4	-2.5	-0.0654
3.4	-4	-0.0595	3.4	-2.5	-0.0651
3.4	-4	-0.0595	3.41	-2.5	-0.0648
3.4	-4	-0.0592	3.41	-2.5	-0.0648
3.41	-4	-0.0595	3.41	-2.5	-0.0642
3.41	-4.00885	-0.0586	3.41	-2.5	-0.0645
3.41	-4.00885	-0.0586	3.42	-2.5	-0.0642
3.42	-4.00885	-0.058	3.42	-2.5	-0.0639
3.42	-4	-0.0583	3.42	-2.5	-0.0636
3.42	-4	-0.0583	3.43	-2.5	-0.0636
3.42	-4	-0.0586	3.43	-2.5	-0.0636
3.43	-4.00885	-0.058	3.43	-2.5	-0.0629
3.43	-4.00885	-0.0577	3.43	-2.5	-0.0629
3.43	-4.00885	-0.057	3.44	-2.5	-0.0629
3.44	-4.00885	-0.0564	3.44	-2.5	-0.0632
3.44	-4	-0.057	3.44	-2.5	-0.0632
3.44	-4.00885	-0.0564	3.45	-2.5	-0.0626
3.44	-4	-0.0561	3.45	-2.5	-0.0636
3.45	-4.00885	-0.0558	3.45	-2.5	-0.0636
3.45	-4	-0.0558	3.45	-2.5	-0.0636
3.45	-4.00885	-0.0558	3.46	-2.5	-0.0629
3.45	-4	-0.0558	3.46	-2.5	-0.0629
3.46	-4	-0.0555	3.46	-2.5	-0.0629
3.46	-4.00885	-0.0555	3.46	-2.5	-0.0626
3.46	-4	-0.0555	3.47	-2.5	-0.0626
3.47	-4.00885	-0.0555	3.47	-2.5	-0.0626
3.47	-4	-0.0552	3.47	-2.5	-0.062
3.47	-4.00885	-0.0549	3.48	-2.5	-0.0623
3.47	-4	-0.0549	3.48	-2.5	-0.0617
3.48	-4	-0.0549	3.48	-2.5	-0.062
3.48	-4	-0.0546	3.48	-2.5	-0.0614
3.48	-4	-0.0543	3.49	-2.5	-0.0614
3.49	-4	-0.0543	3.49	-2.5	-0.0614
3.49	-4	-0.0539	3.49	-2.5	-0.0608
3.49	-4.00885	-0.0543	3.5	-2.5	-0.0608
3.49	-4	-0.0536	3.5	-2.5	-0.0608
3.5	-4	-0.0539	3.5	-2.5	-0.0608
3.5	-4.00885	-0.0536	3.5	-2.5	-0.0608
3.5	-4	-0.0536	3.51	2.5	0.0285
3.5	4	0.0267	3.51	2.5	0.0329
3.51	4.00885	0.0319	3.51	2.5	0.0347
3.51	4.00885	0.0347	3.52	2.5	0.036
3.51	4	0.0366	3.52	2.5	0.0372
3.52	4	0.0369	3.52	2.5	0.0384
3.52	4	0.0381	3.52	2.5	0.0388
3.52	4	0.0397	3.53	2.5	0.04
3.52	4	0.0406	3.53	2.5	0.0409
3.53	4.00885	0.0409	3.53	2.5	0.0419
3.53	4.00885	0.0409	3.53	2.5	0.0422
3.53	4.00885	0.0415	3.54	2.5	0.0428
3.54	4	0.0419	3.54	2.5	0.0428
3.54	4	0.0422	3.54	2.5	0.0434
3.54	4	0.0428	3.55	2.5	0.0437
3.54	4	0.0434	3.55	2.5	0.0443
3.55	4	0.0437	3.55	2.5	0.0443
3.55	4	0.0437	3.55	2.5	0.0446
3.55	4.00885	0.0437	3.56	2.5	0.0446
3.55	4	0.0437	3.56	2.5	0.0446
3.56	4.00885	0.0437	3.56	2.5	0.0446
3.56	4	0.0437	3.56	2.5	0.0446
3.56	4.00885	0.0437	3.57	2.5	0.0453
3.57	4	0.0437	3.57	2.5	0.0453
3.57	4	0.0437	3.57	2.5	0.0456
3.57	4	0.0437	3.58	2.5	0.0456
3.57	4	0.0437	3.58	2.5	0.0456
3.58	4	0.0437	3.58	2.5	0.0459
3.58	4	0.0437	3.58	2.5	0.0459
3.58	4	0.0437	3.59	2.5	0.0456
3.59	4.00885	0.0437	3.59	2.5	0.0459
3.59	4	0.0437	3.59	2.5	0.0462
3.59	4.00885	0.0437	3.6	2.5	0.0462
3.59	4	0.0437	3.6	2.5	0.0459
3.6	4	0.0437	3.6	2.5	0.0465
3.6	4.00885	0.0437	3.6	2.5	0.0456
3.6	4.00885	0.0437	3.61	2.5	0.0468
3.61	4	0.0437	3.61	2.5	0.0465
3.61	4	0.0437	3.61	2.5	0.0471
3.61	4.00885	0.0437	3.62	2.5	0.0462
3.61	4	0.0437	3.62	2.5	0.0468
3.62	4	0.0437	3.62	2.5	0.0465
3.62	4	0.0437	3.62	2.5	0.0465
3.62	4	0.0437	3.63	2.5	0.0471
3.62	4.00885	0.0437	3.63	2.5	0.0468
3.63	4	0.0437	3.63	2.5	0.0471
3.63	4	0.0437	3.63	2.5	0.0468
3.63	4	0.0437	3.64	2.5	0.0474
3.64	4	0.0437	3.64	2.5	0.0474
3.64	4	0.0431	3.64	2.5	0.0474
3.64	4	0.0437	3.65	2.5	0.0477
3.64	4	0.0434	3.65	2.5	0.0474
3.65	4	0.0434	3.65	2.5	0.0477
3.65	4	0.0428	3.65	2.5	0.0474
3.65	4	0.0428	3.66	2.5	0.0481
3.66	4	0.0428	3.66	2.5	0.0477
3.66	4	0.0431	3.66	2.5	0.0474
3.66	4	0.0425	3.66	2.5	0.0481
3.66	4	0.0431	3.67	2.5	0.0481
3.67	4	0.0425	3.67	2.5	0.0481
3.67	4	0.0428	3.67	2.5	0.0484
3.67	4	0.0431	3.68	2.5	0.0481
3.67	4	0.0428	3.68	2.5	0.0487
3.68	4	0.0434	3.68	2.5	0.0484
3.68	4.00885	0.0428	3.68	2.5	0.0487
3.68	4	0.0428	3.69	2.5	0.0487
3.69	4	0.0431	3.69	2.5	0.049
3.69	4	0.0428	3.69	2.5	0.049
3.69	4	0.0422	3.7	2.5	0.0487
3.69	4	0.0428	3.7	2.5	0.0487
3.7	4	0.0431	3.7	2.5	0.049
3.7	4	0.0431	3.7	2.5	0.049
3.7	4.00885	0.0425	3.71	2.5	0.049
3.71	4	0.0428	3.71	2.5	0.0484
3.71	4	0.0428	3.71	2.5	0.049
3.71	4	0.0431	3.71	2.5	0.049
3.71	4	0.0431	3.72	2.5	0.049
3.72	4.00885	0.0428	3.72	2.5	0.0493
3.72	4	0.0431	3.72	2.5	0.0493
3.72	4.00885	0.0431	3.73	2.5	0.0493
3.72	4	0.0434	3.73	2.5	0.0493
3.73	4.00885	0.0434	3.73	2.5	0.0493
3.73	4	0.0434	3.73	2.5	0.0493
3.73	4	0.0434	3.74	2.5	0.0493
3.74	4	0.0434	3.74	2.5	0.0493
3.74	4	0.0437	3.74	2.5	0.0493
3.74	4	0.0434	3.75	2.5	0.0496
3.74	4	0.0437	3.75	2.5	0.0493
3.75	4.00885	0.0434	3.75	2.5	0.0493
3.75	4	0.0437	3.75	2.5	0.0493
3.75	4	0.0437	3.76	2.5	0.0493
3.75	4	0.0437	3.76	2.5	0.0493
3.76	4.00885	0.0437	3.76	2.5	0.0499
3.76	4	0.0437	3.77	2.5	0.0496
3.76	4	0.0437	3.77	2.5	0.0499
3.77	4	0.0437	3.77	2.5	0.0502
3.77	4	0.0437	3.77	2.5	0.0502
3.77	4	0.0437	3.78	2.5	0.0505
3.77	4	0.0437	3.78	2.5	0.0508
3.78	4	0.0437	3.78	2.5	0.0508
3.78	4	0.0437	3.78	2.5	0.0512
3.78	4	0.0437	3.79	2.5	0.0512
3.79	4.00885	0.0437	3.79	2.5	0.0515
3.79	4	0.0437	3.79	2.5	0.0518
3.79	4.00885	0.0437	3.8	2.5	0.0515
3.79	4	0.0437	3.8	2.5	0.0521
3.8	4	0.0437	3.8	2.5	0.0521
3.8	4.00885	0.0443	3.8	2.5	0.0524
3.8	4	0.0446	3.81	2.5	0.0524
3.8	4	0.0446	3.81	2.5	0.0527
3.81	4.00885	0.0446	3.81	2.5	0.053
3.81	4	0.045	3.82	2.5	0.053
3.81	4	0.0453	3.82	2.5	0.0533
3.82	4	0.0456	3.82	2.5	0.0533
3.82	4.00885	0.0453	3.82	2.5	0.0539
3.82	4	0.0459	3.83	2.5	0.0539
3.82	4	0.0459	3.83	2.5	0.0539
3.83	4	0.0465	3.83	2.5	0.0543
3.83	4	0.0465	3.83	2.5	0.0543
3.83	4	0.0474	3.84	2.5	0.0549
3.84	4	0.0474	3.84	2.5	0.0549
3.84	4	0.0474	3.84	2.5	0.0555
3.84	4	0.0477	3.85	2.5	0.0552
3.84	4	0.0481	3.85	2.5	0.0558
3.85	4	0.0484	3.85	2.5	0.0564
3.85	4	0.0484	3.85	2.5	0.057
3.85	4	0.0484	3.86	2.5	0.057
3.85	4.00885	0.0487	3.86	2.5	0.0577
3.86	4	0.0493	3.86	2.5	0.0577
3.86	4	0.0499	3.86	2.5	0.0589
3.86	4	0.0499	3.87	2.5	0.0589
3.87	4.00885	0.0502	3.87	2.5	0.0595
3.87	4	0.0508	3.87	2.5	0.0595
3.87	4	0.0515	3.88	2.5	0.0605
3.87	4	0.0518	3.88	2.5	0.0608
3.88	4	0.0524	3.88	2.5	0.0611
3.88	4	0.053	3.88	2.5	0.0614
3.88	4	0.0536	3.89	2.5	0.0623
3.89	4.00885	0.0549	3.89	2.5	0.0623
3.89	4	0.0549	3.89	2.5	0.0626
3.89	4.00885	0.0555	3.9	2.5	0.0629
3.89	4.00885	0.0567	3.9	2.5	0.0636
3.9	4	0.057	3.9	2.5	0.0642
3.9	4	0.0583	3.9	2.5	0.0648
3.9	4	0.0586	3.91	2.5	0.0657
3.91	4	0.0598	3.91	2.5	0.066
3.91	4.00885	0.0608	3.91	2.5	0.0667
3.91	4	0.0614	3.91	2.5	0.0667
3.91	4	0.062	3.92	2.5	0.0673
3.92	4	0.0632	3.92	2.5	0.0679
3.92	4.00885	0.0642	3.92	2.5	0.0679
3.92	4	0.0654	3.93	2.5	0.0679
3.92	4	0.066	3.93	2.5	0.0688
3.93	4	0.067	3.93	2.5	0.0701
3.93	4	0.0682	3.93	2.5	0.0707
3.93	4	0.0694	3.94	2.5	0.0707
3.94	4.00885	0.0707	3.94	2.5	0.0707
3.94	4	0.0713	3.94	2.5	0.0716
3.94	4.00885	0.0722	3.95	2.5	0.0719
3.94	4	0.0725	3.95	2.5	0.0719
3.95	4.00885	0.0735	3.95	2.5	0.0725
3.95	4	0.0735	3.95	2.5	0.0725
3.95	4	0.0741	3.96	2.5	0.0725
3.95	4	0.0744	3.96	2.5	0.0729
3.96	4	0.0753	3.96	2.5	0.0729
3.96	4	0.0753	3.96	2.5	0.0729
3.96	4	0.0756	3.97	2.5	0.0735
3.97	4	0.0756	3.97	2.5	0.0732
3.97	4	0.0756	3.97	2.5	0.0732
3.97	4.00885	0.0753	3.98	2.5	0.0732
3.97	4	0.0753	3.98	2.5	0.0725
3.98	4	0.0753	3.98	2.5	0.0725
3.98	4	0.075	3.98	2.5	0.0725
3.98	4	0.0747	3.99	2.5	0.0725
3.99	4	0.0741	3.99	2.5	0.0716
3.99	4	0.0735	3.99	2.5	0.0719
3.99	4	0.0735	4	2.5	0.0716
3.99	4.00885	0.0735	4	2.5	0.071
4	4.00885	0.0725	4	2.5	0.0707
4	4	0.0725	4	2.5	0.0707
4	4	0.0722	4	-3	-0.0415
4	-5	-0.0456	4.01	-3	-0.0431
4.01	-5	-0.0459	4.01	-3	-0.0437
4.01	-5	-0.0434	4.01	-3	-0.045
4.01	-5	-0.0419	4.02	-3	-0.0453
4.01	-5	-0.0419	4.02	-3	-0.0459
4.02	-5	-0.0419	4.02	-3	-0.0471
4.02	-5	-0.0415	4.02	-3	-0.0474
4.02	-5	-0.0419	4.03	-3	-0.0477
4.02	-5	-0.0419	4.03	-3	-0.0481
4.03	-5	-0.0425	4.03	-3	-0.0484
4.03	-5	-0.0422	4.03	-3	-0.0487
4.03	-5	-0.0425	4.04	-3	-0.0487
4.04	-5	-0.0425	4.04	-3	-0.0493
4.04	-5	-0.0425	4.04	-3	-0.0496
4.04	-5	-0.0428	4.05	-3	-0.0499
4.04	-5	-0.0428	4.05	-3	-0.0502
4.05	-5	-0.0428	4.05	-3	-0.0502
4.05	-5	-0.0428	4.05	-3	-0.0505
4.05	-5	-0.0431	4.06	-3	-0.0508
4.06	-5	-0.0428	4.06	-3	-0.0512
4.06	-5	-0.0431	4.06	-3	-0.0505
4.06	-5	-0.0431	4.07	-3	-0.0508
4.06	-5	-0.0434	4.07	-3	-0.0515
4.07	-5	-0.0434	4.07	-3	-0.0515
4.07	-5	-0.0434	4.07	-3	-0.0518
4.07	-5	-0.0431	4.08	-3	-0.0508
4.07	-5	-0.044	4.08	-3	-0.0518
4.08	-5	-0.044	4.08	-3	-0.0515
4.08	-5	-0.0434	4.08	-3	-0.0518
4.08	-5	-0.0434	4.09	-3	-0.0521
4.09	-5	-0.044	4.09	-3	-0.0524
4.09	-5	-0.0443	4.09	-3	-0.0521
4.09	-5	-0.044	4.1	-3	-0.0524
4.09	-5	-0.0443	4.1	-3	-0.0521
4.1	-5	-0.044	4.1	-3	-0.0524
4.1	-5	-0.0443	4.1	-3	-0.0524
4.1	-5	-0.045	4.11	-3	-0.0524
4.1	-5	-0.045	4.11	-3	-0.0524
4.11	-5	-0.0453	4.11	-3	-0.0524
4.11	-5	-0.0453	4.11	-3	-0.0524
4.11	-5	-0.0456	4.12	-3	-0.0527
4.12	-5	-0.0453	4.12	-3	-0.0524
4.12	-5	-0.0459	4.12	-3	-0.053
4.12	-5	-0.0459	4.13	-3	-0.053
4.12	-5	-0.0459	4.13	-3	-0.053
4.13	-5	-0.0456	4.13	-3	-0.053
4.13	-5	-0.0459	4.13	-3	-0.0533
4.13	-5	-0.0462	4.14	-3	-0.0533
4.14	-5	-0.0459	4.14	-3	-0.0536
4.14	-5	-0.0459	4.14	-3	-0.0533
4.14	-5	-0.0465	4.15	-3	-0.0533
4.14	-5	-0.0465	4.15	-3	-0.0546
4.15	-5	-0.0462	4.15	-3	-0.0546
4.15	-5	-0.0462	4.15	-3	-0.0546
4.15	-5	-0.0471	4.16	-3	-0.0546
4.15	-5	-0.0465	4.16	-3	-0.0546
4.16	-5	-0.0465	4.16	-3	-0.0549
4.16	-5	-0.0474	4.16	-3	-0.0552
4.16	-5	-0.0474	4.17	-3	-0.0555
4.17	-5	-0.0465	4.17	-3	-0.0552
4.17	-5	-0.0477	4.17	-3	-0.0552
4.17	-5	-0.0474	4.18	-3	-0.0555
4.17	-5	-0.0484	4.18	-3	-0.0552
4.18	-5	-0.0487	4.18	-3	-0.0552
4.18	-5	-0.0484	4.18	-3	-0.0552
4.18	-5	-0.0496	4.19	-3	-0.0555
4.19	-5	-0.0496	4.19	-3	-0.0558
4.19	-5	-0.0499	4.19	-3	-0.0558
4.19	-5	-0.0499	4.2	-3	-0.0558
4.19	-5	-0.0512	4.2	-3	-0.0555
4.2	-5	-0.0508	4.2	-3	-0.057
4.2	-5	-0.0518	4.2	-3	-0.057
4.2	-5	-0.0521	4.21	-3	-0.057
4.2	-5	-0.0521	4.21	-3	-0.0574
4.21	-5	-0.053	4.21	-3	-0.058
4.21	-5	-0.053	4.22	-3	-0.0583
4.21	-5	-0.0536	4.22	-3	-0.0583
4.22	-5	-0.0539	4.22	-3	-0.0586
4.22	-5	-0.0549	4.22	-3	-0.0589
4.22	-5	-0.0552	4.23	-3	-0.0595
4.22	-5	-0.0555	4.23	-3	-0.0598
4.23	-5	-0.0561	4.23	-3	-0.0601
4.23	-5	-0.057	4.23	-3	-0.0611
4.23	-5	-0.058	4.24	-3	-0.0605
4.24	-5	-0.0592	4.24	-3	-0.0608
4.24	-5	-0.0595	4.24	-3	-0.0608
4.24	-5	-0.0601	4.25	-3	-0.0611
4.24	-5	-0.0611	4.25	-3	-0.0614
4.25	-5	-0.0611	4.25	-3	-0.062
4.25	-5	-0.0629	4.25	-3	-0.0623
4.25	-5	-0.0626	4.26	-3	-0.0629
4.25	-5	-0.0636	4.26	-3	-0.0629
4.26	-5	-0.0629	4.26	-3	-0.0629
4.26	-5	-0.0632	4.27	-3	-0.0629
4.26	-5	-0.0645	4.27	-3	-0.0629
4.27	-5	-0.0657	4.27	-3	-0.0629
4.27	-5	-0.0657	4.27	-3	-0.0629
4.27	-5	-0.066	4.28	-3	-0.0632
4.27	-5	-0.0673	4.28	-3	-0.0632
4.28	-5	-0.0667	4.28	-3	-0.0636
4.28	-5	-0.0676	4.28	-3	-0.0639
4.28	-5	-0.0673	4.29	-3	-0.0642
4.29	-5	-0.0676	4.29	-3	-0.0648
4.29	-5	-0.0682	4.29	-3	-0.0654
4.29	-5	-0.0682	4.3	-3	-0.0654
4.29	-5	-0.0685	4.3	-3	-0.0657
4.3	-5	-0.0685	4.3	-3	-0.0657
4.3	-5	-0.0685	4.3	-3	-0.0657
4.3	-5	-0.0688	4.31	-3	-0.066
4.31	-5	-0.0691	4.31	-3	-0.066
4.31	-5	-0.0691	4.31	-3	-0.066
4.31	-5	-0.0691	4.31	-3	-0.066
4.31	-5	-0.0685	4.32	-3	-0.0667
4.32	-5	-0.0691	4.32	-3	-0.0667
4.32	-5	-0.0688	4.32	-3	-0.067
4.32	-5	-0.0685	4.33	-3	-0.0667
4.32	-5	-0.0688	4.33	-3	-0.0673
4.33	-5	-0.0688	4.33	-3	-0.067
4.33	-5	-0.0685	4.33	-3	-0.0676
4.33	-5	-0.0682	4.34	-3	-0.0682
4.34	-5	-0.0679	4.34	-3	-0.0679
4.34	-5	-0.0682	4.34	-3	-0.0679
4.34	-5	-0.0676	4.35	-3	-0.0679
4.34	-5	-0.0673	4.35	-3	-0.0679
4.35	-5	-0.0682	4.35	-3	-0.0679
4.35	-5	-0.0679	4.35	-3	-0.0679
4.35	-5	-0.0673	4.36	-3	-0.0679
4.36	-5	-0.0673	4.36	-3	-0.0682
4.36	-5	-0.0679	4.36	-3	-0.0679
4.36	-5	-0.0673	4.36	-3	-0.0682
4.36	-5	-0.067	4.37	-3	-0.0679
4.37	-5	-0.0667	4.37	-3	-0.0679
4.37	-5	-0.0667	4.37	-3	-0.0679
4.37	-5	-0.0663	4.38	-3	-0.0679
4.37	-5	-0.0657	4.38	-3	-0.0679
4.38	-5	-0.0654	4.38	-3	-0.0679
4.38	-5	-0.0654	4.38	-3	-0.0679
4.38	-5	-0.0648	4.39	-3	-0.0676
4.39	-5	-0.0651	4.39	-3	-0.0679
4.39	-5	-0.0645	4.39	-3	-0.0679
4.39	-5	-0.0645	4.4	-3	-0.0676
4.39	-5	-0.0636	4.4	-3	-0.0679
4.4	-5	-0.0636	4.4	-3	-0.0676
4.4	-5	-0.0636	4.4	-3	-0.0676
4.4	-5	-0.0632	4.41	-3	-0.0673
4.41	-5	-0.0639	4.41	-3	-0.067
4.41	-5	-0.0636	4.41	-3	-0.067
4.41	-5	-0.0626	4.42	-3	-0.0667
4.41	-5	-0.0632	4.42	-3	-0.0663
4.42	-5	-0.0626	4.42	-3	-0.066
4.42	-5	-0.0626	4.42	-3	-0.066
4.42	-5	-0.0632	4.43	-3	-0.066
4.42	-5	-0.0632	4.43	-3	-0.066
4.43	-5	-0.0626	4.43	-3	-0.066
4.43	-5	-0.0623	4.43	-3	-0.066
4.43	-5	-0.0629	4.44	-3	-0.066
4.44	-5	-0.0629	4.44	-3	-0.0657
4.44	-5	-0.0626	4.44	-3	-0.0657
4.44	-5	-0.0611	4.45	-3	-0.0657
4.44	-5	-0.062	4.45	-3	-0.0654
4.45	-5	-0.0611	4.45	-3	-0.0654
4.45	-5	-0.0611	4.45	-3	-0.0648
4.45	-5	-0.0608	4.46	-3	-0.0654
4.45	-5	-0.0608	4.46	-3	-0.0648
4.46	-5	-0.0608	4.46	-3	-0.0642
4.46	-5	-0.0608	4.47	-3	-0.0642
4.46	-5	-0.0601	4.47	-3	-0.0636
4.47	-5	-0.0601	4.47	-3	-0.0636
4.47	-5	-0.0595	4.47	-3	-0.0636
4.47	-5	-0.0595	4.48	-3	-0.0632
4.47	-5	-0.0592	4.48	-3	-0.0636
4.48	-5	-0.0592	4.48	-3	-0.0629
4.48	-5	-0.0592	4.48	-3	-0.0629
4.48	-5	-0.0592	4.49	-3	-0.0632
4.49	-5	-0.0586	4.49	-3	-0.0632
4.49	-5	-0.0586	4.49	-3	-0.0629
4.49	-5	-0.0586	4.5	-3	-0.0629
4.49	-5	-0.0586	4.5	-3	-0.0632
4.5	-5	-0.0583	4.5	-3	-0.0626
4.5	-5	-0.058	4.5	-3	-0.0636
4.5	-5	-0.058	4.51	3	0.0301
4.5	5	0.0282	4.51	3	0.0344
4.51	5	0.0295	4.51	3	0.0363
4.51	5	0.0335	4.52	3	0.0381
4.51	5	0.0366	4.52	3	0.0397
4.51	5	0.0381	4.52	3	0.0409
4.52	5	0.04	4.52	3	0.0419
4.52	5	0.0412	4.53	3	0.0428
4.52	5	0.0419	4.53	3	0.0437
4.52	5	0.0434	4.53	3	0.0446
4.53	5	0.0437	4.53	3	0.045
4.53	5	0.0437	4.54	3	0.045
4.53	5	0.0437	4.54	3	0.0456
4.54	5	0.0437	4.54	3	0.0459
4.54	5	0.044	4.55	3	0.0462
4.54	5	0.0446	4.55	3	0.0459
4.54	5	0.0453	4.55	3	0.0459
4.55	5	0.045	4.55	3	0.0465
4.55	5	0.045	4.56	3	0.0474
4.55	5	0.0453	4.56	3	0.0474
4.56	5	0.0456	4.56	3	0.0474
4.56	5	0.0459	4.57	3	0.0481
4.56	5	0.0459	4.57	3	0.0481
4.56	5	0.0456	4.57	3	0.0484
4.57	5	0.0459	4.57	3	0.0484
4.57	5	0.0459	4.58	3	0.0484
4.57	5	0.0456	4.58	3	0.0487
4.57	5	0.0453	4.58	3	0.0484
4.58	5	0.0446	4.58	3	0.0484
4.58	5	0.045	4.59	3	0.0484
4.58	5	0.045	4.59	3	0.0493
4.59	5	0.0453	4.59	3	0.0487
4.59	5	0.045	4.6	3	0.049
4.59	5	0.045	4.6	3	0.0487
4.59	5	0.045	4.6	3	0.049
4.6	5	0.0446	4.6	3	0.0493
4.6	5	0.0446	4.61	3	0.049
4.6	5	0.0446	4.61	3	0.049
4.61	5	0.0446	4.61	3	0.049
4.61	5	0.0446	4.62	3	0.049
4.61	5	0.0446	4.62	3	0.0493
4.61	5	0.044	4.62	3	0.0484
4.62	5	0.0443	4.62	3	0.0493
4.62	5	0.0437	4.63	3	0.0487
4.62	5	0.0443	4.63	3	0.0493
4.62	5	0.044	4.63	3	0.0493
4.63	5	0.0437	4.63	3	0.0493
4.63	5	0.0437	4.64	3	0.0493
4.63	5	0.0437	4.64	3	0.0493
4.64	5	0.0437	4.64	3	0.0493
4.64	5	0.0437	4.65	3	0.0493
4.64	5	0.0437	4.65	3	0.049
4.64	5	0.0437	4.65	3	0.0493
4.65	5	0.0437	4.65	3	0.0493
4.65	5	0.0437	4.66	3	0.049
4.65	5	0.0437	4.66	3	0.0493
4.66	5	0.0437	4.66	3	0.049
4.66	5	0.0437	4.67	3	0.049
4.66	5	0.0437	4.67	3	0.0493
4.66	5	0.0437	4.67	3	0.0493
4.67	5	0.0437	4.67	3	0.049
4.67	5	0.0437	4.68	3	0.0493
4.67	5	0.0437	4.68	3	0.0493
4.67	5	0.0437	4.68	3	0.0493
4.68	5	0.0437	4.68	3	0.0493
4.68	5	0.0437	4.69	3	0.0493
4.68	5	0.0437	4.69	3	0.0493
4.69	5	0.0437	4.69	3	0.0493
4.69	5	0.0437	4.7	3	0.0493
4.69	5	0.0437	4.7	3	0.0493
4.69	5	0.0437	4.7	3	0.0493
4.7	5	0.0437	4.7	3	0.0493
4.7	5	0.0437	4.71	3	0.0493
4.7	5	0.0437	4.71	3	0.0493
4.71	5	0.0437	4.71	3	0.0493
4.71	5	0.0437	4.72	3	0.0496
4.71	5	0.0437	4.72	3	0.0496
4.71	5	0.0437	4.72	3	0.0493
4.72	5	0.0437	4.72	3	0.0493
4.72	5	0.0437	4.73	3	0.0493
4.72	5	0.0437	4.73	3	0.0493
4.72	5	0.0437	4.73	3	0.0499
4.73	5	0.0437	4.73	3	0.0493
4.73	5	0.0437	4.74	3	0.0493
4.73	5	0.0437	4.74	3	0.0502
4.74	5	0.0437	4.74	3	0.0493
4.74	5	0.0437	4.75	3	0.0496
4.74	5	0.0437	4.75	3	0.0493
4.74	5	0.0443	4.75	3	0.0493
4.75	5	0.044	4.75	3	0.0496
4.75	5	0.0443	4.76	3	0.0493
4.75	5	0.0446	4.76	3	0.0496
4.76	5	0.0446	4.76	3	0.0499
4.76	5	0.0446	4.77	3	0.0499
4.76	5	0.0446	4.77	3	0.0502
4.76	5	0.045	4.77	3	0.0508
4.77	5	0.045	4.77	3	0.0502
4.77	5	0.0453	4.78	3	0.0508
4.77	5	0.0446	4.78	3	0.0512
4.77	5	0.0446	4.78	3	0.0512
4.78	5	0.0453	4.79	3	0.0512
4.78	5	0.045	4.79	3	0.0521
4.78	5	0.0459	4.79	3	0.0515
4.79	5	0.0462	4.79	3	0.0521
4.79	5	0.0459	4.8	3	0.0521
4.79	5	0.0456	4.8	3	0.0524
4.79	5	0.0459	4.8	3	0.0521
4.8	5	0.0459	4.8	3	0.0524
4.8	5	0.0465	4.81	3	0.053
4.8	5	0.0465	4.81	3	0.053
4.81	5	0.0474	4.81	3	0.053
4.81	5	0.0471	4.82	3	0.0533
4.81	5	0.0474	4.82	3	0.0539
4.81	5	0.0474	4.82	3	0.0539
4.82	5	0.0477	4.82	3	0.0539
4.82	5	0.0474	4.83	3	0.0539
4.82	5	0.0481	4.83	3	0.0539
4.82	5	0.0484	4.83	3	0.0543
4.83	5	0.0484	4.83	3	0.0549
4.83	5	0.0484	4.84	3	0.0549
4.83	5	0.0484	4.84	3	0.0549
4.84	5	0.0487	4.84	3	0.0552
4.84	5	0.0487	4.85	3	0.0558
4.84	5	0.0493	4.85	3	0.0558
4.84	5	0.0493	4.85	3	0.0558
4.85	5	0.0502	4.85	3	0.057
4.85	5	0.0499	4.86	3	0.057
4.85	5	0.0502	4.86	3	0.058
4.86	5	0.0499	4.86	3	0.0586
4.86	5	0.0505	4.87	3	0.0586
4.86	5	0.0512	4.87	3	0.0592
4.86	5	0.0512	4.87	3	0.0595
4.87	5	0.0518	4.87	3	0.0605
4.87	5	0.0518	4.88	3	0.0605
4.87	5	0.0521	4.88	3	0.0611
4.87	5	0.0527	4.88	3	0.0614
4.88	5	0.0533	4.88	3	0.062
4.88	5	0.0539	4.89	3	0.0623
4.88	5	0.0546	4.89	3	0.0632
4.89	5	0.0549	4.89	3	0.0632
4.89	5	0.0552	4.9	3	0.0639
4.89	5	0.0558	4.9	3	0.0642
4.89	5	0.0564	4.9	3	0.0645
4.9	5	0.0567	4.9	3	0.0648
4.9	5	0.0574	4.91	3	0.0657
4.9	5	0.0583	4.91	3	0.0667
4.91	5	0.0586	4.91	3	0.067
4.91	5	0.0592	4.92	3	0.067
4.91	5	0.0598	4.92	3	0.0679
4.91	5	0.0605	4.92	3	0.0679
4.92	5	0.0614	4.92	3	0.0682
4.92	5	0.0617	4.93	3	0.0691
4.92	5	0.0623	4.93	3	0.0701
4.92	5	0.0636	4.93	3	0.0707
4.93	5	0.0639	4.94	3	0.0707
4.93	5	0.0648	4.94	3	0.0713
4.93	5	0.066	4.94	3	0.0716
4.94	5	0.066	4.94	3	0.0716
4.94	5	0.067	4.95	3	0.0722
4.94	5	0.0676	4.95	3	0.0725
4.94	5	0.0688	4.95	3	0.0732
4.95	5	0.0704	4.95	3	0.0732
4.95	5	0.0704	4.96	3	0.0738
4.95	5	0.071	4.96	3	0.0741
4.96	5	0.0722	4.96	3	0.0744
4.96	5	0.0725	4.97	3	0.0738
4.96	5	0.0735	4.97	3	0.0744
4.96	5	0.0735	4.97	3	0.0738
4.97	5	0.0741	4.97	3	0.0741
4.97	5	0.0747	4.98	3	0.0738
4.97	5	0.0753	4.98	3	0.0738
4.97	5	0.0753	4.98	3	0.0735
4.98	5	0.0763	4.98	3	0.0732
4.98	5	0.0766	4.99	3	0.0735
4.98	5	0.0769	4.99	3	0.0729
4.99	5	0.0772	4.99	3	0.0725
4.99	5	0.0772	5	3	0.0725
4.99	5	0.0772	5	3	0.0722
4.99	5	0.0772	5	3	0.0719
5	5	0.0772	5	3	0.0716
5	5	0.0769	5	-3.5	-0.0419
5	5	0.0769	5.01	-3.5	-0.0419
5	-6	-0.0459	5.01	-3.5	-0.0443
5.01	-6	-0.0459	5.01	-3.5	-0.0456
5.01	-6	-0.0446	5.02	-3.5	-0.0465
5.01	-6	-0.0434	5.02	-3.5	-0.0471
5.01	-6	-0.0428	5.02	-3.5	-0.0477
5.02	-6	-0.0434	5.02	-3.5	-0.0477
5.02	-6	-0.044	5.03	-3.5	-0.0481
5.02	-6	-0.0446	5.03	-3.5	-0.0484
5.03	-6	-0.0446	5.03	-3.5	-0.049
5.03	-6	-0.0446	5.04	-3.5	-0.049
5.03	-6	-0.0453	5.04	-3.5	-0.0499
5.03	-6	-0.045	5.04	-3.5	-0.0505
5.04	-6	-0.0456	5.04	-3.5	-0.0508
5.04	-6	-0.045	5.05	-3.5	-0.0512
5.04	-6	-0.0459	5.05	-3.5	-0.0508
5.04	-6	-0.045	5.05	-3.5	-0.0508
5.05	-6	-0.0453	5.05	-3.5	-0.0515
5.05	-6	-0.0453	5.06	-3.5	-0.0518
5.05	-6	-0.0456	5.06	-3.5	-0.0521
5.06	-6	-0.0453	5.06	-3.5	-0.0518
5.06	-6	-0.0453	5.07	-3.5	-0.0515
5.06	-6	-0.045	5.07	-3.5	-0.0518
5.06	-6	-0.0453	5.07	-3.5	-0.0521
5.07	-6	-0.0453	5.07	-3.5	-0.0521
5.07	-6	-0.0456	5.08	-3.5	-0.0521
5.07	-6	-0.0459	5.08	-3.5	-0.0518
5.08	-6	-0.0453	5.08	-3.5	-0.0518
5.08	-6	-0.0456	5.09	-3.5	-0.0521
5.08	-6	-0.0456	5.09	-3.5	-0.0521
5.08	-6	-0.0453	5.09	-3.5	-0.0521
5.09	-6	-0.0456	5.09	-3.5	-0.0518
5.09	-6	-0.0456	5.1	-3.5	-0.0518
5.09	-6	-0.0456	5.1	-3.5	-0.0521
5.09	-6	-0.0456	5.1	-3.5	-0.0521
5.1	-6	-0.0456	5.1	-3.5	-0.0524
5.1	-6	-0.0456	5.11	-3.5	-0.0524
5.1	-6	-0.0459	5.11	-3.5	-0.0521
5.11	-6	-0.0456	5.11	-3.5	-0.0521
5.11	-6	-0.0456	5.12	-3.5	-0.0524
5.11	-6	-0.0459	5.12	-3.5	-0.0524
5.11	-6	-0.0456	5.12	-3.5	-0.0524
5.12	-6	-0.0459	5.12	-3.5	-0.0521
5.12	-6	-0.0456	5.13	-3.5	-0.0524
5.12	-6	-0.0459	5.13	-3.5	-0.0524
5.12	-6	-0.0459	5.13	-3.5	-0.0524
5.13	-6	-0.0459	5.14	-3.5	-0.0524
5.13	-6	-0.0459	5.14	-3.5	-0.0527
5.13	-6	-0.0459	5.14	-3.5	-0.0524
5.14	-6	-0.0462	5.14	-3.5	-0.0527
5.14	-6	-0.0462	5.15	-3.5	-0.0527
5.14	-6	-0.0459	5.15	-3.5	-0.0527
5.14	-6	-0.0462	5.15	-3.5	-0.0527
5.15	-6	-0.0459	5.15	-3.5	-0.053
5.15	-6	-0.0462	5.16	-3.5	-0.053
5.15	-6	-0.0459	5.16	-3.5	-0.053
5.16	-6	-0.0459	5.16	-3.5	-0.053
5.16	-6	-0.0468	5.17	-3.5	-0.053
5.16	-6	-0.0459	5.17	-3.5	-0.0533
5.16	-6	-0.0468	5.17	-3.5	-0.0533
5.17	-6	-0.0468	5.17	-3.5	-0.0533
5.17	-6	-0.0468	5.18	-3.5	-0.0543
5.17	-6	-0.0462	5.18	-3.5	-0.0536
5.18	-6	-0.0462	5.18	-3.5	-0.0546
5.18	-6	-0.0465	5.19	-3.5	-0.0539
5.18	-6	-0.0465	5.19	-3.5	-0.0549
5.18	-6	-0.0471	5.19	-3.5	-0.0546
5.19	-6	-0.0471	5.19	-3.5	-0.0549
5.19	-6	-0.0465	5.2	-3.5	-0.0552
5.19	-6	-0.0465	5.2	-3.5	-0.0552
5.19	-6	-0.0468	5.2	-3.5	-0.0552
5.2	-6	-0.0477	5.2	-3.5	-0.0555
5.2	-6	-0.0484	5.21	-3.5	-0.0552
5.2	-6	-0.0484	5.21	-3.5	-0.0552
5.21	-6	-0.0474	5.21	-3.5	-0.0552
5.21	-6	-0.0484	5.22	-3.5	-0.0555
5.21	-6	-0.0477	5.22	-3.5	-0.0555
5.21	-6	-0.0496	5.22	-3.5	-0.0555
5.22	-6	-0.0493	5.22	-3.5	-0.057
5.22	-6	-0.0493	5.23	-3.5	-0.057
5.22	-6	-0.0496	5.23	-3.5	-0.0567
5.23	-6	-0.0502	5.23	-3.5	-0.0567
5.23	-6	-0.0505	5.24	-3.5	-0.057
5.23	-6	-0.0508	5.24	-3.5	-0.0574
5.23	-6	-0.0512	5.24	-3.5	-0.0583
5.24	-6	-0.0515	5.24	-3.5	-0.0583
5.24	-6	-0.0521	5.25	-3.5	-0.0583
5.24	-6	-0.0527	5.25	-3.5	-0.0592
5.24	-6	-0.0533	5.25	-3.5	-0.0589
5.25	-6	-0.0533	5.25	-3.5	-0.0601
5.25	-6	-0.0539	5.26	-3.5	-0.0608
5.25	-6	-0.0546	5.26	-3.5	-0.0601
5.26	-6	-0.0552	5.26	-3.5	-0.0608
5.26	-6	-0.0555	5.27	-3.5	-0.0611
5.26	-6	-0.0558	5.27	-3.5	-0.0614
5.26	-6	-0.058	5.27	-3.5	-0.062
5.27	-6	-0.058	5.27	-3.5	-0.062
5.27	-6	-0.0589	5.28	-3.5	-0.0629
5.27	-6	-0.0595	5.28	-3.5	-0.0629
5.28	-6	-0.0605	5.28	-3.5	-0.0632
5.28	-6	-0.062	5.28	-3.5	-0.0626
5.28	-6	-0.0623	5.29	-3.5	-0.0632
5.28	-6	-0.0629	5.29	-3.5	-0.0632
5.29	-6	-0.0632	5.29	-3.5	-0.0632
5.29	-6	-0.0636	5.3	-3.5	-0.0639
5.29	-6	-0.0639	5.3	-3.5	-0.0645
5.29	-6	-0.0642	5.3	-3.5	-0.0654
5.3	-6	-0.0648	5.3	-3.5	-0.0657
5.3	-6	-0.0654	5.31	-3.5	-0.0657
5.3	-6	-0.0663	5.31	-3.5	-0.0657
5.31	-6	-0.067	5.31	-3.5	-0.0657
5.31	-6	-0.0673	5.32	-3.5	-0.0663
5.31	-6	-0.067	5.32	-3.5	-0.066
5.31	-6	-0.0676	5.32	-3.5	-0.067
5.32	-6	-0.0682	5.32	-3.5	-0.067
5.32	-6	-0.0682	5.33	-3.5	-0.0679
5.32	-6	-0.0682	5.33	-3.5	-0.0679
5.33	-6	-0.0691	5.33	-3.5	-0.0679
5.33	-6	-0.0688	5.34	-3.5	-0.0679
5.33	-6	-0.0691	5.34	-3.5	-0.0679
5.33	-6	-0.0694	5.34	-3.5	-0.0679
5.34	-6	-0.0691	5.34	-3.5	-0.0682
5.34	-6	-0.0694	5.35	-3.5	-0.0682
5.34	-6	-0.0698	5.35	-3.5	-0.0685
5.34	-6	-0.0698	5.35	-3.5	-0.0688
5.35	-6	-0.0694	5.35	-3.5	-0.0685
5.35	-6	-0.0698	5.36	-3.5	-0.0691
5.35	-6	-0.0698	5.36	-3.5	-0.0691
5.36	-6	-0.0694	5.36	-3.5	-0.0691
5.36	-6	-0.0694	5.37	-3.5	-0.0694
5.36	-6	-0.0694	5.37	-3.5	-0.0691
5.36	-6	-0.0694	5.37	-3.5	-0.0691
5.37	-6	-0.0694	5.37	-3.5	-0.0698
5.37	-6	-0.0688	5.38	-3.5	-0.0691
5.37	-6	-0.0688	5.38	-3.5	-0.0691
5.37	-6	-0.0688	5.38	-3.5	-0.0691
5.38	-6	-0.0685	5.39	-3.5	-0.0694
5.38	-6	-0.0688	5.39	-3.5	-0.0694
5.38	-6	-0.0688	5.39	-3.5	-0.0694
5.39	-6	-0.0685	5.39	-3.5	-0.0694
5.39	-6	-0.0682	5.4	-3.50442	-0.0694
5.39	-6	-0.0685	5.4	-3.5	-0.0694
5.39	-6	-0.0673	5.4	-3.5	-0.0694
5.4	-6	-0.0679	5.4	-3.5	-0.0691
5.4	-6	-0.0673	5.41	-3.5	-0.0691
5.4	-6	-0.0679	5.41	-3.5	-0.0691
5.41	-6	-0.0673	5.41	-3.5	-0.0691
5.41	-6	-0.0673	5.42	-3.5	-0.0691
5.41	-6	-0.067	5.42	-3.5	-0.0688
5.41	-6	-0.0676	5.42	-3.5	-0.0691
5.42	-6	-0.0667	5.42	-3.5	-0.0688
5.42	-6	-0.067	5.43	-3.5	-0.0688
5.42	-6	-0.0663	5.43	-3.5	-0.0688
5.43	-6	-0.066	5.43	-3.5	-0.0688
5.43	-6	-0.0657	5.44	-3.5	-0.0679
5.43	-6	-0.066	5.44	-3.5	-0.0679
5.43	-6	-0.0654	5.44	-3.5	-0.0682
5.44	-6	-0.0657	5.44	-3.5	-0.0679
5.44	-6	-0.0654	5.45	-3.5	-0.0679
5.44	-6	-0.0651	5.45	-3.5	-0.0679
5.44	-6	-0.0648	5.45	-3.5	-0.0679
5.45	-6	-0.0642	5.45	-3.5	-0.0679
5.45	-6	-0.0639	5.46	-3.5	-0.0673
5.45	-6	-0.0642	5.46	-3.5	-0.0673
5.46	-6	-0.0632	5.46	-3.5	-0.067
5.46	-6	-0.0636	5.47	-3.5	-0.0667
5.46	-6	-0.0639	5.47	-3.5	-0.066
5.46	-6	-0.0639	5.47	-3.5	-0.0663
5.47	-6	-0.0639	5.47	-3.5	-0.0663
5.47	-6	-0.0632	5.48	-3.5	-0.0663
5.47	-6	-0.0629	5.48	-3.5	-0.066
5.48	-6	-0.0636	5.48	-3.5	-0.066
5.48	-6	-0.0632	5.49	-3.5	-0.066
5.48	-6	-0.0629	5.49	-3.5	-0.0657
5.48	-6	-0.0626	5.49	-3.5	-0.066
5.49	-6	-0.0626	5.49	-3.5	-0.0657
5.49	-6	-0.0626	5.5	-3.5	-0.0654
5.49	-6	-0.0629	5.5	-3.5	-0.0654
5.49	-6	-0.0626	5.5	-3.5	-0.0648
5.5	-6	-0.0623	5.5	-3.5	-0.0648
5.5	-6	-0.062	5.51	3.5	0.0319
5.5	-6	-0.0617	5.51	3.5	0.0357
5.5	6	0.0295	5.51	3.5	0.0384
5.51	6	0.0313	5.52	3.5	0.0406
5.51	6	0.0353	5.52	3.5	0.0425
5.51	6	0.0381	5.52	3.5	0.0431
5.51	6	0.0409	5.52	3.5	0.0446
5.52	6	0.0428	5.53	3.5	0.045
5.52	6	0.0437	5.53	3.5	0.0462
[truncated: 12,093 more rows]

## Sheet: Figure3e
Voltage evolution of Zn||Zn cells
Zn/1 m ZnSO4/Zn		Zn/1 m ZnSO4-0.1 m HTFSI/Zn
Time (h)	Voltage (V)	Time (h)	Voltage (V)
0	0	0	0.0043
0	-0.0002	0	0.0047
0.01	-0.0002	0.01	0.0043
0.01	-0.0002	0.01	0.0043
0.01	-0.0003	0.01	0.004
0.01	-0.0003	0.01	0.004
0.02	-0.0005	0.02	0.004
0.02	-0.0005	0.02	0.004
0.02	-0.0005	0.02	0.004
0.03	-0.0006	0.03	0.004
0.03	-0.0006	0.03	0.0043
0.03	-0.0008	0.03	0.004
0.03	-0.0008	0.03	0.004
0.04	-0.0008	0.04	0.0037
0.04	-0.0009	0.04	0.0031
0.04	-0.0009	0.04	0.0034
0.04	-0.0009	0.04	0.0034
0.05	-0.0009	0.05	0.0025
0.05	-0.0011	0.05	0.0025
0.05	-0.0011	0.05	0.0028
0.06	-0.0012	0.06	0.0025
0.06	-0.0012	0.06	0.0031
0.06	-0.0014	0.06	0.0025
0.06	-0.0012	0.06	0.0028
0.07	-0.0012	0.07	0.0028
0.07	-0.0014	0.07	0.0031
0.07	-0.0014	0.07	0.0031
0.08	-0.0014	0.08	0.0025
0.08	-0.0016	0.08	0.0031
0.08	-0.0016	0.08	0.0028
0.08	-0.0016	0.08	0.0016
0.09	-0.0016	0.09	0.0025
0.09	-0.0017	0.09	0.0025
0.09	-0.0016	0.09	0.0016
0.09	-0.0017	0.09	0.0022
0.1	-0.0017	0.1	0.0016
0.1	-0.0017	0.1	0.0016
0.1	-0.0017	0.1	0.0025
0.11	-0.0019	0.11	0.0016
0.11	-0.0019	0.11	0.0016
0.11	-0.0019	0.11	0.0016
0.11	-0.0019	0.11	0.0025
0.12	-0.0019	0.12	0.0025
0.12	-0.0019	0.12	0.0025
0.12	-0.002	0.12	0.0016
0.13	-0.0019	0.12	0.0016
0.13	-0.002	0.13	0.0016
0.13	-0.002	0.13	0.0016
0.13	-0.002	0.13	0.0016
0.14	-0.002	0.14	0.0016
0.14	-0.002	0.14	0.0025
0.14	-0.0022	0.14	0.0016
0.14	-0.002	0.14	0.0016
0.15	-0.002	0.15	0.0022
0.15	-0.0022	0.15	0.0019
0.15	-0.0022	0.15	0.0019
0.16	-0.0022	0.16	0.0016
0.16	-0.002	0.16	0.0022
0.16	-0.002	0.16	0.0016
0.16	-0.0022	0.16	0.0016
0.17	-0.0022	0.17	0.0016
0.17	-0.0022	0.17	0.0016
0.17	-0.0022	0.17	0.0016
0.17	-0.0022	0.17	0.0016
0.18	-0.002	0.18	0.0016
0.18	-0.002	0.18	0.0016
0.18	-0.0022	0.18	0.0025
0.19	-0.0022	0.19	0.0022
0.19	-0.0022	0.19	0.0016
0.19	-0.0022	0.19	0.0012
0.19	-0.0022	0.19	0.0012
0.2	-0.0022	0.2	0.0019
0.2	-0.0023	0.2	0.0016
0.2	-0.0022	0.2	0.0016
0.21	-0.0022	0.21	0.0012
0.21	-0.0022	0.21	0.0016
0.21	-0.0022	0.21	0.0009
0.21	-0.0023	0.21	0.0019
0.22	-0.0022	0.22	0.0016
0.22	-0.0023	0.22	0.0019
0.22	-0.0022	0.22	0.0009
0.23	-0.0023	0.23	0.0016
0.23	-0.0023	0.23	0.0009
0.23	-0.0023	0.23	0.0016
0.23	-0.0023	0.23	0.0016
0.24	-0.0023	0.24	0.0009
0.24	-0.0023	0.24	0.0012
0.24	-0.0023	0.24	0.0009
0.24	-0.0023	0.24	0.0009
0.25	-0.0023	0.25	0.0012
0.25	-0.0023	0.25	0.0009
0.25	-0.0023	0.25	0.0009
0.26	-0.0023	0.26	0.0016
0.26	-0.0025	0.26	0.0009
0.26	-0.0023	0.26	0.0016
0.26	-0.0023	0.26	0.0009
0.27	-0.0023	0.27	0.0009
0.27	-0.0025	0.27	0.0016
0.27	-0.0025	0.27	0.0009
0.28	-0.0023	0.28	0.0016
0.28	-0.0023	0.28	0.0012
0.28	-0.0023	0.28	0.0009
0.28	-0.0023	0.28	0.0016
0.29	-0.0025	0.29	0.0012
0.29	-0.0023	0.29	0.0009
0.29	-0.0023	0.29	0.0016
0.29	-0.0025	0.29	0.0019
0.3	-0.0023	0.3	0.0009
0.3	-0.0023	0.3	0.0009
0.3	-0.0023	0.3	0.0016
0.31	-0.0025	0.31	0.0009
0.31	-0.0025	0.31	0.0016
0.31	-0.0025	0.31	0.0009
0.31	-0.0025	0.31	0.0012
0.32	-0.0023	0.32	0.0009
0.32	-0.0025	0.32	0.0016
0.32	-0.0025	0.32	0.0016
0.33	-0.0023	0.33	0.0016
0.33	-0.0025	0.33	0.0016
0.33	-0.0025	0.33	0.0009
0.33	-0.0025	0.33	0.0019
0.34	-0.0025	0.34	0.0016
0.34	-0.0025	0.34	0.0016
0.34	-0.0025	0.34	0.0009
0.34	-0.0025	0.34	0.0009
0.35	-0.0025	0.35	0.0009
0.35	-0.0025	0.35	0.0009
0.35	-0.0025	0.35	0.0016
0.36	-0.0023	0.36	0.0009
0.36	-0.0025	0.36	0.0016
0.36	-0.0025	0.36	0.0016
0.36	-0.0025	0.36	0.0016
0.37	-0.0025	0.37	0.0016
0.37	-0.0025	0.37	0.0016
0.37	-0.0025	0.37	0.0009
0.37	-0.0025	0.38	0.0009
0.38	-0.0025	0.38	0.0009
0.38	-0.0025	0.38	0.0009
0.38	-0.0023	0.38	0.0009
0.39	-0.0023	0.39	0.0016
0.39	-0.0025	0.39	0.0016
0.39	-0.0025	0.39	0.0016
0.39	-0.0023	0.39	0.0016
0.4	-0.0023	0.4	0.0016
0.4	-0.0023	0.4	0.0016
0.4	-0.0023	0.4	0.0016
0.41	-0.0023	0.41	0.0016
0.41	-0.0025	0.41	0.0016
0.41	-0.0023	0.41	0.0016
0.41	-0.0025	0.41	0.0016
0.42	-0.0025	0.42	0.0009
0.42	-0.0025	0.42	0.0016
0.42	-0.0025	0.42	0.0016
0.43	-0.0023	0.43	0.0009
0.43	-0.0023	0.43	0.0016
0.43	-0.0023	0.43	0.0016
0.43	-0.0023	0.43	0.0009
0.44	-0.0023	0.44	0.0009
0.44	-0.0023	0.44	0.0009
0.44	-0.0023	0.44	0.0016
0.44	-0.0023	0.44	0.0009
0.45	-0.0023	0.45	0.0016
0.45	-0.0023	0.45	0.0016
0.45	-0.0023	0.45	0.0012
0.46	-0.0023	0.46	0.0016
0.46	-0.0023	0.46	0.0016
0.46	-0.0023	0.46	0.0009
0.46	-0.0025	0.46	0.0016
0.47	-0.0023	0.47	0.0009
0.47	-0.0023	0.47	0.0009
0.47	-0.0023	0.47	0.0009
0.48	-0.0023	0.48	0.0016
0.48	-0.0023	0.48	0.0009
0.48	-0.0023	0.48	0.0009
0.48	-0.0023	0.48	0.0016
0.49	-0.0023	0.49	0.0016
0.49	-0.0025	0.49	0.0016
0.49	-0.0025	0.49	0.0019
0.49	-0.0023	0.49	0.0012
0.5	-0.0023	0.5	0.0009
0.5	-0.0023	0.5	0.0016
0.5	-0.0023	0.5	0.0016
0.51	-0.0023	0.51	0.0009
0.51	-0.0023	0.51	0.0016
0.51	-0.0023	0.51	0.0016
0.51	-0.0023	0.51	0.0009
0.52	-0.0023	0.52	0.0016
0.52	-0.0023	0.52	0.0012
0.52	-0.0023	0.52	0.0016
0.53	-0.0023	0.53	0.0016
0.53	-0.0023	0.53	0.0016
0.53	-0.0023	0.53	0.0012
0.53	-0.0023	0.53	0.0012
0.54	-0.0023	0.54	0.0012
0.54	-0.0023	0.54	0.0009
0.54	-0.0023	0.54	0.0016
0.54	-0.0023	0.54	0.0012
0.55	-0.0023	0.55	0.0012
0.55	-0.0023	0.55	0.0016
0.55	-0.0023	0.55	0.0009
0.56	-0.0023	0.56	0.0016
0.56	-0.0023	0.56	0.0009
0.56	-0.0023	0.56	0.0019
0.56	-0.0023	0.56	0.0009
0.57	-0.0022	0.57	0.0016
0.57	-0.0023	0.57	0.0019
0.57	-0.0023	0.57	0.0016
0.58	-0.0023	0.58	0.0022
0.58	-0.0022	0.58	0.0019
0.58	-0.0022	0.58	0.0019
0.58	-0.0022	0.58	0.0016
0.59	-0.0023	0.59	0.0009
0.59	-0.0023	0.59	0.0016
0.59	-0.0022	0.59	0.0012
0.59	-0.0023	0.59	0.0016
0.6	-0.0023	0.6	0.0016
0.6	-0.0023	0.6	0.0009
0.6	-0.0022	0.6	0.0009
0.61	-0.0023	0.61	0.0016
0.61	-0.0022	0.61	0.0019
0.61	-0.0022	0.61	0.0016
0.61	-0.0023	0.61	0.0019
0.62	-0.0022	0.62	0.0016
0.62	-0.0023	0.62	0.0012
0.62	-0.0022	0.62	0.0019
0.63	-0.0022	0.63	0.0016
0.63	-0.0023	0.63	0.0016
0.63	-0.0022	0.63	0.0012
0.63	-0.0023	0.63	0.0019
0.64	-0.0023	0.64	0.0012
0.64	-0.0023	0.64	0.0016
0.64	-0.0022	0.64	0.0012
0.64	-0.0022	0.64	0.0016
0.65	-0.0022	0.65	0.0022
0.65	-0.0023	0.65	0.0019
0.65	-0.0023	0.65	0.0016
0.66	-0.0022	0.66	0.0019
0.66	-0.0022	0.66	0.0019
0.66	-0.0023	0.66	0.0012
0.66	-0.0022	0.66	0.0019
0.67	-0.0023	0.67	0.0016
0.67	-0.0022	0.67	0.0019
0.67	-0.0022	0.67	0.0016
0.68	-0.0022	0.68	0.0009
0.68	-0.0022	0.68	0.0009
0.68	-0.0022	0.68	0.0012
0.68	-0.0022	0.68	0.0012
0.69	-0.0022	0.69	0.0019
0.69	-0.0022	0.69	0.0019
0.69	-0.0022	0.69	0.0016
0.69	-0.0022	0.69	0.0016
0.7	-0.0023	0.7	0.0012
0.7	-0.0022	0.7	0.0019
0.7	-0.0022	0.7	0.0016
0.71	-0.0023	0.71	0.0016
0.71	-0.0022	0.71	0.0016
0.71	-0.0022	0.71	0.0016
0.71	-0.0022	0.71	0.0012
0.72	-0.0022	0.72	0.0016
0.72	-0.0023	0.72	0.0016
0.72	-0.0022	0.72	0.0019
0.73	-0.0022	0.73	0.0016
0.73	-0.0022	0.73	0.0019
0.73	-0.0022	0.73	0.0019
0.73	-0.0022	0.73	0.0016
0.74	-0.0022	0.74	0.0016
0.74	-0.0022	0.74	0.0019
0.74	-0.0022	0.74	0.0019
0.74	-0.0022	0.74	0.0012
0.75	-0.0022	0.75	0.0016
0.75	-0.0022	0.75	0.0016
0.75	-0.0022	0.75	0.0016
0.76	-0.0022	0.76	0.0012
0.76	-0.0022	0.76	0.0016
0.76	-0.0022	0.76	0.0019
0.76	-0.002	0.76	0.0016
0.77	-0.0022	0.77	0.0019
0.77	-0.0022	0.77	0.0016
0.77	-0.0022	0.77	0.0012
0.78	-0.0022	0.78	0.0019
0.78	-0.0022	0.78	0.0022
0.78	-0.0022	0.78	0.0022
0.78	-0.0022	0.78	0.0016
0.79	-0.0022	0.79	0.0019
0.79	-0.002	0.79	0.0016
0.79	-0.0022	0.79	0.0009
0.79	-0.0022	0.79	0.0009
0.8	-0.0022	0.8	0.0019
0.8	-0.0022	0.8	0.0009
0.8	-0.0022	0.8	0.0012
0.81	-0.0022	0.81	0.0012
0.81	-0.0022	0.81	0.0016
0.81	-0.0022	0.81	0.0012
0.81	-0.0022	0.81	0.0012
0.82	-0.002	0.82	0.0012
0.82	-0.002	0.82	0.0019
0.82	-0.002	0.82	0.0016
0.82	-0.0022	0.83	0.0012
0.83	-0.0022	0.83	0.0019
0.83	-0.002	0.83	0.0016
0.83	-0.0022	0.83	0.0012
0.84	-0.002	0.84	0.0019
0.84	-0.002	0.84	0.0012
0.84	-0.0022	0.84	0.0009
0.84	-0.002	0.84	0.0016
0.85	-0.0022	0.85	0.0016
0.85	-0.002	0.85	0.0009
0.85	-0.0022	0.85	0.0019
0.86	-0.002	0.86	0.0016
0.86	-0.002	0.86	0.0019
0.86	-0.002	0.86	0.0016
0.86	-0.002	0.86	0.0016
0.87	-0.002	0.87	0.0016
0.87	-0.0022	0.87	0.0019
0.87	-0.002	0.87	0.0016
0.88	-0.002	0.88	0.0012
0.88	-0.002	0.88	0.0016
0.88	-0.0022	0.88	0.0019
0.88	-0.002	0.88	0.0016
0.89	-0.002	0.89	0.0019
0.89	-0.002	0.89	0.0022
0.89	-0.002	0.89	0.0019
0.89	-0.002	0.89	0.0016
0.9	-0.0022	0.9	0.0016
0.9	-0.002	0.9	0.0016
0.9	-0.002	0.9	0.0019
0.91	-0.002	0.91	0.0022
0.91	-0.002	0.91	0.0016
0.91	-0.002	0.91	0.0019
0.91	-0.002	0.91	0.0016
0.92	-0.002	0.92	0.0016
0.92	-0.002	0.92	0.0016
0.92	-0.002	0.92	0.0019
0.93	-0.002	0.93	0.0022
0.93	-0.0022	0.93	0.0012
0.93	-0.002	0.93	0.0016
0.93	-0.002	0.93	0.0019
0.94	-0.002	0.94	0.0019
0.94	-0.002	0.94	0.0022
0.94	-0.002	0.94	0.0016
0.94	-0.002	0.94	0.0019
0.95	-0.002	0.95	0.0016
0.95	-0.002	0.95	0.0016
0.95	-0.002	0.95	0.0016
0.96	-0.002	0.96	0.0016
0.96	-0.002	0.96	0.0019
0.96	-0.002	0.96	0.0012
0.96	-0.002	0.96	0.0019
0.97	-0.002	0.97	0.0016
0.97	-0.0019	0.97	0.0016
0.97	-0.002	0.97	0.0016
0.97	-0.002	0.98	0.0019
0.98	-0.002	0.98	0.0016
0.98	-0.0019	0.98	0.0016
0.98	-0.0019	0.98	0.0019
0.99	-0.0019	0.99	0.0016
0.99	-0.002	0.99	0.0012
0.99	-0.002	0.99	0.0016
0.99	-0.0019	0.99	0.0012
1	-0.002	1	0.0019
1	-0.002	1	0.0022
1	-0.002	1	0.0016
1.01	-0.002	1.01	0.0019
1.01	-0.0019	1.01	0.0016
1.01	-0.0019	1.01	0.0016
1.01	-0.0019	1.01	0.0019
1.02	-0.002	1.02	0.0025
1.02	-0.002	1.02	0.0022
1.02	-0.0019	1.02	0.0025
1.03	-0.0019	1.03	0.0016
1.03	-0.0019	1.03	0.0016
1.03	-0.002	1.03	0.0022
1.03	-0.002	1.03	0.0016
1.04	-0.002	1.04	0.0016
1.04	-0.0019	1.04	0.0016
1.04	-0.0019	1.04	0.0016
1.04	-0.002	1.04	0.0025
1.05	-0.0019	1.05	0.0022
1.05	-0.0019	1.05	0.0016
1.05	-0.002	1.05	0.0016
1.06	-0.0019	1.06	0.0016
1.06	-0.0019	1.06	0.0025
1.06	-0.002	1.06	0.0016
1.06	-0.002	1.06	0.0025
1.07	-0.0019	1.07	0.0016
1.07	-0.0019	1.07	0.0016
1.07	-0.0019	1.07	0.0025
1.08	-0.0019	1.08	0.0022
1.08	-0.002	1.08	0.0016
1.08	-0.0019	1.08	0.0022
1.08	-0.0019	1.08	0.0016
1.09	-0.0019	1.09	0.0016
1.09	-0.0019	1.09	0.0019
1.09	-0.0019	1.09	0.0016
1.09	-0.0019	1.09	0.0016
1.1	-0.0019	1.1	0.0016
1.1	-0.0019	1.1	0.0022
1.1	-0.0019	1.1	0.0016
1.11	-0.002	1.11	0.0016
1.11	-0.0019	1.11	0.0016
1.11	-0.0019	1.11	0.0016
1.11	-0.0019	1.11	0.0016
1.12	-0.0019	1.12	0.0016
1.12	-0.0019	1.12	0.0019
1.12	-0.0019	1.12	0.0022
1.12	-0.0019	1.12	0.0016
1.13	-0.0019	1.13	0.0022
1.13	-0.0019	1.13	0.0016
1.13	-0.0019	1.13	0.0022
1.14	-0.0019	1.14	0.0016
1.14	-0.0019	1.14	0.0016
1.14	-0.0019	1.14	0.0016
1.14	-0.0019	1.14	0.0025
1.15	-0.0019	1.15	0.0022
1.15	-0.0019	1.15	0.0016
1.15	-0.0019	1.15	0.0025
1.16	-0.0019	1.16	0.0025
1.16	-0.0019	1.16	0.0016
1.16	-0.0019	1.16	0.0016
1.16	-0.0019	1.16	0.0016
1.17	-0.0019	1.17	0.0016
1.17	-0.0019	1.17	0.0025
1.17	-0.0019	1.17	0.0016
1.18	-0.0019	1.18	0.0016
1.18	-0.0019	1.18	0.0016
1.18	-0.0019	1.18	0.0025
1.18	-0.0019	1.18	0.0022
1.19	-0.0019	1.19	0.0022
1.19	-0.0019	1.19	0.0025
1.19	-0.0019	1.19	0.0016
1.19	-0.0019	1.19	0.0016
1.2	-0.0019	1.2	0.0016
1.2	-0.0019	1.2	0.0016
1.2	-0.0019	1.2	0.0016
1.21	-0.0019	1.21	0.0022
1.21	-0.0019	1.21	0.0025
1.21	-0.0019	1.21	0.0025
1.21	-0.0019	1.21	0.0016
1.22	-0.0019	1.22	0.0022
1.22	-0.0019	1.22	0.0016
1.22	-0.0019	1.22	0.0016
1.23	-0.0019	1.23	0.0025
1.23	-0.0019	1.23	0.0016
1.23	-0.0019	1.23	0.0025
1.23	-0.0019	1.23	0.0022
1.24	-0.0019	1.24	0.0016
1.24	-0.0019	1.24	0.0016
1.24	-0.0019	1.24	0.0025
1.24	-0.0019	1.24	0.0016
1.25	-0.0019	1.25	0.0022
1.25	-0.0019	1.25	0.0016
1.25	-0.0019	1.25	0.0019
1.26	-0.0019	1.26	0.0016
1.26	-0.0019	1.26	0.0022
1.26	-0.0019	1.26	0.0016
1.26	-0.0017	1.26	0.0016
1.27	-0.0019	1.27	0.0016
1.27	-0.0019	1.27	0.0025
1.27	-0.0019	1.27	0.0016
1.28	-0.0019	1.28	0.0022
1.28	-0.0019	1.28	0.0025
1.28	-0.0019	1.28	0.0016
1.28	-0.0019	1.28	0.0016
1.29	-0.0017	1.29	0.0025
1.29	-0.0019	1.29	0.0022
1.29	-0.0019	1.29	0.0016
1.29	-0.0019	1.29	0.0016
1.3	-0.0019	1.3	0.0016
1.3	-0.0019	1.3	0.0025
1.3	-0.0019	1.3	0.0022
1.31	-0.0019	1.31	0.0025
1.31	-0.0019	1.31	0.0025
1.31	-0.0019	1.31	0.0016
1.31	-0.0019	1.31	0.0019
1.32	-0.0019	1.32	0.0025
1.32	-0.0019	1.32	0.0016
1.32	-0.0019	1.32	0.0016
1.33	-0.0019	1.33	0.0016
1.33	-0.0019	1.33	0.0022
1.33	-0.0019	1.33	0.0016
1.33	-0.0019	1.33	0.0022
1.34	-0.0019	1.34	0.0019
1.34	-0.0019	1.34	0.0016
1.34	-0.0019	1.34	0.0022
1.34	-0.0019	1.34	0.0025
1.35	-0.0019	1.35	0.0016
1.35	-0.0019	1.35	0.0016
1.35	-0.0019	1.35	0.0025
1.36	-0.0019	1.36	0.0016
1.36	-0.0019	1.36	0.0019
1.36	-0.0019	1.36	0.0016
1.36	-0.0019	1.36	0.0016
1.37	-0.0019	1.37	0.0022
1.37	-0.0019	1.37	0.0016
1.37	-0.0019	1.37	0.0016
1.38	-0.0019	1.38	0.0016
1.38	-0.0019	1.38	0.0025
1.38	-0.0019	1.38	0.0016
1.38	-0.0019	1.38	0.0025
1.39	-0.0019	1.39	0.0016
1.39	-0.0019	1.39	0.0016
1.39	-0.0019	1.39	0.0022
1.39	-0.0019	1.39	0.0016
1.4	-0.0019	1.4	0.0025
1.4	-0.0019	1.4	0.0016
1.4	-0.0019	1.4	0.0025
1.41	-0.0019	1.41	0.0016
1.41	-0.0019	1.41	0.0028
1.41	-0.0019	1.41	0.0028
1.41	-0.0017	1.41	0.0019
1.42	-0.0019	1.42	0.0019
1.42	-0.0017	1.42	0.0028
1.42	-0.0019	1.42	0.0016
1.43	-0.0019	1.43	0.0025
1.43	-0.0017	1.43	0.0016
1.43	-0.0017	1.43	0.0016
1.43	-0.0019	1.43	0.0022
1.44	-0.0019	1.44	0.0019
1.44	-0.0019	1.44	0.0016
1.44	-0.0017	1.44	0.0028
1.44	-0.0017	1.44	0.0025
1.45	-0.0019	1.45	0.0025
1.45	-0.0019	1.45	0.0016
1.45	-0.0019	1.45	0.0025
1.46	-0.0019	1.46	0.0025
1.46	-0.0019	1.46	0.0016
1.46	-0.0019	1.46	0.0025
1.46	-0.0019	1.46	0.0016
1.47	-0.0019	1.47	0.0016
1.47	-0.0017	1.47	0.0028
1.47	-0.0019	1.47	0.0025
1.48	-0.0019	1.48	0.0019
1.48	-0.0017	1.48	0.0025
1.48	-0.0019	1.48	0.0019
1.48	-0.0019	1.48	0.0028
1.49	-0.0017	1.49	0.0025
1.49	-0.0019	1.49	0.0025
1.49	-0.0017	1.49	0.0016
1.49	-0.0017	1.49	0.0025
1.5	-0.0019	1.5	0.0016
1.5	-0.0019	1.5	0.0025
1.5	-0.0019	1.5	0.0019
1.51	-0.0017	1.51	0.0019
1.51	-0.0019	1.51	0.0019
1.51	-0.0017	1.51	0.0019
1.51	-0.0017	1.51	0.0019
1.52	-0.0019	1.52	0.0022
1.52	-0.0019	1.52	0.0016
1.52	-0.0017	1.52	0.0019
1.53	-0.0017	1.53	0.0025
1.53	-0.0017	1.53	0.0019
1.53	-0.0017	1.53	0.0019
1.53	-0.0017	1.53	0.0028
1.54	-0.0017	1.54	0.0028
1.54	-0.0019	1.54	0.0028
1.54	-0.0017	1.54	0.0028
1.54	-0.0019	1.54	0.0028
1.55	-0.0019	1.55	0.0031
1.55	-0.0017	1.55	0.0022
1.55	-0.0019	1.55	0.0031
1.56	-0.0017	1.56	0.0028
1.56	-0.0019	1.56	0.0025
1.56	-0.0017	1.56	0.0031
1.56	-0.0017	1.56	0.0022
1.57	-0.0017	1.57	0.0028
1.57	-0.0017	1.57	0.0019
1.57	-0.0017	1.57	0.0019
1.58	-0.0017	1.58	0.0031
1.58	-0.0017	1.58	0.0022
1.58	-0.0019	1.58	0.0031
1.58	-0.0019	1.58	0.0031
1.59	-0.0017	1.59	0.0022
1.59	-0.0017	1.59	0.0022
1.59	-0.0017	1.59	0.0031
1.59	-0.0019	1.59	0.0022
1.6	-0.0017	1.6	0.0028
1.6	-0.0017	1.6	0.0025
1.6	-0.0017	1.6	0.0031
1.61	-0.0017	1.61	0.0031
1.61	-0.0017	1.61	0.0034
1.61	-0.0019	1.61	0.0028
1.61	-0.0019	1.61	0.0031
1.62	-0.0017	1.62	0.0031
1.62	-0.0019	1.62	0.0025
1.62	-0.0017	1.62	0.0028
1.63	-0.0019	1.63	0.0028
1.63	-0.0017	1.63	0.0031
1.63	-0.0017	1.63	0.0028
1.63	-0.0019	1.63	0.0031
1.64	-0.0019	1.64	0.0031
1.64	-0.0017	1.64	0.0031
1.64	-0.0017	1.64	0.0028
1.64	-0.0017	1.64	0.0031
1.65	-0.0017	1.65	0.0028
1.65	-0.0017	1.65	0.0025
1.65	-0.0017	1.65	0.0028
1.66	-0.0017	1.66	0.0031
1.66	-0.0017	1.66	0.0028
1.66	-0.0017	1.66	0.0028
1.66	-0.0017	1.66	0.0025
1.67	-0.0017	1.67	0.0028
1.67	-0.0017	1.67	0.0028
1.67	-0.0017	1.67	0.0031
1.68	-0.0017	1.68	0.0028
1.68	-0.0017	1.68	0.0031
1.68	-0.0017	1.68	0.004
1.68	-0.0017	1.68	0.0031
1.69	-0.0017	1.69	0.0031
1.69	-0.0017	1.69	0.0034
1.69	-0.0017	1.69	0.0028
1.69	-0.0017	1.69	0.0031
1.7	-0.0017	1.7	0.0037
1.7	-0.0017	1.7	0.0034
1.7	-0.0017	1.7	0.0031
1.71	-0.0017	1.71	0.0037
1.71	-0.0017	1.71	0.0031
1.71	-0.0017	1.71	0.0037
1.71	-0.0017	1.71	0.0031
1.72	-0.0016	1.72	0.0031
1.72	-0.0017	1.72	0.0034
1.72	-0.0017	1.72	0.0034
1.73	-0.0017	1.73	0.0037
1.73	-0.0017	1.73	0.0034
1.73	-0.0017	1.73	0.0037
1.73	-0.0017	1.73	0.004
1.74	-0.0017	1.74	0.0037
1.74	-0.0017	1.74	0.004
1.74	-0.0017	1.74	0.0037
1.74	-0.0017	1.74	0.004
1.75	-0.0016	1.75	0.004
1.75	-0.0017	1.75	0.0037
1.75	-0.0017	1.75	0.0037
1.76	-0.0017	1.76	0.0034
1.76	-0.0017	1.76	0.0037
1.76	-0.0017	1.76	0.0037
1.76	-0.0017	1.76	0.0031
1.77	-0.0017	1.77	0.0037
1.77	-0.0017	1.77	0.004
1.77	-0.0017	1.77	0.0037
1.78	-0.0017	1.78	0.0037
1.78	-0.0017	1.78	0.0043
1.78	-0.0017	1.78	0.004
1.78	-0.0017	1.78	0.0037
1.79	-0.0017	1.79	0.0037
1.79	-0.0017	1.79	0.004
1.79	-0.0017	1.79	0.004
1.79	-0.0017	1.79	0.004
1.8	-0.0017	1.8	0.0037
1.8	-0.0017	1.8	0.004
1.8	-0.0016	1.8	0.0043
1.81	-0.0017	1.81	0.0043
1.81	-0.0016	1.81	0.004
1.81	-0.0017	1.81	0.004
1.81	-0.0017	1.81	0.0037
1.82	-0.0017	1.82	0.0043
1.82	-0.0017	1.82	0.004
1.82	-0.0019	1.82	0.0037
1.83	-0.0017	1.83	0.004
1.83	-0.0017	1.83	0.0037
1.83	-0.0017	1.83	0.0043
1.83	-0.0017	1.83	0.0043
1.84	-0.0017	1.84	0.0043
1.84	-0.0017	1.84	0.0043
1.84	-0.0017	1.84	0.0043
1.84	-0.0017	1.84	0.004
1.85	-0.0017	1.85	0.004
1.85	-0.0017	1.85	0.0043
1.85	-0.0017	1.85	0.004
1.86	-0.0017	1.86	0.0043
1.86	-0.0017	1.86	0.004
1.86	-0.0017	1.86	0.004
1.86	-0.0017	1.86	0.0043
1.87	-0.0017	1.87	0.0043
1.87	-0.0017	1.87	0.0043
1.87	-0.0017	1.87	0.004
1.88	-0.0017	1.88	0.0043
1.88	-0.0017	1.88	0.004
1.88	-0.0017	1.88	0.004
1.88	-0.0019	1.88	0.0043
1.89	-0.0017	1.89	0.004
1.89	-0.0017	1.89	0.0043
1.89	-0.0017	1.89	0.004
1.89	-0.0017	1.89	0.004
1.9	-0.0017	1.9	0.004
1.9	-0.0017	1.9	0.0043
1.9	-0.0017	1.9	0.004
1.91	-0.0017	1.91	0.004
1.91	-0.0017	1.91	0.0043
1.91	-0.0017	1.91	0.004
1.91	-0.0017	1.91	0.0043
1.92	-0.0017	1.92	0.004
1.92	-0.0019	1.92	0.0047
1.92	-0.0017	1.92	0.0043
1.92	-0.0017	1.93	0.004
1.93	-0.0019	1.93	0.0043
1.93	-0.0019	1.93	0.0043
1.93	-0.0019	1.93	0.004
1.94	-0.0019	1.94	0.004
1.94	-0.0019	1.94	0.0043
1.94	-0.0019	1.94	0.004
1.94	-0.0019	1.94	0.004
1.95	-0.0019	1.95	0.004
1.95	-0.0019	1.95	0.004
1.95	-0.0019	1.95	0.0043
1.96	-0.0019	1.96	0.0047
1.96	-0.002	1.96	0.0047
1.96	-0.0019	1.96	0.004
1.96	-0.0019	1.96	0.0047
1.97	-0.0019	1.97	0.004
1.97	-0.0019	1.97	0.0043
1.97	-0.0019	1.97	0.0043
1.98	-0.0019	1.98	0.004
1.98	-0.0019	1.98	0.0043
1.98	-0.0019	1.98	0.0043
1.98	-0.0019	1.98	0.0043
1.99	-0.0019	1.99	0.004
1.99	-0.0019	1.99	0.0043
1.99	-0.0019	1.99	0.0043
1.99	-0.0019	1.99	0.0043
2	-0.0019	2	0.0047
2	-0.0019	2	0.0043
2	-0.1389	2	-0.0214
2	-0.1136	2	-0.0214
2.01	-0.1074	2.01	-0.0214
2.01	-0.1031	2.01	-0.0211
2.01	-0.0998	2.01	-0.0208
2.01	-0.0969	2.01	-0.0214
2.02	-0.0947	2.02	-0.0214
2.02	-0.0929	2.02	-0.0205
2.02	-0.0911	2.02	-0.0211
2.03	-0.0896	2.03	-0.0205
2.03	-0.0882	2.03	-0.0208
2.03	-0.087	2.03	-0.0205
2.03	-0.0859	2.03	-0.0205
2.04	-0.0848	2.04	-0.0202
2.04	-0.0839	2.04	-0.0198
2.04	-0.0829	2.04	-0.0198
2.04	-0.082	2.04	-0.0198
2.05	-0.0812	2.05	-0.0202
2.05	-0.0805	2.05	-0.0192
2.05	-0.0797	2.05	-0.0198
2.06	-0.0789	2.06	-0.0205
2.06	-0.0783	2.06	-0.0202
2.06	-0.0775	2.06	-0.0202
2.06	-0.0769	2.06	-0.0195
2.07	-0.0764	2.07	-0.0195
2.07	-0.0758	2.07	-0.0195
2.07	-0.0752	2.07	-0.0192
2.08	-0.0747	2.08	-0.0202
2.08	-0.0742	2.08	-0.0198
2.08	-0.0738	2.08	-0.0195
2.08	-0.0733	2.08	-0.0195
2.09	-0.0727	2.09	-0.0195
2.09	-0.0724	2.09	-0.0202
2.09	-0.0719	2.09	-0.0198
2.09	-0.0716	2.09	-0.0198
2.1	-0.0713	2.1	-0.0195
2.1	-0.0708	2.1	-0.0198
2.1	-0.0705	2.1	-0.0202
2.11	-0.0701	2.11	-0.0198
2.11	-0.0698	2.11	-0.0198
2.11	-0.0694	2.11	-0.0198
2.11	-0.0691	2.11	-0.0198
2.12	-0.0688	2.12	-0.0202
2.12	-0.0685	2.12	-0.0202
2.12	-0.068	2.12	-0.0205
2.13	-0.0679	2.13	-0.0205
2.13	-0.0674	2.13	-0.0198
2.13	-0.0671	2.13	-0.0202
2.13	-0.067	2.13	-0.0205
2.14	-0.0667	2.14	-0.0208
2.14	-0.0663	2.14	-0.0198
2.14	-0.066	2.14	-0.0198
2.14	-0.0657	2.14	-0.0198
2.15	-0.0654	2.15	-0.0208
2.15	-0.0653	2.15	-0.0202
2.15	-0.0649	2.15	-0.0198
2.16	-0.0648	2.16	-0.0198
2.16	-0.0645	2.16	-0.0202
2.16	-0.0643	2.16	-0.0205
2.16	-0.064	2.16	-0.0205
2.17	-0.0639	2.17	-0.0211
2.17	-0.0636	2.17	-0.0211
2.17	-0.0634	2.17	-0.0211
2.18	-0.0632	2.18	-0.0205
2.18	-0.0629	2.18	-0.0205
2.18	-0.0626	2.18	-0.0205
2.18	-0.0625	2.18	-0.0205
2.19	-0.0623	2.19	-0.0205
2.19	-0.0622	2.19	-0.0208
2.19	-0.0618	2.19	-0.0208
2.19	-0.0617	2.19	-0.0205
2.2	-0.0615	2.2	-0.0208
2.2	-0.0614	2.2	-0.0205
2.2	-0.0611	2.2	-0.0211
2.21	-0.0609	2.21	-0.0202
2.21	-0.0608	2.21	-0.0208
2.21	-0.0606	2.21	-0.0211
2.21	-0.0605	2.21	-0.0205
2.22	-0.0603	2.22	-0.0205
2.22	-0.0601	2.22	-0.0208
2.22	-0.06	2.22	-0.0211
2.23	-0.0598	2.23	-0.0208
2.23	-0.0595	2.23	-0.0211
2.23	-0.0594	2.23	-0.0211
2.23	-0.0591	2.23	-0.0214
2.24	-0.0591	2.24	-0.0211
2.24	-0.0589	2.24	-0.0217
2.24	-0.0586	2.24	-0.0214
2.24	-0.0584	2.24	-0.0211
2.25	-0.0584	2.25	-0.0223
2.25	-0.0581	2.25	-0.0223
2.25	-0.0581	2.25	-0.0226
2.26	-0.0578	2.26	-0.0214
2.26	-0.0577	2.26	-0.0217
2.26	-0.0575	2.26	-0.0217
2.26	-0.0574	2.26	-0.0226
2.27	-0.0572	2.27	-0.0217
2.27	-0.0572	2.27	-0.0217
2.27	-0.057	2.27	-0.0226
2.28	-0.0569	2.28	-0.0229
2.28	-0.0567	2.28	-0.0226
2.28	-0.0566	2.28	-0.0223
2.28	-0.0564	2.28	-0.0229
2.29	-0.0563	2.29	-0.0229
2.29	-0.0563	2.29	-0.0229
2.29	-0.0561	2.29	-0.0233
2.29	-0.0561	2.29	-0.0223
2.3	-0.056	2.3	-0.0229
2.3	-0.0556	2.3	-0.0223
2.3	-0.0555	2.3	-0.0223
2.31	-0.0553	2.31	-0.0223
2.31	-0.0553	2.31	-0.0226
2.31	-0.0552	2.31	-0.0223
2.31	-0.055	2.31	-0.0223
2.32	-0.055	2.32	-0.0236
2.32	-0.0549	2.32	-0.0233
2.32	-0.0547	2.32	-0.0233
2.33	-0.0546	2.33	-0.0233
2.33	-0.0544	2.33	-0.0236
2.33	-0.0543	2.33	-0.0236
2.33	-0.0543	2.33	-0.0233
2.34	-0.0541	2.34	-0.0226
2.34	-0.0539	2.34	-0.0233
2.34	-0.0539	2.34	-0.0233
2.34	-0.0536	2.34	-0.0226
2.35	-0.0536	2.35	-0.0233
2.35	-0.0535	2.35	-0.0229
2.35	-0.0535	2.35	-0.0229
2.36	-0.0533	2.36	-0.0226
2.36	-0.0532	2.36	-0.0229
2.36	-0.053	2.36	-0.0236
2.36	-0.053	2.36	-0.0233
2.37	-0.0529	2.37	-0.0233
2.37	-0.0527	2.37	-0.0236
2.37	-0.0525	2.37	-0.0242
2.38	-0.0525	2.38	-0.0242
2.38	-0.0525	2.38	-0.0242
2.38	-0.0524	2.38	-0.0242
2.38	-0.0522	2.38	-0.0236
2.39	-0.0521	2.39	-0.0242
2.39	-0.0519	2.39	-0.0242
2.39	-0.0519	2.39	-0.0239
2.39	-0.0518	2.39	-0.0242
2.4	-0.0518	2.4	-0.0242
2.4	-0.0516	2.4	-0.0239
2.4	-0.0515	2.4	-0.0239
2.41	-0.0515	2.41	-0.0239
2.41	-0.0515	2.41	-0.0242
2.41	-0.0513	2.41	-0.0242
2.41	-0.0512	2.41	-0.0239
2.42	-0.051	2.42	-0.0239
2.42	-0.0508	2.42	-0.0242
2.42	-0.0508	2.42	-0.0239
2.43	-0.0507	2.43	-0.0242
2.43	-0.0507	2.43	-0.0239
2.43	-0.0505	2.43	-0.0245
2.43	-0.0504	2.43	-0.0245
2.44	-0.0504	2.44	-0.0239
2.44	-0.0502	2.44	-0.0239
2.44	-0.0502	2.44	-0.0242
2.44	-0.0501	2.44	-0.0245
2.45	-0.0499	2.45	-0.0245
2.45	-0.0499	2.45	-0.0245
2.45	-0.0498	2.45	-0.0245
2.46	-0.0496	2.46	-0.0239
2.46	-0.0496	2.46	-0.0245
2.46	-0.0496	2.46	-0.0242
2.46	-0.0494	2.46	-0.0245
2.47	-0.0494	2.47	-0.0245
2.47	-0.0493	2.47	-0.0242
2.47	-0.0493	2.47	-0.0242
2.48	-0.0491	2.48	-0.0242
2.48	-0.0491	2.48	-0.0242
2.48	-0.049	2.48	-0.0242
2.48	-0.049	2.48	-0.0245
2.49	-0.0488	2.49	-0.0242
2.49	-0.0488	2.49	-0.0242
2.49	-0.0487	2.49	-0.0248
2.49	-0.0485	2.49	-0.0251
2.5	-0.0485	2.5	-0.0242
2.5	-0.0485	2.5	-0.0251
2.5	-0.0484	2.5	-0.0242
2.51	-0.0484	2.51	-0.0251
2.51	-0.0482	2.51	-0.0251
2.51	-0.0481	2.51	-0.0245
2.51	-0.0482	2.51	-0.0245
2.52	-0.0481	2.52	-0.0251
2.52	-0.0479	2.52	-0.0248
2.52	-0.0479	2.52	-0.0245
2.53	-0.0477	2.53	-0.0251
2.53	-0.0477	2.53	-0.0248
2.53	-0.0476	2.53	-0.0245
2.53	-0.0476	2.53	-0.0245
2.54	-0.0476	2.54	-0.0248
2.54	-0.0476	2.54	-0.0248
2.54	-0.0476	2.54	-0.0248
2.54	-0.0474	2.54	-0.0251
2.55	-0.0474	2.55	-0.0248
2.55	-0.0473	2.55	-0.0251
2.55	-0.0474	2.55	-0.0248
2.56	-0.0473	2.56	-0.0248
2.56	-0.0473	2.56	-0.0251
2.56	-0.0471	2.56	-0.0248
2.56	-0.0471	2.56	-0.0254
2.57	-0.047	2.57	-0.0248
2.57	-0.047	2.57	-0.0248
2.57	-0.0468	2.57	-0.0251
2.58	-0.0468	2.58	-0.0248
2.58	-0.0467	2.58	-0.0251
2.58	-0.0467	2.58	-0.0251
2.58	-0.0467	2.58	-0.0254
2.59	-0.0465	2.59	-0.0251
2.59	-0.0465	2.59	-0.0248
2.59	-0.0463	2.59	-0.0254
2.59	-0.0463	2.59	-0.0251
2.6	-0.0463	2.6	-0.0254
2.6	-0.0462	2.6	-0.0254
2.6	-0.0462	2.6	-0.0251
2.61	-0.0462	2.61	-0.0251
2.61	-0.046	2.61	-0.0251
2.61	-0.046	2.61	-0.0251
2.61	-0.046	2.61	-0.0251
2.62	-0.0459	2.62	-0.0251
2.62	-0.0459	2.62	-0.0251
2.62	-0.0459	2.62	-0.0251
2.63	-0.0457	2.63	-0.0251
2.63	-0.0456	2.63	-0.026
2.63	-0.0456	2.63	-0.026
2.63	-0.0454	2.63	-0.0251
2.64	-0.0454	2.64	-0.0251
2.64	-0.0454	2.64	-0.0257
2.64	-0.0454	2.64	-0.0251
2.64	-0.0453	2.64	-0.0251
2.65	-0.0453	2.65	-0.026
2.65	-0.0453	2.65	-0.0254
2.65	-0.0453	2.65	-0.0254
2.66	-0.0451	2.66	-0.026
2.66	-0.0451	2.66	-0.026
2.66	-0.045	2.66	-0.0254
2.66	-0.045	2.66	-0.026
2.67	-0.045	2.67	-0.026
2.67	-0.045	2.67	-0.0254
2.67	-0.0448	2.67	-0.026
2.68	-0.0448	2.68	-0.0254
2.68	-0.0448	2.68	-0.0254
2.68	-0.0448	2.68	-0.026
2.68	-0.0446	2.68	-0.0264
2.69	-0.0446	2.69	-0.0264
2.69	-0.0446	2.69	-0.0254
2.69	-0.0446	2.69	-0.0257
2.69	-0.0446	2.7	-0.026
2.7	-0.0445	2.7	-0.0254
2.7	-0.0445	2.7	-0.0264
2.7	-0.0443	2.7	-0.026
2.71	-0.0443	2.71	-0.026
2.71	-0.0443	2.71	-0.0257
2.71	-0.0443	2.71	-0.026
2.71	-0.0443	2.71	-0.026
2.72	-0.0442	2.72	-0.0264
2.72	-0.0442	2.72	-0.0257
2.72	-0.0442	2.72	-0.0264
2.73	-0.044	2.73	-0.0267
2.73	-0.0442	2.73	-0.0264
2.73	-0.044	2.73	-0.0264
2.73	-0.044	2.73	-0.0264
2.74	-0.044	2.74	-0.0257
2.74	-0.0439	2.74	-0.0257
2.74	-0.044	2.74	-0.0264
2.74	-0.044	2.74	-0.0264
2.75	-0.044	2.75	-0.0264
2.75	-0.0439	2.75	-0.0264
2.75	-0.0439	2.75	-0.0264
2.76	-0.0439	2.76	-0.0267
2.76	-0.0437	2.76	-0.0267
2.76	-0.0437	2.76	-0.0267
2.76	-0.0437	2.76	-0.0264
2.77	-0.0437	2.77	-0.0264
2.77	-0.0437	2.77	-0.0264
2.77	-0.0437	2.77	-0.0264
2.78	-0.0437	2.78	-0.0267
2.78	-0.0437	2.78	-0.0264
2.78	-0.0437	2.78	-0.027
2.78	-0.0436	2.78	-0.0267
2.79	-0.0436	2.79	-0.0267
2.79	-0.0436	2.79	-0.0267
2.79	-0.0436	2.79	-0.0264
2.79	-0.0436	2.79	-0.0264
2.8	-0.0436	2.8	-0.0264
2.8	-0.0436	2.8	-0.0264
2.8	-0.0436	2.8	-0.0264
2.81	-0.0436	2.81	-0.0264
2.81	-0.0436	2.81	-0.0267
2.81	-0.0434	2.81	-0.0264
2.81	-0.0434	2.81	-0.0264
2.82	-0.0434	2.82	-0.0264
2.82	-0.0434	2.82	-0.0267
2.82	-0.0434	2.82	-0.0267
2.83	-0.0434	2.83	-0.0264
2.83	-0.0434	2.83	-0.0264
2.83	-0.0434	2.83	-0.0264
2.83	-0.0434	2.83	-0.0267
2.84	-0.0432	2.84	-0.0264
2.84	-0.0434	2.84	-0.0264
2.84	-0.0432	2.84	-0.0264
2.84	-0.0434	2.84	-0.0267
2.85	-0.0434	2.85	-0.0264
2.85	-0.0434	2.85	-0.0264
2.85	-0.0431	2.85	-0.0264
2.86	-0.0431	2.86	-0.0267
2.86	-0.0431	2.86	-0.0267
2.86	-0.0431	2.86	-0.0264
2.86	-0.0429	2.86	-0.0267
2.87	-0.0428	2.87	-0.0267
2.87	-0.0426	2.87	-0.0267
2.87	-0.0426	2.87	-0.0267
2.88	-0.0426	2.88	-0.0267
2.88	-0.0426	2.88	-0.0264
2.88	-0.0426	2.88	-0.027
2.88	-0.0425	2.88	-0.027
2.89	-0.0426	2.89	-0.0267
2.89	-0.0425	2.89	-0.027
2.89	-0.0425	2.89	-0.0267
2.89	-0.0425	2.89	-0.027
2.9	-0.0423	2.9	-0.027
2.9	-0.0425	2.9	-0.0273
2.9	-0.0423	2.9	-0.0273
2.91	-0.0423	2.91	-0.0273
2.91	-0.0423	2.91	-0.0273
2.91	-0.0423	2.91	-0.0273
2.91	-0.0423	2.91	-0.0276
2.92	-0.0423	2.92	-0.0273
2.92	-0.0422	2.92	-0.027
2.92	-0.0422	2.92	-0.0273
2.93	-0.0422	2.93	-0.027
2.93	-0.0422	2.93	-0.0273
2.93	-0.0422	2.93	-0.0273
2.93	-0.0422	2.93	-0.0276
2.94	-0.0422	2.94	-0.0276
2.94	-0.042	2.94	-0.0273
2.94	-0.042	2.94	-0.0276
2.94	-0.042	2.94	-0.027
2.95	-0.042	2.95	-0.0279
2.95	-0.042	2.95	-0.0273
2.95	-0.042	2.95	-0.0276
2.96	-0.0419	2.96	-0.0276
2.96	-0.0419	2.96	-0.0279
2.96	-0.0419	2.96	-0.0279
2.96	-0.0419	2.96	-0.0279
2.97	-0.0419	2.97	-0.0273
2.97	-0.0419	2.97	-0.027
2.97	-0.0419	2.97	-0.0279
2.98	-0.0419	2.98	-0.0276
2.98	-0.0419	2.98	-0.027
2.98	-0.0419	2.98	-0.0279
2.98	-0.0417	2.98	-0.0276
2.99	-0.0417	2.99	-0.0276
2.99	-0.0417	2.99	-0.0273
2.99	-0.0417	2.99	-0.0279
2.99	-0.0417	2.99	-0.0276
3	-0.0419	3	-0.0276
3	-0.0419	3	-0.0273
3	0.0116	3	0.0264
3	0.0188	3	0.0257
3.01	0.0209	3.01	0.031
3.01	0.0223	3.01	0.0326
3.01	0.0236	3.01	0.0326
3.01	0.0246	3.01	0.0335
3.02	0.0256	3.02	0.0335
3.02	0.0264	3.02	0.0335
3.02	0.027	3.02	0.0335
3.03	0.0276	3.03	0.0341
3.03	0.0281	3.03	0.0341
3.03	0.0285	3.03	0.0344
3.03	0.0288	3.03	0.0344
3.04	0.0291	3.04	0.0344
3.04	0.0295	3.04	0.0344
3.04	0.0296	3.04	0.0347
3.04	0.0299	3.04	0.0344
3.05	0.0301	3.05	0.0344
3.05	0.0302	3.05	0.0347
3.05	0.0304	3.05	0.0347
3.06	0.0305	3.06	0.0344
3.06	0.0307	3.06	0.0344
3.06	0.0307	3.06	0.035
3.06	0.0308	3.06	0.0344
3.07	0.031	3.07	0.0347
3.07	0.0308	3.07	0.035
3.07	0.031	3.07	0.0347
3.08	0.0312	3.08	0.0347
3.08	0.0312	3.08	0.0347
3.08	0.0313	3.08	0.0347
3.08	0.0313	3.08	0.035
3.09	0.0315	3.09	0.035
3.09	0.0315	3.09	0.035
3.09	0.0315	3.09	0.0347
3.09	0.0316	3.09	0.035
3.1	0.0316	3.1	0.0353
3.1	0.0318	3.1	0.0347
3.1	0.0318	3.1	0.0347
3.11	0.0318	3.11	0.0347
3.11	0.0319	3.11	0.035
3.11	0.0319	3.11	0.0344
3.11	0.0321	3.11	0.0344
3.12	0.0321	3.12	0.0353
3.12	0.0321	3.12	0.035
3.12	0.0322	3.12	0.0344
3.13	0.0322	3.13	0.035
3.13	0.0324	3.13	0.0347
3.13	0.0324	3.13	0.035
3.13	0.0326	3.13	0.035
3.14	0.0326	3.14	0.0347
3.14	0.0327	3.14	0.0353
3.14	0.0327	3.14	0.035
3.14	0.0327	3.15	0.0347
3.15	0.0327	3.15	0.0347
3.15	0.0329	3.15	0.0344
3.15	0.0329	3.15	0.0344
3.16	0.0329	3.16	0.0344
3.16	0.033	3.16	0.0344
3.16	0.033	3.16	0.0344
3.16	0.0332	3.16	0.035
3.17	0.0332	3.17	0.0347
3.17	0.0332	3.17	0.0344
3.17	0.0332	3.17	0.0344
3.18	0.0333	3.18	0.0347
3.18	0.0333	3.18	0.0347
3.18	0.0335	3.18	0.0344
3.18	0.0335	3.18	0.0347
3.19	0.0335	3.19	0.0347
3.19	0.0335	3.19	0.0344
3.19	0.0336	3.19	0.0344
3.19	0.0336	3.19	0.0344
3.2	0.0336	3.2	0.0344
3.2	0.0338	3.2	0.0344
3.2	0.0338	3.2	0.0344
3.21	0.0338	3.21	0.0344
3.21	0.0338	3.21	0.0344
3.21	0.0338	3.21	0.0344
3.21	0.0338	3.21	0.0344
3.22	0.0338	3.22	0.0344
3.22	0.0338	3.22	0.0344
3.22	0.0338	3.22	0.0344
3.23	0.0338	3.23	0.0344
3.23	0.0338	3.23	0.0344
3.23	0.0338	3.23	0.0344
3.23	0.0338	3.23	0.0344
3.24	0.0338	3.24	0.0344
3.24	0.0339	3.24	0.0344
3.24	0.0339	3.24	0.0347
3.24	0.0339	3.24	0.0344
3.25	0.0339	3.25	0.0344
3.25	0.0339	3.25	0.0344
3.25	0.0338	3.25	0.0344
3.26	0.0338	3.26	0.0347
3.26	0.0338	3.26	0.0347
3.26	0.0338	3.26	0.0344
3.26	0.0338	3.26	0.0344
3.27	0.0338	3.27	0.0347
3.27	0.0338	3.27	0.0344
3.27	0.0338	3.27	0.0344
3.28	0.0338	3.28	0.0344
3.28	0.0338	3.28	0.0344
3.28	0.0338	3.28	0.0344
3.28	0.0336	3.28	0.0344
3.29	0.0336	3.29	0.0344
3.29	0.0336	3.29	0.0344
3.29	0.0336	3.29	0.0344
3.29	0.0336	3.29	0.0344
3.3	0.0336	3.3	0.0344
3.3	0.0336	3.3	0.0344
3.3	0.0336	3.3	0.0344
3.31	0.0335	3.31	0.0341
3.31	0.0335	3.31	0.0344
3.31	0.0335	3.31	0.0338
3.31	0.0335	3.31	0.0344
3.32	0.0333	3.32	0.0341
3.32	0.0333	3.32	0.0344
3.32	0.0335	3.32	0.0341
3.33	0.0333	3.33	0.0341
3.33	0.0333	3.33	0.0341
3.33	0.0332	3.33	0.0335
3.33	0.0333	3.33	0.0338
3.34	0.0333	3.34	0.0341
3.34	0.0332	3.34	0.0338
3.34	0.0332	3.34	0.0344
3.34	0.0332	3.34	0.0341
3.35	0.0332	3.35	0.0338
3.35	0.0332	3.35	0.0335
3.35	0.033	3.35	0.0344
3.36	0.0332	3.36	0.0338
3.36	0.033	3.36	0.0338
3.36	0.033	3.36	0.0338
3.36	0.033	3.36	0.0338
3.37	0.0329	3.37	0.0338
3.37	0.0329	3.37	0.0335
3.37	0.033	3.37	0.0341
3.38	0.0329	3.38	0.0335
3.38	0.0329	3.38	0.0338
3.38	0.0329	3.38	0.0341
3.38	0.0327	3.38	0.0341
3.39	0.0329	3.39	0.0335
3.39	0.0329	3.39	0.0338
3.39	0.0329	3.39	0.0335
3.39	0.0327	3.39	0.0341
3.4	0.0327	3.4	0.0338
3.4	0.0327	3.4	0.0344
3.4	0.0327	3.4	0.0338
3.41	0.0327	3.41	0.0341
3.41	0.0327	3.41	0.0338
3.41	0.0327	3.41	0.0335
3.41	0.0326	3.41	0.0335
3.42	0.0326	3.42	0.0338
3.42	0.0326	3.42	0.0338
3.42	0.0324	3.42	0.0335
3.43	0.0324	3.43	0.0335
3.43	0.0326	3.43	0.0335
3.43	0.0326	3.43	0.0335
3.43	0.0326	3.43	0.0335
3.44	0.0324	3.44	0.0335
3.44	0.0324	3.44	0.0335
3.44	0.0324	3.44	0.0335
3.44	0.0324	3.44	0.0335
3.45	0.0324	3.45	0.0335
3.45	0.0324	3.45	0.0335
3.45	0.0322	3.45	0.0335
3.46	0.0322	3.46	0.0335
3.46	0.0322	3.46	0.0335
3.46	0.0322	3.46	0.0335
3.46	0.0322	3.46	0.0335
3.47	0.0322	3.47	0.0335
3.47	0.0322	3.47	0.0335
3.47	0.0322	3.47	0.0335
3.48	0.0321	3.48	0.0338
3.48	0.0321	3.48	0.0335
3.48	0.0321	3.48	0.0335
3.48	0.0321	3.48	0.0335
3.49	0.0322	3.49	0.0338
3.49	0.0321	3.49	0.0335
3.49	0.0321	3.49	0.0335
3.49	0.0321	3.49	0.0335
3.5	0.0321	3.5	0.0335
3.5	0.0321	3.5	0.0335
3.5	0.0321	3.5	0.0335
3.51	0.0321	3.51	0.0335
3.51	0.0321	3.51	0.0335
3.51	0.0321	3.51	0.0335
3.51	0.0319	3.51	0.0332
3.52	0.0319	3.52	0.0332
3.52	0.0321	3.52	0.0335
3.52	0.0321	3.52	0.0335
3.53	0.0321	3.53	0.0335
3.53	0.0321	3.53	0.0335
3.53	0.0319	3.53	0.0335
3.53	0.0319	3.53	0.0335
3.54	0.0321	3.54	0.0335
3.54	0.0319	3.54	0.0335
3.54	0.0321	3.54	0.0329
3.54	0.0319	3.54	0.0332
3.55	0.0319	3.55	0.0332
3.55	0.0321	3.55	0.0335
3.55	0.0321	3.55	0.0332
3.56	0.0321	3.56	0.0335
3.56	0.0321	3.56	0.0335
3.56	0.0321	3.56	0.0329
3.56	0.0321	3.56	0.0335
3.57	0.0321	3.57	0.0329
3.57	0.0321	3.57	0.0329
3.57	0.0322	3.57	0.0329
3.58	0.0321	3.58	0.0326
3.58	0.0321	3.58	0.0329
3.58	0.0321	3.58	0.0332
3.58	0.0321	3.58	0.0332
3.59	0.0322	3.59	0.0326
3.59	0.0321	3.59	0.0329
3.59	0.0322	3.59	0.0326
3.59	0.0322	3.59	0.0326
3.6	0.0321	3.6	0.0326
3.6	0.0322	3.6	0.0326
3.6	0.0322	3.6	0.0329
3.61	0.0322	3.61	0.0326
3.61	0.0322	3.61	0.0329
3.61	0.0324	3.61	0.0329
3.61	0.0324	3.61	0.0329
3.62	0.0324	3.62	0.0326
3.62	0.0324	3.62	0.0329
3.62	0.0324	3.62	0.0326
3.63	0.0324	3.63	0.0326
3.63	0.0324	3.63	0.0326
3.63	0.0324	3.63	0.0326
3.63	0.0326	3.63	0.0326
3.64	0.0326	3.64	0.0326
3.64	0.0326	3.64	0.0326
3.64	0.0326	3.64	0.0326
3.64	0.0326	3.64	0.0326
3.65	0.0327	3.65	0.0326
3.65	0.0327	3.65	0.0326
3.65	0.0327	3.65	0.0326
3.66	0.0327	3.66	0.0326
3.66	0.0327	3.66	0.0329
3.66	0.0329	3.66	0.0326
3.66	0.0329	3.66	0.0326
3.67	0.0329	3.67	0.0326
3.67	0.033	3.67	0.0326
3.67	0.033	3.67	0.0326
3.68	0.0332	3.68	0.0326
3.68	0.033	3.68	0.0326
3.68	0.0332	3.68	0.0326
3.68	0.0332	3.68	0.0326
3.69	0.0333	3.69	0.0326
3.69	0.0333	3.69	0.0326
3.69	0.0335	3.69	0.0326
3.69	0.0335	3.69	0.0326
3.7	0.0336	3.7	0.0326
3.7	0.0336	3.7	0.0326
3.7	0.0336	3.7	0.0326
3.71	0.0338	3.71	0.0326
3.71	0.0339	3.71	0.0326
3.71	0.0339	3.71	0.0326
3.71	0.0339	3.71	0.0326
3.72	0.0341	3.72	0.0326
3.72	0.0341	3.72	0.0326
3.72	0.0343	3.72	0.0326
3.73	0.0344	3.73	0.0326
3.73	0.0346	3.73	0.0326
3.73	0.0347	3.73	0.0326
3.73	0.0347	3.73	0.0326
3.74	0.0347	3.74	0.0326
3.74	0.0349	3.74	0.0326
3.74	0.035	3.74	0.0326
3.74	0.0352	3.74	0.0326
3.75	0.0353	3.75	0.0326
3.75	0.0353	3.75	0.0326
3.75	0.0357	3.75	0.0326
3.76	0.0357	3.76	0.0326
3.76	0.0358	3.76	0.0326
3.76	0.036	3.76	0.0326
3.76	0.0361	3.76	0.0326
3.77	0.0363	3.77	0.0326
3.77	0.0364	3.77	0.0326
3.77	0.0366	3.77	0.0326
3.78	0.0369	3.78	0.0326
3.78	0.037	3.78	0.0326
3.78	0.0372	3.78	0.0326
3.78	0.0375	3.78	0.0326
3.79	0.0377	3.79	0.0326
3.79	0.0378	3.79	0.0326
3.79	0.038	3.79	0.0326
3.79	0.0384	3.79	0.0326
3.8	0.0386	3.8	0.0326
3.8	0.0389	3.8	0.0326
3.8	0.0391	3.8	0.0326
3.81	0.0394	3.81	0.0326
3.81	0.0395	3.81	0.0326
3.81	0.04	3.81	0.0326
3.81	0.0403	3.81	0.0326
3.82	0.0406	3.82	0.0326
3.82	0.0409	3.82	0.0326
3.82	0.0412	3.82	0.0326
3.83	0.0415	3.83	0.0326
3.83	0.042	3.83	0.0326
3.83	0.0423	3.83	0.0326
3.83	0.0426	3.83	0.0326
3.84	0.0431	3.84	0.0326
3.84	0.0436	3.84	0.0326
3.84	0.044	3.84	0.0326
3.84	0.0443	3.84	0.0326
3.85	0.0448	3.85	0.0326
3.85	0.0453	3.85	0.0326
3.85	0.0457	3.85	0.0326
3.86	0.0462	3.86	0.0326
3.86	0.0467	3.86	0.0326
3.86	0.0473	3.86	0.0326
3.86	0.0476	3.86	0.0326
3.87	0.0481	3.87	0.0322
3.87	0.0487	3.87	0.0326
3.87	0.0491	3.87	0.0326
3.88	0.0499	3.88	0.0326
3.88	0.0504	3.88	0.0326
3.88	0.051	3.88	0.0326
3.88	0.0518	3.88	0.0326
3.89	0.0522	3.89	0.0322
3.89	0.053	3.89	0.0326
3.89	0.0536	3.89	0.0322
3.89	0.0544	3.89	0.0326
3.9	0.055	3.9	0.0326
3.9	0.0556	3.9	0.0326
3.9	0.0563	3.9	0.0326
3.91	0.057	3.91	0.0326
3.91	0.0577	3.91	0.0326
3.91	0.0583	3.91	0.0326
3.91	0.0589	3.91	0.0319
3.92	0.0595	3.92	0.0326
3.92	0.0601	3.92	0.0322
3.92	0.0608	3.92	0.0326
3.93	0.0612	3.93	0.0319
3.93	0.0615	3.93	0.0322
3.93	0.062	3.93	0.0319
3.93	0.0623	3.93	0.0326
3.94	0.0626	3.94	0.0326
3.94	0.0628	3.94	0.0326
3.94	0.0628	3.94	0.0322
3.94	0.0628	3.94	0.0322
3.95	0.0628	3.95	0.0326
3.95	0.0626	3.95	0.0319
3.95	0.0623	3.95	0.0322
3.96	0.062	3.96	0.0326
3.96	0.0615	3.96	0.0322
3.96	0.0614	3.96	0.0326
3.96	0.0609	3.96	0.0326
3.97	0.0606	3.97	0.0326
3.97	0.0601	3.97	0.0322
3.97	0.0597	3.97	0.0319
3.98	0.0592	3.98	0.0326
3.98	0.0587	3.98	0.0322
3.98	0.0584	3.98	0.0326
3.98	0.058	3.98	0.0326
3.99	0.0575	3.99	0.0322
3.99	0.0572	3.99	0.0326
3.99	0.0567	3.99	0.0326
3.99	0.0563	3.99	0.0326
4	0.0558	4	0.0326
4	0.0555	4	0.0326
4	-0.0296	4	-0.0031
4	-0.0339	4	-0.0047
4.01	-0.0332	4.01	-0.0068
4.01	-0.0329	4.01	-0.0074
4.01	-0.0329	4.01	-0.0081
4.01	-0.0332	4.01	-0.0084
4.02	-0.0333	4.02	-0.0093
4.02	-0.0333	4.02	-0.0096
4.02	-0.0336	4.02	-0.0096
4.03	-0.0338	4.03	-0.0102
4.03	-0.0339	4.03	-0.0109
4.03	-0.0341	4.03	-0.0115
4.03	-0.0343	4.03	-0.0115
4.04	-0.0343	4.04	-0.0121
4.04	-0.0343	4.04	-0.0121
4.04	-0.0344	4.04	-0.0121
4.04	-0.0344	4.05	-0.0127
4.05	-0.0344	4.05	-0.0124
4.05	-0.0346	4.05	-0.0127
4.05	-0.0346	4.05	-0.0127
4.06	-0.0346	4.06	-0.0124
4.06	-0.0344	4.06	-0.013
4.06	-0.0344	4.06	-0.0133
4.06	-0.0343	4.06	-0.0127
4.07	-0.0343	4.07	-0.013
4.07	-0.0343	4.07	-0.0136
4.07	-0.0341	4.07	-0.0146
4.08	-0.0341	4.08	-0.0143
4.08	-0.0339	4.08	-0.0152
4.08	-0.0339	4.08	-0.0158
4.08	-0.0339	4.08	-0.0149
4.09	-0.0338	4.09	-0.0152
4.09	-0.0336	4.09	-0.0152
4.09	-0.0335	4.09	-0.0152
4.09	-0.0335	4.09	-0.0152
4.1	-0.0333	4.1	-0.0152
4.1	-0.0332	4.1	-0.0152
4.1	-0.0332	4.1	-0.0167
4.11	-0.033	4.11	-0.0167
4.11	-0.033	4.11	-0.0155
4.11	-0.0327	4.11	-0.0155
4.11	-0.0327	4.11	-0.0171
4.12	-0.0326	4.12	-0.0158
4.12	-0.0326	4.12	-0.0161
4.12	-0.0324	4.12	-0.0171
4.13	-0.0322	4.13	-0.0164
4.13	-0.0321	4.13	-0.0167
4.13	-0.0321	4.13	-0.0171
4.13	-0.0321	4.13	-0.0167
4.14	-0.0319	4.14	-0.0177
4.14	-0.0318	4.14	-0.0183
4.14	-0.0318	4.14	-0.0186
4.14	-0.0316	4.14	-0.0183
4.15	-0.0316	4.15	-0.0186
4.15	-0.0315	4.15	-0.0186
4.15	-0.0315	4.15	-0.0186
4.16	-0.0313	4.16	-0.0189
4.16	-0.0313	4.16	-0.0189
4.16	-0.0313	4.16	-0.0189
4.16	-0.0312	4.16	-0.0198
4.17	-0.0312	4.17	-0.0195
4.17	-0.031	4.17	-0.0195
4.17	-0.031	4.17	-0.0202
4.18	-0.0308	4.18	-0.0208
4.18	-0.0308	4.18	-0.0211
4.18	-0.0308	4.18	-0.0205
4.18	-0.0308	4.18	-0.0208
4.19	-0.0307	4.19	-0.0208
4.19	-0.0307	4.19	-0.0214
4.19	-0.0307	4.19	-0.0214
4.19	-0.0305	4.19	-0.0217
4.2	-0.0305	4.2	-0.0214
4.2	-0.0305	4.2	-0.0214
4.2	-0.0305	4.2	-0.022
4.21	-0.0305	4.21	-0.0214
4.21	-0.0304	4.21	-0.0226
4.21	-0.0304	4.21	-0.0226
4.21	-0.0305	4.21	-0.0226
4.22	-0.0304	4.22	-0.0226
4.22	-0.0304	4.22	-0.0233
4.22	-0.0305	4.22	-0.0233
4.23	-0.0304	4.23	-0.0229
4.23	-0.0304	4.23	-0.0236
4.23	-0.0304	4.23	-0.0242
4.23	-0.0304	4.23	-0.0242
4.24	-0.0304	4.24	-0.0236
4.24	-0.0304	4.24	-0.0233
4.24	-0.0304	4.24	-0.0236
4.24	-0.0304	4.25	-0.0239
4.25	-0.0305	4.25	-0.0242
4.25	-0.0304	4.25	-0.0242
4.25	-0.0304	4.25	-0.0239
4.26	-0.0305	4.26	-0.0245
4.26	-0.0304	4.26	-0.0239
4.26	-0.0305	4.26	-0.0245
4.26	-0.0304	4.26	-0.0239
4.27	-0.0305	4.27	-0.0239
4.27	-0.0305	4.27	-0.0248
4.27	-0.0305	4.27	-0.0251
4.28	-0.0305	4.28	-0.0242
4.28	-0.0305	4.28	-0.0248
4.28	-0.0307	4.28	-0.0248
4.28	-0.0307	4.28	-0.0245
4.29	-0.0307	4.29	-0.0251
4.29	-0.0307	4.29	-0.0248
4.29	-0.0308	4.29	-0.0248
4.29	-0.0308	4.29	-0.0245
4.3	-0.0307	4.3	-0.0251
4.3	-0.0308	4.3	-0.0248
4.3	-0.0308	4.3	-0.0248
4.31	-0.0308	4.31	-0.0251
4.31	-0.0308	4.31	-0.0254
4.31	-0.031	4.31	-0.0251
4.31	-0.0308	4.31	-0.0251
4.32	-0.031	4.32	-0.0254
4.32	-0.031	4.32	-0.026
4.32	-0.031	4.32	-0.026
4.33	-0.031	4.33	-0.0254
4.33	-0.0312	4.33	-0.0254
4.33	-0.0312	4.33	-0.026
4.33	-0.0312	4.33	-0.0257
4.34	-0.0313	4.34	-0.0264
4.34	-0.0312	4.34	-0.026
4.34	-0.0313	4.34	-0.0264
4.34	-0.0313	4.35	-0.0264
4.35	-0.0313	4.35	-0.0267
4.35	-0.0313	4.35	-0.0264
4.35	-0.0315	4.35	-0.0267
4.36	-0.0313	4.36	-0.0267
4.36	-0.0315	4.36	-0.0264
4.36	-0.0315	4.36	-0.0267
4.36	-0.0315	4.36	-0.0267
4.37	-0.0316	4.37	-0.0267
4.37	-0.0315	4.37	-0.0273
4.37	-0.0316	4.37	-0.027
4.38	-0.0316	4.38	-0.0267
4.38	-0.0316	4.38	-0.027
4.38	-0.0316	4.38	-0.0273
4.38	-0.0316	4.38	-0.0273
4.39	-0.0318	4.39	-0.0276
4.39	-0.0318	4.39	-0.0276
4.39	-0.0318	4.39	-0.0276
4.39	-0.0318	4.39	-0.0276
4.4	-0.0319	4.4	-0.0273
4.4	-0.0319	4.4	-0.0279
4.4	-0.0321	4.4	-0.0276
4.41	-0.0321	4.41	-0.0276
4.41	-0.0321	4.41	-0.0276
4.41	-0.0321	4.41	-0.0279
4.41	-0.0322	4.41	-0.0276
4.42	-0.0321	4.42	-0.0285
4.42	-0.0322	4.42	-0.0279
4.42	-0.0322	4.42	-0.0276
4.43	-0.0322	4.43	-0.0276
4.43	-0.0322	4.43	-0.0276
4.43	-0.0322	4.43	-0.0276
4.43	-0.0324	4.43	-0.0285
4.44	-0.0324	4.44	-0.0285
4.44	-0.0326	4.44	-0.0285
4.44	-0.0324	4.44	-0.0276
4.44	-0.0324	4.45	-0.0285
4.45	-0.0326	4.45	-0.0285
4.45	-0.0326	4.45	-0.0282
4.45	-0.0326	4.45	-0.0282
4.46	-0.0327	4.46	-0.0282
4.46	-0.0326	4.46	-0.0285
4.46	-0.0327	4.46	-0.0288
4.46	-0.0327	4.46	-0.0288
4.47	-0.0327	4.47	-0.0282
4.47	-0.0329	4.47	-0.0288
4.47	-0.0329	4.47	-0.0288
4.48	-0.0329	4.48	-0.0285
4.48	-0.0329	4.48	-0.0285
4.48	-0.0329	4.48	-0.0288
4.48	-0.0329	4.48	-0.0291
4.49	-0.033	4.49	-0.0285
4.49	-0.033	4.49	-0.0288
4.49	-0.033	4.49	-0.0291
4.49	-0.033	4.5	-0.0291
4.5	-0.0332	4.5	-0.0285
4.5	-0.0332	4.5	-0.0291
4.5	-0.0332	4.5	-0.0295
4.51	-0.0332	4.51	-0.0291
4.51	-0.0332	4.51	-0.0291
4.51	-0.0332	4.51	-0.0291
4.51	-0.0332	4.51	-0.0291
4.52	-0.0333	4.52	-0.0298
4.52	-0.0333	4.52	-0.0295
4.52	-0.0335	4.52	-0.0295
4.53	-0.0335	4.53	-0.0295
4.53	-0.0335	4.53	-0.0295
4.53	-0.0335	4.53	-0.0298
4.53	-0.0336	4.53	-0.0298
4.54	-0.0335	4.54	-0.0301
4.54	-0.0336	4.54	-0.0298
4.54	-0.0338	4.54	-0.0301
4.54	-0.0338	4.54	-0.0298
4.55	-0.0338	4.55	-0.0301
4.55	-0.0338	4.55	-0.0298
4.55	-0.0338	4.55	-0.0301
4.56	-0.0338	4.56	-0.0301
4.56	-0.0339	4.56	-0.0298
4.56	-0.0339	4.56	-0.0301
4.56	-0.0341	4.56	-0.0301
4.57	-0.0341	4.57	-0.0298
4.57	-0.0341	4.57	-0.0301
4.57	-0.0341	4.57	-0.0298
4.58	-0.0343	4.58	-0.0301
4.58	-0.0343	4.58	-0.0301
4.58	-0.0343	4.58	-0.0301
4.58	-0.0343	4.58	-0.0304
4.59	-0.0343	4.59	-0.0304
4.59	-0.0344	4.59	-0.0304
4.59	-0.0344	4.59	-0.0301
4.59	-0.0344	4.59	-0.0304
4.6	-0.0346	4.6	-0.0304
4.6	-0.0346	4.6	-0.0304
4.6	-0.0346	4.6	-0.0304
4.61	-0.0346	4.61	-0.0304
4.61	-0.0347	4.61	-0.0304
4.61	-0.0347	4.61	-0.0307
4.61	-0.0349	4.61	-0.0304
4.62	-0.0349	4.62	-0.0304
4.62	-0.035	4.62	-0.0304
4.62	-0.035	4.62	-0.0307
4.63	-0.035	4.63	-0.0304
4.63	-0.0352	4.63	-0.0304
4.63	-0.0352	4.63	-0.0304
4.63	-0.0352	4.63	-0.0307
4.64	-0.0353	4.64	-0.0304
4.64	-0.0353	4.64	-0.0307
4.64	-0.0353	4.64	-0.0304
4.64	-0.0355	4.64	-0.0307
4.65	-0.0355	4.65	-0.0307
4.65	-0.0357	4.65	-0.0307
4.65	-0.0357	4.65	-0.031
4.66	-0.0358	4.66	-0.0307
4.66	-0.0358	4.66	-0.0307
4.66	-0.036	4.66	-0.031
4.66	-0.0361	4.66	-0.031
4.67	-0.0361	4.67	-0.031
4.67	-0.0361	4.67	-0.0313
4.67	-0.0363	4.67	-0.0307
4.68	-0.0363	4.68	-0.0307
4.68	-0.0363	4.68	-0.0313
4.68	-0.0364	4.68	-0.031
4.68	-0.0364	4.68	-0.0313
4.69	-0.0366	4.69	-0.031
4.69	-0.0366	4.69	-0.0313
4.69	-0.0367	4.69	-0.031
4.69	-0.0369	4.69	-0.031
4.7	-0.0369	4.7	-0.0313
4.7	-0.0369	4.7	-0.0313
4.7	-0.037	4.7	-0.0313
4.71	-0.0372	4.71	-0.031
4.71	-0.0374	4.71	-0.031
4.71	-0.0374	4.71	-0.0307
4.71	-0.0375	4.71	-0.031
4.72	-0.0375	4.72	-0.031
4.72	-0.0377	4.72	-0.0307
4.72	-0.0377	4.72	-0.031
4.73	-0.0378	4.73	-0.0307
4.73	-0.038	4.73	-0.0307
4.73	-0.0381	4.73	-0.0307
4.73	-0.0383	4.73	-0.0307
4.74	-0.0383	4.74	-0.031
4.74	-0.0383	4.74	-0.0307
4.74	-0.0384	4.74	-0.031
4.74	-0.0386	4.74	-0.031
4.75	-0.0384	4.75	-0.031
4.75	-0.0386	4.75	-0.0307
4.75	-0.0388	4.75	-0.031
4.76	-0.0389	4.76	-0.0307
4.76	-0.0389	4.76	-0.031
4.76	-0.0391	4.76	-0.031
4.76	-0.0391	4.76	-0.031
4.77	-0.0392	4.77	-0.031
4.77	-0.0394	4.77	-0.031
4.77	-0.0395	4.77	-0.031
4.78	-0.0397	4.78	-0.0313
4.78	-0.0398	4.78	-0.031
4.78	-0.0398	4.78	-0.0313
4.78	-0.04	4.78	-0.0307
4.79	-0.0401	4.79	-0.031
4.79	-0.0403	4.79	-0.0313
4.79	-0.0403	4.79	-0.0313
4.79	-0.0405	4.79	-0.031
4.8	-0.0406	4.8	-0.0313
4.8	-0.0408	4.8	-0.031
4.8	-0.0409	4.8	-0.0313
4.81	-0.0411	4.81	-0.031
4.81	-0.0411	4.81	-0.0313
4.81	-0.0412	4.81	-0.0313
4.81	-0.0414	4.81	-0.0313
4.82	-0.0415	4.82	-0.0313
4.82	-0.0417	4.82	-0.0316
4.82	-0.0417	4.82	-0.0313
4.83	-0.042	4.83	-0.031
4.83	-0.042	4.83	-0.031
4.83	-0.0422	4.83	-0.0313
4.83	-0.0423	4.83	-0.031
4.84	-0.0423	4.84	-0.0313
4.84	-0.0426	4.84	-0.0313
4.84	-0.0426	4.84	-0.0313
4.84	-0.0428	4.85	-0.0313
4.85	-0.0428	4.85	-0.031
4.85	-0.0429	4.85	-0.031
4.85	-0.0429	4.85	-0.031
4.86	-0.0431	4.86	-0.0313
4.86	-0.0432	4.86	-0.0313
4.86	-0.0434	4.86	-0.0307
4.86	-0.0434	4.86	-0.0307
4.87	-0.0436	4.87	-0.031
4.87	-0.0436	4.87	-0.031
4.87	-0.0437	4.87	-0.031
4.88	-0.0437	4.88	-0.0307
4.88	-0.0439	4.88	-0.0307
4.88	-0.0439	4.88	-0.0307
4.88	-0.0439	4.88	-0.0307
4.89	-0.044	4.89	-0.0307
4.89	-0.044	4.89	-0.0307
4.89	-0.044	4.89	-0.0307
4.89	-0.044	4.89	-0.0304
4.9	-0.0442	4.9	-0.0304
4.9	-0.0442	4.9	-0.0304
4.9	-0.044	4.9	-0.0307
4.91	-0.0442	4.91	-0.0307
4.91	-0.0442	4.91	-0.0304
4.91	-0.0442	4.91	-0.0307
4.91	-0.0442	4.91	-0.0304
4.92	-0.0442	4.92	-0.0304
4.92	-0.0442	4.92	-0.0304
4.92	-0.0442	4.92	-0.0304
4.93	-0.0442	4.93	-0.0304
4.93	-0.0442	4.93	-0.0304
4.93	-0.0442	4.93	-0.0307
4.93	-0.044	4.93	-0.0304
4.94	-0.044	4.94	-0.0307
4.94	-0.044	4.94	-0.0304
4.94	-0.044	4.94	-0.0304
4.94	-0.044	4.95	-0.0307
4.95	-0.044	4.95	-0.0304
4.95	-0.0439	4.95	-0.0307
4.95	-0.044	4.95	-0.0304
4.96	-0.0439	4.96	-0.0307
4.96	-0.0439	4.96	-0.0304
4.96	-0.0439	4.96	-0.0307
4.96	-0.0437	4.96	-0.0304
4.97	-0.0437	4.97	-0.0304
4.97	-0.0437	4.97	-0.0307
4.97	-0.0437	4.97	-0.0304
4.98	-0.0436	4.98	-0.0304
4.98	-0.0437	4.98	-0.0304
4.98	-0.0436	4.98	-0.0304
4.98	-0.0436	4.98	-0.0304
4.99	-0.0436	4.99	-0.0304
4.99	-0.0436	4.99	-0.0307
4.99	-0.0434	4.99	-0.0307
4.99	-0.0434	4.99	-0.0304
5	-0.0434	5	-0.0307
5	-0.0434	5	-0.0304
5	0.0157	5	0.0171
5	0.0217	5.01	0.0189
5.01	0.0237	5.01	0.0208
5.01	0.0251	5.01	0.0223
5.01	0.026	5.01	0.022
5.01	0.0267	5.02	0.0229
5.02	0.0271	5.02	0.0236
5.02	0.0274	5.02	0.0242
5.02	0.0277	5.03	0.0251
5.03	0.0279	5.03	0.026
5.03	0.0281	5.03	0.027
5.03	0.0281	5.03	0.0282
5.03	0.0282	5.04	0.0291
5.04	0.0282	5.04	0.0298
5.04	0.0282	5.04	0.0301
5.04	0.0284	5.05	0.0307
5.04	0.0284	5.05	0.031
5.05	0.0285	5.05	0.0316
5.05	0.0285	5.05	0.0319
5.05	0.0285	5.06	0.0326
5.06	0.0284	5.06	0.0326
5.06	0.0284	5.06	0.0326
5.06	0.0284	5.06	0.0326
5.06	0.0282	5.07	0.0332
5.07	0.0284	5.07	0.0335
5.07	0.0282	5.07	0.0335
5.07	0.0282	5.08	0.0335
5.08	0.0281	5.08	0.0344
5.08	0.0281	5.08	0.0344
5.08	0.0279	5.08	0.0347
5.08	0.0281	5.09	0.0344
5.09	0.0281	5.09	0.035
5.09	0.0277	5.09	0.0353
5.09	0.0277	5.1	0.0353
5.09	0.0276	5.1	0.036
5.1	0.0276	5.1	0.0357
5.1	0.0276	5.1	0.0363
5.1	0.0274	5.11	0.036
5.11	0.0274	5.11	0.036
5.11	0.0273	5.11	0.036
5.11	0.0271	5.11	0.0363
5.11	0.0271	5.12	0.0363
5.12	0.027	5.12	0.0363
5.12	0.027	5.12	0.036
5.12	0.0268	5.13	0.0363
5.13	0.0268	5.13	0.0363
5.13	0.0267	5.13	0.0363
5.13	0.0267	5.13	0.0363
5.13	0.0265	5.14	0.0363
5.14	0.0264	5.14	0.0363
5.14	0.0264	5.14	0.0363
5.14	0.0262	5.15	0.0363
5.14	0.026	5.15	0.0363
5.15	0.026	5.15	0.0363
5.15	0.0259	5.15	0.0363
5.15	0.0259	5.16	0.0363
5.16	0.0259	5.16	0.0363
5.16	0.0257	5.16	0.0363
5.16	0.0257	5.16	0.0363
5.16	0.0256	5.17	0.0363
5.17	0.0254	5.17	0.0363
5.17	0.0254	5.17	0.0363
5.17	0.0254	5.18	0.0363
5.18	0.0253	5.18	0.0363
5.18	0.0253	5.18	0.0363
5.18	0.0251	5.18	0.0363
5.18	0.0251	5.19	0.0363
5.19	0.025	5.19	0.0363
5.19	0.025	5.19	0.0363
5.19	0.025	5.2	0.0363
5.19	0.0248	5.2	0.0363
5.2	0.0248	5.2	0.0363
5.2	0.0248	5.2	0.0363
5.2	0.0246	5.21	0.0363
5.21	0.0246	5.21	0.0363
5.21	0.0245	5.21	0.0363
5.21	0.0245	5.21	0.0363
5.21	0.0245	5.22	0.0363
5.22	0.0245	5.22	0.0363
5.22	0.0245	5.22	0.0363
5.22	0.0243	5.23	0.0363
5.23	0.0243	5.23	0.0363
5.23	0.0242	5.23	0.0363
5.23	0.0243	5.23	0.0363
5.23	0.0242	5.24	0.0363
5.24	0.0242	5.24	0.0363
5.24	0.0242	5.24	0.0363
5.24	0.0242	5.25	0.0363
5.24	0.024	5.25	0.0363
5.25	0.0242	5.25	0.0363
5.25	0.024	5.25	0.0363
5.25	0.024	5.26	0.0363
5.26	0.024	5.26	0.0363
5.26	0.0239	5.26	0.0363
5.26	0.024	5.26	0.0363
5.26	0.024	5.27	0.0363
5.27	0.0239	5.27	0.0363
5.27	0.0239	5.27	0.0363
5.27	0.0239	5.28	0.0363
5.28	0.0239	5.28	0.0363
5.28	0.0239	5.28	0.0363
5.28	0.0239	5.28	0.0363
5.28	0.024	5.29	0.0363
5.29	0.024	5.29	0.0366
5.29	0.024	5.29	0.0363
5.29	0.024	5.3	0.0363
5.29	0.024	5.3	0.0363
5.3	0.024	5.3	0.0363
5.3	0.024	5.3	0.0363
5.3	0.024	5.31	0.0363
5.31	0.024	5.31	0.0363
5.31	0.024	5.31	0.0363
5.31	0.0242	5.31	0.0363
5.31	0.0242	5.32	0.0363
5.32	0.0242	5.32	0.0363
5.32	0.0242	5.32	0.0363
5.32	0.0242	5.33	0.0363
5.33	0.0242	5.33	0.0363
5.33	0.0242	5.33	0.0363
5.33	0.0242	5.33	0.0363
5.33	0.0242	5.34	0.0363
5.34	0.0243	5.34	0.0363
5.34	0.0243	5.34	0.0363
5.34	0.0243	5.35	0.0363
5.34	0.0243	5.35	0.0363
5.35	0.0243	5.35	0.0363
5.35	0.0245	5.35	0.0363
5.35	0.0245	5.36	0.036
5.36	0.0245	5.36	0.0357
5.36	0.0246	5.36	0.0363
5.36	0.0245	5.36	0.036
5.36	0.0246	5.37	0.0357
5.37	0.0248	5.37	0.0353
5.37	0.0246	5.37	0.036
5.37	0.0248	5.38	0.0353
5.38	0.0248	5.38	0.0357
5.38	0.0248	5.38	0.0357
5.38	0.0248	5.38	0.0357
5.38	0.025	5.39	0.0353
5.39	0.025	5.39	0.0353
5.39	0.025	5.39	0.035
5.39	0.025	5.4	0.0353
5.39	0.0251	5.4	0.0353
5.4	0.0251	5.4	0.0353
5.4	0.0251	5.4	0.0353
5.4	0.0251	5.41	0.0347
5.41	0.0253	5.41	0.035
5.41	0.0254	5.41	0.0347
5.41	0.0254	5.41	0.035
5.41	0.0254	5.42	0.0357
5.42	0.0254	5.42	0.035
5.42	0.0256	5.42	0.0344
5.42	0.0254	5.43	0.035
5.43	0.0256	5.43	0.035
5.43	0.0257	5.43	0.035
5.43	0.0257	5.43	0.0347
5.43	0.0257	5.44	0.035
5.44	0.0257	5.44	0.0353
5.44	0.0257	5.44	0.0347
5.44	0.0257	5.45	0.0347
5.44	0.0259	5.45	0.0347
5.45	0.0259	5.45	0.035
5.45	0.0259	5.45	0.0344
5.45	0.0259	5.46	0.035
5.46	0.026	5.46	0.0353
5.46	0.026	5.46	0.0347
5.46	0.026	5.46	0.0344
5.46	0.026	5.47	0.0347
5.47	0.026	5.47	0.0347
5.47	0.0262	5.47	0.0347
5.47	0.0262	5.48	0.0344
5.48	0.0262	5.48	0.0344
5.48	0.0262	5.48	0.0344
5.48	0.0264	5.48	0.0344
5.48	0.0264	5.49	0.0344
5.49	0.0265	5.49	0.0344
5.49	0.0265	5.49	0.0344
5.49	0.0264	5.5	0.0344
5.49	0.0265	5.5	0.0344
5.5	0.0267	5.5	0.0344
5.5	0.0267	5.5	0.0344
5.5	0.0267	5.51	0.0344
5.51	0.0267	5.51	0.0344
5.51	0.0267	5.51	0.0344
5.51	0.0268	5.52	0.0344
5.51	0.0268	5.52	0.0344
5.52	0.0268	5.52	0.0341
5.52	0.0268	5.52	0.0344
5.52	0.0268	5.53	0.0344
5.53	0.027	5.53	0.0341
5.53	0.027	5.53	0.0335
5.53	0.027	5.53	0.0341
5.53	0.027	5.54	0.0338
[truncated: 734,495+ more rows]
