# Supplementary material for: Highly reversible zinc metal anode enabled by strong Brønsted acid and hydrophobic interfacial chemistry
Source: Nat Commun. 2024 May 21;15:4303. doi: 10.1038/s41467-024-48444-5 (PMC11109197; doi:10.1038/s41467-024-48444-5)
Supplement: Supplementary file 4 — Source data [file 41467_2024_48444_MOESM4_ESM.zip › Source data/Figure4.xlsx]

## Sheet: Figure4e
In situ Raman spectrum of ZVO in 1 m ZnSO4+0.1 m HTFSI
Wavenumber (cm-1)
3001.32	685.951	832.537	894.555	796.83	849.451	821.262	879.52	926.503	900.193	872.003	888.917	898.314	866.365	798.71	924.624	811.865	806.227	836.296	855.089	875.762	791.192	841.934	907.71	832.537	830.658	821.262	796.83	675.451	903.952	759.244	768.641	798.71	802.468	766.761	774.279	759.244	770.52	749.848	740.451	781.796	800.589	751.727	764.882	744.21	811.865	672.796	751.727	749.848	744.21
2999.99	697.227	809.986	860.727	783.675	838.175	849.451	907.71	902.072	928.383	909.589	858.848	853.21	834.417	849.451	887.038	858.848	809.986	819.382	858.848	813.744	819.382	887.038	836.296	890.796	809.986	794.951	796.83	688.607	881.4	772.399	776.158	749.848	800.589	755.485	793.072	766.761	749.848	766.761	755.485	751.727	759.244	785.555	802.468	755.485	764.882	763.003	776.158	772.399	776.158
2998.66	676.423	826.74	830.498	764.734	896.261	916.93	916.93	916.93	898.14	847.408	911.293	860.561	868.077	862.44	892.503	836.135	791.04	849.287	849.287	819.224	822.982	866.198	826.74	832.377	807.95	821.103	747.824	750.445	886.866	794.798	783.524	815.466	764.734	762.855	753.461	747.824	745.945	791.04	759.097	736.55	755.34	796.677	768.492	729.034	744.066	740.308	755.34	714.003	719.639
2997.33	706.35	772.101	822.823	770.222	851.002	852.88	886.695	916.753	928.024	849.123	914.874	888.574	864.152	873.545	920.51	852.88	783.373	826.58	826.58	830.337	824.702	839.73	772.101	858.516	815.309	824.702	740.165	701.424	849.123	800.28	775.858	785.251	817.187	760.829	777.737	747.679	728.893	792.766	708.229	719.5	772.101	723.258	751.436	742.044	772.101	740.165	730.772	696.957	777.737
2996	689.31	794.491	867.742	734.387	826.42	862.107	895.915	890.28	886.524	869.62	927.845	901.55	937.236	839.568	888.402	818.908	783.221	828.299	847.081	895.915	845.203	894.037	822.664	807.638	785.099	850.837	753.17	710.646	835.812	822.664	760.683	770.074	751.291	766.317	768.195	777.587	758.804	751.291	753.17	753.17	736.266	760.683	745.657	736.266	790.734	792.612	753.17	730.631	768.195
2994.67	659.131	790.581	897.62	794.337	852.551	871.33	841.284	893.864	965.223	895.742	895.742	865.696	929.543	860.062	878.841	886.353	790.581	863.818	886.353	852.551	850.673	903.253	784.948	858.185	809.36	784.948	796.215	676.673	858.185	811.238	811.238	786.826	783.07	743.635	741.757	758.658	768.047	766.169	766.169	745.513	736.123	788.704	745.513	717.345	803.726	734.245	724.856	694.81	739.879
2993.34	649.616	829.856	869.284	775.409	846.754	871.161	903.079	897.446	910.589	871.161	876.794	901.201	827.979	880.549	895.569	818.591	852.386	878.671	820.469	837.366	811.081	846.754	848.631	829.856	827.979	818.591	801.694	712.181	835.489	820.469	790.429	760.389	779.164	777.286	771.654	752.879	777.286	788.551	747.246	758.511	754.756	741.614	745.369	717.206	735.981	762.266	758.511	758.511	758.511
2992	673.893	799.662	859.73	732.085	854.099	863.484	897.273	908.536	882.256	848.467	899.15	874.747	869.116	874.747	874.747	861.607	805.293	880.379	825.942	857.853	854.099	833.45	799.662	872.87	792.153	784.645	786.522	710.133	855.976	799.662	730.208	775.259	741.47	782.767	745.225	741.47	792.153	758.365	763.996	758.365	748.979	754.61	752.733	722.699	777.136	739.593	767.75	758.365	741.47
2990.67	638.104	790.123	846.427	743.204	859.564	865.194	917.744	868.948	912.114	870.825	865.194	891.469	867.071	859.564	902.73	823.905	863.318	852.057	823.905	842.673	889.593	861.441	837.043	831.412	807.014	810.768	726.313	728.73	876.455	812.645	763.848	750.711	778.863	799.507	748.834	765.725	739.45	782.616	715.052	756.341	760.095	756.341	703.792	703.792	780.739	743.204	743.204	746.957	752.588
2989.34	662.374	767.454	853.769	728.049	846.263	846.263	932.578	885.668	919.443	921.32	889.421	870.656	880.039	825.623	855.645	850.016	850.016	833.128	842.51	872.533	891.297	848.139	825.623	850.016	804.982	765.577	801.229	739.814	821.87	778.712	786.218	767.454	789.971	752.442	759.948	804.982	765.577	694.273	726.173	754.319	701.779	759.948	709.285	746.813	748.69	726.173	771.206	690.521	729.925
2988.01	635.982	864.86	874.24	712.9	862.984	864.86	879.869	902.381	885.497	904.257	868.612	879.869	864.86	883.621	847.976	840.471	893.001	879.869	857.356	861.108	857.356	868.612	906.133	887.373	821.711	804.826	761.677	700.24	846.1	793.57	776.686	759.801	810.455	737.289	726.032	720.404	727.908	726.032	707.272	752.297	733.536	769.181	707.272	729.784	765.429	716.652	772.934	711.024	737.289
2986.67	665.87	804.671	855.315	772.784	849.687	862.817	915.337	866.569	949.099	870.32	877.823	872.196	857.19	887.201	915.337	823.428	855.315	829.055	844.06	797.168	819.676	859.066	866.569	836.558	817.801	797.168	780.287	703.823	838.433	754.027	810.298	784.038	842.185	761.53	772.784	737.146	774.66	744.649	772.784	744.649	716.513	782.163	752.152	710.886	727.768	759.654	795.292	769.033	720.265
2985.34	665.741	817.643	860.775	750.131	847.648	855.149	902.032	918.91	922.661	883.279	911.409	864.526	879.528	857.025	903.908	866.401	864.526	791.388	838.271	887.03	862.651	857.025	873.902	834.521	810.141	821.393	765.134	714.905	872.027	761.383	823.269	774.51	774.51	763.258	783.887	735.128	753.882	815.767	735.128	763.258	678.868	744.505	763.258	744.505	738.879	740.754	752.006	772.635	748.256
2984.01	658.113	839.984	845.609	785.61	858.734	845.609	881.233	914.983	888.733	881.233	881.233	868.109	860.609	864.359	854.984	828.734	806.235	854.984	836.234	830.609	871.859	841.859	789.36	847.484	830.609	804.36	791.235	712.858	839.984	783.735	819.36	811.86	785.61	749.986	748.111	706.862	727.486	791.235	723.736	716.237	706.862	746.236	749.986	749.986	806.235	789.36	723.736	734.986	787.485
2982.67	631.741	751.716	897.935	811.703	854.819	860.442	901.684	929.803	914.806	926.054	916.681	867.941	886.687	839.822	862.317	837.947	792.957	869.815	873.565	837.947	822.95	815.452	852.944	862.317	813.577	802.33	762.963	686.442	858.568	807.954	774.211	779.835	834.198	783.584	744.217	723.597	746.092	723.597	764.838	800.455	712.349	783.584	719.847	697.352	806.079	749.841	811.703	772.336	774.211
2981.34	674.726	800.3	869.647	766.564	897.761	873.396	869.647	944.617	892.138	890.264	916.503	856.528	871.522	832.163	882.767	819.043	826.54	826.54	879.019	892.138	824.666	869.647	850.905	847.156	802.175	787.181	792.804	706.893	877.144	792.804	852.779	736.576	815.294	783.432	757.193	727.205	736.576	753.444	753.444	734.702	764.69	747.822	759.067	712.211	809.672	727.205	742.199	747.822	751.57
2980.01	683.965	787.029	839.497	749.551	875.101	835.749	910.705	833.876	929.443	903.209	871.353	865.731	890.092	839.497	863.858	824.506	762.668	800.146	905.083	839.497	856.362	850.74	871.353	796.398	832.002	775.785	766.416	697.353	856.362	830.128	807.641	773.911	796.398	788.903	785.155	728.938	758.92	758.92	753.299	805.767	717.695	783.281	811.389	727.065	743.929	772.038	742.056	740.182	717.695
2978.67	663.224	788.75	923.643	740.039	829.967	844.955	852.45	914.276	947.999	874.932	878.679	880.552	801.865	854.323	844.955	844.955	829.967	799.991	839.335	841.208	801.865	826.22	850.576	852.45	786.876	833.714	790.624	714.046	846.829	751.28	770.015	798.118	781.256	854.323	753.153	777.509	738.165	728.798	700.695	768.141	732.545	766.268	758.774	736.292	764.394	756.9	760.647	683.833	681.96
2977.34	678.081	786.724	882.255	767.993	863.524	891.621	857.904	893.494	876.636	917.845	919.718	874.763	895.367	839.173	859.777	856.031	807.329	799.836	814.822	842.919	852.285	844.792	869.143	820.441	826.061	807.329	827.934	738.226	936.577	786.724	779.232	756.754	799.836	734.276	782.978	809.202	784.851	758.627	794.217	738.022	779.232	753.008	805.456	728.657	801.71	764.247	784.851	749.261	756.754
2976	649.858	853.993	853.993	749.116	853.993	867.102	889.576	942.014	883.957	891.449	923.286	923.286	923.286	867.102	900.812	897.067	839.01	852.12	882.085	852.12	831.519	833.392	913.922	831.519	818.41	818.41	801.555	734.304	859.611	801.555	780.954	810.919	824.028	762.226	775.335	737.88	775.335	779.081	736.007	760.353	767.844	810.919	719.152	739.752	732.261	750.989	769.717	780.954	752.862
2974.67	690.926	821.996	829.486	818.251	816.379	861.317	904.383	936.214	904.383	932.47	904.383	883.786	910	900.638	780.803	836.976	821.996	895.021	906.256	851.955	855.7	823.869	853.828	855.7	823.869	810.762	805.144	739.745	846.338	778.93	790.165	840.721	799.527	793.91	784.548	758.334	739.609	790.165	784.548	719.013	720.885	778.93	767.696	760.206	778.93	752.716	748.972	780.803	743.354
2973.33	664.584	812.477	846.174	754.443	818.093	874.255	887.36	891.104	879.871	934.161	924.801	883.616	926.673	870.511	887.36	853.662	831.198	844.302	831.198	827.454	863.023	848.046	874.255	838.686	821.837	803.117	773.164	752.673	831.198	803.117	812.477	799.373	773.164	819.965	804.989	756.315	795.628	773.164	776.908	730.106	720.746	782.524	797.5	720.746	763.803	737.594	745.083	731.978	715.13
2972	690.659	804.833	859.112	769.271	829.165	860.984	917.135	939.596	917.135	943.339	877.83	911.52	855.369	868.471	922.75	846.011	821.678	870.343	862.856	793.603	868.471	881.573	782.373	829.165	842.267	838.524	802.961	709.445	860.984	795.475	802.961	789.859	849.754	774.886	756.169	795.475	773.014	799.218	782.373	752.425	744.938	769.271	758.04	746.81	763.656	763.656	759.912	769.271	741.195
2970.66	696.14	804.677	857.075	784.093	885.145	888.888	931.929	937.543	945.028	907.601	959.999	913.215	900.116	855.204	911.344	806.549	858.946	875.788	890.759	827.133	868.303	823.391	825.262	870.174	847.718	767.251	800.935	761.671	928.186	840.233	759.765	810.291	808.42	752.28	774.736	782.221	761.637	770.993	748.537	774.736	774.736	742.923	735.438	754.151	774.736	793.449	727.952	750.408	724.21
2969.32	643.617	810.135	855.038	783.941	870.006	849.425	916.781	931.748	879.361	901.813	946.716	914.91	881.232	873.748	877.49	797.038	843.812	826.974	860.651	815.748	828.844	825.103	840.07	828.844	808.264	830.715	791.425	776.458	845.683	810.135	755.876	770.844	813.877	789.554	836.328	800.78	759.618	722.199	744.65	750.263	780.199	802.651	759.618	709.102	759.618	763.36	692.263	757.747	750.263
2967.99	637.881	785.66	853.002	785.66	823.072	836.167	881.061	886.673	882.932	903.509	924.086	888.544	877.32	882.932	890.415	854.873	795.013	834.296	838.037	867.967	866.097	847.39	849.261	834.296	808.107	834.296	806.237	736.991	882.932	774.436	780.048	753.859	765.083	742.636	780.048	737.024	707.094	746.377	776.307	738.894	781.919	787.531	785.66	735.153	757.601	751.989	751.989	757.601	761.342
2966.65	647.109	798.6	875.28	832.264	836.005	847.226	948.22	922.037	888.372	927.647	946.35	862.188	914.556	847.226	884.632	830.394	819.173	822.913	908.945	884.632	845.356	858.448	905.204	828.524	849.097	821.043	811.692	761.129	871.54	806.081	836.005	813.562	800.47	821.043	800.47	776.157	755.584	787.378	768.676	798.6	740.622	800.47	706.957	727.53	753.714	761.195	763.065	796.729	766.805
2965.31	639.504	800.315	893.81	790.966	869.501	921.858	923.728	936.817	919.988	882.591	890.07	882.591	875.111	850.802	858.282	835.843	850.802	848.932	860.152	847.063	880.721	815.274	852.672	858.282	833.973	830.233	809.665	766.557	867.631	835.843	781.616	779.746	824.624	796.575	764.787	794.705	785.356	783.486	749.828	785.356	740.479	744.218	729.259	731.129	807.795	764.787	762.917	759.177	723.649
2963.98	652.467	822.595	858.116	816.986	837.551	902.985	921.68	884.289	923.55	927.289	902.985	914.202	889.898	876.811	908.593	902.985	848.768	803.899	871.203	876.811	846.899	893.637	828.203	833.812	889.898	805.769	800.16	768.245	897.376	820.725	777.726	788.943	826.334	764.639	773.987	800.16	770.248	826.334	753.422	803.899	725.379	779.595	734.727	749.683	751.552	794.552	768.378	779.595	738.466
2962.64	687.855	803.744	850.473	768.23	792.529	908.417	914.025	921.502	893.464	889.726	932.717	893.464	897.202	863.557	914.025	844.866	848.604	828.043	925.24	848.604	811.221	874.772	865.426	863.557	874.772	813.09	781.314	796.1	867.296	841.127	779.445	770.099	826.174	749.538	758.884	777.575	777.575	792.529	792.529	839.258	779.445	775.706	764.491	775.706	813.09	770.099	749.538	708.416	753.276
2961.3	689.591	839.096	878.341	807.326	872.734	868.997	917.586	893.291	855.915	915.717	855.915	880.21	868.997	861.521	906.373	902.635	812.932	857.784	895.16	855.915	840.965	837.227	850.309	876.472	882.078	814.801	809.195	704.341	897.029	874.603	764.343	769.95	773.687	777.425	773.687	799.851	758.737	775.556	779.294	784.9	753.13	783.031	766.212	712.017	794.244	777.425	794.244	740.049	749.393
2959.96	689.457	840.802	872.565	803.433	859.486	866.96	887.513	951.04	923.013	908.066	930.487	887.513	909.934	919.277	908.066	816.512	865.092	876.302	844.539	838.933	863.223	894.987	850.144	900.592	887.513	794.091	756.722	713.513	894.987	827.723	781.011	809.038	837.065	777.275	807.17	739.906	792.222	764.195	788.485	747.379	807.17	786.617	790.354	721.221	799.696	743.642	809.038	779.143	745.511
2958.63	644.49	829.431	836.903	812.618	881.737	892.945	909.758	956.46	920.967	896.682	891.077	887.341	876.133	891.077	930.307	846.243	816.354	866.792	855.584	827.562	844.375	840.639	859.32	887.341	807.013	863.056	797.673	784.329	840.639	823.826	799.541	805.145	810.75	805.145	737.894	758.443	780.86	773.388	780.86	765.916	722.95	810.75	750.971	767.784	775.256	771.52	750.971	758.443	750.971
2957.29	691.058	846.08	909.582	758.296	902.111	853.55	922.656	941.334	933.863	935.73	909.582	898.376	894.64	866.624	890.905	851.683	816.196	896.508	881.566	836.741	851.683	853.55	917.053	812.46	818.064	857.286	819.931	733.714	874.095	834.873	803.122	797.519	814.328	810.593	790.048	758.296	747.09	776.974	741.487	756.429	728.413	818.064	747.09	767.635	786.312	762.032	771.371	804.99	803.122
2955.95	687.19	795.497	838.446	801.099	857.12	896.335	924.345	967.294	937.417	946.753	870.191	890.732	879.528	886.998	922.478	844.048	832.844	819.773	907.539	853.385	855.253	890.732	903.804	853.385	832.844	814.171	774.956	750.345	855.253	806.701	808.568	801.099	774.956	778.691	786.16	771.221	786.16	767.486	782.425	763.752	782.425	748.813	741.343	694.659	754.415	808.568	752.548	728.272	786.16
2954.61	729.998	856.954	890.56	759.87	860.688	879.358	937.235	957.772	909.23	922.299	899.895	901.762	948.437	883.092	888.693	886.826	834.55	832.683	892.427	834.55	843.885	842.018	802.811	894.294	802.811	830.816	814.013	722.161	879.358	810.279	804.678	860.688	776.673	767.338	789.742	814.013	778.54	767.338	754.269	787.875	733.732	771.072	737.466	759.87	771.072	791.609	741.2	771.072	771.072
2953.27	722.39	821.322	871.721	821.322	920.254	877.321	910.921	927.72	888.521	918.387	918.387	907.187	899.721	910.921	912.787	843.722	871.721	867.988	851.188	884.788	851.188	826.922	869.855	825.055	884.788	825.055	834.388	757.454	821.322	825.055	780.256	860.521	815.722	804.522	813.855	765.323	791.456	746.656	757.856	782.123	750.39	783.989	746.656	767.189	767.189	780.256	797.056	795.189	767.189
2951.93	673.727	836.093	832.361	821.163	860.355	892.082	884.616	912.611	903.279	916.343	903.279	867.82	830.494	907.012	905.146	860.355	828.628	847.291	888.349	882.75	873.419	824.896	864.087	871.553	834.227	824.896	823.029	762.872	865.954	809.965	795.035	789.436	817.43	824.896	781.971	824.896	783.837	765.175	772.64	780.105	765.175	808.099	785.704	750.244	770.773	817.43	800.634	752.111	763.308
2950.59	666.133	822.87	878.847	806.077	828.468	899.373	962.814	906.836	878.847	916.166	925.495	916.166	873.25	843.395	906.836	862.054	802.345	865.786	862.054	830.334	869.518	845.261	867.652	873.25	837.797	817.272	785.552	755.227	832.199	785.552	798.613	800.479	817.272	778.088	783.686	766.892	748.233	798.613	793.015	763.161	757.563	789.283	791.149	738.904	735.172	778.088	723.976	742.635	761.295
2949.25	647.348	837.635	839.501	781.668	839.501	861.887	917.854	940.241	878.677	871.215	897.333	914.123	884.274	852.559	917.854	835.769	830.173	902.93	902.93	837.635	878.677	858.156	841.366	860.022	856.291	796.593	781.668	743.854	876.812	835.769	800.324	789.131	733.164	787.265	768.609	796.593	768.609	757.416	768.609	753.685	774.206	777.937	804.055	716.374	790.996	779.803	766.744	815.248	757.416
2947.91	669.605	815.09	900.889	790.843	822.551	900.889	930.733	928.867	841.203	865.451	885.968	900.889	867.316	871.046	902.755	824.416	852.394	893.429	818.821	869.181	904.62	830.012	865.451	815.09	852.394	831.877	796.439	683.99	891.563	800.169	787.113	839.338	839.338	770.326	740.483	736.752	813.225	794.573	727.426	736.752	719.965	770.326	781.517	734.887	796.439	811.36	753.539	751.674	766.595
2946.57	660.151	869.013	846.635	805.608	842.905	906.31	949.201	906.31	915.634	880.202	967.849	917.499	889.526	876.472	895.121	831.716	869.013	869.013	850.364	859.689	839.175	915.634	889.526	876.472	854.094	816.797	833.581	726.715	874.607	796.284	831.716	773.906	788.825	855.959	807.473	781.366	807.473	831.716	751.528	816.797	751.528	781.366	811.203	742.204	768.312	773.906	729.15	790.69	764.582
2945.23	704.771	833.42	906.134	788.672	835.284	893.083	934.101	898.676	907.998	949.017	932.237	833.42	881.896	872.573	840.877	872.573	812.91	831.555	880.031	850.2	865.116	900.541	870.709	840.877	788.672	827.826	831.555	791.797	965.797	866.98	837.148	825.962	822.233	809.181	827.826	781.214	738.331	749.518	770.027	734.602	771.892	745.789	727.145	779.35	799.859	816.639	786.808	740.196	740.196
2943.89	706.498	838.85	801.568	799.704	879.861	911.551	913.415	920.871	937.648	902.23	950.697	891.046	885.453	866.812	870.54	922.736	827.666	864.948	863.084	844.443	851.899	848.171	870.54	885.453	846.307	829.53	833.258	778.561	883.589	840.715	779.199	777.335	818.345	801.568	807.161	743.781	794.112	728.868	812.753	799.704	747.509	769.878	786.655	760.558	835.122	779.199	768.014	764.286	771.742
2942.55	661.632	872.236	883.418	827.505	900.192	922.557	903.919	943.058	928.148	933.739	954.241	920.693	890.873	862.917	933.739	846.143	855.462	855.462	844.279	831.233	836.824	952.377	853.598	870.372	862.917	825.642	821.914	741.102	862.917	846.143	825.642	773.457	823.778	756.683	792.094	788.367	782.775	805.14	767.865	771.593	797.685	782.775	810.732	764.138	762.274	780.912	760.41	756.683	799.549
2941.2	682.001	845.979	879.52	754.673	888.837	896.291	942.875	894.427	881.383	914.925	959.646	924.241	844.116	888.837	911.198	879.52	840.389	888.837	872.067	879.52	905.608	870.203	920.515	892.564	810.575	853.433	832.935	757.695	844.116	840.389	806.848	760.263	810.575	810.575	795.668	801.258	791.941	799.394	836.662	741.629	713.678	771.443	810.575	758.4	818.028	786.351	722.995	795.668	819.892
2939.86	691.184	847.678	877.487	791.787	871.898	916.61	938.967	968.775	924.062	911.021	927.788	925.925	866.309	931.515	916.61	890.528	866.309	909.158	881.213	890.528	860.719	866.309	879.35	864.445	864.445	890.528	801.103	735.158	886.802	866.309	793.65	797.376	827.185	795.513	842.089	784.335	817.87	802.966	769.431	838.363	769.431	786.198	760.116	732.17	765.705	793.65	823.459	782.472	773.157
2938.52	657.522	881.042	869.866	789.771	882.905	886.63	931.334	977.901	901.531	962.999	916.433	908.982	869.866	935.059	860.553	873.591	787.909	881.042	862.415	882.905	853.102	877.317	925.746	838.201	871.729	823.299	745.067	744.295	929.471	854.965	810.261	819.574	838.201	812.123	819.574	819.574	722.715	778.595	800.947	776.733	778.595	804.673	732.029	739.479	853.102	802.81	776.733	787.909	810.261
2937.18	689.054	854.799	903.219	811.966	875.284	839.901	910.668	934.878	953.501	966.537	931.154	905.081	858.524	882.734	955.364	916.255	815.691	869.697	903.219	877.147	852.937	852.937	893.907	864.111	914.393	815.691	784.031	772.052	892.045	825.002	873.422	800.792	838.038	802.654	804.517	843.625	813.828	806.379	789.618	750.51	744.923	798.93	791.481	718.851	782.169	778.444	761.684	797.068	819.415
2935.83	651.681	819.256	895.596	787.603	858.357	895.596	929.111	929.111	925.387	908.63	904.906	953.317	912.354	929.111	919.802	856.495	830.428	880.701	904.906	886.286	882.563	852.771	901.182	837.876	876.977	837.876	839.738	756.973	923.525	841.6	796.913	834.152	834.152	832.29	811.809	791.327	796.913	750.364	808.085	778.294	772.708	793.189	754.088	748.502	757.812	763.398	813.671	819.256	767.122
2934.49	655.278	835.852	845.16	835.852	850.745	897.284	897.284	971.748	904.731	940.101	936.378	891.7	867.499	886.115	906.592	899.146	847.021	887.976	902.869	899.146	852.606	860.053	867.499	837.714	876.807	839.575	850.745	756.793	848.883	787.451	819.098	871.222	826.544	807.928	776.281	796.759	757.665	815.375	774.42	787.451	765.112	794.897	765.112	735.326	761.389	759.527	746.496	778.143	787.451
2933.15	664.457	824.523	900.833	800.327	822.661	884.082	926.89	889.665	943.641	906.417	964.114	915.723	885.943	895.249	913.861	852.441	813.355	871.053	906.417	887.804	884.082	848.719	872.914	852.441	858.025	850.58	811.494	795.698	858.025	854.302	828.245	828.245	820.8	800.327	837.551	755.657	755.657	807.772	792.882	768.686	755.657	785.437	818.939	755.657	837.551	737.045	776.131	772.408	772.408
2931.81	668.05	803.893	859.719	816.919	820.641	917.406	882.05	902.519	941.597	921.128	936.015	902.519	924.849	865.302	882.05	848.554	805.754	880.189	865.302	883.91	839.25	885.771	878.328	841.111	876.467	883.91	792.728	780.623	898.797	813.198	842.971	857.858	807.615	775.98	800.172	772.259	789.006	785.285	792.728	770.398	759.233	759.233	792.728	787.146	794.589	766.676	777.841	774.119	772.259
2930.46	667.921	831.645	919.089	757.225	818.622	874.437	893.042	935.833	898.623	974.904	941.415	883.739	876.297	866.995	883.739	866.995	857.692	861.413	863.274	917.228	857.692	911.647	898.623	846.529	889.321	850.25	803.738	789.741	911.647	868.855	805.598	822.343	790.714	764.667	783.272	770.248	850.25	753.504	742.341	775.83	742.341	781.411	777.69	740.48	783.272	775.83	813.04	783.272	773.969
2929.12	638.029	851.945	911.47	784.98	824.043	881.708	881.708	905.89	944.953	883.568	917.05	861.246	877.987	935.652	918.911	887.288	818.463	835.204	864.966	864.966	883.568	900.309	881.708	861.246	894.729	803.582	788.701	811.876	926.351	796.141	798.001	757.078	792.421	781.26	749.638	777.54	814.743	777.54	762.659	777.54	786.84	771.959	768.239	753.358	770.099	783.12	747.777	775.68	740.337
2927.77	654.643	818.304	928.031	764.371	857.36	859.219	941.05	915.013	915.013	926.172	915.013	901.994	898.275	883.397	913.153	849.921	807.146	842.481	833.182	875.957	870.378	866.659	870.378	849.921	831.323	874.098	781.109	752.172	857.36	795.987	803.426	756.931	822.024	795.987	779.249	755.072	755.072	740.193	749.492	755.072	745.773	816.444	738.334	712.297	812.725	762.511	758.791	751.352	771.81
2926.43	697.283	862.772	903.679	779.098	855.334	875.788	862.772	883.225	911.117	907.398	870.209	903.679	894.382	859.053	911.117	836.74	847.896	823.724	853.475	877.647	862.772	896.241	892.522	875.788	847.896	831.162	814.427	731.538	890.663	808.848	805.13	758.644	764.222	780.957	754.925	788.395	745.628	779.098	780.957	758.644	799.551	762.363	762.363	693.564	734.472	734.472	743.769	753.066	749.347
2925.08	619.067	797.537	831	808.692	819.846	890.49	903.504	875.618	871.9	922.094	959.276	881.195	903.504	901.645	851.45	870.041	847.732	814.269	862.604	907.222	855.168	896.068	851.45	842.155	875.618	804.974	799.396	709.054	903.504	823.564	760.356	817.987	849.591	751.061	773.37	749.202	780.806	778.947	780.806	732.47	760.356	730.611	769.651	730.611	780.806	719.457	764.074	747.343	747.343
2923.74	607.795	810.394	868.013	765.785	897.753	890.318	916.34	918.198	895.894	923.774	942.361	881.024	884.742	877.307	897.753	841.991	841.991	864.296	868.013	845.709	830.839	834.557	838.274	840.133	843.85	795.524	776.937	790.666	884.742	789.948	782.513	819.687	771.361	754.633	791.807	776.937	771.361	786.23	788.089	767.643	745.339	760.209	778.796	741.622	756.491	750.915	775.078	793.665	745.339
2922.39	622.544	787.936	839.97	767.495	873.42	867.845	888.287	942.179	836.253	884.57	929.17	880.853	908.728	862.27	890.145	839.97	854.837	838.112	867.845	841.828	895.72	806.52	810.236	810.236	832.537	813.953	834.395	758.887	880.853	787.936	769.353	791.653	838.112	773.07	799.086	776.786	789.795	739.62	782.361	787.936	739.62	735.903	763.778	769.353	778.645	730.328	769.353	784.22	771.211
2921.05	698.601	739.476	849.097	776.636	891.83	886.257	912.268	962.434	908.552	888.114	889.972	919.7	876.967	843.523	865.819	849.097	804.505	847.239	850.955	867.677	860.245	797.073	830.517	865.819	856.529	813.795	778.494	708.541	860.245	824.943	824.943	772.92	806.363	806.363	784.068	802.647	819.369	722.754	752.482	765.488	728.328	765.488	752.482	748.766	834.233	737.618	746.908	758.056	776.636
2919.7	659.455	830.356	874.939	800.634	925.095	878.654	887.942	919.522	906.518	925.095	876.797	873.081	900.946	835.929	900.946	860.078	835.929	835.929	858.22	822.926	817.353	858.22	869.366	876.797	867.508	809.922	802.492	773.386	850.79	796.919	782.058	796.919	783.916	772.77	824.783	754.194	757.909	769.055	746.763	785.773	741.19	763.482	789.488	735.617	798.777	750.478	757.909	757.909	767.197
2918.36	642.612	830.195	843.196	787.478	841.339	936.059	893.342	945.345	887.77	863.626	884.056	861.768	856.197	845.053	846.91	830.195	839.481	824.623	867.34	856.197	884.056	835.767	809.765	832.052	826.481	778.192	813.48	728.628	837.624	781.906	718.759	763.334	798.622	807.908	800.479	731.76	755.905	794.907	759.619	729.903	735.475	759.619	778.192	726.188	750.333	711.33	765.191	770.763	796.764
2917.01	688.91	807.751	770.613	804.037	779.898	909.881	880.17	909.881	891.312	915.451	893.169	857.887	846.746	876.456	856.031	900.596	815.179	835.605	856.031	848.603	883.884	830.034	802.181	809.608	835.605	857.887	802.181	730.31	863.458	843.032	779.898	789.182	766.899	770.613	755.758	796.61	757.615	779.898	792.896	692.623	770.613	765.043	746.474	742.76	802.181	765.043	779.898	720.477	753.901
2915.66	657.215	800.168	904.135	833.586	842.869	891.139	894.852	935.696	924.557	909.704	876.286	907.848	809.451	846.582	911.561	820.59	868.86	798.312	848.438	859.578	865.147	826.16	863.291	844.725	828.016	744.472	848.438	737.561	913.417	770.464	776.033	755.611	792.742	818.734	748.185	777.89	720.337	764.894	785.316	750.042	733.333	761.181	718.481	705.485	789.029	733.333	750.042	742.616	805.738
2914.32	673.793	824.143	826	768.458	838.993	868.692	929.946	905.815	902.103	922.521	909.528	861.267	853.842	853.842	864.979	840.849	800.013	827.856	863.123	864.979	863.123	833.424	881.685	870.548	792.588	768.458	787.02	735.528	848.274	824.143	766.602	792.588	792.588	768.458	759.177	787.02	768.458	800.013	744.328	768.458	787.02	788.876	770.314	727.622	818.575	753.609	785.164	744.328	748.04
2912.97	638.402	825.839	874.091	751.607	820.272	846.253	898.216	901.928	890.793	922.342	900.072	907.495	844.398	853.677	866.667	810.993	849.965	833.263	853.677	846.253	900.072	822.128	894.505	861.1	803.57	762.742	805.425	675.965	857.388	814.705	798.002	842.542	799.858	757.174	786.867	768.309	760.886	783.156	740.472	772.021	742.328	772.021	799.858	736.76	764.597	803.57	768.309	790.579	738.616
2911.62	667.965	836.812	860.933	773.726	860.933	855.367	896.187	883.198	894.331	929.585	840.523	881.343	888.765	875.777	901.753	823.824	783.004	833.101	849.8	842.378	838.667	834.957	903.608	851.656	816.402	718.063	779.293	720.331	920.308	816.402	816.402	784.859	810.836	833.101	777.437	721.774	764.449	732.906	744.039	758.883	753.316	725.484	775.582	762.594	795.992	762.594	708.785	771.871	814.546
2910.27	675.256	810.678	905.288	758.735	814.388	923.839	875.607	914.564	890.447	873.752	959.086	829.229	897.868	866.331	888.592	855.201	814.388	853.346	864.476	819.954	840.36	866.331	834.795	868.186	858.911	797.693	753.17	742.419	896.013	786.562	753.17	821.809	806.968	751.315	795.837	756.88	736.474	808.823	784.707	769.866	717.923	751.315	784.707	745.75	738.329	768.011	801.403	784.707	771.721
2908.93	662.142	806.811	836.487	795.683	884.71	908.822	853.18	899.548	899.548	868.018	864.308	875.437	897.694	842.051	882.856	836.487	827.214	868.018	866.163	782.7	829.068	893.984	869.873	866.163	855.035	816.085	790.119	740.386	912.532	825.359	795.683	795.683	801.247	780.845	821.649	784.555	782.7	741.896	791.974	719.639	712.22	855.035	758.588	699.237	788.264	741.896	786.409	745.605	760.443
2907.58	641.615	825.199	853.014	747.315	865.995	891.956	904.937	936.461	901.228	910.5	899.374	891.956	882.684	838.179	873.413	830.762	799.237	832.616	849.306	860.432	834.471	843.742	836.325	877.121	851.16	821.49	776.985	725.374	828.907	795.529	756.587	801.092	830.762	771.422	788.111	756.587	775.13	769.567	738.043	762.15	760.295	788.111	752.878	738.043	782.548	725.062	767.713	767.713	771.422
2906.23	632.221	810.206	871.389	719.359	850.995	893.637	856.557	880.659	893.637	919.594	930.718	919.594	860.265	889.929	845.433	793.52	850.995	865.827	865.827	858.411	819.476	847.287	825.039	817.622	823.185	776.834	875.097	734.469	897.345	789.812	763.856	758.294	825.039	789.812	778.688	749.024	789.812	758.294	741.608	736.046	730.484	828.747	760.148	756.44	723.067	745.316	786.104	747.17	724.922
2904.88	609.854	789.659	882.342	771.122	848.976	876.781	860.098	908.293	910.147	858.244	930.537	873.074	876.781	852.683	865.659	863.805	797.074	843.415	843.415	828.586	858.244	813.756	824.878	837.854	824.878	828.586	760	713.903	843.415	784.098	795.22	795.22	782.244	784.098	785.952	715.513	830.439	804.488	785.952	761.854	760	721.073	754.439	750.732	784.098	769.269	704.391	741.464	730.342
2903.53	676.454	845.105	876.611	770.973	859.931	872.904	889.584	937.77	871.051	887.731	906.264	867.344	889.584	867.344	878.464	815.452	770.973	843.251	824.718	837.691	845.105	859.931	850.665	861.784	867.344	843.251	750.586	710.024	845.105	813.599	758	806.185	791.359	772.826	776.533	761.706	754.293	770.973	724.64	730.2	698.694	763.559	778.386	728.347	769.119	752.44	795.066	733.907	720.934
2902.18	646.676	806.029	813.441	759.705	817.146	859.764	872.735	941.293	887.558	915.352	926.47	835.676	870.882	865.323	917.205	813.441	833.823	857.911	826.411	835.676	806.029	850.499	841.235	896.823	863.47	806.029	722.647	717.264	859.764	798.617	761.558	800.47	768.97	796.764	778.235	767.117	755.999	728.205	776.382	726.352	748.588	746.735	704.117	728.205	761.558	798.617	761.558	768.97	702.264
2900.83	657.666	805.872	842.924	854.039	883.681	896.649	933.7	918.88	865.155	918.88	854.039	865.155	874.418	868.86	872.565	796.609	792.904	833.661	805.872	824.398	802.167	839.219	865.155	859.597	824.398	824.398	759.558	711.533	852.187	839.219	809.578	770.673	778.084	778.084	766.968	776.231	794.757	716.949	737.327	744.737	791.052	792.904	750.295	739.179	750.295	768.821	763.263	759.558	766.968
2899.48	631.607	835.351	800.159	779.785	859.43	900.179	931.667	885.361	844.613	926.11	931.667	905.736	905.736	827.943	933.519	820.534	800.159	883.509	805.716	857.578	826.09	803.864	848.317	824.238	813.125	837.204	800.159	742.849	905.736	790.898	818.681	796.455	818.681	776.08	814.977	790.898	772.376	774.228	777.933	792.75	753.854	779.785	757.558	737.184	837.204	774.228	757.558	759.41	803.864
2898.13	666.67	812.967	814.819	796.3	827.782	861.115	885.19	870.375	898.153	857.412	946.301	922.227	850.004	866.671	872.227	840.745	838.893	857.412	857.412	831.486	874.078	829.634	848.152	850.004	851.856	811.115	807.411	738.967	818.523	768.522	800.004	762.967	766.67	729.633	737.041	768.522	751.856	775.93	744.448	766.67	750.004	742.596	738.893	724.078	803.708	753.707	777.782	770.374	744.448
2896.78	581.371	751.71	888.721	749.858	875.76	872.057	885.018	901.681	846.136	896.127	877.612	888.721	838.73	875.76	855.394	825.77	779.482	829.473	835.027	842.433	842.433	870.206	825.77	872.057	853.542	799.849	810.958	681.394	797.997	844.285	768.373	825.77	790.591	762.819	812.809	794.294	781.334	746.155	757.264	779.482	766.522	785.037	725.789	714.68	785.037	746.155	751.71	740.601	777.631
2895.43	616.43	807.098	825.609	853.376	784.884	877.441	879.292	951.487	905.208	899.655	908.911	873.739	871.888	868.186	894.102	823.758	847.823	777.48	836.716	899.655	810.8	823.758	875.59	842.27	879.292	779.331	781.182	721.953	871.888	803.396	784.884	814.502	781.182	834.865	792.289	764.522	738.606	742.308	705.285	707.136	729.35	747.861	757.117	660.858	771.926	746.01	760.819	734.903	757.117
2894.08	623.714	801.389	805.09	751.418	779.179	845.808	905.033	906.883	892.077	919.839	882.823	875.42	895.779	853.211	875.42	818.046	843.957	873.569	823.598	875.42	845.808	855.061	862.465	829.151	823.598	786.583	784.732	716.226	877.271	777.329	771.776	764.373	801.389	753.268	779.179	755.119	742.164	745.865	764.373	755.119	721.805	779.179	756.97	723.656	795.836	766.224	777.329	729.208	723.656
2892.73	623.593	790.131	847.494	782.729	816.037	893.754	915.959	915.959	851.195	877.101	864.148	890.053	897.455	830.84	875.25	827.139	791.981	836.391	821.588	816.037	816.037	793.831	812.336	804.934	808.635	810.485	791.981	751.212	828.99	810.485	760.524	793.831	790.131	779.028	767.926	743.87	762.374	764.225	777.178	725.366	736.468	758.673	712.413	743.87	762.374	742.02	745.72	793.831	751.272
2891.38	645.672	771.477	865.83	784.427	841.779	906.531	937.982	880.63	889.881	910.231	852.879	876.93	845.479	819.578	858.43	845.479	823.278	878.78	832.529	871.38	839.929	867.68	851.029	862.13	839.929	847.329	806.628	773.233	851.029	762.226	758.526	814.028	795.527	825.128	752.976	703.024	747.426	760.376	741.876	769.626	708.574	778.877	751.126	725.225	780.727	736.325	703.024	754.826	793.677
2890.03	612.252	793.523	884.159	800.922	828.668	874.91	911.904	887.858	913.754	910.055	897.107	891.557	880.459	860.113	923.002	817.569	839.766	823.118	861.962	850.864	817.569	847.165	858.263	837.916	843.465	789.824	776.876	734.205	858.263	763.928	787.974	812.02	800.922	812.02	762.078	736.182	734.333	747.281	734.333	701.038	725.084	769.477	804.621	723.234	769.477	767.627	713.986	776.876	745.431
2888.68	610.284	815.561	859.945	739.738	815.561	880.288	911.727	911.727	908.028	871.042	898.782	869.192	891.384	815.561	876.59	800.766	839.603	859.945	819.26	839.603	841.452	850.699	813.712	843.301	828.507	817.411	787.821	713.686	850.699	821.109	822.959	752.683	811.862	804.465	776.725	752.683	750.834	778.574	763.779	758.231	754.533	750.834	774.876	728.642	758.231	730.491	752.683	726.793	745.286
2887.32	621.259	856.08	854.231	748.839	846.835	863.476	915.248	870.872	872.721	857.929	887.513	900.456	918.946	852.382	861.627	833.893	795.064	813.554	820.95	795.064	846.835	883.815	861.627	844.987	811.705	883.815	815.403	757.889	848.684	813.554	809.856	800.611	817.252	730.349	745.141	776.574	783.97	715.558	763.631	796.913	735.896	763.631	717.406	754.386	796.913	746.99	743.292	758.084	724.802
2885.97	639.625	813.396	848.52	776.423	841.125	889.189	883.644	887.341	905.827	844.822	911.373	926.162	863.309	846.671	907.676	826.336	815.244	865.157	831.882	859.611	817.093	876.249	831.882	802.304	818.942	796.758	739.451	742.919	855.914	809.698	757.937	744.997	798.607	770.877	776.423	743.148	746.845	811.547	759.786	746.845	774.575	793.061	769.029	735.753	763.483	793.061	767.18	732.056	748.694
2884.62	676.466	809.541	820.631	807.693	829.872	833.569	920.437	922.285	922.285	885.32	938.92	876.079	822.479	853.9	876.079	831.72	811.389	813.238	842.81	868.686	864.989	857.596	824.327	881.624	842.81	844.658	767.031	740.892	853.9	791.058	757.79	824.327	824.327	791.058	803.996	737.459	744.852	765.183	768.879	737.459	737.459	792.907	805.845	748.548	759.638	761.486	761.486	794.755	765.183
2883.27	657.855	798.296	798.296	809.384	822.319	883.3	938.737	931.346	857.429	879.604	892.54	907.323	888.844	859.277	857.429	798.296	833.407	886.996	816.775	879.604	813.08	874.061	916.563	881.452	846.342	840.798	805.688	727.779	850.038	807.536	748.403	781.665	776.122	787.209	715.141	731.772	770.578	774.274	707.749	742.859	742.859	785.361	785.361	742.859	818.623	748.403	776.122	753.947	718.836
2881.91	613.386	840.635	805.531	794.446	872.043	862.806	912.689	929.317	933.012	860.958	833.245	846.178	825.855	824.007	879.433	818.464	799.989	868.348	848.025	851.72	873.891	838.787	836.94	864.653	825.855	811.074	722.392	734.994	859.11	807.379	759.343	740.867	807.379	777.818	764.885	715.002	781.513	733.477	768.58	739.02	744.562	770.428	763.038	764.885	731.63	748.257	755.648	753.8	722.392
2880.56	635.433	786.903	818.305	783.209	838.624	916.206	901.429	897.734	871.874	895.887	886.651	879.263	888.499	818.305	903.276	831.236	785.056	847.86	844.166	886.651	809.069	822	838.624	812.764	834.93	816.458	768.431	751.442	829.388	818.305	814.611	801.681	783.209	779.514	762.89	749.959	757.348	748.112	764.737	742.57	729.64	770.278	757.348	713.015	755.501	772.126	727.793	751.806	759.195
2879.21	668.553	842.155	844.002	810.759	875.398	901.254	921.569	886.479	903.1	886.479	884.632	923.416	893.866	862.47	893.866	842.155	779.363	858.777	790.444	864.317	819.993	838.461	849.542	831.074	836.615	792.291	783.056	773.424	834.768	821.84	814.453	783.056	814.453	762.741	768.282	738.733	807.065	753.507	753.507	773.822	773.822	759.048	766.435	703.643	762.741	794.137	749.814	749.814	729.498
2877.85	657.344	812.448	845.684	738.589	886.307	890	904.771	943.547	858.61	860.456	890	860.456	862.303	829.066	904.771	793.983	808.755	792.137	860.456	878.921	841.991	799.523	860.456	845.684	779.211	812.448	781.058	728.925	832.759	795.83	825.373	744.128	764.44	751.514	758.9	777.365	760.747	729.357	760.747	751.514	707.199	744.128	760.747	747.821	805.062	764.44	699.813	747.821	771.825
2876.5	649.832	812.29	821.52	767.983	889.827	910.134	863.981	911.98	897.211	867.673	869.519	893.519	865.827	878.75	862.135	876.904	814.136	828.905	875.058	839.982	849.212	808.598	838.136	799.367	812.29	832.597	791.983	741.672	871.366	797.521	790.137	764.291	755.06	788.29	766.137	760.599	784.598	758.753	758.753	769.829	753.214	777.214	723.676	764.291	786.444	740.292	756.907	790.137	740.292
2875.14	657.089	789.983	832.435	754.914	782.6	861.967	917.34	874.888	871.196	847.201	904.42	898.883	911.803	821.361	863.813	856.43	801.058	854.584	836.127	878.579	856.43	867.505	850.893	826.898	843.51	771.525	793.674	715.654	869.35	797.366	802.903	810.286	791.829	754.914	784.446	771.525	778.908	741.993	745.685	740.148	743.839	730.919	782.6	758.605	806.595	762.297	780.754	729.073	740.148
2873.79	614.517	821.201	847.037	767.685	837.81	880.254	891.326	885.79	924.543	882.099	926.389	861.8	811.974	845.191	848.882	797.211	828.583	874.718	854.418	852.573	854.418	817.51	889.481	859.954	837.81	823.047	786.139	745.007	843.346	810.129	773.221	789.829	775.066	775.066	752.921	740.004	740.004	745.54	765.839	719.704	749.231	730.777	734.468	671.724	778.757	740.004	784.293	743.695	738.158
2872.43	625.468	784.141	857.942	813.661	850.562	869.012	900.378	880.083	881.928	845.027	953.884	867.167	898.533	826.577	892.998	839.492	848.717	837.647	826.577	832.112	821.042	857.942	835.802	845.027	813.661	793.366	789.676	768.814	833.957	784.141	806.281	762	758.31	798.901	765.69	776.761	738.015	793.366	774.916	758.31	750.93	773.071	732.48	723.255	763.845	738.015	738.015	697.424	736.17
2871.08	645.637	807.969	826.416	782.144	843.018	837.484	948.165	872.533	896.514	879.912	881.756	859.62	881.756	857.775	855.931	835.639	831.95	828.261	855.931	865.154	789.522	819.037	828.261	837.484	848.552	791.367	758.163	768.631	903.892	809.814	796.901	747.095	780.299	798.746	763.697	780.299	724.959	769.231	724.959	776.61	763.697	774.765	737.871	758.163	760.007	776.61	747.095	730.493	783.988
2869.72	632.602	776.459	868.675	776.459	844.698	844.698	903.717	874.208	900.028	909.25	953.513	911.094	916.627	850.231	933.226	835.477	815.189	857.609	837.321	837.321	831.788	870.519	866.83	850.231	835.477	837.321	780.147	738.938	846.543	820.722	737.728	761.704	772.77	756.171	769.081	730.351	769.081	776.459	730.351	787.525	746.949	805.968	780.147	695.309	785.68	745.105	743.261	776.459	785.68
2868.37	654.606	815.031	872.194	741.272	839.002	824.251	855.598	920.137	886.945	953.328	925.668	881.413	861.13	846.378	905.385	816.875	807.655	826.095	848.222	846.378	855.598	850.066	835.314	831.626	837.158	798.435	754.18	700.038	877.725	811.343	761.556	757.868	815.031	767.088	757.868	785.527	759.712	761.556	750.492	772.62	720.989	750.492	732.053	717.301	783.683	820.563	811.343	744.96	724.677
2867.01	660.01	827.778	820.403	766.939	886.773	842.526	875.711	910.74	914.427	901.522	857.275	877.555	881.242	840.683	870.18	859.119	783.531	820.403	838.839	835.152	831.465	818.56	840.683	822.247	827.778	818.56	800.123	747.801	824.09	787.218	798.28	798.28	787.218	742.972	785.375	746.659	748.503	772.469	754.033	752.19	742.972	768.782	728.223	698.725	789.062	726.379	757.721	759.564	785.375
2865.66	659.881	785.222	870.011	763.103	853.422	906.876	892.13	895.817	928.995	879.227	870.011	855.265	855.265	860.795	890.287	853.422	783.379	847.892	881.071	853.422	847.892	792.595	846.049	858.952	871.854	783.379	779.692	754.995	816.557	799.968	750.2	763.103	799.968	761.26	722.552	731.768	796.281	763.103	757.573	735.454	798.125	761.26	753.887	737.298	788.908	744.671	755.73	715.179	746.514
2864.3	635.795	803.498	853.256	781.383	812.713	875.371	904.857	952.772	917.757	871.685	901.171	884.585	871.685	901.171	871.685	845.884	805.341	877.213	864.313	845.884	849.57	884.585	856.942	829.298	803.498	840.356	788.755	756.657	862.47	809.027	796.127	753.74	832.984	746.369	726.097	731.626	733.468	726.097	755.583	772.169	748.212	744.526	807.184	731.626	803.498	757.426	775.855	770.326	770.326
2862.94	611.719	818.082	884.413	821.767	829.137	904.681	939.689	936.004	906.523	865.988	899.153	928.634	884.413	854.933	897.311	827.295	832.822	878.885	825.452	843.877	875.2	864.145	836.507	825.452	856.775	810.712	779.389	776.744	832.822	772.019	770.176	779.389	770.176	775.704	786.759	744.381	751.751	781.231	722.271	770.176	751.751	770.176	773.861	749.909	766.491	731.483	762.806	810.712	746.223
2861.58	633.706	782.922	863.977	766.342	856.608	895.294	930.295	898.978	906.347	902.663	869.504	876.872	887.925	862.135	898.978	817.923	810.554	865.819	862.135	854.766	821.607	838.187	821.607	790.29	854.766	823.449	795.817	736.031	840.029	786.606	790.29	784.764	777.395	801.343	771.869	733.183	736.867	742.394	757.131	764.5	747.92	817.923	714.761	775.553	757.131	770.026	753.447	757.131	753.447
2860.23	631.741	860.125	843.549	756.984	867.493	836.182	913.538	898.803	937.481	968.792	915.38	902.487	858.284	878.544	893.278	779.086	780.928	873.018	826.973	819.606	863.809	847.233	834.34	830.656	838.024	856.442	775.402	770.849	843.549	806.713	791.978	808.555	790.137	775.402	795.662	768.035	749.617	786.453	755.142	740.408	788.295	790.137	716.464	723.831	806.713	760.668	723.831	745.933	753.3
2858.87	644.508	813.922	850.751	808.397	836.019	848.909	963.079	911.519	878.373	878.373	900.47	876.531	893.104	848.909	876.531	843.385	801.032	856.275	813.922	834.178	830.495	848.909	830.495	837.861	824.97	813.922	777.093	741.202	878.373	804.715	738.422	778.934	795.507	762.361	756.837	764.203	762.361	710.8	754.995	734.739	714.483	754.995	767.885	679.496	778.934	725.532	771.568	742.105	769.727
2857.51	662.794	793.511	848.744	808.24	843.221	905.818	900.295	970.256	892.93	929.752	846.903	846.903	878.202	865.314	881.884	872.678	811.922	839.539	832.174	846.903	821.128	824.81	808.24	892.93	834.015	822.969	828.492	776.004	793.511	824.81	832.174	778.783	797.194	775.1	776.942	754.848	729.073	749.325	767.736	771.418	756.69	756.69	780.624	727.232	767.736	751.166	765.895	791.67	749.325
2856.15	662.665	815.446	837.535	795.198	820.968	850.42	905.642	901.96	892.757	878.031	892.757	843.057	870.668	859.623	922.208	837.535	802.561	854.101	782.313	839.375	844.898	791.516	839.375	830.172	844.898	833.853	815.446	753.731	843.057	806.242	785.994	767.587	798.879	789.676	789.676	771.268	762.064	804.401	734.453	739.976	739.976	793.357	749.179	734.453	752.861	787.835	785.994	760.224	730.772
2854.8	614.686	833.691	888.902	780.32	842.893	899.945	899.945	925.71	864.977	942.273	898.104	920.189	868.658	850.254	927.55	868.658	807.926	830.01	892.583	822.649	824.489	839.212	785.841	877.86	824.489	811.606	763.757	759.071	885.221	767.437	778.48	800.564	778.48	772.958	791.362	789.522	806.085	771.118	774.799	752.714	754.555	811.606	728.789	730.63	761.916	750.874	750.874	736.151	715.907
2853.44	632.967	800.408	870.329	794.888	866.649	888.91	914.49	949.45	912.65	842.729	916.33	918.17	862.969	905.289	921.85	840.889	829.849	787.528	842.729	835.369	868.489	897.929	829.849	864.809	853.769	811.448	787.528	729.449	875.849	782.008	785.688	785.688	763.608	844.569	772.808	752.568	752.568	747.048	747.048	763.608	737.848	754.408	752.568	717.607	782.008	737.848	710.247	767.288	774.648
2852.08	647.561	770.818	860.961	759.78	848.084	888.44	897.755	912.472	925.35	917.991	886.717	871.999	853.603	842.565	912.472	835.206	840.725	840.725	868.32	849.923	868.32	837.046	833.366	807.611	840.725	791.054	763.459	766.067	875.679	814.97	750.582	783.696	765.299	807.611	763.459	789.215	754.261	748.742	791.054	746.902	765.299	778.177	768.978	715.628	794.734	750.582	765.299	767.139	765.299
2850.72	627.202	800.097	853.437	781.704	800.097	888.35	923.33	884.705	941.723	949.08	868.151	869.99	875.508	853.437	917.812	820.329	801.936	860.794	824.008	877.348	827.686	853.437	836.883	794.579	820.329	800.097	801.936	740.134	846.079	792.74	774.347	789.061	733.882	811.133	759.632	781.704	766.989	755.954	735.721	781.704	776.186	772.507	737.561	700.774	778.025	752.275	732.043	766.989	730.203
2849.36	636.275	792.585	864.304	792.585	884.533	888.94	956.251	913.956	860.626	926.828	906.6	908.439	924.989	862.465	906.6	822.008	823.847	873.499	812.814	853.271	816.492	810.975	862.465	840.398	810.975	812.814	809.136	739.956	838.559	807.297	785.23	770.518	787.068	750.29	765.001	781.552	724.544	735.578	726.383	763.162	728.222	722.705	726.383	748.451	761.323	770.518	776.035	752.129	753.967
2848	626.958	832.88	836.557	792.431	867.813	888.227	922.971	906.423	886.199	893.553	934.002	908.262	891.715	911.939	891.715	858.62	843.911	865.975	842.073	849.427	820.01	856.782	832.88	877.006	805.301	816.333	785.077	824.353	816.333	829.203	733.596	794.27	740.951	755.659	770.368	781.4	715.21	774.045	763.014	735.435	755.659	768.529	722.565	742.789	790.592	755.659	678.439	757.498	750.144
2846.64	630.513	814.336	841.909	797.791	805.144	878.674	939.335	898.894	898.894	904.409	897.056	871.321	852.938	893.379	863.968	887.865	863.968	862.129	860.291	909.923	841.909	847.424	869.482	869.482	841.909	840.071	738.968	769.012	851.1	775.733	801.468	742.645	766.542	762.865	786.762	713.233	801.468	788.6	806.983	768.38	740.806	755.512	764.703	707.718	790.439	761.027	762.865	748.159	830.88
2845.28	663.472	814.177	806.826	797.636	854.61	863.8	904.233	867.475	882.178	920.774	920.774	963.045	917.098	849.097	904.233	803.15	762.717	836.231	874.827	865.637	821.528	880.34	834.394	839.907	825.204	843.583	799.474	755.963	869.313	799.474	777.42	705.743	777.42	793.96	773.744	771.906	766.392	718.608	779.257	749.852	757.203	793.96	744.338	713.094	733.311	742.5	740.662	740.662	766.392
2843.92	600.867	797.481	848.931	775.431	867.306	889.357	898.544	900.382	878.331	878.331	905.894	859.956	887.519	874.656	861.794	839.744	823.206	801.156	867.306	882.006	874.656	865.469	865.469	817.694	861.794	751.543	828.719	768.644	852.606	804.831	742.355	802.993	736.843	768.081	795.643	790.131	758.893	755.218	784.618	742.355	764.406	799.318	698.255	757.056	780.943	757.056	700.093	791.968	731.33
2842.56	604.424	821.209	894.695	802.837	839.58	892.858	898.369	933.275	857.952	931.438	900.206	878.16	854.277	834.069	874.486	801	778.954	819.371	918.578	843.254	867.138	870.812	835.906	841.417	826.72	780.791	788.14	805.204	876.323	766.094	786.303	819.371	789.977	767.931	799.163	795.488	742.211	742.211	782.628	740.374	778.954	747.722	731.188	775.28	771.605	740.374	729.351	723.839	793.651
2841.2	609.817	786.15	822.885	802.681	863.295	883.5	923.909	905.541	877.989	911.052	903.705	912.889	889.01	824.722	857.785	854.111	760.434	837.58	863.295	832.069	839.417	824.722	806.354	874.316	800.844	837.58	776.966	790.319	843.09	784.313	806.354	795.334	769.618	738.393	762.271	769.618	754.924	775.129	756.761	751.25	787.986	771.455	756.761	716.351	804.518	776.966	705.33	756.761	771.455
2839.84	646.427	841.09	857.618	811.707	844.763	896.183	909.038	870.473	927.402	861.29	890.674	890.674	811.707	826.398	898.019	815.379	776.814	833.744	866.8	839.253	817.216	853.945	841.09	890.674	824.562	855.781	782.324	793.804	859.454	780.487	795.179	760.286	798.852	762.123	795.179	741.922	747.431	751.104	778.651	787.833	719.885	824.562	797.015	729.067	738.249	716.212	752.941	760.286	745.595
2838.47	629.776	811.549	884.992	795.024	857.451	877.648	897.844	947.419	884.992	872.139	930.894	910.697	881.32	866.631	846.434	806.04	796.86	877.648	842.762	806.04	908.861	868.467	822.565	855.615	872.139	802.368	796.86	769.746	833.582	820.729	796.86	767.483	793.188	739.941	784.007	747.286	761.974	776.663	778.499	754.63	730.761	765.646	732.597	714.236	741.777	767.483	752.794	784.007	793.188
2837.11	651.682	826.076	908.684	752.647	827.912	860.955	949.07	965.591	886.655	927.041	923.37	811.39	862.791	837.091	873.805	791.197	818.733	813.226	820.569	802.212	919.698	877.477	855.448	864.626	848.105	804.048	805.883	721.834	866.462	813.226	791.197	805.883	767.333	728.783	752.647	758.154	780.183	776.512	780.183	763.662	782.019	767.333	754.483	714.097	765.497	767.333	736.126	778.347	732.454
2835.75	638.708	792.879	923.19	831.421	866.293	897.495	897.495	880.976	904.836	906.672	921.354	860.787	864.458	891.989	897.495	809.397	809.397	835.092	840.598	849.775	836.928	884.647	862.623	860.787	858.952	824.08	750.665	756.531	851.611	824.08	756.171	761.678	796.549	803.891	772.69	769.019	743.324	750.665	789.208	741.488	767.184	770.854	759.842	750.665	763.513	743.324	746.995	756.171	732.312
2834.39	618.398	778.044	886.31	768.869	860.62	882.64	923.01	930.35	893.65	917.505	946.865	882.64	882.64	834.93	921.175	855.115	805.569	884.475	805.569	871.63	820.249	829.425	867.96	822.084	864.29	833.095	790.889	767.36	853.28	827.589	776.209	778.044	803.734	798.229	794.559	778.044	750.519	796.394	816.579	754.189	778.044	778.044	722.994	726.664	779.879	752.354	757.859	765.199	721.159
2833.02	632.955	790.735	838.436	796.239	869.625	871.46	889.806	904.484	886.137	946.681	904.484	862.287	869.625	873.295	858.617	834.767	763.215	829.263	825.594	832.932	856.783	823.759	856.783	847.609	838.436	838.436	774.223	765.342	842.106	862.287	798.074	779.727	814.586	779.727	772.389	776.058	761.381	763.215	737.53	776.058	774.223	737.53	739.365	748.538	781.562	759.546	757.711	774.223	765.05
2831.66	667.683	796.084	867.622	768.57	845.61	827.267	924.485	951.999	939.159	885.965	926.319	862.119	893.302	893.302	895.136	814.427	823.598	840.107	858.45	845.61	851.113	878.627	834.604	862.119	889.633	801.587	801.587	733.976	843.776	838.273	783.244	786.913	766.735	827.267	777.741	697.032	821.764	709.872	709.872	770.404	709.872	794.25	768.57	702.535	788.747	774.073	794.25	759.398	774.073
2830.3	645.546	823.438	860.117	801.431	860.117	889.46	916.969	948.146	924.305	861.951	940.81	915.135	860.117	902.297	889.46	819.77	830.774	832.608	874.788	858.283	827.106	828.94	850.947	871.12	810.6	827.106	788.593	772.312	841.777	841.777	810.6	788.593	775.756	751.914	794.095	764.752	786.759	784.925	781.257	748.247	770.254	816.102	794.095	706.066	805.099	766.586	762.918	764.752	739.077
2828.94	652.755	826.945	850.781	815.943	925.958	872.784	898.454	955.295	885.619	931.459	870.951	883.786	881.952	858.116	903.955	823.278	832.445	825.111	869.117	839.78	852.615	834.279	839.78	847.114	863.616	848.948	814.11	737.289	874.618	804.942	834.279	748.101	786.606	810.443	806.775	823.278	803.108	770.104	793.94	792.107	770.104	795.774	753.602	748.101	801.275	749.934	775.604	777.438	760.936
2827.57	647.128	848.782	823.117	835.95	856.115	852.449	947.776	944.11	931.277	914.778	901.946	865.281	856.115	863.448	859.782	857.948	810.285	850.616	802.952	830.45	872.614	841.449	879.947	843.283	843.283	839.616	793.786	722.446	839.616	830.45	813.951	758.954	810.285	797.452	797.452	760.788	758.954	713.124	802.952	736.956	735.122	784.619	768.12	742.455	740.622	764.454	713.124	740.622	834.116
2826.21	619.509	819.291	852.283	822.957	866.946	865.113	910.934	936.594	901.77	890.773	903.603	921.932	890.773	804.628	918.266	813.792	821.124	815.625	830.288	833.954	903.603	813.792	861.447	855.948	859.614	830.288	804.628	771.759	839.453	775.302	811.96	782.634	804.628	795.464	756.974	744.144	773.469	756.974	775.302	727.648	740.478	744.144	789.965	758.806	777.135	799.129	753.308	711.152	755.141
2824.84	624.885	800.806	842.954	819.131	866.777	914.422	905.259	929.082	850.284	940.077	885.102	919.919	866.777	844.786	943.742	874.107	852.117	897.929	842.954	859.447	842.954	831.959	853.949	852.117	866.777	868.609	782.481	756.914	881.437	811.801	795.309	808.136	756.826	754.994	760.491	738.501	758.659	767.821	740.333	776.984	742.166	808.136	773.319	751.329	798.974	789.811	727.506	760.491	756.826
2823.48	650.414	784.161	853.783	760.343	857.447	879.433	872.104	930.733	905.083	901.419	934.397	884.929	875.768	857.447	899.586	859.279	833.629	846.454	857.447	853.783	859.279	826.3	881.265	868.44	873.936	822.636	780.497	769.558	879.433	828.132	815.307	811.643	822.636	775	782.329	742.021	758.511	782.329	784.161	727.364	776.832	751.182	784.161	723.7	760.343	793.322	714.539	773.168	765.839
2822.11	639.296	780.344	857.28	767.522	844.457	901.243	890.252	945.206	908.57	888.42	914.065	895.747	882.925	857.28	873.766	886.588	862.775	826.139	862.775	882.925	879.261	866.439	816.98	813.317	864.607	842.625	813.317	785.86	875.598	791.335	820.644	793.167	796.831	787.672	762.026	774.849	787.672	773.017	793.167	785.84	743.709	802.326	716.232	730.886	774.849	780.344	798.662	745.54	749.204
2820.75	679.463	816.821	835.135	745.395	869.933	893.741	921.213	891.91	901.067	915.719	901.067	869.933	946.853	873.596	891.91	860.776	818.652	853.45	829.641	855.281	860.776	869.933	846.124	831.473	818.652	847.955	840.63	747.213	915.719	822.315	816.821	738.069	782.024	771.035	824.147	736.238	782.024	771.035	756.384	717.923	767.372	802.17	760.046	754.552	820.484	787.518	824.147	725.249	796.675
2819.38	646.371	802.013	813	834.973	873.425	856.946	926.527	932.02	911.878	926.527	953.993	889.905	886.243	897.229	889.905	851.452	858.777	871.594	875.256	908.216	822.155	822.155	860.608	818.493	845.959	822.155	813	745.202	897.229	829.479	858.777	802.013	785.533	778.209	785.533	770.885	767.223	781.871	756.236	776.378	776.378	774.547	792.858	741.587	776.378	769.054	763.56	781.871	783.702
2818.02	615.123	803.688	834.81	805.518	849.456	915.362	920.854	928.177	906.208	922.685	911.7	900.716	935.5	869.594	913.531	843.963	865.932	864.101	865.932	882.409	840.302	897.054	851.286	843.963	875.086	829.318	803.688	732.208	825.656	811.01	798.195	807.349	792.703	801.857	787.211	748.766	812.841	726.797	763.412	772.565	757.919	783.55	785.38	730.459	778.057	772.565	779.888	772.565	800.026
2816.65	655.271	863.933	885.897	755.941	809.022	858.442	949.96	953.621	955.451	902.371	860.272	885.897	917.014	847.46	887.728	790.718	882.237	860.272	871.254	874.915	858.442	880.406	902.371	849.29	830.986	891.388	781.566	746.674	924.335	792.549	840.138	841.969	809.022	823.665	765.093	770.584	816.343	759.602	750.45	796.209	735.807	805.361	752.281	713.843	781.566	816.343	763.263	759.602	765.093
2815.29	644.163	850.954	878.405	799.714	856.444	918.665	946.115	933.305	904.025	909.515	916.835	887.555	920.495	933.305	880.235	924.155	841.804	832.654	847.294	827.164	849.124	876.575	913.175	805.204	861.934	834.484	808.864	794.075	911.345	794.224	828.994	854.614	774.094	783.244	799.714	785.074	797.884	764.944	753.964	768.604	737.494	779.584	746.644	717.364	785.074	810.694	770.434	750.304	774.094
2813.92	645.867	816.025	898.359	837.981	817.855	852.618	978.864	929.464	911.167	898.359	949.59	889.211	839.811	870.915	878.233	845.299	825.173	828.833	885.552	891.041	819.684	870.915	823.344	856.277	858.107	865.426	806.877	781.079	889.211	814.195	806.877	797.729	803.217	737.35	773.943	788.58	828.833	746.498	748.328	783.091	827.003	792.24	768.454	762.965	748.328	801.388	779.432	777.602	762.965
2812.55	621.961	857.94	846.964	790.256	905.501	883.55	951.234	967.697	960.38	878.062	940.258	942.087	887.208	900.014	843.305	863.428	768.304	867.086	892.696	879.891	857.94	848.793	874.403	839.647	843.305	856.11	806.719	746.136	912.819	810.378	821.354	788.426	777.451	817.695	782.939	777.451	803.061	775.621	739.035	750.011	792.085	793.914	793.914	731.718	786.597	760.987	760.987	808.549	746.353
2811.19	647.444	801.075	887.035	799.246	866.917	824.851	951.048	907.154	907.154	874.233	941.904	872.404	907.154	887.035	883.378	846.799	821.194	861.43	896.18	887.035	866.917	848.628	854.115	870.575	855.943	859.601	808.391	788.022	837.654	799.246	801.075	812.049	799.246	854.115	759.01	764.497	748.036	779.128	738.891	802.904	764.497	775.47	760.839	773.641	766.325	795.588	779.128	773.641	748.036
2809.82	647.318	828.348	815.548	802.748	875.891	890.52	930.748	903.32	923.434	901.491	901.491	892.348	886.862	939.891	881.377	885.034	822.862	859.434	881.377	848.462	868.577	866.748	848.462	868.577	855.777	872.234	830.176	771.377	875.891	828.348	842.976	795.433	832.005	797.262	837.491	769.833	753.376	835.662	740.576	771.662	797.262	764.347	771.662	733.261	791.776	786.29	802.748	716.804	811.891
2808.45	654.505	824.53	839.156	804.419	864.751	915.941	897.659	914.113	899.487	861.094	868.407	844.64	915.941	908.628	872.064	877.548	820.873	895.831	872.064	870.235	861.094	884.861	837.327	883.033	851.953	857.438	806.247	789.475	839.156	808.076	833.671	806.247	784.309	797.106	786.137	797.106	791.622	791.622	786.137	762.37	800.763	808.076	722.149	736.775	804.419	767.855	835.499	753.229	780.652
2807.08	637.926	809.746	846.303	820.713	866.41	908.451	893.828	939.525	957.803	928.557	935.869	893.828	924.902	904.795	899.312	837.164	785.984	895.656	837.164	902.967	881.033	829.853	848.131	862.754	864.582	838.992	771.361	774.664	879.205	784.156	785.984	795.123	820.713	804.262	795.123	789.639	796.951	791.467	784.156	804.262	793.295	822.541	776.844	760.393	809.746	782.328	789.639	778.672	764.049
2805.72	619.527	868.068	877.206	804.105	857.103	906.446	921.066	964.927	957.616	932.031	906.446	886.344	908.274	891.826	833.346	871.723	816.898	857.103	902.791	897.309	902.791	858.931	884.516	915.584	840.656	853.448	826.036	814.684	900.964	847.966	796.795	796.795	818.726	831.518	824.208	809.588	809.588	793.14	773.038	791.313	741.97	820.553	807.76	762.073	787.658	762.073	752.935	822.381	767.555
2804.35	615.752	822.22	904.442	835.01	871.553	937.331	957.43	957.43	913.578	950.121	917.232	919.059	919.059	915.405	878.862	877.035	864.245	904.442	893.479	898.961	893.479	884.343	904.442	895.306	847.8	800.294	838.665	765.158	871.553	855.109	820.393	785.677	780.196	769.233	787.504	798.467	800.294	765.578	760.097	789.331	787.504	798.467	721.727	791.158	811.257	789.331	824.047	809.43	794.813
2802.98	664.955	834.847	853.115	812.926	944.455	906.092	948.109	966.377	933.494	953.589	935.321	924.36	875.037	889.651	895.132	898.785	907.919	880.517	889.651	853.115	876.864	865.903	853.115	940.802	882.344	851.288	814.753	808.818	895.132	822.06	809.272	803.792	812.926	796.485	761.775	811.099	825.713	738.027	780.043	798.311	818.406	827.54	796.485	750.815	747.161	798.311	838.501	770.909	767.256
2801.61	664.825	856.602	829.205	845.643	900.436	913.221	947.924	968.015	896.783	946.097	938.792	960.709	913.221	907.742	927.833	893.131	767.106	851.122	863.907	876.693	902.263	858.428	838.337	891.304	856.602	845.643	825.552	808.626	894.957	840.164	748.842	852.949	796.329	785.37	809.114	768.932	790.85	774.412	787.197	794.503	752.494	796.329	792.676	739.709	796.329	812.767	790.85	825.552	790.85
2800.24	651.913	830.869	909.391	823.565	876.522	880.174	927.652	955.043	887.478	878.348	953.217	907.565	885.652	889.304	942.261	882	863.739	894.782	903.913	882	878.348	894.782	905.739	883.826	883.826	801.652	803.478	802.956	891.13	850.956	819.913	834.522	850.956	838.174	785.217	814.435	819.913	801.652	803.478	799.826	757.826	814.435	759.652	750.522	808.956	779.739	779.739	759.652	810.782
2798.87	631.703	863.57	920.168	808.798	878.176	929.297	936.6	953.031	945.728	874.525	934.774	945.728	927.471	898.259	911.039	898.259	880.002	911.039	929.297	872.699	881.828	863.57	896.433	832.533	856.267	852.616	847.139	806.417	858.093	827.056	823.404	816.101	838.01	861.745	819.753	783.238	838.01	821.579	814.276	848.964	768.632	816.101	794.193	770.458	817.927	785.064	766.807	746.724	814.276
2797.5	624.278	836.021	898.084	845.148	856.1	971.099	936.417	947.369	940.067	921.814	901.735	878.005	954.67	859.751	918.163	892.608	870.703	919.988	898.084	909.036	916.338	894.433	881.656	870.703	834.196	868.878	870.703	808.051	861.576	810.466	814.117	797.688	843.323	786.736	770.308	768.482	781.26	744.753	825.069	794.038	777.609	848.799	786.736	772.133	801.339	750.229	783.085	788.561	770.308
2796.13	629.631	861.408	899.734	790.233	897.909	923.459	928.934	941.709	923.459	950.834	890.609	886.959	890.609	925.284	936.234	835.858	812.133	879.658	861.408	899.734	872.358	830.383	883.308	879.658	872.358	888.784	861.408	771.359	927.109	837.683	830.383	817.608	850.458	830.383	832.208	810.308	817.608	788.408	835.858	793.883	810.308	797.533	797.533	757.382	821.258	768.332	812.133	782.933	781.107
2794.76	631.333	857.591	908.681	830.221	926.928	894.084	952.473	915.98	961.596	930.577	963.421	937.876	853.941	917.805	914.155	819.273	802.851	857.591	866.714	943.35	903.207	908.681	894.084	875.837	874.013	846.643	824.747	767.525	946.999	819.273	811.974	797.377	799.202	830.221	848.467	817.448	813.799	753.585	832.046	784.604	791.903	742.637	786.429	755.41	841.169	799.202	784.604	810.15	804.676
2793.39	645.804	848.302	930.396	868.369	926.747	895.734	946.814	959.584	917.625	908.504	952.287	906.68	908.504	895.734	941.341	888.437	859.248	872.018	846.478	903.031	870.194	899.382	877.491	875.666	873.842	830.059	828.235	792.882	882.964	815.464	846.478	809.991	826.41	841.005	828.235	791.748	797.221	808.167	808.167	813.64	749.789	824.586	780.803	782.627	831.883	793.573	830.059	784.451	802.694
2792.02	669.389	853.608	877.319	857.256	901.031	941.158	970.341	959.397	917.446	959.397	941.158	924.742	877.319	871.848	952.101	904.679	831.721	857.256	917.446	891.911	831.721	915.622	893.735	915.622	897.383	849.96	808.009	823.7	919.27	813.481	840.84	808.009	806.185	875.495	806.185	769.706	802.538	802.538	791.594	769.706	809.833	760.587	818.953	787.946	789.77	808.009	762.411	789.77	793.418
2790.65	663.788	866.207	860.736	800.557	919.091	911.796	988.387	988.387	957.386	948.268	953.739	900.855	920.914	953.739	931.856	902.678	886.266	858.912	926.385	888.09	873.501	882.619	891.737	911.796	875.325	846.147	827.911	827.15	877.148	866.207	824.264	807.852	835.206	846.147	753.144	800.557	849.794	742.202	775.027	838.853	806.028	837.029	793.263	734.908	829.735	793.263	818.793	767.733	816.97
2789.28	685.537	800.401	886.093	831.396	902.502	928.028	986.371	977.255	955.376	968.139	962.669	907.972	873.33	913.442	955.376	897.032	864.214	867.861	860.568	858.745	876.977	886.093	929.851	873.33	880.623	851.452	833.219	848.84	931.674	904.325	847.805	765.759	835.042	814.987	800.401	794.931	805.871	824.103	794.931	818.633	782.169	833.219	791.285	725.648	814.987	842.335	807.694	820.457	800.401
2787.91	659.883	840.348	871.337	816.651	874.983	936.961	998.939	962.481	931.492	955.19	940.606	891.389	905.972	918.732	924.201	873.16	851.285	907.795	904.149	900.503	902.326	913.263	916.909	849.462	876.806	831.234	864.045	819.47	900.503	893.212	809.359	845.817	833.057	802.068	838.525	809.359	831.234	829.411	849.462	833.057	756.496	867.691	829.411	758.318	807.536	800.245	827.588	818.473	796.599
2786.54	659.754	798.266	918.552	849.297	889.392	942.245	1015.15	934.955	933.133	951.358	951.358	958.648	885.747	903.972	962.293	889.392	847.474	907.617	916.73	916.73	896.682	927.665	924.02	876.634	902.15	900.327	860.232	830.21	902.15	862.054	860.232	823.781	862.054	827.426	863.877	814.669	849.297	800.088	818.314	821.959	781.863	849.297	807.378	763.638	807.378	843.829	811.024	838.361	832.894
2785.16	648.692	841.842	885.574	845.486	911.084	898.329	978.505	1007.66	974.86	991.26	936.595	987.616	973.038	880.108	934.773	881.93	818.154	896.507	900.151	920.195	918.373	887.396	978.505	898.329	901.974	885.574	861.886	788.105	925.662	845.486	814.509	840.02	810.865	807.221	847.309	788.999	836.376	832.731	814.509	830.909	781.71	818.154	792.643	778.066	821.798	809.043	836.376	814.509	832.731
2783.79	659.496	823.459	954.63	856.252	848.965	914.55	1007.46	954.63	1012.93	960.095	932.768	980.135	1005.64	940.055	932.768	929.125	834.39	912.728	914.55	909.085	956.452	901.797	958.274	920.016	894.51	909.085	843.499	807.957	950.986	863.539	825.281	834.39	836.212	848.965	848.965	805.241	825.281	836.212	834.39	794.31	808.885	839.856	828.925	803.42	823.459	834.39	841.678	843.499	848.965
2782.42	655.725	830.584	903.443	825.12	897.978	965.372	908.907	990.873	972.658	941.693	976.301	948.979	939.872	943.515	1014.55	908.907	821.477	887.05	932.586	861.549	927.122	943.515	892.514	910.729	888.871	892.514	863.371	816.873	890.693	892.514	837.87	845.156	877.942	821.477	877.942	819.656	814.191	821.477	870.657	856.085	752.262	846.978	828.763	748.619	863.371	861.549	799.62	839.692	837.87
2781.05	641.028	877.771	934.225	830.422	892.34	952.436	919.656	965.184	976.11	990.679	985.216	952.436	983.395	925.119	961.542	914.193	886.876	888.697	936.046	905.087	877.771	916.014	921.477	956.078	875.95	892.34	854.097	865.85	903.266	906.908	854.097	808.569	899.624	835.886	843.17	839.528	815.853	875.95	819.496	812.211	797.642	868.665	819.496	775.789	826.78	834.064	817.675	788.537	806.748
2779.67	670.034	857.571	881.241	833.901	955.891	928.58	930.401	1005.05	955.891	928.58	975.92	954.071	924.939	932.222	919.477	901.269	857.571	899.448	948.608	914.014	914.014	881.241	939.505	883.062	903.09	870.316	792.024	829.23	941.325	915.835	897.628	839.364	881.241	810.232	835.722	804.77	801.128	850.288	790.204	806.59	799.307	861.213	817.515	817.515	877.599	826.618	837.543	826.618	855.75
2778.3	662.622	901.093	899.273	855.583	884.709	930.219	944.782	961.166	935.68	997.574	999.394	950.244	926.578	942.962	942.962	877.428	862.865	924.758	868.326	919.297	922.938	877.428	919.297	946.603	886.53	893.811	864.685	805.37	933.86	899.273	882.889	886.53	912.015	828.277	780.947	830.098	822.816	820.996	870.146	791.87	826.457	857.404	791.87	813.714	839.2	797.331	820.996	844.661	877.428
2776.93	666.133	859.056	924.577	844.496	926.397	959.158	960.978	1010.12	957.338	984.639	975.538	964.618	913.657	920.937	937.318	886.357	853.596	939.138	962.798	933.678	897.277	911.837	968.258	904.557	862.696	888.177	862.696	854.32	950.058	893.637	882.717	880.897	864.516	859.056	839.036	860.876	862.696	853.596	889.997	840.856	813.555	833.576	840.856	813.555	849.956	864.516	831.756	808.095	837.216
2775.55	676.92	815.216	940.774	798.839	944.413	980.807	977.167	953.512	980.807	931.675	986.266	969.889	895.282	951.692	955.331	949.872	871.626	948.053	960.79	971.708	966.249	928.036	999.004	926.216	889.823	880.724	840.692	835.92	966.249	882.544	867.987	809.757	884.364	862.528	877.085	858.888	833.413	818.855	877.085	804.298	847.97	860.708	853.429	802.478	849.79	838.872	853.429	860.708	806.118
2774.18	674.969	902.384	922.397	796.863	906.023	967.88	1000.63	971.518	982.434	982.434	971.518	951.506	966.061	931.493	956.964	898.746	891.468	911.481	926.035	938.771	871.456	933.313	987.892	942.409	876.914	938.771	869.636	888.48	946.048	876.914	875.094	847.805	864.178	893.288	904.204	844.166	831.431	844.166	882.372	840.527	860.54	849.624	818.695	818.695	811.418	831.431	842.347	902.384	847.805
2772.8	676.656	887.656	891.294	851.277	914.941	1004.07	1005.89	1013.16	960.415	951.32	954.958	964.053	980.423	973.148	1002.25	927.673	900.389	885.837	938.587	940.406	916.76	913.122	969.51	898.57	905.846	893.113	889.475	886.46	967.691	864.01	849.458	878.561	887.656	878.561	834.906	867.647	869.466	818.535	849.458	836.725	807.622	811.26	834.906	800.346	862.191	882.199	887.656	831.268	847.639
2771.43	701.984	912.943	982.05	867.478	945.678	1002.06	958.409	1012.97	943.86	996.599	976.595	994.781	954.771	1000.24	962.046	931.129	891.12	925.674	971.139	916.58	962.046	936.585	967.502	916.58	927.492	958.409	885.664	833.51	1029.33	892.938	871.115	894.757	898.394	896.576	858.385	832.924	862.022	816.557	863.841	840.199	825.65	860.203	831.106	820.194	911.125	838.38	869.297	871.115	843.836
2770.05	750.94	920.038	932.766	852.762	878.218	998.223	1018.22	1030.95	1025.5	985.495	981.859	990.95	916.401	1001.86	958.221	927.311	920.038	903.674	981.859	978.222	954.585	940.039	918.22	965.494	889.127	916.401	870.945	887.86	941.857	901.855	894.582	903.674	929.129	907.31	876.4	878.218	834.58	861.854	869.127	865.49	894.582	870.945	854.581	852.762	865.49	867.308	892.764	852.762	863.672
2768.68	732.614	898.043	936.219	847.142	948.944	959.852	1012.57	1023.48	990.756	1028.93	983.485	985.302	974.395	978.031	988.938	941.673	928.947	954.398	963.488	938.037	912.586	930.765	947.127	939.855	936.219	896.225	876.228	874.93	934.401	919.858	868.957	925.312	910.768	841.688	870.775	816.238	907.133	865.321	894.407	845.324	799.877	899.861	832.599	832.599	885.318	843.506	874.41	863.503	859.867
2767.3	668.857	921.496	956.029	866.969	899.685	963.299	1034.18	983.292	1016.01	1010.56	988.745	1030.55	977.84	985.11	1008.74	930.583	921.496	939.671	966.934	950.576	977.84	890.597	936.036	937.854	965.117	943.306	910.59	883.81	986.927	879.692	896.05	905.138	896.05	868.787	839.706	830.618	872.422	874.24	861.517	839.706	865.152	921.496	839.706	859.699	879.692	885.145	848.794	846.976	848.794
2765.93	668.726	901.326	904.961	874.069	914.047	959.477	1033.98	1039.43	986.734	1043.07	1053.97	966.745	963.111	1021.26	954.025	955.842	934.036	964.928	928.584	979.466	930.402	939.487	959.477	934.036	981.283	974.014	855.897	890.87	952.208	937.67	899.509	919.498	872.251	917.681	890.423	894.058	863.165	894.058	895.875	881.337	875.886	872.251	861.348	877.703	915.864	892.241	839.542	863.165	852.262
2764.55	694.031	881.165	933.853	866.63	977.457	930.22	972.007	973.824	1002.89	997.443	1026.51	1057.4	1013.79	1008.34	970.19	953.838	864.814	932.036	981.091	1011.98	986.542	908.418	961.106	988.358	970.19	972.007	901.15	907.02	970.19	941.121	928.403	919.319	877.531	892.066	961.106	897.517	884.799	861.18	888.432	848.462	877.531	892.066	886.616	817.576	935.67	864.814	839.378	915.685	835.744
2763.18	726.592	868.277	960.918	917.322	986.349	971.817	986.349	1031.76	1028.13	982.716	1059.01	1026.31	1009.96	988.165	1033.58	1000.88	895.525	986.349	975.45	960.918	970	933.671	993.615	999.064	922.772	930.038	897.341	906.81	980.899	897.341	957.285	920.955	875.543	900.974	910.056	879.176	891.892	888.259	871.91	888.259	808.334	915.506	850.113	841.03	897.341	880.993	851.929	857.379	857.379
2761.8	722.818	900.798	955.282	877.188	922.591	987.972	1044.27	1058.8	1031.56	993.42	1007.95	1013.4	989.788	995.236	1004.32	946.201	895.35	986.156	948.017	984.34	969.811	977.075	1000.68	986.156	987.972	902.614	908.062	890.25	997.053	917.143	931.672	926.224	906.246	889.901	882.637	920.775	893.533	857.211	897.166	848.13	864.475	917.143	913.511	840.866	909.879	904.43	897.166	864.475	889.901
2760.42	748.097	929.674	933.306	906.069	1007.75	1036.8	1038.62	1045.88	1004.12	1018.65	1025.91	969.621	1044.07	1018.65	998.673	942.384	906.069	991.41	1007.75	946.016	955.095	946.016	1005.94	951.463	958.726	987.779	929.674	871.88	973.253	918.779	942.384	927.858	924.227	935.121	909.701	904.253	873.385	882.464	893.359	858.859	886.096	909.701	877.017	824.359	877.017	900.622	884.28	895.174	915.148
2759.05	700.75	978.508	949.462	865.953	1042.05	994.847	1018.45	1072.91	1002.11	1049.31	1052.94	980.324	1002.11	1038.42	1023.89	954.908	965.801	980.324	989.401	989.401	931.308	983.955	978.508	1038.42	1013	956.723	896.815	953.37	982.139	931.308	936.754	936.754	904.076	911.338	907.707	889.553	860.507	887.738	920.415	882.291	898.63	893.184	896.815	818.752	934.939	938.569	929.492	920.415	871.399
2757.67	718.764	931.126	1016.43	887.564	989.207	972.872	992.838	1076.33	1038.21	1069.07	1072.7	1001.91	1054.55	1010.99	1049.1	998.283	900.27	1009.17	981.947	998.283	991.023	972.872	1010.99	1009.17	991.023	1000.1	918.42	974.93	1018.25	927.495	927.495	914.79	972.872	920.235	976.502	911.16	927.495	882.119	894.824	905.715	874.859	894.824	883.934	834.927	969.242	856.708	974.687	927.495	891.194
2756.29	753.102	943.646	1023.49	954.535	1014.42	1023.49	1056.16	1067.05	1032.57	1101.53	1068.86	1083.38	1007.16	1059.79	990.829	987.199	925.499	987.199	994.458	1008.98	1001.72	1019.86	970.867	992.643	1016.23	938.202	952.72	894.86	1027.12	978.126	967.238	941.832	929.129	929.129	958.164	907.352	901.908	903.723	903.723	896.464	910.982	920.055	861.985	847.467	950.905	901.908	945.461	920.055	889.205
2754.91	716.668	983.377	1012.41	918.061	1006.96	963.42	1055.95	1066.84	1012.41	1097.68	1048.69	1046.88	1021.48	1014.22	1081.35	979.749	952.534	972.491	1046.88	997.892	1006.96	1012.41	968.863	1012.41	987.006	987.006	985.192	916.42	1046.88	996.078	974.306	938.019	905.36	925.318	1006.96	925.318	934.39	910.803	947.09	945.276	910.803	938.019	919.875	854.559	954.348	898.103	914.432	943.462	928.947
2753.53	721.97	966.859	1024.91	930.579	959.603	1064.81	1086.58	1035.79	1012.21	1063	1106.54	1055.74	1024.91	1003.14	1026.72	952.347	948.719	1004.95	1053.93	994.069	1037.6	1046.67	1024.91	1046.67	974.115	970.487	994.069	979.7	999.511	936.021	955.975	975.929	972.301	926.951	965.045	917.881	966.859	916.067	930.579	937.835	896.113	965.045	876.159	861.647	1001.33	957.789	903.369	923.323	932.393
2752.16	700.065	950.347	1033.77	946.72	1059.17	1039.22	1086.37	1046.47	1057.35	1055.54	1041.03	1046.47	1046.47	1008.38	1030.15	1013.82	964.856	1002.94	1015.64	1030.15	1033.77	1031.96	1039.22	1013.82	979.365	979.365	1026.52	935.95	1048.28	963.043	981.179	955.788	968.484	999.316	923.143	932.211	961.229	883.243	906.82	926.77	932.211	919.515	926.77	879.615	955.788	964.856	886.87	939.465	963.043
2750.78	723.501	1010	1039.01	917.522	1028.13	1031.76	1116.98	1106.1	1113.36	1078.9	1115.17	1077.09	1042.64	1068.02	1013.63	982.8	950.161	1046.27	1020.88	1026.32	1048.08	1089.78	1049.89	1037.2	1008.19	1002.75	984.614	997.38	1022.69	979.174	935.655	977.361	913.896	953.788	933.842	939.282	926.589	986.427	913.896	932.028	935.655	975.547	937.468	890.323	946.535	950.161	884.883	961.041	968.294
2749.4	746.927	997.112	1000.74	969.918	1051.5	1080.51	1129.46	1075.07	1095.01	1026.12	1078.69	1131.27	1053.31	1029.74	1104.07	1037	971.731	1026.12	1006.18	1040.62	1029.74	1029.74	1042.43	1026.12	1015.24	1026.12	991.673	935.51	1049.69	993.486	980.795	937.285	991.673	939.098	1006.18	978.982	944.537	966.292	980.795	931.846	939.098	982.608	946.35	886.523	988.047	922.781	930.033	951.788	955.414
2748.02	779.407	917.163	1078.48	967.915	998.729	1056.73	1100.23	1118.36	1083.92	1089.36	1094.8	1085.73	1111.11	1067.61	1089.36	1067.61	984.228	1065.79	1069.42	1042.23	991.479	1034.98	1054.92	1082.11	1060.36	1033.17	1015.04	951.61	1062.17	971.54	980.603	1004.17	1004.17	962.478	987.854	953.415	966.103	986.041	940.727	982.416	966.103	967.915	962.478	913.538	993.291	953.415	967.915	964.29	971.54
2746.64	737.574	993.097	1016.66	947.791	1047.46	1089.14	1080.08	1085.52	1096.39	1054.71	1069.21	1065.59	1081.9	1074.65	1051.09	993.097	962.289	1045.65	1051.09	1074.65	1058.34	1029.34	1047.46	1078.27	1083.71	1045.65	989.473	965.89	1063.77	1003.97	989.473	985.848	962.289	942.355	971.35	984.036	933.294	1000.35	989.473	984.036	964.101	1003.97	973.163	915.171	953.228	945.979	960.477	998.534	1036.59
2745.26	764.607	972.972	1032.76	985.655	1025.52	1097.99	1114.3	1183.15	1123.36	1141.48	1139.66	1049.07	1052.69	1030.95	1078.06	1036.39	1052.69	1061.75	1052.69	1067.19	1056.32	1047.26	1087.12	1087.12	1045.45	1025.52	987.467	920.37	1043.63	1032.76	1014.65	989.279	962.101	980.22	1020.08	991.091	985.655	1011.02	980.22	980.22	956.665	1000.15	985.655	898.686	963.913	905.933	962.101	965.725	980.22
2743.88	766.269	1045.24	1057.92	936.551	1032.56	1076.04	1088.72	1135.82	1134.01	1128.57	1130.38	1106.83	1057.92	1050.68	1061.55	1103.21	1063.36	1061.55	1066.98	1065.17	1077.85	1079.66	1081.47	1094.15	1094.15	1045.24	972.782	978.12	1079.66	1003.58	1023.5	1005.39	1018.07	1018.07	1038	989.085	981.839	967.347	1012.63	1003.58	970.97	1018.07	956.478	963.724	1014.45	1021.69	999.954	927.494	994.52
2742.5	784.231	1030.55	1057.72	1010.63	1043.23	1050.47	1151.9	1122.92	1128.35	1180.87	1126.54	1066.77	1075.83	1092.13	1117.48	1054.09	1021.49	1064.96	1081.26	1068.58	1083.07	1066.77	1070.39	1046.85	1030.55	1003.38	996.136	1003.25	1081.26	1005.19	1026.54	956.291	1010.63	988.892	1017.87	1017.87	1028.74	999.759	985.269	970.78	974.402	981.647	1001.57	938.179	1030.55	1001.57	999.759	1007	970.78
2741.12	805.807	1097.35	1006.81	990.509	1050.27	1088.29	1169.78	1169.78	1129.94	1175.21	1186.08	1131.75	1131.75	1122.7	1178.83	1135.37	1037.59	1086.48	1104.59	1070.18	1111.83	1081.05	1097.35	1084.67	1115.45	1046.64	1041.21	1048.29	1142.62	1066.56	1077.15	1012.24	1073.81	1033.97	1052.08	999.563	1023.1	1015.86	1044.83	981.455	945.239	976.022	1014.05	945.239	1021.29	1017.67	1012.24	941.617	1006.81
2739.74	802.028	1066.35	1097.13	990.315	1126.1	1098.94	1136.96	1151.44	1174.98	1198.52	1155.07	1100.75	1136.96	1095.32	1135.15	1095.32	993.936	1107.99	1120.67	1051.87	1091.7	1109.8	1079.03	1115.24	1089.89	1037.39	974.021	1006.41	1089.89	1071.79	1092.42	1042.82	1046.44	1006.61	993.936	1017.47	1068.16	1041.01	1039.2	1004.8	979.452	1046.44	1046.44	972.211	1004.8	1022.9	999.367	1030.14	1001.18
2738.36	791.011	1022.7	1098.73	1008.22	1089.68	1160.27	1145.79	1176.56	1169.32	1169.32	1201.9	1143.98	1086.06	1100.54	1154.84	1060.71	1089.68	1109.59	1109.59	1111.4	1120.45	1118.64	1125.88	1158.46	1071.58	1051.66	1046.23	1047.81	1125.88	1105.97	1102.12	1051.66	1053.47	1040.8	1078.82	1002.79	1046.23	966.59	1013.65	972.02	1013.65	1044.42	1002.79	957.539	1051.66	1037.18	988.311	1058.9	1015.46
2736.97	816.192	1047.84	1098.51	980.879	1096.7	1096.7	1154.61	1178.14	1163.66	1212.53	1118.42	1143.76	1132.9	1107.56	1149.18	1120.23	1033.36	1071.37	1091.27	1163.66	1087.65	1154.61	1160.04	1138.33	1127.47	1107.56	1065.94	1103.68	1140.14	1111.18	1103.94	1067.75	1094.89	1049.65	1027.93	1026.12	1047.84	1055.08	1096.7	1042.41	1017.07	1042.41	1042.41	964.591	1076.79	1035.17	1053.27	1029.74	991.737
2735.59	844.983	1118.2	1116.39	1016.87	1069.35	1127.25	1161.63	1237.62	1215.91	1165.24	1139.91	1203.24	1136.29	1177.91	1156.2	1118.2	1072.97	1096.49	1136.29	1139.91	1100.11	1109.15	1147.15	1130.87	1143.53	1114.58	1071.16	1052.76	1127.25	1096.49	1082.01	1069.35	1105.53	1078.39	1031.35	1024.11	1091.06	1045.82	1038.59	1027.73	1006.02	1118.2	1056.68	986.115	1100.11	1123.63	1071.16	1080.2	1040.4
2734.21	779.692	1051.05	1193.96	1031.15	1103.51	1157.78	1166.82	1215.67	1172.25	1199.39	1228.33	1175.87	1130.64	1174.06	1159.59	1123.41	1114.36	1134.26	1130.64	1159.59	1125.22	1159.59	1170.44	1146.93	1127.03	1065.52	1034.77	1052.52	1170.44	1043.81	1101.7	1061.9	1063.71	1103.51	1063.71	1038.38	1089.04	1047.43	1058.28	1074.56	1076.37	1090.85	1054.66	985.922	1143.31	1103.51	1056.47	1056.47	1047.43
2732.83	817.522	1137.66	1128.61	1052.65	1143.08	1186.49	1215.43	1269.69	1260.65	1197.34	1229.9	1191.92	1164.79	1222.67	1202.77	1112.34	1092.44	1172.02	1123.19	1153.94	1179.26	1177.45	1213.62	1148.51	1148.51	1083.4	1144.89	1077.6	1190.11	1105.1	1105.1	1130.42	1153.94	1090.63	1097.87	1052.65	1096.06	1039.99	1072.54	1085.21	1079.78	1096.06	1088.82	996.581	1059.88	1094.25	1083.4	1032.75	1050.84
2731.45	826.403	1146.48	1166.37	1065.1	1155.52	1142.86	1218.81	1274.87	1173.6	1224.23	1229.66	1188.07	1204.34	1207.96	1191.68	1135.63	1135.63	1148.28	1189.88	1151.9	1180.83	1179.03	1189.88	1135.63	1171.79	1115.73	1135.63	1090.02	1182.64	1139.24	1056.06	1124.78	1092.23	1113.93	1119.35	1135.63	1099.46	1094.03	1086.8	1099.46	1052.44	1112.12	1072.33	1034.36	1159.13	1097.65	1079.57	1050.64	1086.8
2730.06	858.785	1157.1	1180.6	1045.01	1155.29	1211.34	1249.31	1280.04	1233.03	1261.96	1243.88	1162.52	1202.3	1202.3	1196.87	1139.02	1151.68	1211.34	1240.27	1193.26	1186.03	1195.07	1216.76	1191.45	1202.3	1175.18	1099.24	1118.7	1225.8	1124.56	1095.63	1157.1	1187.83	1110.09	1106.48	1064.89	1144.44	1128.17	1090.2	1131.79	1110.09	1117.32	1113.71	1079.36	1084.78	1102.86	1090.2	1110.09	1070.32
2728.68	835.118	1153.26	1173.14	1064.68	1133.37	1193.03	1234.6	1290.64	1259.91	1256.29	1176.76	1230.98	1216.52	1250.87	1241.83	1158.68	1122.53	1171.33	1207.49	1196.64	1225.56	1140.6	1203.87	1194.83	1207.49	1174.95	1138.8	1134.71	1171.33	1153.26	1136.99	1086.38	1136.99	1115.3	1164.1	1099.03	1140.6	1115.3	1126.14	1113.49	1135.18	1183.99	1089.99	1050.22	1129.76	1099.03	1133.37	1097.22	1129.76
2727.3	836.761	1165.68	1178.33	1129.54	1187.37	1239.78	1257.85	1275.93	1277.73	1299.42	1237.97	1192.79	1254.24	1266.89	1268.7	1189.18	1156.65	1247.01	1207.25	1256.05	1243.39	1205.44	1265.08	1270.5	1214.48	1167.49	1160.26	1156.14	1248.82	1192.79	1142.19	1167.49	1140.38	1162.07	1147.61	1077.13	1131.34	1118.69	1078.93	1149.42	1160.26	1174.72	1111.46	1098.81	1124.12	1133.15	1084.36	1158.45	1122.31
2725.91	840.211	1214.24	1212.43	1136.54	1212.43	1228.7	1279.29	1293.74	1228.7	1304.59	1275.68	1237.73	1259.41	1252.19	1243.15	1208.82	1172.68	1190.75	1264.83	1273.87	1264.83	1212.43	1250.38	1203.4	1244.96	1165.45	1161.84	1159.5	1248.57	1210.63	1183.52	1181.72	1212.43	1197.98	1165.45	1160.03	1151	1178.1	1122.09	1165.45	1113.05	1225.08	1118.47	1094.98	1185.33	1140.16	1091.37	1158.23	1134.74
2724.53	876.178	1201.36	1230.26	1102	1183.29	1233.87	1259.17	1354.91	1300.72	1270.01	1300.72	1248.33	1194.13	1214	1275.43	1271.81	1172.45	1232.07	1271.81	1237.49	1221.23	1224.84	1316.98	1226.65	1235.68	1271.81	1232.07	1168.27	1271.81	1204.97	1159.81	1179.68	1159.81	1138.13	1188.71	1167.03	1167.03	1210.39	1188.71	1152.58	1148.97	1201.36	1152.58	1096.58	1190.52	1214	1172.45	1123.68	1188.71
2723.15	906.711	1244.47	1264.34	1096.36	1217.38	1269.76	1273.37	1401.61	1300.46	1351.04	1331.17	1266.14	1246.28	1302.27	1318.52	1304.07	1154.16	1264.34	1222.8	1307.69	1280.59	1233.63	1237.25	1224.6	1280.59	1286.01	1204.73	1240.25	1233.63	1222.8	1213.76	1195.7	1264.34	1233.63	1231.83	1220.99	1211.96	1210.15	1215.57	1165	1188.48	1201.12	1145.13	1087.33	1215.57	1186.67	1175.83	1199.32	1179.45
2721.76	897.504	1204.5	1291.18	1132.26	1227.97	1255.06	1325.49	1368.83	1332.71	1345.35	1334.52	1273.12	1303.82	1267.7	1318.27	1264.09	1200.89	1289.37	1298.4	1276.73	1321.88	1311.04	1291.18	1265.9	1285.76	1251.45	1170.19	1221.92	1262.28	1237	1208.11	1208.11	1256.87	1238.81	1235.2	1217.14	1218.94	1193.66	1188.25	1171.99	1211.72	1235.2	1204.5	1139.49	1164.77	1211.72	1218.94	1251.45	1153.93
2720.38	875.663	1198.85	1328.84	1151.9	1247.59	1267.45	1328.84	1370.37	1278.29	1363.14	1355.92	1305.37	1298.15	1285.51	1305.37	1274.68	1159.12	1303.56	1355.92	1296.34	1299.95	1301.76	1294.54	1292.73	1310.79	1299.95	1289.12	1216.23	1289.12	1224.12	1229.54	1271.06	1267.45	1229.54	1258.43	1283.7	1242.18	1262.04	1225.93	1166.35	1202.46	1240.37	1240.37	1110.38	1283.7	1233.15	1272.87	1184.4	1182.6
2718.99	897.153	1306.92	1339.41	1122.79	1287.06	1299.7	1352.05	1371.9	1287.06	1337.61	1409.81	1362.88	1312.33	1339.41	1299.7	1361.07	1256.37	1343.02	1341.22	1361.07	1395.37	1287.06	1341.22	1324.97	1350.24	1305.11	1281.65	1244.84	1290.67	1314.14	1279.84	1164.31	1270.82	1287.06	1290.67	1227.49	1213.05	1214.86	1252.76	1185.97	1213.05	1245.54	1276.23	1173.34	1231.1	1247.35	1249.15	1205.83	1249.15
2717.61	960.144	1299.44	1283.2	1169.5	1310.27	1359	1387.88	1413.14	1368.02	1348.17	1357.2	1366.22	1380.66	1396.9	1382.46	1342.76	1230.86	1326.51	1362.61	1313.88	1330.12	1299.44	1400.51	1349.98	1368.02	1349.98	1342.76	1327.58	1368.02	1279.59	1310.27	1252.52	1259.74	1268.76	1268.76	1245.3	1263.35	1303.05	1230.86	1230.86	1211.01	1250.71	1266.96	1238.08	1290.42	1257.93	1274.18	1229.06	1241.69
2716.22	952.738	1351.52	1317.23	1194.53	1337.08	1358.73	1412.87	1429.11	1420.09	1382.19	1429.11	1447.15	1306.41	1329.86	1421.89	1340.69	1263.1	1335.28	1371.37	1385.8	1356.93	1378.58	1396.63	1337.08	1340.69	1338.89	1304.6	1323.68	1396.63	1284.75	1293.78	1273.93	1250.47	1299.19	1282.95	1286.56	1299.19	1324.45	1254.08	1266.71	1228.82	1266.71	1311.82	1225.21	1300.99	1277.54	1255.88	1297.38	1284.75
2714.84	974.2	1298.93	1401.77	1235.79	1320.58	1389.14	1372.9	1497.38	1418	1477.54	1457.69	1376.51	1390.94	1369.29	1389.14	1385.53	1327.8	1396.35	1401.77	1421.61	1349.45	1376.51	1367.49	1344.04	1340.43	1335.02	1336.82	1258.44	1446.87	1345.84	1329.6	1353.06	1325.99	1288.11	1325.99	1293.52	1380.12	1288.11	1311.56	1266.46	1248.42	1291.72	1275.48	1264.66	1320.58	1356.66	1297.13	1315.17	1307.95
2713.45	1008.28	1327.54	1369.02	1222.92	1332.95	1367.22	1410.51	1489.87	1439.37	1475.44	1452	1453.8	1426.74	1406.9	1457.41	1352.79	1286.05	1415.92	1437.57	1421.33	1405.1	1405.1	1378.04	1424.94	1399.69	1424.94	1322.13	1324.89	1424.94	1370.83	1343.77	1363.61	1399.69	1341.97	1305.89	1322.13	1323.93	1363.61	1379.85	1309.5	1323.93	1376.24	1293.27	1284.25	1323.93	1322.13	1331.15	1309.5	1314.91
2712.06	1008.08	1336.3	1388.59	1246.13	1339.9	1431.87	1453.51	1507.62	1522.04	1462.53	1487.78	1430.07	1455.32	1417.45	1451.71	1406.63	1363.35	1421.05	1473.35	1466.14	1482.37	1469.74	1444.5	1460.73	1361.54	1412.04	1307.44	1369.68	1444.5	1415.64	1354.33	1356.13	1379.58	1343.51	1403.02	1368.76	1316.46	1334.49	1374.17	1302.03	1327.28	1386.79	1298.42	1282.19	1350.72	1359.74	1366.95	1302.03	1330.89
2710.68	1027.72	1382.91	1433.4	1294.56	1411.76	1355.87	1446.02	1534.36	1509.12	1464.05	1519.94	1501.91	1456.84	1446.02	1447.82	1406.35	1409.96	1474.87	1514.53	1456.84	1469.46	1487.49	1482.08	1469.46	1442.41	1453.23	1437	1401.83	1500.11	1431.59	1377.5	1352.26	1408.15	1361.28	1364.88	1327.02	1337.84	1388.32	1363.08	1319.81	1345.05	1409.96	1355.87	1260.31	1373.9	1417.17	1402.74	1327.02	1334.23
2709.29	1072.58	1377.23	1445.73	1261.86	1375.43	1474.58	1496.21	1528.66	1505.22	1564.71	1523.25	1510.63	1498.01	1476.38	1460.16	1476.38	1418.69	1481.79	1474.58	1481.79	1490.8	1470.97	1528.66	1498.01	1479.98	1436.72	1440.33	1396.12	1537.67	1429.51	1436.72	1380.84	1415.09	1393.46	1429.51	1359.21	1352	1375.43	1341.18	1395.26	1357.4	1389.85	1379.04	1371.82	1451.14	1440.33	1422.3	1361.01	1447.54
2707.9	1061.56	1355.33	1456.26	1295.86	1474.29	1510.33	1562.6	1587.83	1494.11	1517.54	1557.19	1528.36	1519.34	1544.58	1515.74	1416.61	1420.22	1443.65	1524.75	1459.87	1533.76	1535.57	1510.33	1506.73	1504.93	1449.05	1450.86	1439.06	1501.32	1418.42	1436.44	1405.8	1443.65	1431.03	1367.95	1380.57	1378.76	1427.43	1447.25	1434.64	1369.75	1409.4	1409.4	1373.36	1400.39	1499.52	1409.4	1380.57	1382.37
2706.52	1115.41	1392.91	1531.66	1340.65	1445.17	1513.64	1535.26	1610.95	1585.72	1567.7	1565.9	1573.11	1542.47	1537.07	1549.68	1481.21	1427.15	1499.23	1533.46	1562.29	1544.27	1547.88	1560.49	1605.54	1446.97	1540.67	1437.96	1482	1492.02	1423.54	1418.14	1466.79	1474	1455.98	1459.58	1445.17	1416.34	1446.97	1425.35	1501.03	1416.34	1418.14	1475.8	1400.12	1464.99	1459.58	1448.77	1439.76	1501.03
2705.13	1104.38	1484.52	1554.78	1356.6	1513.34	1513.34	1533.16	1601.62	1536.76	1605.23	1601.62	1637.65	1569.19	1585.41	1583.61	1500.73	1482.72	1498.93	1502.53	1524.15	1543.97	1587.21	1576.4	1592.61	1477.31	1515.15	1462.9	1535.72	1538.57	1475.51	1425.07	1489.92	1500.73	1515.15	1500.73	1507.94	1500.73	1484.52	1448.49	1479.11	1453.89	1507.94	1443.08	1381.83	1491.72	1477.31	1425.07	1457.49	1470.11
2703.74	1060.93	1464.41	1595.9	1412.18	1498.64	1523.85	1545.47	1673.36	1543.67	1613.92	1628.33	1630.13	1617.52	1558.08	1577.89	1586.9	1422.99	1586.9	1561.68	1624.72	1572.49	1581.49	1640.94	1667.95	1543.67	1574.29	1500.44	1517.37	1583.3	1495.03	1478.82	1547.27	1541.87	1484.23	1538.26	1491.43	1505.84	1529.26	1466.21	1487.83	1509.44	1527.46	1507.64	1422.99	1552.67	1511.25	1523.85	1498.64	1480.62
2702.35	1098.55	1510.95	1550.57	1417.3	1559.57	1597.39	1662.22	1662.22	1600.99	1611.8	1581.18	1617.2	1582.99	1584.79	1633.41	1550.57	1500.14	1573.98	1642.41	1642.41	1593.79	1563.18	1646.02	1669.43	1595.59	1564.98	1541.56	1553.06	1629.81	1532.56	1564.98	1503.75	1503.75	1523.56	1512.75	1536.16	1510.95	1505.55	1555.97	1494.74	1501.95	1539.76	1516.35	1440.71	1606.4	1575.78	1482.14	1530.76	1543.37
2700.96	1100.13	1532.26	1651.1	1413.42	1570.07	1586.28	1688.91	1714.11	1681.7	1661.9	1663.7	1665.5	1604.28	1633.09	1606.08	1571.87	1537.66	1652.9	1629.49	1620.49	1679.9	1600.68	1685.31	1688.91	1564.67	1600.68	1573.67	1522.11	1615.08	1602.48	1589.88	1575.47	1609.68	1544.86	1561.07	1546.66	1566.47	1514.25	1528.66	1508.85	1568.27	1579.07	1544.86	1447.63	1615.08	1562.87	1492.65	1566.47	1521.46
2699.57	1171.92	1557.16	1605.77	1422.15	1598.57	1602.17	1704.78	1747.98	1695.78	1677.77	1753.38	1683.17	1643.57	1661.57	1668.77	1611.17	1557.16	1609.37	1681.37	1672.37	1710.18	1634.57	1666.97	1674.17	1643.57	1602.17	1580.56	1620.79	1659.77	1670.57	1623.77	1587.77	1684.98	1593.17	1560.76	1555.36	1611.17	1575.16	1510.36	1526.56	1584.16	1620.17	1600.37	1449.15	1612.97	1639.97	1573.36	1562.56	1602.17
2698.19	1178.89	1619.85	1619.85	1479.46	1600.05	1645.05	1720.64	1726.04	1697.24	1742.24	1783.64	1670.25	1668.45	1738.64	1697.24	1711.64	1576.65	1670.25	1711.64	1736.84	1697.24	1708.04	1686.44	1711.64	1655.85	1677.45	1619.85	1685.23	1659.45	1700.84	1616.25	1628.85	1639.65	1646.85	1612.65	1632.45	1592.85	1641.45	1547.86	1592.85	1609.05	1634.25	1587.45	1436.27	1562.26	1610.85	1603.65	1594.65	1591.05
2696.8	1180.46	1678.92	1677.12	1475.57	1628.53	1669.92	1741.9	1729.3	1731.1	1770.69	1795.88	1776.09	1713.11	1713.11	1704.11	1743.7	1601.54	1677.12	1767.09	1675.32	1741.9	1702.31	1720.3	1702.31	1729.3	1700.51	1599.74	1686.66	1759.89	1675.32	1648.32	1669.92	1700.51	1653.72	1650.12	1579.94	1624.93	1619.53	1646.52	1581.74	1619.53	1626.73	1585.34	1567.35	1592.54	1720.3	1594.34	1632.13	1644.73
2695.41	1234.2	1653.4	1746.95	1459.09	1657	1674.99	1800.93	1808.12	1709.17	1757.75	1707.37	1764.94	1723.56	1752.35	1759.55	1660.59	1631.81	1701.97	1757.75	1772.14	1725.36	1754.15	1727.16	1777.54	1682.18	1633.61	1680.39	1760.06	1748.75	1665.99	1662.39	1653.4	1680.39	1637.21	1669.59	1631.81	1653.4	1674.99	1640.8	1682.18	1606.62	1687.58	1644.4	1594.03	1658.8	1701.97	1674.99	1705.57	1692.98
2694.02	1235.76	1649.48	1737.62	1507.37	1699.84	1681.85	1825.76	1829.35	1732.22	1771.79	1777.19	1811.37	1708.84	1743.01	1798.77	1717.83	1645.88	1694.45	1849.14	1777.19	1836.55	1805.97	1784.38	1840.15	1685.45	1717.83	1662.07	1720.11	1723.23	1734.02	1726.82	1674.66	1755.6	1638.68	1663.87	1663.87	1656.67	1647.68	1667.46	1721.43	1631.49	1698.04	1635.09	1636.89	1723.23	1690.85	1698.04	1707.04	1624.29
2692.63	1275.08	1672.53	1710.3	1530.46	1701.31	1731.88	1832.59	1832.59	1769.65	1854.17	1793.03	1798.42	1749.86	1758.86	1830.79	1749.86	1676.13	1760.65	1802.02	1757.06	1809.21	1757.06	1807.41	1809.21	1793.03	1807.41	1688.72	1746.71	1755.26	1742.67	1710.3	1697.71	1746.27	1737.28	1692.31	1712.1	1692.31	1704.9	1710.3	1643.76	1685.12	1733.68	1670.73	1620.38	1737.28	1730.08	1746.27	1699.51	1683.32
2691.24	1262.24	1738.73	1706.37	1587.69	1726.15	1738.73	1830.43	1869.99	1812.45	1807.06	1868.19	1855.61	1810.66	1816.05	1834.03	1754.92	1702.77	1803.46	1821.44	1803.46	1817.85	1789.08	1817.85	1861	1828.64	1756.71	1747.72	1767.91	1834.03	1774.69	1675.8	1724.35	1729.74	1706.37	1731.54	1783.68	1760.31	1742.33	1758.51	1661.42	1731.54	1715.36	1726.15	1686.59	1717.16	1758.51	1731.54	1724.35	1715.36
2689.85	1267.39	1813.9	1813.9	1587.38	1767.15	1740.19	1871.42	1927.15	1918.16	1857.04	1866.03	1839.06	1889.4	1884.01	1844.46	1786.93	1711.43	1804.91	1864.23	1824.68	1857.04	1839.06	1876.82	1909.17	1846.25	1772.55	1750.98	1799.89	1848.05	1779.74	1810.3	1738.39	1790.53	1810.3	1821.09	1731.2	1752.77	1761.76	1767.15	1698.84	1761.76	1745.58	1774.35	1738.39	1752.77	1763.56	1781.54	1794.12	1740.19
2688.45	1263.55	1800.96	1847.69	1642.79	1732.66	1853.08	1842.3	1955.53	1921.38	1905.2	1881.84	1880.04	1887.23	1901.61	1860.27	1786.58	1727.27	1804.55	1874.65	1876.45	1869.26	1874.65	1948.34	1926.77	1851.28	1833.31	1793.77	1788.72	1889.03	1802.76	1824.32	1718.28	1845.89	1797.36	1793.77	1765.01	1790.17	1774	1782.98	1797.36	1747.04	1729.06	1788.38	1662.56	1817.13	1791.97	1831.51	1734.46	1738.05
2687.06	1290.25	1832.95	1861.7	1629.89	1827.56	1788.03	1908.42	1929.99	1929.99	1962.34	1899.44	1915.61	1841.94	1894.05	1897.64	1822.17	1714.35	1879.67	1929.99	1926.39	1921	1894.05	1949.76	1938.97	1858.11	1791.62	1793.42	1849.43	1888.66	1856.31	1838.34	1802.4	1879.67	1838.34	1825.76	1825.76	1786.23	1836.54	1865.3	1831.15	1761.07	1782.63	1861.7	1674.81	1886.86	1829.36	1820.37	1836.54	1823.97
2685.67	1306.17	1855.95	1904.46	1622.38	1864.93	1906.25	1958.36	2001.48	1931.41	1970.93	1960.15	1965.54	1969.14	1877.51	1893.68	1821.81	1803.84	1906.25	1954.76	1947.58	1926.02	1940.39	2015.85	2053.58	1888.29	1861.34	1850.56	1879.58	1927.81	1922.42	1846.96	1843.37	1854.15	1924.22	1893.68	1861.34	1805.64	1832.59	1839.78	1805.64	1832.59	1827.2	1864.93	1717.6	1949.37	1830.79	1893.68	1839.78	1881.1
2684.28	1343.64	1850.19	1869.95	1717.27	1909.47	1907.68	1891.51	2065.75	1968.75	1993.9	1993.9	1952.58	1943.6	1918.45	1959.77	1929.23	1787.32	1961.56	1992.1	1927.43	1972.34	1983.12	1970.55	1999.29	1927.43	1895.1	1925.64	1886.36	1929.23	1902.29	1877.14	1900.49	1905.88	1887.92	1886.12	1907.68	1851.99	1889.71	1857.38	1869.95	1889.71	1844.8	1904.08	1765.77	1931.03	1943.6	1869.95	1837.62	1891.51
2682.89	1352.35	1900.12	1939.63	1619.95	1867.79	1882.16	1962.98	2007.87	2043.79	2031.22	2050.98	1982.73	2000.69	1936.04	2018.65	1923.46	1804.93	1980.94	2013.26	1986.32	2070.73	1952.2	2022.24	2036.61	1973.75	1921.67	1916.28	1961.39	1970.16	1925.26	1833.67	1873.18	1984.53	1869.59	1943.22	1950.4	1919.87	1930.65	1878.57	1839.05	1833.67	1903.71	1867.79	1808.52	1971.96	1896.53	1858.81	1865.99	1936.04
2681.5	1332.33	1915.9	1928.47	1716.59	1887.17	1975.16	1991.32	2134.97	2059.55	2100.85	2115.22	2005.68	2014.66	1991.32	2020.05	1962.59	1838.69	1953.61	2032.62	2021.84	2021.84	2032.62	2045.19	1939.25	1966.18	1951.82	1978.75	1934.03	2011.07	1971.57	1933.86	1924.88	1960.79	1917.7	1969.77	1960.79	1932.06	1894.36	1993.12	1935.66	1865.63	1967.98	1917.7	1788.42	1989.52	1964.39	1921.29	1948.23	1975.16
2680.1	1350.03	1937.07	2010.68	1782.68	1926.3	1947.84	2016.06	2059.15	2068.12	2034.01	2107.62	2007.09	2019.65	1976.57	2010.68	1980.16	1881.42	2003.5	2107.62	2077.1	2098.64	2044.79	2046.58	2041.2	2048.38	1978.36	1953.23	1913.87	2087.87	2005.29	1935.28	1944.25	1998.11	1978.36	1976.57	1924.5	1947.84	1922.71	1924.5	1913.73	1960.41	1967.59	1906.55	1782.68	1976.57	1850.9	1922.71	1990.93	1928.1
2678.71	1461.04	1899	2022.85	1708.74	1949.26	1992.33	2028.23	2078.49	2051.56	2117.98	2033.62	2062.33	2030.03	2073.1	1983.36	2004.9	1872.07	2037.2	2071.31	2042.59	2074.9	2101.82	2107.21	2056.95	2067.72	1981.56	1986.95	1972.69	1995.92	2006.69	1951.05	1961.82	1994.13	2013.87	1979.77	1977.97	1995.92	1945.67	1924.13	1943.87	1942.08	2001.31	1972.59	1846.95	2051.56	1967.2	1936.69	1954.64	1965.41
2677.32	1410.51	2009.89	2004.5	1803.51	1936.31	2078.08	2078.08	2160.63	2065.52	2101.41	2124.74	2155.24	2054.75	2103.2	2133.71	2004.5	1977.58	2013.48	2122.94	2137.3	2099.61	2140.89	2137.3	2065.52	2045.78	2070.9	2008.09	1990.22	2067.31	2085.26	1986.56	2031.42	2027.83	2017.06	2004.5	2018.86	2045.78	2040.39	1952.46	1988.35	1977.58	2017.06	2070.9	1882.47	2092.44	2052.96	2006.3	2013.48	2009.89
2675.92	1435.35	2014.87	2066.91	1799.57	1996.93	2115.35	2118.94	2231.97	2147.64	2169.17	2210.44	2144.06	2108.17	2097.41	2066.91	2014.87	1943.11	2016.67	2129.7	2126.11	2156.62	2070.49	2138.67	2151.23	2086.64	2045.38	2027.43	2072.32	2099.2	2102.79	2106.38	2083.05	2043.58	2106.38	2022.05	2077.67	2036.4	2084.85	2047.17	1987.96	2009.49	2052.55	2007.7	1934.14	2111.76	2045.38	2025.64	2031.02	2018.46
2674.53	1451.21	2048.56	2000.13	1842.27	2021.65	2059.32	2131.08	2199.24	2156.19	2170.54	2199.24	2107.76	2154.4	2093.41	2107.76	2003.72	1964.25	2102.38	2184.89	2161.57	2197.45	2166.95	2199.24	2201.04	2120.32	2073.68	2052.15	2025.24	2154.4	2021.65	2050.36	2070.09	2052.15	2143.64	2109.55	2086.23	2089.82	2028.83	2084.44	2082.64	2000.13	2062.91	2048.56	1899.67	2079.06	2071.88	2091.61	2057.53	2030.62
2673.14	1483.21	2100.17	2112.72	1804.25	2075.06	2128.87	2204.19	2207.78	2180.88	2170.12	2213.16	2146.8	2145.01	2150.39	2137.83	2123.49	2003.32	2162.94	2177.29	2152.18	2205.99	2152.18	2197.02	2211.37	2188.05	2103.76	2118.11	2085.79	2141.42	2078.65	2060.71	2078.65	2121.69	2101.96	2130.66	2064.3	2085.82	2044.57	2060.71	2057.13	2033.81	2112.72	2062.51	1974.63	2146.8	2039.19	2100.17	2049.95	2006.91
2671.74	1493.68	2058.52	2121.28	1863.06	2126.65	2166.1	2185.83	2243.21	2182.24	2214.52	2223.48	2187.62	2201.97	2148.17	2112.31	2119.48	1981.41	2148.17	2139.21	2166.1	2176.86	2189.41	2184.03	2201.97	2158.93	2119.48	2144.59	2123	2166.1	2139.21	2121.28	2119.48	2142.79	2191.21	2126.65	2099.76	2074.65	2114.1	2090.79	2058.52	2060.31	2105.14	2038.79	1963.48	2149.97	2083.62	2112.31	2119.48	2076.45
2670.35	1509.52	2059.9	2136.99	1880.63	2120.86	2147.75	2183.61	2266.07	2185.4	2232.01	2273.24	2183.61	2203.33	2131.62	2208.7	2162.09	2022.26	2223.05	2180.02	2176.43	2181.81	2266.07	2248.15	2271.45	2203.33	2190.78	2104.72	2129.72	2192.57	2119.07	2162.09	2126.24	2111.89	2178.23	2165.68	2088.59	2113.69	2056.32	2140.58	2063.49	2119.07	2095.76	2093.97	1966.68	2151.34	2136.99	2106.52	2131.62	2163.89
2668.95	1491.3	2073.84	2183.18	1908.94	2120.44	2118.65	2211.86	2287.14	2251.29	2245.91	2330.16	2249.5	2204.69	2210.06	2238.74	2211.86	2046.95	2224.4	2314.02	2199.31	2247.7	2288.93	2301.48	2265.63	2208.27	2183.18	2211.86	2172.29	2150.91	2227.99	2172.42	2190.35	2176.01	2141.95	2134.78	2172.42	2097.14	2141.95	2159.88	2084.59	2086.39	2168.84	2179.59	2081.01	2224.4	2127.61	2233.36	2217.23	2172.42
2667.56	1485.63	2202.46	2195.29	1930.07	2073.43	2170.2	2240.09	2437.22	2211.42	2265.18	2270.56	2266.98	2211.42	2236.51	2182.75	2206.04	2118.23	2211.42	2283.1	2302.82	2345.83	2336.87	2302.82	2311.78	2218.59	2180.96	2227.55	2161.07	2265.18	2189.92	2188.12	2163.04	2209.63	2227.55	2148.7	2146.91	2136.15	2177.37	2195.29	2132.57	2182.75	2207.84	2130.78	2094.94	2259.81	2102.1	2245.47	2225.76	2098.52
2666.16	1548.05	2210.99	2200.24	1849.06	2089.15	2210.99	2225.32	2332.82	2305.95	2246.82	2325.66	2275.49	2262.95	2225.32	2289.82	2160.82	2139.32	2253.99	2316.7	2318.49	2307.74	2314.91	2366.87	2246.82	2210.99	2209.19	2230.7	2230.49	2279.07	2209.19	2196.65	2202.03	2243.24	2241.45	2266.53	2259.36	2133.94	2187.69	2159.03	2144.69	2132.15	2196.65	2169.78	2071.23	2252.2	2209.19	2205.61	2209.19	2141.11
2664.77	1569.24	2201.6	2226.67	1952.59	2212.34	2232.05	2237.42	2321.62	2253.54	2301.91	2344.9	2266.08	2248.17	2296.54	2334.16	2235.63	2171.14	2310.87	2298.33	2346.7	2325.2	2330.57	2348.49	2284	2325.2	2190.85	2253.54	2290.93	2355.65	2206.97	2194.43	2214.13	2269.67	2292.96	2292.96	2199.8	2239.21	2221.3	2190.85	2077.99	2144.27	2309.08	2232.05	2103.07	2206.97	2217.72	2235.63	2210.55	2167.56
2663.37	1551.02	2168.92	2272.8	1971.91	2161.76	2202.95	2351.61	2342.65	2324.74	2326.53	2408.92	2301.46	2276.39	2305.04	2326.53	2244.15	2084.75	2306.83	2383.85	2290.71	2335.49	2342.65	2376.68	2362.35	2236.98	2251.31	2215.49	2277.91	2328.32	2219.07	2235.19	2231.61	2260.27	2287.13	2236.98	2201.16	2190.42	2228.03	2262.06	2177.88	2217.28	2306.83	2276.39	2102.66	2317.58	2303.25	2254.89	2292.5	2281.76
2661.97	1600.86	2204.31	2277.73	2007.34	2172.08	2241.92	2326.08	2451.42	2322.5	2363.68	2399.49	2367.26	2256.24	2292.05	2324.29	2297.43	2154.17	2292.05	2329.66	2322.5	2340.4	2370.84	2356.52	2417.4	2354.73	2220.43	2254.45	2291.75	2309.96	2272.36	2224.01	2207.89	2317.12	2297.43	2250.87	2213.26	2213.26	2250.87	2313.54	2189.99	2186.4	2272.36	2252.66	2159.54	2274.15	2274.15	2207.89	2258.03	2281.31
2660.58	1636.35	2302.35	2279.07	2058.86	2177.02	2255.8	2395.44	2450.94	2361.43	2440.2	2488.54	2402.6	2313.09	2363.22	2275.49	2322.04	2171.65	2366.8	2372.17	2404.39	2465.26	2420.51	2400.81	2481.38	2384.7	2307.72	2266.54	2300.22	2341.73	2279.07	2268.33	2207.46	2343.52	2254.01	2286.23	2257.59	2323.83	2318.46	2262.96	2227.15	2225.36	2332.78	2250.43	2162.7	2343.52	2286.23	2259.38	2286.23	2318.46
2659.18	1643.19	2305.47	2326.95	2031.61	2228.5	2253.56	2414.66	2475.52	2486.26	2454.04	2441.51	2366.33	2310.84	2360.96	2423.61	2332.32	2228.5	2418.24	2396.76	2455.83	2377.07	2407.5	2462.99	2441.51	2357.38	2275.04	2341.27	2392.81	2391.39	2362.75	2332.32	2223.13	2352.01	2303.68	2296.52	2332.32	2271.46	2344.85	2314.42	2267.88	2255.35	2303.68	2219.55	2199.86	2344.85	2375.28	2360.96	2262.51	2314.42
2657.78	1648.23	2331.86	2342.6	2065.21	2271.02	2278.18	2410.61	2494.72	2455.35	2469.66	2491.14	2419.55	2424.92	2390.92	2380.18	2339.02	2190.48	2351.55	2441.03	2376.6	2473.24	2457.14	2448.19	2525.14	2415.98	2353.34	2360.5	2369.04	2437.45	2308.6	2378.39	2360.5	2408.82	2276.39	2279.96	2367.66	2315.76	2324.7	2310.39	2301.44	2322.92	2294.28	2347.97	2235.22	2426.71	2328.28	2317.55	2296.07	2337.23
2656.39	1633.59	2297.41	2379.71	2113.12	2220.47	2286.67	2463.81	2533.59	2526.43	2467.39	2542.54	2467.39	2426.24	2333.19	2367.19	2374.35	2215.1	2386.87	2460.23	2438.76	2488.86	2463.81	2445.92	2506.75	2424.45	2383.29	2345.72	2393.59	2465.6	2381.5	2277.73	2374.35	2417.29	2402.98	2345.72	2354.67	2361.82	2275.94	2306.36	2295.62	2343.93	2349.3	2306.36	2243.73	2504.96	2376.14	2374.35	2315.3	2365.4
2654.99	1720.93	2320.21	2372.09	2127.01	2295.17	2389.98	2479.43	2495.53	2493.74	2502.68	2472.27	2436.49	2445.44	2440.07	2441.86	2352.41	2279.07	2447.23	2459.75	2449.01	2499.1	2479.43	2542.04	2534.88	2461.54	2400.71	2289.8	2389.5	2477.64	2370.3	2379.25	2377.46	2475.85	2381.04	2377.46	2397.14	2382.82	2322	2404.29	2257.6	2350.62	2384.61	2364.94	2273.7	2411.45	2422.18	2425.76	2440.07	2397.14
2653.59	1647.26	2382.36	2378.78	2114.07	2335.85	2343.01	2443.17	2573.73	2532.59	2502.19	2525.44	2530.81	2418.13	2418.13	2407.4	2400.24	2241.06	2459.26	2525.44	2434.22	2498.61	2495.04	2573.73	2570.15	2473.57	2375.2	2376.99	2440.87	2505.77	2461.05	2455.69	2353.74	2466.42	2452.11	2428.86	2409.18	2373.41	2448.53	2470	2346.59	2402.03	2410.97	2394.88	2275.04	2351.95	2432.44	2407.4	2393.09	2409.18
2652.19	1654.09	2387.25	2405.13	2088.62	2338.97	2414.08	2437.32	2575.01	2517.79	2519.58	2524.94	2505.27	2433.75	2474.87	2465.93	2424.8	2303.21	2482.03	2557.13	2524.94	2521.37	2442.69	2526.73	2591.11	2473.09	2423.02	2424.8	2415.32	2503.49	2453.42	2451.63	2415.86	2530.31	2444.47	2451.63	2471.3	2372.95	2446.26	2421.23	2297.84	2372.95	2439.11	2455.2	2251.35	2462.36	2448.05	2442.69	2415.86	2390.83
2650.8	1639.46	2458.3	2476.18	2134.7	2420.75	2451.15	2494.05	2565.57	2549.48	2570.93	2544.11	2519.08	2524.45	2476.18	2447.57	2402.87	2354.6	2488.69	2531.6	2526.24	2477.96	2574.51	2595.96	2603.11	2474.39	2420.75	2458.3	2427.33	2551.27	2467.24	2433.27	2445.78	2427.9	2454.72	2438.63	2449.36	2426.12	2470.81	2420.75	2383.21	2460.08	2424.33	2451.15	2308.12	2556.63	2436.84	2472.6	2452.93	2485.11
2649.4	1648.08	2493.56	2429.21	2150.36	2423.85	2436.36	2516.8	2584.73	2647.29	2599.03	2609.75	2563.28	2536.46	2443.51	2532.89	2423.85	2352.35	2502.5	2550.76	2565.06	2536.46	2565.06	2561.49	2599.03	2548.98	2491.78	2493.56	2505.46	2548.98	2486.41	2527.53	2411.34	2457.81	2493.56	2470.33	2459.6	2409.55	2502.5	2489.99	2400.61	2439.94	2456.03	2472.11	2339.84	2500.71	2464.96	2450.66	2448.88	2413.13
2648	1667.41	2496.65	2475.2	2176.75	2471.63	2568.13	2537.75	2655.7	2600.3	2593.15	2646.77	2564.56	2557.41	2471.63	2507.37	2553.84	2369.76	2619.96	2618.17	2611.02	2535.96	2614.6	2568.13	2637.83	2523.45	2557.41	2459.12	2508.51	2580.64	2546.69	2435.88	2502.01	2534.18	2462.69	2503.8	2401.93	2401.93	2516.31	2446.61	2480.56	2435.88	2516.31	2473.41	2341.17	2553.84	2516.31	2507.37	2466.27	2510.94
2646.6	1683.16	2467.57	2522.96	2183.47	2428.26	2474.71	2592.64	2698.06	2587.28	2617.66	2615.87	2606.94	2585.5	2567.63	2574.78	2526.53	2365.72	2555.12	2581.92	2608.72	2580.14	2633.74	2689.13	2690.92	2581.92	2540.83	2506.88	2558.01	2624.81	2564.05	2446.13	2440.77	2547.97	2505.09	2489.01	2501.52	2510.45	2458.63	2521.17	2471.14	2444.34	2526.53	2467.57	2292.46	2505.09	2560.48	2592.64	2519.38	2514.02
2645.2	1664.97	2418.85	2497.45	2238.42	2463.51	2533.18	2556.4	2708.25	2599.28	2597.49	2633.22	2584.99	2611.78	2477.8	2590.35	2559.98	2443.86	2635.01	2658.23	2652.87	2667.16	2663.59	2668.95	2663.59	2584.99	2545.69	2497.45	2550.33	2610	2559.98	2524.25	2440.29	2640.37	2493.88	2579.63	2558.19	2513.53	2520.68	2556.4	2470.65	2468.87	2543.9	2486.73	2372.4	2606.42	2495.67	2552.83	2527.82	2508.17
2643.8	1718.22	2502.32	2529.11	2218.33	2518.39	2555.9	2543.4	2750.59	2661.28	2697	2684.5	2645.21	2655.92	2625.56	2655.92	2550.54	2446.95	2554.12	2697	2684.5	2686.29	2634.49	2729.15	2711.29	2555.9	2552.33	2479.1	2626.6	2657.71	2627.35	2566.62	2525.54	2584.48	2536.25	2543.4	2538.04	2591.62	2516.61	2543.4	2493.39	2448.74	2602.34	2582.69	2318.35	2543.4	2568.4	2577.33	2591.62	2530.9
2642.4	1832.17	2601.83	2592.9	2214.32	2491.11	2535.76	2621.47	2746.47	2653.61	2669.69	2698.26	2725.04	2587.54	2669.69	2576.83	2566.11	2491.11	2585.76	2732.19	2678.61	2682.19	2676.83	2739.33	2791.12	2673.26	2605.4	2523.26	2611.76	2685.76	2633.97	2639.33	2508.97	2642.9	2550.04	2614.33	2566.11	2578.61	2567.9	2600.04	2489.33	2530.4	2571.47	2639.33	2405.4	2642.9	2582.18	2585.76	2591.11	2594.68
2641	1881.8	2520.97	2604.89	2271.02	2503.12	2562.04	2660.23	2762	2699.51	2704.87	2762	2765.57	2713.8	2613.81	2681.66	2642.38	2506.69	2647.74	2692.37	2715.58	2740.58	2708.44	2753.07	2708.44	2645.95	2610.24	2615.6	2721.91	2665.59	2622.74	2653.09	2585.25	2629.88	2651.31	2613.81	2567.39	2595.96	2635.24	2629.88	2567.39	2587.03	2581.68	2601.32	2388.85	2626.31	2617.38	2658.45	2619.17	2640.59
2639.6	1824.31	2638.29	2663.28	2291.99	2547.25	2547.25	2709.69	2741.82	2688.27	2731.11	2795.37	2723.97	2684.7	2677.56	2665.07	2657.93	2475.85	2632.93	2732.9	2707.91	2791.8	2729.33	2806.08	2713.26	2659.71	2649	2620.44	2655.29	2697.2	2672.21	2591.88	2613.3	2647.22	2761.46	2668.64	2611.51	2686.49	2572.24	2590.09	2549.04	2632.93	2670.42	2550.82	2461.57	2690.06	2615.08	2627.58	2732.9	2645.43
2638.2	1859.65	2575.31	2635.99	2323.67	2544.97	2652.05	2753.78	2776.98	2691.31	2703.8	2830.52	2773.41	2677.03	2684.17	2775.19	2669.9	2521.77	2744.85	2826.95	2723.44	2787.68	2723.44	2718.08	2801.96	2671.68	2691.31	2685.96	2644.02	2693.1	2725.22	2668.11	2646.69	2680.6	2746.64	2628.85	2621.71	2644.91	2646.69	2646.69	2616.35	2602.08	2673.46	2589.58	2537.83	2727.01	2675.25	2700.23	2664.54	2709.16
2636.8	1859.28	2592.64	2660.45	2344.62	2549.82	2617.62	2783.57	2872.78	2756.8	2722.9	2812.12	2747.88	2683.64	2730.04	2740.74	2646.17	2515.92	2765.72	2815.69	2774.65	2851.37	2790.7	2731.82	2838.88	2728.25	2721.12	2713.98	2659.53	2799.63	2692.57	2690.78	2658.66	2676.51	2710.41	2735.39	2719.33	2619.41	2639.04	2683.64	2612.27	2617.62	2701.49	2564.09	2533.76	2733.61	2731.82	2719.33	2669.37	2680.08
2635.4	1826.8	2661.71	2700.96	2322.75	2570.72	2670.63	2724.15	2877.57	2809.78	2747.34	2845.46	2825.83	2824.05	2736.64	2800.86	2700.96	2643.87	2781.24	2815.13	2799.08	2841.89	2808	2843.67	2791.94	2736.64	2692.04	2724.15	2764.23	2791.94	2722.36	2675.98	2643.87	2695.6	2697.39	2670.63	2722.36	2683.12	2681.33	2690.25	2629.6	2634.95	2741.99	2675.98	2492.23	2797.29	2708.09	2706.31	2634.95	2743.77
2633.99	1847.85	2745.02	2696.86	2345.48	2671.89	2687.94	2736.1	2943	2802.09	2846.68	2771.77	2835.98	2802.09	2768.2	2794.96	2657.62	2614.81	2825.28	2859.17	2812.79	2793.17	2844.9	2887.71	2816.36	2741.45	2741.45	2750.37	2785.05	2866.3	2782.47	2668.32	2677.24	2759.28	2764.64	2786.04	2750.37	2755.72	2703.99	2693.29	2611.24	2702.21	2791.39	2707.56	2634.43	2789.61	2755.72	2739.66	2773.55	2761.07
2632.59	1915.25	2739.12	2746.26	2369.99	2678.49	2646.39	2780.14	2851.47	2853.26	2797.97	2844.34	2796.19	2887.14	2808.67	2724.86	2728.43	2567.93	2760.52	2847.91	2796.19	2867.52	2853.26	2871.09	2942.42	2812.24	2676.71	2721.29	2843.32	2753.39	2774.79	2774.79	2699.89	2776.57	2849.69	2762.31	2714.16	2803.32	2810.46	2758.74	2653.53	2714.16	2767.66	2762.31	2612.51	2876.44	2756.96	2765.87	2790.84	2744.47
2631.19	1877.43	2702.93	2688.66	2373.08	2663.7	2708.28	2786.72	2932.93	2883	2922.23	2868.74	2886.57	2852.69	2872.31	2829.52	2724.32	2661.92	2749.28	2899.05	2822.38	2866.96	2900.83	2986.41	2957.89	2856.26	2754.63	2815.25	2803.5	2829.52	2818.82	2824.17	2706.49	2847.34	2742.15	2745.72	2717.19	2786.72	2793.86	2729.67	2644.09	2779.59	2745.72	2742.15	2537.11	2900.83	2752.85	2767.11	2788.51	2743.93
2629.79	1925.19	2759.44	2748.74	2381.53	2693.48	2768.35	2861.04	2928.78	2852.13	2953.74	2955.52	2871.74	2830.74	2846.78	2868.18	2795.09	2652.48	2804	2905.61	2928.78	2930.57	2864.61	2984.04	3016.13	2864.61	2727.35	2816.48	2815.39	2839.65	2893.13	2805.78	2730.92	2866.39	2707.74	2750.52	2789.74	2791.52	2782.61	2764.79	2734.48	2784.39	2752.31	2789.74	2656.05	2912.74	2812.91	2846.78	2853.91	2768.35
2628.39	1867.78	2742.85	2783.85	2438.09	2714.34	2762.46	2880.09	2956.72	2878.3	2933.55	2942.46	2878.3	2876.52	2867.61	2876.52	2819.49	2660.87	2805.23	2953.16	2995.93	2935.34	2921.08	2997.71	2965.63	2867.61	2824.84	2844.44	2832.62	2821.27	2905.04	2862.26	2735.73	2901.47	2876.52	2833.75	2798.1	2883.65	2760.68	2855.13	2744.64	2805.23	2831.97	2817.71	2619.88	2883.65	2858.7	2819.49	2831.97	2764.24
2626.98	1961.85	2799.33	2793.99	2482.16	2736.97	2758.35	2915.16	3006.03	2975.74	2940.1	2963.27	2922.28	2836.75	2895.56	2870.61	2904.47	2724.5	2867.05	2959.7	2911.59	2981.09	2949.01	2945.45	2988.21	2940.1	2843.88	2836.75	2906.87	3011.38	2863.48	2847.44	2793.99	2927.63	2838.54	2909.81	2838.54	2899.12	2827.84	2793.99	2786.86	2799.33	2831.41	2831.41	2633.62	2916.94	2827.84	2843.88	2897.34	2788.64
2625.58	1943.65	2834.41	2868.26	2474.54	2866.48	2873.61	2984.06	3012.57	2978.72	2959.12	2975.15	2946.65	2902.11	2968.03	2932.4	2887.86	2711.49	2964.47	3009	2978.72	3009	2969.81	2989.41	2996.53	2900.33	2868.26	2878.95	2916.95	2984.06	2859.35	2887.86	2811.25	2966.25	2877.17	2944.87	2882.51	2898.55	2820.16	2855.79	2809.47	2814.82	2932.4	2846.88	2693.67	2959.12	2911.02	2921.71	2953.78	2877.17
2624.18	1961.08	2810.7	2855.23	2498.99	2805.36	2880.17	2992.38	3049.38	3033.35	3028	3013.75	2935.38	2926.48	2999.5	2990.6	2853.45	2739.45	2987.04	3058.28	2995.94	3074.31	2951.41	3085	3040.47	2951.41	2894.42	2892.63	2854	3095.69	2944.29	2946.07	2826.73	2926.48	2928.26	2958.54	2905.1	2926.48	2848.1	2901.54	2905.1	2846.32	2944.29	2919.35	2723.42	2919.35	2924.7	2874.82	2903.32	2864.14
2622.77	2012.34	2867.13	2988.23	2534.12	2897.41	2822.61	2988.23	3112.89	2956.17	2981.11	3132.48	2973.98	2904.53	2984.67	2972.2	2897.41	2831.52	2995.35	3127.13	3004.26	3144.94	3018.5	3039.87	3080.83	3007.82	2876.04	2929.46	2906.83	3041.65	2993.57	2957.96	2893.85	2990.01	2938.37	2977.54	2927.68	2938.37	2927.68	2984.67	2860.01	2897.41	2970.42	2904.53	2769.19	3018.5	2941.93	3002.48	2941.93	2950.83
2621.37	1962.09	2882.59	2978.74	2535.4	2786.45	2843.42	3021.47	3197.74	3021.47	3012.57	3062.42	3028.59	2964.49	2969.84	2962.71	2928.88	2793.57	2989.42	3105.15	3106.93	3083.79	3065.98	3094.47	3057.08	3037.49	2930.67	2943.13	3029.08	3025.03	3003.66	2941.35	2955.59	3053.52	2957.37	3041.05	2976.96	2916.42	2952.03	3041.05	2975.18	2937.79	3010.79	2905.74	2857.67	3049.96	3000.1	2900.4	2939.57	2968.06
2619.96	2064.95	2933.65	2949.67	2588.3	2800.14	2949.67	3010.19	3108.1	3058.26	2992.39	3100.98	3056.48	2985.27	3035.12	2981.71	2969.25	2862.44	2962.13	3065.38	3054.7	3095.64	3125.9	3140.14	3173.97	3031.56	3019.09	2971.03	3023.11	3033.34	2930.09	2944.33	2999.51	2990.61	2924.75	3013.75	3019.09	2983.49	3024.43	2938.99	2958.57	2892.71	3020.87	3044.02	2878.46	3024.43	2995.95	2963.91	3011.97	2942.55
2618.56	2089.46	2975.78	3002.48	2570	2780.01	2970.45	3036.3	3109.27	3055.87	3194.7	3235.63	3082.57	3039.86	3023.84	3087.91	2982.9	2860.1	3022.06	3196.48	3111.05	3171.56	3134.18	3103.93	3109.27	2998.92	3041.64	2982.9	3036.72	3048.76	2972.23	2975.78	2984.68	2974.01	3048.76	3023.84	2940.19	3009.6	2974.01	3018.5	2965.11	2925.95	3077.23	2949.09	2906.37	3043.42	3116.39	3023.84	3032.74	3006.04
2617.15	2060.57	2925.37	2984.1	2624.65	2889.79	2950.29	3062.39	3151.36	3096.2	3147.8	3210.08	3135.35	3053.49	3014.35	3117.55	3048.16	2822.17	3028.58	3067.73	3126.45	3208.3	3197.63	3181.61	3186.95	3042.82	2955.63	3012.57	3089.47	3105.1	3071.29	3042.82	2994.77	3131.79	3057.05	3005.45	3012.57	3048.16	2936.05	3026.8	2982.32	2959.18	3078.41	3000.11	2971.64	3115.77	3062.39	3085.52	3062.39	3001.89
2615.75	2067.28	3033.32	2988.85	2675.73	2878.54	2979.95	3122.28	3166.75	3127.61	3188.1	3197	3166.75	3111.6	3051.11	3102.71	3088.47	2880.32	3072.46	3191.66	3170.31	3220.12	3211.23	3189.88	3326.87	3179.21	3088.47	3072.46	3122.62	3182.76	3086.69	3045.78	3020.87	3118.72	3061.79	3093.81	3010.19	3065.35	3086.69	3036.88	2979.95	3090.25	3070.68	3051.11	2903.45	3164.97	3058.23	3081.36	3056.45	3074.24
2614.34	2022.41	3006.04	3059.41	2620.06	2966.91	3073.63	3066.52	3210.6	3191.03	3162.57	3192.81	3176.8	3173.24	3146.56	3127	3100.32	2897.54	3141.23	3205.26	3148.34	3207.04	3194.59	3287.08	3324.43	3175.02	3159.01	3014.94	3210.91	3214.15	3080.75	3041.62	3046.95	3132.33	3062.96	3094.98	3057.63	3080.75	3087.86	3011.38	3009.6	3068.3	3007.82	3077.19	2970.47	3191.03	3135.89	3093.2	3159.01	3057.63
2612.94	2018.45	3062.36	3121.05	2699.57	2975.22	3051.69	3158.39	3206.41	3211.74	3167.28	3250.87	3231.3	3158.39	3156.61	3140.61	3090.81	2985.89	3172.62	3177.95	3238.42	3252.64	3174.4	3249.09	3288.21	3124.6	3057.02	3122.82	3231.59	3211.74	3170.84	3080.14	3101.48	3165.5	3149.5	3208.19	3145.94	3101.48	3149.5	3025.01	3092.59	3128.16	3094.37	3138.83	2944.99	3231.3	3115.71	3128.16	3128.16	3135.27
2611.53	2133.63	3067.09	3131.1	2695.48	3020.86	3145.32	3147.1	3282.23	3237.78	3253.78	3248.45	3236	3237.78	3207.55	3214.67	3122.21	2983.52	3204	3216.44	3232.45	3259.12	3223.56	3324.9	3276.9	3177.33	3164.88	3216.44	3229.14	3182.66	3155.99	3129.32	3159.55	3171.99	3125.76	3260.89	3221.78	3154.21	3163.1	3164.88	3063.53	3084.87	3237.78	3170.21	2978.19	3255.56	3163.1	3205.78	3179.11	3027.97
2610.12	2134.98	3032.71	3174.92	2671.84	3121.59	3052.26	3242.47	3272.7	3276.25	3276.25	3302.92	3318.91	3217.59	3203.37	3194.48	3150.04	2993.6	3235.36	3313.58	3327.8	3370.47	3327.8	3375.8	3313.58	3212.25	3125.15	3231.81	3253.35	3292.25	3187.37	3135.81	3116.26	3240.7	3226.48	3253.14	3203.37	3190.92	3208.7	3189.14	3089.59	3164.26	3144.7	3134.04	3009.6	3251.36	3160.7	3215.81	3253.14	3066.49
2608.72	2171.89	3128.09	3163.63	2738.85	3096.1	3060.55	3183.18	3368.03	3256.05	3291.6	3316.48	3280.94	3192.07	3279.16	3272.05	3195.63	3081.88	3240.06	3343.14	3346.7	3375.13	3368.03	3382.24	3286.27	3225.84	3254.28	3184.96	3208.24	3327.15	3192.07	3245.39	3248.94	3316.48	3176.07	3259.61	3167.19	3192.07	3170.74	3094.32	3172.52	3240.06	3232.95	3192.07	3028.56	3312.93	3266.72	3250.72	3270.27	3140.53
2607.31	2098.6	3097.26	3196.77	2798.73	3132.8	3184.33	3237.64	3290.95	3246.53	3369.14	3367.36	3312.28	3202.1	3299.84	3269.63	3202.1	3065.28	3237.64	3354.92	3418.89	3395.79	3385.13	3385.13	3362.03	3205.66	3223.43	3258.97	3371.06	3349.59	3250.08	3210.99	3216.32	3306.94	3177.23	3235.87	3242.97	3241.2	3266.07	3234.09	3100.82	3164.79	3324.71	3173.67	2999.53	3372.69	3340.71	3328.27	3331.82	3264.3
2605.9	2224.33	3157.06	3212.13	2757.32	3139.29	3237	3256.55	3382.69	3336.5	3425.33	3416.44	3380.91	3368.47	3322.28	3320.51	3237	3121.52	3329.39	3373.8	3411.11	3409.34	3341.83	3446.65	3432.43	3332.94	3244.11	3274.31	3341.93	3318.73	3242.33	3286.75	3235.23	3251.22	3334.72	3249.44	3293.86	3352.48	3268.98	3254.77	3114.42	3203.25	3444.87	3228.12	3078.89	3315.18	3322.28	3292.08	3267.21	3306.29
2604.5	2172.38	3211.5	3200.84	2760.33	3168.87	3186.63	3307.42	3403.34	3316.3	3410.44	3501.03	3369.59	3371.36	3366.03	3310.97	3239.92	3179.53	3421.1	3429.98	3444.19	3456.62	3412.22	3438.86	3520.57	3417.55	3252.35	3319.85	3415.84	3382.02	3271.89	3259.46	3231.04	3357.15	3328.73	3369.59	3289.65	3300.31	3310.97	3355.38	3254.13	3261.23	3362.48	3257.68	3179.53	3387.35	3366.03	3369.59	3321.63	3326.96
2603.09	2211.02	3221.52	3326.3	2855.68	3173.57	3210.87	3367.15	3436.41	3402.66	3418.65	3464.82	3315.64	3322.75	3297.89	3388.46	3264.14	3068.79	3392.01	3425.75	3479.03	3413.32	3445.29	3532.31	3542.96	3324.52	3257.04	3274.8	3418.69	3436.41	3374.25	3354.71	3269.47	3454.17	3289.01	3395.56	3342.28	3340.51	3345.84	3313.87	3265.92	3265.92	3345.84	3319.2	3205.54	3372.47	3397.34	3315.64	3342.28	3285.45
2601.68	2244.32	3204.91	3345.18	2878.2	3188.93	3284.81	3371.81	3520.96	3414.42	3485.45	3508.53	3330.97	3401.99	3421.53	3442.83	3362.93	3162.29	3421.53	3568.9	3501.43	3506.75	3483.67	3476.57	3565.35	3457.04	3322.09	3323.87	3430.41	3478.34	3355.83	3346.95	3410.87	3396.67	3373.58	3515.63	3336.3	3352.28	3350.5	3382.46	3304.34	3322.09	3483.67	3330.97	3222.66	3401.99	3455.26	3295.46	3416.2	3345.18
2600.27	2295.36	3328.54	3324.99	2959.29	3206.05	3305.46	3406.65	3465.23	3545.12	3513.16	3561.09	3374.69	3431.5	3479.43	3420.85	3378.25	3222.03	3465.23	3601.92	3502.51	3529.14	3568.19	3664.06	3559.32	3381.8	3422.63	3451.03	3390.64	3472.33	3467.01	3415.52	3369.37	3525.59	3427.95	3491.86	3371.14	3435.05	3440.38	3355.17	3273.51	3360.49	3410.2	3356.94	3225.58	3451.03	3427.95	3429.73	3456.35	3422.63
2598.86	2333.95	3342.08	3420.18	2940.96	3258.66	3297.71	3407.75	3521.34	3507.14	3482.3	3629.61	3427.28	3450.35	3480.52	3464.55	3358.06	3210.74	3494.72	3535.54	3455.67	3615.41	3563.94	3560.39	3615.41	3471.65	3333.21	3462.77	3468.03	3523.12	3400.65	3441.47	3411.3	3445.02	3517.79	3459.22	3388.23	3382.9	3423.73	3350.96	3338.53	3382.9	3443.25	3439.7	3224.94	3476.97	3480.52	3494.72	3494.72	3427.28
2597.46	2361.89	3323.68	3447.89	3004.26	3263.34	3273.99	3474.51	3541.94	3554.36	3586.31	3589.86	3527.75	3486.93	3490.48	3502.9	3454.99	3298.83	3550.82	3579.21	3557.91	3653.74	3605.83	3572.11	3595.18	3492.26	3472.74	3456.77	3479.74	3554.36	3501.13	3446.12	3423.05	3570.34	3527.75	3423.05	3439.02	3474.51	3499.35	3458.54	3376.91	3369.81	3458.54	3426.6	3272.22	3552.59	3591.63	3458.54	3442.57	3474.51
2596.05	2393.36	3379.8	3488.02	2961.09	3287.54	3346.09	3480.92	3642.37	3523.5	3557.21	3624.63	3555.44	3532.37	3525.28	3470.28	3477.37	3333.67	3525.28	3658.34	3692.05	3621.08	3578.5	3706.24	3656.57	3576.73	3420.6	3489.79	3534.02	3598.02	3505.76	3553.66	3438.34	3546.57	3537.7	3429.47	3468.5	3433.02	3452.54	3427.7	3429.47	3393.99	3518.18	3495.12	3323.02	3468.5	3489.79	3502.21	3519.95	3470.28
2594.64	2384.02	3418.15	3418.15	3079.35	3334.78	3379.13	3529.9	3700.19	3615.05	3693.09	3556.51	3620.37	3549.42	3529.9	3474.91	3469.59	3313.5	3492.65	3664.71	3684.23	3728.57	3716.15	3694.87	3797.75	3565.38	3510.39	3434.12	3542.15	3650.52	3499.75	3492.65	3474.91	3540.55	3453.63	3492.65	3517.49	3522.81	3590.21	3476.69	3430.57	3402.19	3505.07	3446.53	3292.21	3567.15	3583.12	3577.8	3535.22	3567.15
2593.23	2420.79	3523.89	3555.81	3057.46	3477.78	3444.08	3584.18	3690.59	3632.07	3621.43	3653.35	3509.7	3580.64	3646.26	3582.41	3596.6	3362.5	3564.68	3692.37	3644.48	3672.86	3672.86	3717.19	3820.06	3624.97	3573.54	3539.85	3541.42	3665.76	3573.54	3467.14	3525.66	3601.92	3570	3609.01	3552.26	3603.69	3577.09	3585.96	3486.64	3529.21	3522.11	3530.98	3403.29	3718.97	3527.43	3589.51	3596.6	3600.15
2591.82	2402.58	3521.42	3563.97	3092.32	3443.4	3436.31	3682.77	3821.08	3659.72	3688.09	3698.73	3594.12	3656.18	3716.46	3615.39	3626.03	3381.34	3689.86	3672.13	3702.28	3712.92	3744.83	3732.42	3799.8	3626.03	3553.33	3507.23	3639.98	3698.73	3608.3	3615.39	3571.07	3581.7	3640.22	3631.35	3638.44	3645.54	3613.62	3509.01	3524.96	3583.48	3601.21	3585.25	3452.27	3672.13	3698.73	3601.21	3673.91	3650.86
2590.41	2430.47	3517.18	3568.59	3097.03	3483.5	3469.31	3643.04	3637.73	3722.82	3744.09	3678.5	3722.82	3655.45	3666.09	3630.64	3582.77	3419.68	3674.95	3760.05	3724.59	3715.73	3776	3772.46	3800.82	3685.59	3593.41	3542	3639.23	3698	3632.41	3643.04	3566.82	3664.32	3623.54	3696.23	3595.18	3651.91	3577.45	3598.73	3565.04	3591.63	3655.45	3614.68	3478.18	3660.77	3641.27	3650.14	3627.09	3595.18
2589	2438.85	3557.25	3647.64	3181.5	3481.04	3544.84	3599.79	3794.75	3723.86	3695.5	3860.33	3734.49	3629.92	3644.1	3686.64	3624.6	3539.53	3753.99	3800.07	3738.04	3894.01	3780.57	3847.93	3812.48	3727.4	3663.6	3583.84	3771.41	3700.82	3656.51	3667.14	3681.32	3746.9	3723.86	3741.58	3745.13	3605.11	3580.29	3608.65	3603.33	3633.46	3668.91	3617.51	3436.73	3796.53	3654.73	3729.17	3695.5	3599.79
2587.59	2461.41	3588.45	3599.08	3159.6	3494.53	3512.25	3673.5	3863.12	3763.88	3753.25	3786.92	3737.3	3786.92	3739.07	3708.95	3693	3496.3	3740.84	3769.2	3730.21	3829.45	3841.85	3809.95	3870.2	3694.77	3611.48	3684.14	3781.26	3776.28	3687.68	3721.35	3623.89	3737.3	3703.63	3707.17	3678.82	3678.82	3638.06	3675.28	3700.09	3595.53	3802.87	3735.53	3434.27	3806.41	3664.64	3801.09	3678.82	3716.03
2586.17	2468.01	3594.82	3607.23	3162.52	3516.87	3603.68	3736.56	3823.38	3786.17	3841.09	3812.75	3709.99	3791.49	3752.51	3745.42	3747.19	3536.36	3795.03	3954.48	3878.3	3857.04	3865.9	3892.47	4005.86	3734.79	3697.58	3727.7	3844.27	3777.31	3709.99	3647.98	3713.53	3750.74	3818.06	3810.97	3717.07	3786.17	3655.06	3770.22	3639.12	3734.79	3750.74	3810.97	3515.1	3816.29	3814.52	3802.12	3717.07	3711.76
2584.76	2545.46	3677.37	3611.83	3206.18	3548.06	3656.11	3734.05	3849.19	3796.05	3827.94	3911.19	3835.02	3728.74	3833.25	3730.51	3695.08	3530.35	3889.93	3835.02	3870.45	3905.88	3897.02	3935.99	3973.19	3714.57	3750	3774.79	3882.44	3840.34	3785.42	3778.34	3695.08	3852.73	3728.74	3836.79	3739.37	3778.34	3698.63	3716.34	3675.6	3716.34	3858.05	3788.97	3583.49	3866.91	3819.08	3808.45	3810.22	3728.74
2583.35	2495.37	3637.68	3751.03	3210.86	3593.41	3680.19	3708.52	3864.37	3848.43	3915.73	3963.55	3905.11	3843.12	3802.39	3772.28	3784.68	3673.1	3820.1	3977.72	3821.87	3956.46	3901.56	3954.69	3965.32	3821.87	3713.83	3782.9	3865.7	3883.85	3816.55	3666.02	3788.22	3855.52	3811.24	3857.29	3738.63	3846.66	3774.05	3798.84	3710.29	3775.82	3848.43	3770.51	3612.89	3873.23	3795.3	3765.19	3889.17	3807.7
2581.94	2503.73	3704.25	3739.66	3259.81	3555.51	3706.02	3819.34	3978.7	3902.56	3868.92	3994.64	3845.9	3881.32	3902.56	3789.24	3670.61	3626.34	3810.49	4026.51	3865.38	3920.27	3984.01	4038.91	4030.05	3829.97	3902.56	3789.24	3914.48	3941.52	3941.52	3778.62	3791.01	3911.42	3865.38	3879.55	3780.39	3879.55	3824.65	3845.9	3656.44	3764.45	3902.56	3814.03	3594.47	3987.56	3884.86	3874.23	3868.92	3821.11
2580.53	2630.7	3797.34	3708.83	3326.44	3613.23	3707.06	3861.08	4045.19	3915.96	3885.86	4008.01	3900.02	3869.93	3921.27	3900.02	3792.03	3744.23	3825.67	3942.51	3926.58	3961.98	4039.88	4071.74	4020.41	3917.73	3907.1	3846.91	3989.8	3946.05	3882.32	3846.91	3815.05	3868.16	3877.01	3917.73	3832.75	3852.22	3915.96	3825.67	3707.06	3772.56	3912.42	3931.89	3602.61	3974.38	3878.78	3942.51	3885.86	3813.28
2579.11	2601.86	3768.28	3819.6	3389.5	3752.35	3782.43	3904.56	4070.94	3952.35	4023.15	4008.99	3978.9	3897.48	3945.27	3971.82	3821.37	3734.65	3876.24	4023.15	3948.81	4049.7	4046.16	4102.8	4021.38	3927.57	3893.94	3901.02	3939.42	3975.36	3941.73	3858.54	3899.25	3936.42	3968.28	3964.74	3865.62	3885.09	3941.73	3904.56	3816.06	3801.9	3955.89	3876.24	3686.86	4001.91	4003.68	3947.04	3952.35	3855
2577.7	2650.9	3841.86	3840.09	3402.99	3767.53	3848.93	3923.26	4100.22	4059.52	4155.08	4017.05	4050.67	3972.81	3900.25	3919.72	3909.1	3666.66	4031.21	4080.75	4043.59	4061.29	4078.99	4132.07	4195.78	3935.65	3916.18	3919.72	4000.54	4013.51	4082.52	3939.18	3909.1	3999.35	3995.81	4008.2	3955.11	3866.63	4036.51	3983.43	3848.93	3891.4	3939.18	3864.86	3717.98	4125	4029.44	4025.9	4038.28	3891.4
2576.29	2618.53	3897.71	3927.79	3381.09	3765.02	3811.02	3991.49	4078.18	3957.87	4053.41	4085.26	4088.8	3972.02	3973.79	4014.49	3931.33	3720.79	3975.56	4127.72	4099.41	4079.95	4136.57	4191.41	4262.18	4014.49	3938.41	3924.25	4114.72	4030.41	4087.03	3885.33	3924.25	3979.1	4071.1	3987.95	4007.41	3952.56	3947.25	4055.18	3947.25	3949.02	3991.49	3934.87	3763.25	4108.26	3996.79	4056.95	4021.56	3980.87
2574.88	2708.23	3955.32	3985.39	3419.33	3780.2	3937.63	4004.85	4110.98	4057.92	4135.75	4132.21	4110.98	4024.31	4001.31	4019	3942.94	3737.74	4033.15	4149.9	4162.28	4141.06	4174.67	4181.74	4137.52	4043.77	3981.85	4042	4108.57	4082.68	4073.84	4003.08	4027.84	4107.45	4026.08	4070.3	4029.61	3974.78	3939.4	4061.45	3953.55	3911.1	4072.07	4006.62	3773.12	4132.21	4056.15	4066.76	4095.06	3973.01
2573.46	2698.85	3903.25	3935.08	3406.28	3765.3	3926.24	4027.05	4193.3	4097.79	4152.62	4196.83	4094.26	4027.05	4042.97	3961.61	3958.07	3779.45	4088.95	4191.53	4172.07	4205.68	4166.77	4274.65	4253.43	4092.49	4012.9	4088.95	4084.73	4067.73	4143.78	3968.69	3979.3	4060.65	4071.26	4053.58	4067.73	4115.48	4055.35	4064.19	3912.09	3954.54	4103.1	4041.2	3795.37	4203.91	4014.67	4087.18	4039.43	4060.65
2572.05	2677.1	3955.53	3985.58	3471.03	3867.11	3920.16	4052.78	4266.73	4190.7	4089.91	4190.7	4127.04	4160.64	4065.16	4049.24	4051.01	3748.64	4109.36	4206.61	4194.24	4204.85	4241.98	4277.34	4272.04	4128.81	3953.76	4123.51	4090.96	4178.32	4130.58	4079.3	4075.76	4118.2	4164.18	4098.75	4178.32	4098.75	4093.45	4125.27	3957.29	4042.17	4201.31	4059.85	3826.44	4234.91	4151.8	4107.59	4109.36	4003.27
2570.63	2662.42	4089.1	4090.87	3514.54	3873.42	3960.05	4083.8	4297.71	4126.23	4182.8	4237.6	4211.09	4103.25	4179.26	4168.66	4053.75	3944.14	4089.1	4276.5	4117.39	4209.32	4219.93	4340.14	4352.52	4136.84	4027.23	4145.67	4166.14	4149.21	4163.35	4055.51	4046.67	4119.16	4158.05	4135.07	4165.12	4181.03	4092.64	4122.69	4039.6	4048.44	4244.68	4071.42	3949.44	4258.82	4182.8	4163.35	4175.73	4094.41
2569.22	2704.32	4090.06	4204.95	3545.66	3939.82	3994.62	4144.86	4231.46	4192.58	4236.77	4259.75	4233.23	4194.35	4144.86	4144.86	4067.08	3941.59	4231.46	4256.21	4226.16	4321.61	4312.77	4279.19	4314.54	4204.95	4118.34	4120.11	4225.38	4256.21	4224.39	4130.72	4208.49	4144.86	4173.14	4245.61	4178.44	4282.72	4091.83	4157.23	4065.32	4084.76	4180.21	4120.11	3950.43	4282.72	4263.28	4164.3	4169.6	4045.87
2567.81	2719.69	4073.35	4110.46	3509.62	4066.28	3995.59	4212.96	4310.15	4352.56	4303.08	4387.91	4239.46	4246.53	4267.74	4158.17	4036.24	3969.09	4207.66	4331.36	4211.19	4333.13	4375.54	4334.89	4423.25	4198.82	4204.12	4230.63	4362.35	4260.67	4299.55	4124.6	4202.35	4248.3	4181.15	4235.93	4174.08	4253.6	4131.67	4147.57	4039.77	4094.56	4232.4	4189.98	3942.58	4250.07	4253.6	4179.38	4234.16	4195.29
2566.39	2770.39	4106.12	4129.08	3607.87	4028.37	4012.47	4129.08	4376.44	4286.33	4348.17	4342.87	4360.54	4268.66	4314.6	4196.22	4187.39	3994.8	4344.64	4360.54	4236.86	4281.03	4348.17	4372.91	4387.04	4265.13	4116.72	4245.69	4266.05	4288.1	4242.16	4332.27	4217.43	4364.07	4236.86	4302.23	4268.66	4311.07	4111.42	4242.16	4069.01	4171.49	4305.77	4203.29	3940.03	4281.03	4229.79	4245.69	4298.7	4265.13
2564.98	2794.57	4184.8	4168.9	3578.89	4066.44	4154.77	4262.52	4327.88	4361.44	4349.08	4359.68	4359.68	4237.79	4237.79	4289.02	4197.16	4020.51	4334.95	4412.67	4340.25	4384.41	4407.37	4343.78	4455.07	4327.88	4200.69	4287.25	4402.95	4356.14	4329.65	4276.65	4276.65	4366.74	4278.42	4356.14	4274.89	4342.01	4216.59	4184.8	4144.17	4246.62	4349.08	4280.19	4020.51	4423.27	4308.45	4301.38	4338.48	4198.93
2563.56	2882.33	4203.4	4226.36	3609.98	4030.32	4162.78	4238.72	4406.5	4332.32	4425.93	4319.96	4341.15	4367.65	4332.32	4334.09	4198.1	4000.29	4351.75	4496.57	4418.86	4447.12	4505.41	4473.61	4505.41	4399.44	4191.03	4325.26	4460.33	4369.41	4328.79	4298.77	4266.98	4427.7	4312.9	4335.86	4300.53	4390.61	4312.9	4372.95	4189.27	4191.03	4349.99	4323.49	4039.15	4395.9	4362.35	4341.15	4240.49	4300.53
2562.14	2853.51	4232.58	4239.65	3641.05	4112.51	4119.57	4301.45	4492.15	4357.95	4407.4	4552.19	4412.69	4350.89	4326.17	4377.38	4225.52	4078.96	4326.17	4493.92	4456.84	4379.14	4416.23	4527.47	4622.82	4414.46	4274.96	4267.9	4387.02	4368.55	4373.85	4301.45	4400.33	4446.24	4349.13	4336.77	4366.78	4379.14	4306.75	4354.42	4179.61	4294.39	4393.27	4324.41	4082.49	4426.82	4437.42	4395.04	4428.59	4299.68
2560.73	2904.14	4203.5	4244.11	3719.77	4081.69	4185.85	4390.64	4590.13	4445.37	4348.27	4560.12	4408.29	4422.41	4408.29	4374.75	4265.29	4148.77	4418.88	4593.66	4523.04	4537.17	4475.38	4563.65	4607.79	4392.4	4261.76	4348.27	4520.29	4438.3	4399.46	4433.01	4293.54	4450.66	4448.9	4365.92	4346.5	4445.37	4394.17	4415.35	4251.17	4344.74	4438.3	4380.04	4150.54	4477.14	4376.51	4438.3	4475.38	4316.49
2559.31	2931.81	4299.75	4356.23	3768.46	4142.66	4278.57	4478.02	4601.58	4467.43	4483.32	4590.99	4449.78	4366.82	4405.66	4405.66	4215.03	4110.89	4380.94	4478.02	4571.57	4557.45	4550.39	4633.35	4599.81	4437.43	4315.64	4453.31	4567.02	4400.36	4463.9	4377.41	4463.9	4448.02	4365.06	4446.25	4361.53	4410.95	4377.41	4359.76	4324.46	4479.79	4483.32	4382.71	4133.83	4497.44	4386.24	4437.43	4485.08	4386.24
2557.89	2948.88	4288.31	4274.19	3811.83	4212.43	4314.78	4450.67	4614.79	4445.37	4477.14	4535.38	4450.67	4521.26	4470.08	4420.67	4388.9	4200.08	4461.26	4577.73	4568.91	4625.38	4658.91	4639.49	4671.26	4434.79	4350.08	4392.43	4518.44	4567.14	4535.38	4475.37	4427.73	4404.78	4579.49	4470.08	4464.79	4425.96	4387.14	4376.55	4313.02	4373.02	4480.67	4489.49	4170.07	4565.38	4535.38	4427.73	4521.26	4427.73
2556.48	2939.47	4398.62	4435.67	3703.45	4215.12	4326.28	4456.85	4610.35	4508.01	4509.78	4686.22	4552.12	4539.77	4545.07	4448.02	4405.68	4171.01	4453.32	4619.17	4569.77	4643.87	4624.46	4698.57	4710.92	4495.66	4490.37	4458.61	4596.91	4620.93	4451.55	4508.01	4513.31	4525.66	4532.71	4502.72	4444.5	4460.37	4478.02	4432.14	4382.74	4511.54	4493.9	4391.56	4211.6	4663.28	4587.41	4453.32	4492.13	4430.38
2555.06	2990.05	4381.88	4482.43	3736.24	4240.75	4260.16	4519.47	4683.53	4491.25	4521.23	4623.55	4634.13	4530.05	4549.46	4515.94	4364.23	4279.56	4461.26	4694.11	4642.95	4657.07	4697.64	4683.53	4759.38	4485.95	4436.56	4463.02	4613.6	4554.75	4535.35	4535.35	4466.55	4581.21	4558.28	4515.94	4501.83	4565.34	4515.94	4542.4	4482.43	4487.72	4575.92	4505.36	4189.59	4694.11	4612.96	4572.39	4528.29	4489.48
2553.64	3014.15	4409.23	4492.12	3844.85	4301.64	4328.1	4481.54	4627.93	4719.64	4702	4749.62	4629.69	4546.8	4590.89	4537.98	4493.89	4405.7	4529.16	4710.82	4675.55	4797.24	4629.69	4664.96	4788.42	4539.74	4472.72	4525.63	4603.84	4661.44	4536.21	4483.3	4451.56	4594.42	4615.58	4615.58	4552.09	4592.65	4536.21	4492.12	4449.79	4520.34	4605	4566.2	4236.39	4633.22	4626.16	4613.82	4515.05	4472.72
2552.23	3040	4401.3	4477.13	3851.14	4341.35	4418.94	4579.4	4676.38	4614.67	4694.02	4671.09	4685.2	4600.56	4547.66	4487.71	4485.94	4381.91	4660.51	4757.5	4678.15	4722.23	4704.6	4796.29	4755.74	4653.46	4538.84	4556.48	4662.85	4662.28	4591.74	4591.74	4514.16	4764.55	4649.93	4612.9	4604.09	4568.82	4579.4	4533.55	4544.13	4528.26	4637.59	4630.54	4344.88	4752.21	4694.02	4709.89	4611.14	4540.61
2550.81	3020.01	4439.22	4479.77	3783.39	4395.14	4407.49	4463.9	4671.93	4675.46	4687.8	4790.05	4567.92	4610.23	4578.5	4613.76	4507.98	4393.38	4601.41	4760.08	4721.3	4871.15	4735.4	4862.34	4832.37	4603.18	4569.68	4603.18	4750.04	4701.91	4680.75	4583.78	4560.87	4689.56	4747.74	4585.55	4567.92	4640.2	4619.04	4573.21	4455.09	4666.65	4707.19	4624.33	4428.64	4775.95	4786.53	4684.28	4675.46	4492.11
2549.39	3038.8	4586.4	4563.49	3932.46	4290.28	4478.88	4510.61	4782.06	4672.77	4720.36	4785.58	4653.38	4559.96	4582.88	4678.06	4588.17	4316.72	4676.3	4803.21	4757.38	4879	4852.56	4884.29	4868.43	4646.33	4519.42	4676.3	4705	4780.29	4683.35	4632.23	4656.91	4757.38	4736.23	4679.82	4662.2	4665.72	4693.92	4704.5	4531.76	4605.79	4771.48	4704.5	4454.21	4760.91	4656.91	4757.38	4671.01	4630.47
2547.97	3055.82	4557.3	4581.97	4018.04	4365.21	4515	4626.03	4782.87	4849.84	4786.4	4932.67	4691.23	4705.33	4714.14	4715.91	4624.27	4423.37	4733.53	4826.93	4767.01	4835.74	4883.32	4796.97	4796.97	4691.23	4638.37	4751.15	4823.87	4756.44	4700.05	4747.63	4737.05	4759.96	4775.82	4756.44	4730	4812.83	4717.67	4724.72	4640.13	4627.79	4714.14	4749.39	4398.69	4869.23	4744.1	4747.63	4717.67	4687.71
2546.55	3199.7	4628.64	4676.21	4008.43	4320.3	4457.73	4665.64	4831.26	4843.6	4801.31	4910.55	4797.79	4714.97	4741.4	4642.73	4676.21	4485.92	4806.6	4889.41	4859.45	4843.6	4947.55	4908.79	4885.88	4803.07	4589.88	4736.12	4817.6	4820.69	4769.59	4757.26	4679.74	4801.31	4803.07	4810.12	4773.12	4841.83	4699.12	4764.31	4642.73	4700.88	4803.07	4787.21	4459.49	4850.64	4773.12	4714.97	4831.26	4792.5
2545.13	3179.69	4596.01	4689.38	4069.3	4507.93	4514.98	4699.95	4934.24	4784.51	4906.06	4946.57	4796.84	4832.07	4682.33	4729.9	4627.72	4449.8	4733.42	4907.82	4772.17	4854.97	4921.91	4937.76	4960.67	4849.68	4601.3	4742.23	4834.23	4784.51	4789.79	4705.23	4742.23	4872.59	4791.55	4798.6	4777.46	4784.51	4752.8	4819.74	4724.61	4728.13	4825.02	4745.75	4448.04	4953.62	4918.39	4874.35	4798.6	4772.17
2543.71	3101.56	4600.39	4744.81	4070.25	4489.43	4545.79	4720.15	5009	4908.61	4859.29	4855.77	4862.82	4772.99	4825.83	4755.38	4725.44	4418.98	4781.8	5023.09	4970.25	4979.06	4986.1	4987.86	5088.26	4795.89	4741.29	4716.63	4968.85	4825.83	4869.86	4783.56	4681.41	4873.38	4808.22	4834.64	4809.98	4767.71	4797.65	4822.31	4663.79	4684.93	4815.26	4727.2	4519.37	4949.12	4898.04	4868.1	4817.02	4804.69
2542.29	3233.02	4682.24	4713.94	4043.03	4573.07	4550.17	4867.14	4978.07	4919.96	4928.77	4884.75	4846.01	4870.66	4803.74	4831.92	4696.33	4470.93	4882.98	4928.77	4886.51	5020.34	4993.92	5043.23	5027.38	4846.01	4838.96	4849.53	4969.6	4847.77	4809.03	4794.94	4722.74	4971.03	4809.03	4868.9	4810.79	4853.05	4796.7	4733.31	4701.61	4756.2	4888.27	4772.05	4541.37	4935.81	4842.48	4902.35	4831.92	4770.29
2540.87	3239.42	4684.84	4809.84	4114.42	4522.87	4640.82	4815.12	5035.19	4918.99	4941.88	4992.93	4889.06	4823.92	4823.92	4799.27	4751.74	4538.71	4878.5	5047.51	5042.23	4982.37	5086.24	5088	5126.74	4927.79	4804.55	4911.95	4933.37	4887.3	4792.23	4876.74	4818.64	4917.23	4933.08	4910.19	4908.43	4904.91	4820.4	4825.68	4654.91	4785.19	4971.81	4830.96	4580.96	4920.75	4917.23	4857.37	4815.12	4822.16
2539.45	3251.1	4738.48	4754.32	4138.25	4560.7	4643.43	4912.74	5108.12	4956.74	5000.75	5011.31	4912.74	4965.54	4910.98	4803.6	4784.24	4641.67	4921.54	5044.75	4993.71	5006.03	5116.92	5092.28	5057.07	4919.78	4822.97	4854.65	4939.4	4962.02	4856.41	4830.01	4815.93	5067.64	4962.02	4874.01	4958.5	4976.1	4838.81	4863.45	4687.43	4888.09	5000.75	4886.33	4696.23	5025.39	4954.98	4918.02	4935.62	4856.41
2538.03	3299.73	4853.69	4843.13	4144.47	4573.87	4732.26	4887.13	5152.87	4982.16	5036.72	5015.6	4968.08	4969.84	4932.88	4941.68	4809.69	4591.47	4946.96	5163.42	5036.72	5110.63	5054.31	5151.11	5115.91	4936.4	4818.49	4908.25	5089.74	4992.72	4959.28	4867.77	4931.12	5029.68	4969.84	5049.03	4980.4	4954	4871.29	4862.49	4790.33	4869.53	5066.63	4908.25	4568.59	5089.51	4969.84	5001.52	4920.56	4878.33
2536.61	3228.7	4734.84	4847.45	4155.96	4601.12	4759.48	4960.06	5079.71	5074.43	5028.68	5063.87	5048.04	4975.9	5026.92	4931.91	4894.96	4669.74	4970.62	5099.06	5002.29	5118.42	5132.49	5090.26	5162.4	4998.77	4921.35	4942.46	5104.53	5063.87	5039.24	5016.36	4917.83	5033.96	4997.01	5102.58	4974.14	4977.65	4894.96	4993.49	4806.98	4937.19	5039.24	4884.4	4692.61	5143.05	5019.88	5041	5079.71	4919.59
2535.19	3296.67	4809.55	4962.6	4216.71	4535.12	4719.83	4967.87	5073.42	5048.8	5045.28	5115.64	5027.69	4980.19	4932.69	4934.45	4858.81	4630.12	5059.35	5082.22	5069.91	5119.16	5115.64	5147.31	5224.71	5034.72	4853.53	4908.06	5080.62	5091.02	4985.47	4994.26	5015.37	5066.39	5010.09	5122.68	5015.37	4950.28	4922.14	4987.22	4842.97	4916.86	5105.09	4916.86	4705.76	5099.81	5041.76	5055.83	5003.06	4957.32
2533.77	3315.36	4871.92	4951.06	4226.43	4616.89	4776.94	4972.17	5165.64	5039	5093.53	5105.84	5040.76	5005.59	4995.03	4958.1	4958.1	4662.62	5060.11	5151.57	5135.74	5082.97	5285.24	5302.82	5304.58	5075.94	4940.51	4940.51	5100.68	5151.57	5075.94	5070.66	4998.55	5183.23	5051.31	5061.87	5026.69	5063.63	4919.4	5003.83	4910.61	4945.79	5098.8	4959.86	4662.62	5141.01	5119.91	5021.41	5082.97	5044.28
2532.35	3290.09	4844.57	5045.04	4273.07	4679.28	4793.58	4983.49	5233.2	5039.76	5124.17	5250.78	5071.42	5066.14	5018.66	5038.01	5001.08	4712.69	5013.39	5110.1	5219.13	5187.48	5268.36	5298.26	5296.5	5067.9	4981.73	5045.04	5150.64	5108.34	5138.24	5048.56	5025.7	5187.48	5118.89	5122.41	5097.79	5043.28	4934.26	4953.6	4944.81	5030.97	5147.03	5022.18	4760.17	5140	5078.45	5081.97	5115.38	5032.73
2530.93	3349.22	4817.24	4936.8	4277.5	4829.55	4850.65	5001.85	5112.61	5153.04	5163.59	5161.83	5112.61	4987.78	5000.09	5029.98	5008.88	4752.19	5044.04	5237.43	5205.79	5193.48	5258.53	5367.53	5360.5	5146.01	4982.51	5142.5	5219.91	5133.7	5126.67	5035.25	4938.55	5256.77	5051.07	5142.5	5044.04	5079.2	5028.22	5056.35	5026.46	5065.14	5165.35	5024.7	4690.66	5170.63	5123.16	5130.19	5087.99	5102.06
2529.5	3339.76	4962.19	4879.57	4246.77	4825.08	4835.63	4948.12	5229.37	5194.21	5232.88	5129.17	5248.7	5104.56	5030.74	5095.78	5011.4	4763.56	5097.53	5257.49	5225.85	5299.68	5285.61	5324.29	5362.96	5060.62	5118.63	5058.86	5210.05	5180.15	5136.2	5106.32	4962.19	5160.81	5178.39	5166.09	5111.6	5127.42	5071.17	5011.4	5030.74	5028.98	5188.94	5060.62	4696.76	5144.99	5106.32	5222.34	5167.84	5099.29
2528.08	3321.53	4961.2	5006.9	4238.9	4873.33	4977.02	5045.56	5191.43	5231.85	5212.51	5210.76	5219.54	5085.98	5151	5173.85	4959.45	4866.3	5078.95	5272.27	5300.39	5337.29	5295.11	5440.98	5449.77	5101.8	5073.68	5114.1	5224.8	5112.34	5249.42	5168.58	5019.2	5177.37	5191.43	5275.78	5173.85	5143.97	5049.07	5029.74	5105.31	5077.19	5129.92	5152.76	4734.5	5312.69	5230.09	5191.43	5152.76	5073.68
2526.66	3445.62	5012.93	4967.25	4296.05	4789.78	4930.35	5142.96	5285.28	5174.58	5290.55	5302.85	5137.69	5125.39	5077.95	5192.15	5007.66	4800.33	5148.23	5343.26	5220.27	5339.75	5274.74	5329.21	5348.53	5185.13	5153.5	5165.8	5195.62	5255.41	5171.07	5185.13	5023.48	5227.3	5132.41	5239.6	5271.22	5179.86	5116.6	5069.16	5062.13	5074.43	5241.35	5118.36	4810.87	5381.92	5193.91	5232.57	5139.44	5157.01
2525.23	3429.13	5071.67	5006.67	4388.3	4864.38	4978.56	5085.72	5247.34	5171.8	5365.04	5206.94	5119.1	5154.24	5166.53	5175.32	5068.16	4860.86	5171.8	5335.18	5222.75	5375.58	5358.02	5473.96	5421.26	5103.29	5133.16	5134.91	5280.64	5159.51	5152.48	5112.07	5131.4	5229.78	5247.34	5213.96	5259.64	5220.99	5138.43	5157.75	5113.83	5057.62	5252.61	5266.67	4825.73	5303.56	5249.1	5242.07	5219.23	5235.05
2523.81	3442.5	4975.82	5033.78	4397.97	4849.36	5060.13	5128.63	5314.8	5221.71	5372.76	5291.97	5334.12	5149.7	5218.2	5190.1	5095.25	4949.48	5202.39	5360.47	5228.74	5298.99	5337.64	5450.04	5435.99	5272.65	5054.86	5133.9	5351.57	5302.51	5288.46	5191.86	5149.7	5307.78	5246.3	5230.5	5200.64	5216.45	5211.18	5174.29	5079.45	5133.9	5263.87	5140.92	4882.73	5356.96	5283.19	5237.52	5295.48	5242.79
2522.39	3376.85	5050.35	4974.84	4390.08	4943.23	4976.59	5164.49	5343.6	5257.56	5361.16	5259.31	5229.46	5255.8	5252.29	5157.46	5125.85	4799.23	5271.61	5487.6	5326.04	5399.8	5382.24	5436.67	5396.28	5213.66	5180.29	5124.1	5413.69	5273.36	5254.04	5162.73	5162.73	5389.26	5268.09	5252.29	5290.92	5224.19	5283.9	5192.58	5153.95	5143.41	5247.02	5176.78	4869.47	5308.48	5334.82	5240	5331.31	5227.7
2520.96	3400.76	5033.54	5087.97	4410.28	4907.13	5094.99	5328.5	5374.15	5386.44	5321.48	5382.93	5202.09	5181.02	5216.14	5188.04	5184.53	4945.76	5177.51	5491.78	5326.74	5395.21	5282.85	5465.44	5419.79	5209.11	5163.46	5184.53	5368.69	5319.72	5340.79	5114.31	5224.91	5333.77	5351.32	5219.65	5245.98	5203.85	5196.82	5244.23	5130.11	5281.1	5221.4	5224.91	4987.9	5372.39	5296.9	5295.14	5333.77	5247.74
2519.54	3473.81	5085.21	5148.4	4409.4	4862.28	4953.56	5183.51	5343.24	5380.1	5309.89	5439.79	5218.61	5220.37	5285.32	5257.23	5171.22	4902.65	5301.11	5385.37	5439.79	5425.74	5388.88	5534.57	5539.84	5255.48	5294.09	5271.27	5393.92	5483.67	5376.59	5153.67	5232.66	5309.89	5223.88	5304.62	5239.68	5299.36	5232.66	5306.38	5208.08	5209.84	5260.74	5211.59	4911.43	5401.17	5322.18	5355.53	5374.84	5229.15
2518.11	3490.67	5105.26	5126.32	4429.59	4919.23	5022.78	5189.5	5361.49	5372.02	5293.04	5445.73	5359.73	5236.88	5219.33	5298.31	5210.56	4949.07	5386.06	5447.48	5480.83	5468.54	5421.16	5475.56	5422.91	5319.37	5177.21	5296.55	5447.23	5454.5	5370.26	5215.82	5129.83	5329.9	5257.94	5419.4	5238.64	5289.53	5301.82	5331.65	5142.12	5231.62	5393.08	5333.41	4971.88	5398.34	5289.53	5287.78	5305.33	5235.13
2516.69	3442.6	5063.89	5084.95	4458.54	4872.64	5091.97	5228.83	5327.09	5388.5	5381.48	5425.35	5365.69	5386.75	5195.49	5249.88	5274.45	4974.41	5325.33	5497.29	5467.46	5520.1	5418.33	5593.79	5432.37	5260.41	5241.11	5304.28	5454.89	5400.78	5332.35	5330.6	5249.88	5397.27	5269.19	5311.3	5337.62	5286.73	5284.98	5290.24	5165.66	5265.68	5388.5	5304.28	5034.06	5479.74	5392.01	5392.01	5325.33	5339.37
2515.26	3471.75	5176.92	5217.27	4405.03	4957.63	5108.5	5269.9	5338.31	5301.47	5399.71	5369.89	5389.19	5387.43	5269.9	5257.62	5217.27	4997.98	5336.56	5548.83	5454.1	5540.06	5515.5	5580.41	5492.69	5304.98	5162.88	5289.19	5476.58	5427.78	5327.79	5320.77	5317.26	5357.61	5375.15	5424.27	5336.56	5347.09	5312	5255.86	5154.11	5266.39	5380.42	5219.02	5078.68	5587.42	5376.91	5313.75	5343.58	5308.49
2513.84	3469.3	5233.77	5219.74	4472.56	5002.25	5144.32	5312.7	5509.14	5296.92	5310.95	5442.49	5389.87	5407.41	5349.53	5365.32	5175.89	5086.44	5395.14	5467.05	5493.36	5526.68	5560.01	5537.21	5689.8	5342.52	5207.46	5258.33	5507.03	5416.18	5382.86	5368.83	5312.7	5410.92	5402.15	5282.88	5339.01	5412.68	5268.85	5303.93	5209.22	5177.65	5438.99	5365.32	5074.16	5517.91	5430.22	5424.95	5417.94	5368.83
2512.41	3529.99	5206.43	5185.39	4483.95	5078.42	5113.49	5241.5	5376.53	5381.79	5443.17	5515.07	5434.4	5346.72	5260.79	5360.75	5201.17	5006.52	5360.75	5565.92	5450.18	5516.82	5583.46	5534.36	5599.24	5327.43	5209.94	5337.95	5618.13	5402.84	5395.82	5360.75	5267.81	5395.82	5409.85	5504.54	5443.17	5323.92	5292.36	5320.42	5180.13	5366.01	5457.2	5320.42	5059.13	5509.81	5432.65	5390.56	5422.13	5388.81
2510.99	3490.72	5228.19	5265.01	4470.79	4945.92	5154.56	5314.1	5464.88	5370.21	5450.86	5508.71	5436.83	5385.99	5385.99	5335.14	5291.31	5005.53	5421.05	5596.38	5531.51	5512.22	5499.95	5538.52	5615.66	5389.49	5300.08	5398.26	5473.22	5373.71	5384.23	5333.39	5286.05	5480.66	5324.62	5513.97	5400.01	5405.27	5298.32	5243.97	5282.54	5293.06	5380.73	5349.17	5082.67	5484.17	5370.21	5370.21	5389.49	5314.1
2509.56	3528.59	5139.51	5228.91	4438.35	4974.74	5120.23	5332.33	5467.31	5419.98	5456.79	5507.62	5409.46	5467.31	5521.65	5374.4	5269.23	5095.69	5409.46	5628.57	5581.24	5530.41	5532.16	5553.2	5632.08	5402.45	5295.52	5388.42	5550.98	5458.54	5483.08	5414.72	5353.37	5625.07	5302.53	5467.31	5430.49	5421.73	5300.78	5358.63	5248.19	5316.56	5458.54	5463.8	5125.49	5549.69	5530.41	5288.51	5426.99	5348.11
2508.14	3550.68	5124.47	5199.83	4532.11	5082.41	5129.73	5275.19	5553.85	5489.01	5415.4	5531.07	5422.41	5336.53	5450.45	5306.74	5334.78	5045.61	5422.41	5497.77	5508.28	5546.84	5625.7	5650.24	5536.32	5355.81	5297.98	5443.44	5569.13	5467.97	5515.29	5459.21	5297.98	5492.51	5560.86	5489.01	5469.73	5427.67	5448.7	5403.13	5313.75	5301.48	5587.15	5390.86	5126.23	5536.32	5420.66	5471.48	5429.42	5362.82
2506.71	3539.46	5260.13	5195.3	4461.12	5098.93	5147.99	5293.42	5645.62	5372.27	5472.15	5444.11	5405.56	5416.08	5445.86	5347.74	5347.74	5055.12	5452.87	5678.91	5514.2	5617.58	5610.57	5703.44	5636.86	5468.64	5319.71	5410.82	5629.32	5493.17	5466.89	5451.12	5409.07	5547.49	5426.59	5472.15	5480.91	5524.71	5321.46	5421.33	5242.61	5282.91	5510.7	5386.29	5046.36	5573.78	5456.38	5479.16	5437.1	5452.87
2505.28	3510.73	5241.57	5217.04	4582.87	5068.14	5176.75	5392.23	5511.36	5441.28	5499.09	5570.92	5362.45	5418.51	5472.82	5311.64	5418.51	5085.65	5460.55	5663.77	5595.45	5600.7	5607.71	5681.29	5667.27	5544.64	5360.7	5402.74	5586.12	5469.31	5378.22	5458.8	5245.07	5483.33	5504.35	5577.93	5451.79	5525.37	5455.3	5371.21	5292.37	5392.23	5639.24	5478.07	5108.43	5670.78	5411.5	5432.52	5446.54	5439.53
2503.85	3541.56	5294.83	5263.3	4543.43	5079.39	5259.8	5357.88	5555.8	5454.22	5576.82	5606.6	5483.99	5401.67	5508.51	5326.36	5317.6	5089.9	5391.16	5604.85	5561.06	5568.06	5681.91	5755.48	5618.86	5468.23	5431.45	5512.02	5651.54	5508.51	5526.03	5459.47	5329.86	5447.21	5426.19	5454.22	5419.19	5466.48	5377.15	5478.74	5286.07	5319.35	5478.74	5494.5	5138.94	5576.82	5466.48	5568.06	5401.67	5447.21
2502.43	3542.61	5242.99	5223.73	4596.81	5004.84	5221.98	5349.82	5498.67	5465.39	5554.7	5594.98	5505.67	5451.38	5470.65	5290.28	5318.29	4980.32	5453.13	5686.04	5601.98	5665.03	5726.32	5700.05	5712.31	5512.67	5423.36	5623	5484.02	5509.17	5439.13	5463.64	5451.38	5617.74	5468.9	5489.91	5502.17	5558.2	5365.58	5363.83	5300.78	5337.56	5559.96	5447.88	5116.91	5561.71	5579.22	5531.94	5587.97	5502.17
2501	3538.41	5215.69	5217.44	4566.14	4974.08	5154.41	5338.25	5670.91	5462.56	5667.4	5614.88	5483.57	5452.05	5485.32	5418.79	5389.02	5087.88	5523.84	5635.89	5588.62	5639.39	5641.14	5770.7	5807.47	5529.09	5350.51	5443.3	5633.47	5572.86	5492.32	5501.08	5340	5567.61	5467.81	5466.06	5410.03	5543.1	5368.01	5509.83	5354.01	5385.52	5522.09	5541.35	5143.91	5564.11	5508.08	5614.88	5572.86	5525.59
2499.57	3511.45	5300.43	5335.44	4521.47	5125.39	5237.42	5459.73	5587.51	5487.73	5561.25	5657.53	5552.5	5424.72	5568.25	5436.97	5401.96	5123.63	5591.01	5610.27	5610.27	5643.53	5601.51	5699.54	5701.29	5440.47	5457.98	5489.48	5585.06	5512.24	5531.5	5524.49	5319.69	5535	5466.73	5559.5	5471.98	5484.23	5492.98	5535	5387.96	5393.21	5533.25	5533.25	5132.39	5615.52	5520.99	5503.49	5531.5	5524.49
2498.14	3545.76	5173.37	5315.13	4525.83	5033.36	5236.38	5301.13	5588.15	5523.4	5624.91	5563.65	5558.4	5444.64	5474.39	5455.14	5460.39	5154.12	5539.15	5670.41	5554.9	5696.66	5644.16	5738.66	5707.16	5462.14	5444.64	5516.4	5594.42	5544.4	5512.9	5425.39	5346.64	5532.15	5561.9	5595.15	5497.15	5540.9	5442.89	5500.65	5381.64	5437.64	5493.65	5575.9	5133.12	5589.9	5533.9	5434.14	5633.66	5540.9
2496.71	3613.29	5375.32	5279.08	4493.43	5060.36	5163.6	5226.59	5566.05	5525.8	5571.3	5587.04	5594.04	5382.32	5438.31	5436.56	5370.07	5067.36	5455.81	5620.29	5599.29	5630.79	5753.27	5798.77	5709.53	5625.54	5377.07	5406.82	5670.26	5541.55	5510.05	5461.06	5319.33	5496.06	5550.3	5548.55	5492.56	5480.31	5543.3	5501.31	5443.56	5496.06	5599.29	5587.04	5077.86	5727.03	5590.54	5562.55	5571.3	5485.56
2495.28	3561.84	5410.99	5398.75	4587.01	5071.6	5237.8	5409.24	5554.45	5556.2	5531.7	5661.16	5563.19	5515.96	5470.47	5472.22	5391.75	5111.84	5585.94	5599.93	5599.93	5780.12	5659.41	5661.16	5706.65	5508.96	5430.24	5496.72	5641.11	5584.19	5463.48	5414.49	5372.51	5549.2	5578.94	5615.68	5433.74	5543.95	5514.21	5538.7	5428.49	5484.47	5473.97	5416.24	5213.31	5718.89	5575.44	5587.69	5612.18	5416.24
2493.85	3599.62	5317.22	5385.43	4577.36	5042.61	5205.28	5430.91	5597.07	5548.1	5593.57	5689.77	5574.34	5539.35	5600.57	5518.36	5352.2	5088.09	5518.36	5623.31	5549.85	5647.8	5660.04	5609.32	5777.23	5607.57	5418.67	5490.38	5582.24	5502.62	5569.09	5464.14	5397.68	5619.81	5492.13	5499.12	5472.89	5471.14	5532.36	5546.35	5409.92	5467.64	5544.6	5490.38	5117.82	5686.28	5574.34	5541.1	5562.09	5514.87
2492.43	3649.62	5321.41	5351.14	4611.42	5125.55	5130.8	5414.09	5704.39	5581.97	5538.25	5685.15	5461.31	5475.3	5529.51	5454.32	5326.66	5143.04	5571.48	5679.9	5623.94	5727.12	5732.36	5585.47	5828.55	5501.53	5307.42	5508.53	5574.1	5580.22	5473.55	5384.37	5412.35	5662.42	5526.01	5517.27	5408.85	5475.3	5485.79	5424.59	5510.28	5443.82	5494.54	5571.48	5235.72	5615.2	5564.49	5478.8	5541.75	5442.07
2491	3636.65	5322.1	5334.34	4627.99	5169.99	5213.7	5407.78	5691.02	5545.9	5489.95	5652.55	5526.67	5402.53	5484.7	5481.21	5428.76	5129.78	5442.74	5657.8	5712	5636.81	5764.45	5628.07	5776.69	5542.4	5339.59	5482.96	5555.48	5544.15	5544.15	5369.31	5446.24	5528.41	5498.69	5467.22	5514.43	5507.43	5489.95	5484.7	5334.34	5465.47	5545.9	5465.47	5161.25	5607.09	5619.33	5531.91	5615.83	5481.21
2489.57	3578.25	5376.99	5333.29	4609.59	5214.42	5296.58	5420.69	5604.23	5578.01	5585	5626.96	5572.77	5448.66	5485.37	5441.66	5375.24	5179.46	5478.37	5640.94	5688.14	5598.99	5661.92	5719.6	5724.85	5467.88	5410.2	5483.62	5589.3	5530.81	5445.16	5494.11	5244.13	5616.47	5543.05	5550.04	5452.15	5618.22	5523.82	5361.25	5467.88	5487.11	5473.13	5466.14	5079.82	5661.92	5625.21	5476.62	5534.31	5453.9
2488.13	3596.76	5265.81	5319.99	4596.45	5117.26	5244.84	5339.22	5659.05	5541.95	5575.16	5583.9	5547.19	5442.33	5482.53	5403.88	5381.16	5169.69	5487.77	5634.58	5751.68	5659.05	5688.76	5702.74	5739.44	5496.51	5486.02	5405.63	5584.67	5569.91	5498.26	5428.35	5367.18	5599.63	5534.96	5568.17	5374.17	5547.19	5486.02	5566.42	5463.3	5396.89	5625.84	5379.42	5124.25	5650.31	5564.67	5534.96	5590.89	5517.48
2486.7	3536.64	5235.07	5289.23	4621.75	5083.05	5233.32	5322.43	5558.33	5484.94	5525.13	5577.55	5486.68	5519.88	5418.54	5345.15	5441.25	5224.58	5453.48	5670.16	5664.91	5671.9	5666.66	5804.7	5785.48	5500.66	5343.4	5504.16	5683.12	5553.08	5415.04	5509.4	5383.59	5654.43	5493.67	5595.02	5497.17	5586.28	5507.65	5519.88	5516.39	5387.09	5584.54	5519.88	5048.1	5741.8	5560.07	5526.87	5588.03	5504.16
2485.27	3581.36	5305.65	5242.76	4517.75	5109.99	5200.83	5405.23	5595.66	5515.29	5550.23	5579.93	5588.67	5543.25	5511.8	5534.51	5413.97	5178.12	5520.54	5707.47	5644.57	5674.27	5669.03	5653.31	5674.27	5504.81	5384.27	5469.87	5622.56	5572.95	5497.82	5412.22	5441.92	5565.96	5508.31	5579.93	5408.73	5452.4	5511.8	5520.54	5317.88	5403.49	5597.4	5482.1	5106.5	5597.4	5613.13	5569.45	5630.6	5468.13
2483.84	3472.36	5184.08	5398.92	4560.53	5100.24	5173.6	5287.14	5605.03	5461.8	5515.95	5540.4	5467.04	5430.36	5494.99	5458.31	5370.97	5126.44	5505.47	5680.13	5592.8	5584.07	5577.08	5673.15	5783.19	5477.52	5419.88	5447.83	5626.65	5577.08	5397.17	5515.95	5491.49	5493.24	5547.39	5547.39	5484.51	5404.16	5507.21	5494.99	5241.72	5432.11	5585.81	5484.51	5129.94	5655.68	5453.07	5559.61	5491.49	5468.79
2482.41	3471.67	5289.58	5287.83	4538.66	5163.84	5216.23	5418.81	5596.93	5420.55	5462.46	5680.75	5460.72	5495.64	5513.11	5432.78	5394.36	5128.92	5492.15	5652.81	5607.41	5706.95	5577.72	5635.35	5790.77	5457.22	5352.45	5464.21	5658.68	5609.15	5549.78	5429.28	5418.81	5548.03	5481.67	5649.32	5476.43	5448.49	5410.07	5485.17	5328	5376.89	5652.81	5499.14	5144.63	5672.02	5472.94	5581.21	5411.82	5453.73
2480.98	3521.61	5279.8	5339.16	4543	5019.65	5092.98	5508.52	5512.01	5447.41	5485.82	5541.69	5461.38	5415.98	5525.98	5470.11	5271.07	5166.31	5445.67	5519	5543.44	5700.58	5660.42	5697.09	5749.46	5449.16	5356.62	5386.3	5510.86	5532.96	5506.77	5454.4	5440.43	5503.28	5482.33	5510.27	5442.17	5431.7	5372.34	5424.71	5262.34	5330.43	5578.36	5454.4	5091.24	5637.72	5505.03	5484.08	5585.34	5389.8
2479.55	3527.9	5189.73	5324.14	4563.05	5083.24	5102.44	5397.45	5493.46	5537.1	5507.43	5519.65	5448.08	5369.52	5495.21	5348.58	5310.17	5144.34	5329.37	5573.76	5594.71	5594.71	5599.95	5668.02	5676.75	5460.3	5325.88	5390.47	5679.06	5540.59	5556.31	5456.8	5451.57	5535.36	5545.83	5489.97	5444.59	5486.48	5496.95	5353.81	5301.44	5367.78	5722.14	5378.25	5057.06	5585.98	5502.19	5509.17	5456.8	5402.69
2478.11	3569.08	5260.25	5258.51	4506.29	5115.39	5108.41	5342.28	5522.04	5530.77	5474.92	5630.25	5473.17	5406.85	5443.51	5391.15	5255.02	5080.49	5375.44	5628.5	5529.02	5623.27	5612.8	5616.29	5644.21	5453.98	5281.19	5403.36	5583.65	5473.17	5473.17	5450.49	5417.33	5485.39	5422.56	5569.16	5424.31	5464.45	5385.91	5387.66	5288.18	5447	5508.08	5364.97	5167.75	5586.62	5478.41	5460.96	5548.22	5387.66
2476.68	3584.08	5269.68	5240.01	4582.18	5039.35	5199.88	5444.17	5625.64	5604.7	5503.5	5625.64	5428.47	5440.68	5405.78	5369.14	5299.34	5044.58	5311.56	5646.58	5522.69	5589	5611.68	5557.59	5594.23	5442.42	5329	5313.3	5517.95	5475.58	5383.1	5472.09	5372.63	5531.42	5531.42	5534.91	5437.19	5445.91	5424.98	5424.98	5283.64	5489.54	5510.48	5398.8	5062.03	5527.93	5433.7	5452.89	5433.7	5498.26
2475.25	3517.07	5233.74	5301.78	4577.78	5080.22	5139.53	5338.41	5507.64	5443.09	5476.24	5566.95	5457.05	5432.62	5416.92	5254.67	5416.92	5104.64	5451.81	5610.57	5551.25	5617.55	5582.66	5605.34	5638.48	5392.5	5268.63	5383.77	5495.88	5467.51	5375.05	5355.86	5390.75	5436.11	5465.77	5422.15	5402.96	5355.86	5416.92	5338.41	5219.78	5345.39	5495.43	5350.63	5078.47	5542.53	5439.6	5450.07	5408.2	5416.92
2473.81	3518.12	5265.84	5239.68	4582.1	5110.6	5159.44	5248.4	5426.31	5440.26	5529.22	5530.96	5459.45	5457.71	5379.22	5279.8	5312.94	5058.28	5417.59	5562.36	5557.13	5572.83	5508.29	5618.18	5649.57	5380.96	5319.91	5436.78	5547.09	5401.89	5464.68	5339.1	5414.1	5494.34	5455.96	5443.75	5387.94	5363.52	5377.47	5344.33	5354.8	5347.82	5513.52	5380.96	5098.39	5523.99	5468.17	5417.59	5468.17	5443.75
2472.38	3477.31	5127.03	5278.75	4527.13	5090.41	5092.15	5338.04	5439.18	5376.4	5515.92	5538.59	5413.03	5388.61	5474.06	5402.56	5360.71	5038.09	5458.37	5563	5608.34	5549.05	5535.1	5576.95	5634.5	5453.14	5278.75	5446.16	5532	5461.86	5446.16	5353.73	5421.75	5456.62	5383.38	5451.39	5346.76	5322.34	5325.83	5383.38	5282.23	5390.36	5508.94	5379.89	5041.58	5510.68	5453.14	5404.31	5453.14	5371.17
2470.95	3504.52	5162.63	5199.24	4494.85	5075.45	5052.78	5338.72	5432.87	5404.98	5481.69	5595.02	5387.54	5399.75	5307.34	5391.03	5298.62	5056.27	5387.54	5615.95	5450.31	5593.28	5495.64	5643.84	5675.23	5368.36	5185.29	5298.62	5577.94	5356.16	5422.41	5309.08	5349.18	5483.44	5406.72	5460.77	5310.83	5368.36	5309.08	5354.41	5148.68	5335.24	5553.18	5312.57	4974.32	5593.28	5441.59	5410.21	5506.1	5431.13
2469.51	3397.49	5173.8	5128.48	4478.27	4976.82	5067.47	5280.14	5423.08	5388.22	5473.63	5433.54	5492.81	5311.52	5311.52	5339.41	5264.45	5043.06	5306.29	5606.12	5449.23	5560.79	5536.39	5473.63	5715.94	5255.73	5206.92	5281.88	5425.14	5376.01	5386.47	5233.07	5297.57	5426.57	5280.14	5445.74	5370.78	5379.5	5292.34	5370.78	5191.23	5360.32	5459.69	5431.8	4989.02	5564.28	5475.38	5384.73	5414.36	5370.78
2468.08	3496.15	5110.03	5223.32	4430.32	4954.92	5045.55	5144.89	5455.12	5347.06	5383.66	5474.29	5364.49	5376.69	5280.83	5331.37	5232.03	4993.26	5338.35	5477.77	5502.17	5476.03	5460.35	5519.6	5634.63	5373.2	5277.35	5333.12	5575.66	5385.4	5336.6	5310.46	5310.46	5430.72	5289.55	5357.52	5348.8	5319.17	5244.23	5364.49	5178	5287.8	5395.86	5310.46	4967.12	5484.75	5376.69	5355.77	5416.77	5289.55
2466.64	3434.47	5128.19	5138.64	4373.68	4943.48	5023.64	5183.95	5424.41	5281.53	5420.93	5483.66	5302.44	5265.84	5300.69	5237.96	5250.16	4945.22	5349.48	5495.85	5386.08	5448.81	5542.9	5480.17	5455.78	5342.51	5246.68	5244.93	5389.81	5354.71	5285.01	5286.75	5358.2	5415.7	5307.66	5349.48	5337.29	5265.84	5278.04	5335.54	5192.66	5241.45	5434.87	5298.95	4948.71	5495.85	5384.33	5358.2	5342.51	5230.99
2465.21	3445.99	5113.23	5151.56	4378.04	4905.91	5033.09	5247.38	5468.63	5343.2	5313.58	5466.89	5310.09	5343.2	5226.47	5170.72	5146.33	4945.98	5324.03	5465.15	5369.33	5496.5	5439.01	5489.54	5520.9	5243.89	5153.3	5296.16	5474.07	5367.59	5308.35	5212.53	5268.28	5409.4	5318.8	5360.62	5350.16	5275.25	5177.69	5222.99	5235.18	5148.07	5322.29	5275.25	4993.02	5428.56	5226.47	5278.74	5395.46	5249.12
2463.77	3497.56	5087.83	5126.15	4380.65	4812.62	4995.51	5262.01	5441.42	5270.72	5293.36	5394.39	5432.71	5190.6	5235.88	5258.53	5148.79	4976.35	5242.85	5430.97	5397.87	5441.42	5387.42	5444.9	5549.41	5328.2	5213.24	5309.04	5434.63	5394.39	5326.46	5202.79	5138.34	5376.97	5258.53	5370	5235.88	5309.04	5225.43	5213.24	5103.51	5214.98	5309.04	5279.43	4943.26	5436.19	5253.3	5364.78	5319.49	5230.66
2462.34	3402.82	5046.77	5078.11	4376.3	4909.19	5024.13	5166.93	5410.73	5245.29	5166.93	5335.85	5348.04	5267.93	5194.79	5262.71	5187.82	4926.6	5259.22	5361.97	5431.63	5452.53	5422.92	5471.68	5492.58	5313.21	5137.32	5161.7	5400.43	5332.37	5368.94	5219.17	5222.65	5323.66	5271.41	5301.02	5233.1	5271.41	5170.41	5168.67	5093.79	5152.99	5391.58	5264.45	4999.75	5341.07	5254	5290.57	5370.68	5262.71
2460.9	3440.45	4979.6	5056.21	4364.99	4902.99	5037.06	5155.45	5409.66	5212.91	5237.29	5282.56	5233.8	5192.02	5289.52	5252.96	5181.57	4955.22	5282.56	5381.8	5308.67	5383.54	5397.47	5352.2	5343.49	5242.51	5092.77	5155.45	5327.94	5364.39	5259.92	5183.31	5117.15	5287.78	5273.85	5190.28	5244.25	5322.6	5249.47	5167.64	5057.95	5188.53	5212.91	5270.37	4981.34	5373.09	5150.23	5310.41	5352.2	5249.47
2459.47	3368.4	4969.91	5084.8	4247.49	4860.24	4994.28	5159.65	5361.58	5257.14	5161.39	5361.58	5217.1	5239.73	5279.77	5185.76	5070.87	4935.09	5225.8	5415.55	5305.88	5314.58	5532.18	5448.62	5408.58	5229.28	5124.84	5210.13	5380.81	5323.28	5333.73	5201.43	5236.25	5385.95	5208.39	5278.02	5184.02	5194.47	5103.95	5154.43	5011.69	5231.02	5276.28	5231.02	4919.43	5338.95	5204.91	5208.39	5281.51	5239.73
2458.03	3329.44	4897.56	5010.69	4337.15	4791.4	4852.31	5122.08	5304.82	5278.72	5179.51	5283.94	5247.39	5167.33	5212.58	5189.95	5156.89	4876.68	5170.81	5261.31	5317.01	5259.57	5384.88	5397.07	5409.25	5141.22	5099.45	5181.25	5386.67	5249.13	5256.09	5210.84	5127.3	5360.52	5216.06	5214.32	5212.58	5132.52	5064.64	5123.82	5029.84	5080.31	5268.27	5219.54	4923.67	5343.11	5216.06	5257.83	5205.62	5189.95
2456.59	3318.34	4861.79	5096.7	4331.06	4870.49	4919.21	5185.44	5389.03	5275.93	5262.01	5340.31	5175	5211.54	5228.95	5121.06	5061.9	4863.53	5143.68	5286.37	5221.99	5376.85	5331.61	5378.59	5402.95	5157.6	5140.2	5141.94	5277.68	5295.07	5216.76	5054.94	5053.2	5272.45	5133.24	5251.57	5272.45	5267.23	5220.25	5091.48	5042.76	5103.66	5197.62	5183.7	4886.15	5394.25	5190.66	5199.36	5275.93	5223.73
2455.16	3340.29	4966.95	4918.23	4309.33	4777.31	4857.34	5140.92	5278.36	5175.71	5354.91	5325.33	5201.81	5135.7	5220.34	5173.97	5163.54	4813.85	5100.91	5365.35	5210.51	5292.28	5292.28	5332.29	5374.04	5015.66	5046.97	5156.58	5306.17	5231.39	5259.22	5120.04	5125.26	5297.5	5092.21	5231.39	5106.13	5264.44	5104.39	5073.07	5062.63	5048.71	5179.19	5215.73	4836.47	5266.18	5215.73	5267.92	5210.51	5149.62
2453.72	3308.32	4990.31	4959	4322.38	4800.72	4854.64	5035.53	5211.21	5176.43	5246	5313.84	5159.03	5042.49	5190.27	5117.29	5098.15	4673.74	5152.07	5282.53	5296.44	5289.49	5272.09	5376.46	5343.41	5127.72	5049.45	5122.5	5226.81	5207.73	5188.6	5127.72	5075.54	5212.95	5228.61	5105.11	5138.16	5183.38	5101.63	5077.28	5007.7	5087.72	5280.79	5157.29	4849.42	5209.47	5178.16	5160.77	5164.25	5077.28
2452.28	3260.71	4834.54	4924.97	4276.31	4785.85	4858.89	5102.36	5149.31	5182.35	5208.44	5192.79	5147.57	5071.05	5170.18	5095.4	5008.45	4721.51	5079.75	5260.61	5204.96	5349.3	5218.87	5460.6	5363.21	5158.01	5018.88	5060.62	5185.74	5229.31	5177.14	5043.23	5131.92	5185.83	5154.53	5147.57	5071.05	5177.14	5069.32	5185.83	5013.67	5027.58	5225.83	5076.27	4818.89	5248.44	5180.61	5222.35	5111.05	5095.4
2450.84	3284.4	4736.22	4892.7	4325.88	4797.07	4880.53	5009.19	5196.97	5083.96	5188.28	5243.92	5223.05	5057.88	5120.22	5103.08	4953.55	4694.49	5115.25	5249.13	5217.84	5322.16	5230.01	5348.24	5346.5	5129.16	5000.5	4972.68	5149.9	5165.67	5141.33	5037.01	5104.82	5271.74	5163.94	5170.89	5082.22	5122.21	5077	5158.72	4969.2	4932.69	5167.41	5009.19	4753.6	5266.52	5116.99	5089.17	5163.94	5061.35
2449.4	3271.58	4818.72	4856.96	4377.17	4743.97	4848.27	5039.49	5138.57	5213.32	5136.83	5298.5	5136.83	5119.45	5100.95	5095.11	5016.89	4697.03	5025.58	5289.81	5143.79	5216.8	5185.51	5286.33	5315.89	5107.28	4997.77	5039.49	5138.41	5154.22	5098.59	5077.73	5013.41	5211.58	5154.22	5149	4938.66	5122.93	5039.49	5117.71	4931.71	5029.06	5162.91	5055.13	4822.19	5201.15	5088.16	5072.52	5135.1	5051.66
2447.97	3187.51	4842.09	4913.35	4303.31	4727.38	4826.45	4937.68	5182.74	5076.72	5099.32	5193.17	5085.41	5174.05	5033.6	5014.15	4958.54	4723.91	5111.48	5170.57	5187.95	5267.9	5273.12	5330.47	5280.07	5076.72	4956.8	5055.87	5219.04	5069.77	5035.01	5019.37	5008.94	5132.34	5054.13	5215.76	5055.87	5028.06	5146.24	5069.77	4958.54	5031.53	5088.89	5036.75	4770.83	5201.86	5021.11	5193.17	5189.69	5048.91
2446.53	3211.2	4790.74	4872.41	4274.65	4637.82	4851.55	4983.62	5157.38	5000.99	5058.34	5155.64	5046.17	5146.96	5013.81	4914.11	5013.16	4594.38	5108.73	5239.05	5134.79	5252.95	5214.73	5228.63	5268.59	4994.04	4997.52	5030.53	5167.57	5053.12	5120.89	4987.09	4987.09	5077.45	5103.51	5110.47	5032.27	5032.27	5065.29	5042.7	4928.01	4988.83	5046.17	5120.89	4688.21	5226.89	5122.63	5042.7	5058.34	5039.22
2445.09	3217.51	4819.32	4881.86	4258.16	4650.8	4739.4	4916.61	5128.56	5076.44	5175.47	5191.1	5109.45	5052.12	5003.47	5010.42	5013.9	4664.7	5057.33	5265.81	5104.24	5269.28	5152.88	5265.81	5276.23	4977.41	5020.85	5071.23	5149.14	5088.6	5039.96	4949.62	4982.63	5095.55	5151.15	5090.34	4980.89	5118.14	5005.21	4991.31	4840.17	4994.79	5105.98	5001.74	4649.06	5076.44	5114.66	5074.7	5031.27	5112.92
2443.65	3192.55	4736.72	4898.26	4274.69	4712.4	4769.72	4924.31	5197.02	4985.11	5009.43	5113.64	5049.38	4979.9	5000.74	4979.9	4922.58	4632.5	4915.63	5146.65	5164.02	5151.86	5191.81	5210.92	5223.07	4953.84	4948.63	4936.47	5184.56	5115.38	5059.8	5030.27	5025.06	5016.37	5038.96	5110.17	5005.95	5040.69	4945.16	4997.27	4840.94	4912.16	5065.01	5021.59	4606.45	5103.22	5045.9	5040.69	5025.06	5056.32
2442.21	3226.65	4681.94	4813.93	4187.01	4652.42	4675	4928.55	5074.42	5048.37	5058.79	5128.26	4977.17	4935.49	4961.54	4971.96	4834.77	4695.84	4978.91	5062.27	5067.48	5090.05	5178.62	5256.77	5218.56	4933.76	4966.75	4991.06	5112.29	5024.06	4998.01	4978.91	4963.28	5029.27	5060.53	4978.91	5036.22	4956.33	4958.07	4958.07	4761.83	4872.97	5060.53	5020.59	4628.11	5084.84	5064	5039.69	4978.91	4914.65
2440.77	3243.37	4734.84	4878.95	4196.59	4649.76	4727.89	4887.63	5036.95	4943.19	5038.69	5149.81	4995.28	4910.2	4931.04	4934.51	4839.02	4564.68	4948.4	5082.09	5012.64	5085.57	5134.18	5116.82	5146.34	5030.01	4835.54	4872	5260.56	4995.28	5063	4913.68	4839.02	5066.47	5033.48	5059.52	4944.93	4976.18	4920.62	4936.25	4797.34	4851.17	4944.93	4995.28	4682.75	4957.08	5108.14	5109.88	5035.22	4934.51
2439.33	3195.86	4759.94	4808.54	4107.22	4643.63	4768.62	4865.83	5013.38	5035.95	5074.14	5053.31	5022.06	4949.15	4964.78	4910.96	4815.49	4615.85	4938.74	5089.76	5039.42	5075.88	5082.82	5150.52	5023.8	4956.1	4782.5	4843.26	5176.15	4966.51	4943.95	4841.53	4907.49	5025.53	4966.51	5008.18	4931.79	4949.15	5009.91	4999.5	4822.43	4950.89	5032.48	5022.06	4669.67	5067.2	4942.21	5070.67	4994.29	5001.23
2437.89	3104.97	4765.93	4781.55	4137.65	4627.08	4637.5	4824.94	5130.41	5001.97	5029.74	5055.78	4892.63	4878.75	4868.33	4880.48	4821.47	4665.27	4953.38	5055.78	5029.74	5040.16	5128.67	5130.41	5163.38	4899.57	4785.02	4955.11	5036.24	5052.3	4915.19	4906.51	4861.39	4979.41	5052.3	5026.27	4988.09	4965.53	4927.34	4859.65	4741.63	4887.42	5095.69	4942.96	4602.79	5067.92	5093.96	5034.95	4989.82	4897.84
2436.45	3147.74	4787.54	4740.69	4089.97	4555.02	4653.93	4865.63	5068.65	5002.71	5051.3	5105.09	4869.1	4832.66	4961.07	4882.98	4836.13	4617.49	4919.42	4955.86	5042.62	5101.62	5075.59	5030.48	5112.03	4813.57	4834.39	4817.04	5061.24	4948.92	4969.74	4863.89	4851.75	4973.21	5020.07	4992.3	4978.42	4921.16	4915.95	4884.72	4764.98	4950.66	4940.24	4950.66	4574.11	4988.83	5039.15	5009.65	5059.98	4858.69
2435.01	3219.98	4706.78	4699.85	4056.2	4567.99	4651.27	4795.26	5024.27	4909.77	4958.35	4970.49	4914.97	4909.77	4970.49	4843.84	4816.08	4620.04	4960.08	5026.01	4944.47	5109.28	5022.54	5071.11	5147.45	4859.46	4857.72	4790.06	5067.13	4914.97	4939.26	4866.4	4821.29	4928.85	4949.67	5015.6	4918.44	4932.32	4857.72	4850.78	4842.11	4793.53	5084.99	4854.25	4564.52	5046.83	4953.14	4987.84	4930.59	4835.17
2433.57	3096.18	4697.18	4705.85	4046.72	4570.55	4561.88	4797.78	4962.56	5000.72	4976.44	5077.04	4908.79	4815.13	4915.73	4856.76	4742.27	4574.02	4870.63	5042.35	5009.4	5057.96	4997.25	5092.65	5049.29	4962.56	4756.15	4834.21	4953.35	4912.26	4957.36	4829	4842.88	4901.85	4914	4886.24	4818.59	4868.9	4900.12	4931.34	4792.58	4820.33	4936.54	4908.79	4593.1	4974.7	4938.28	4931.34	4929.61	4820.33
2432.12	3144.12	4666.76	4684.1	4151.7	4566.18	4547.1	4795.09	4985.85	4907.82	4887	4933.83	4893.94	4923.42	4821.1	4808.97	4803.76	4519.35	4810.7	5004.93	5048.29	5086.44	5025.74	5046.55	5018.8	4826.31	4762.14	4751.74	5014.76	4918.22	4935.56	4810.7	4808.97	4947.7	4916.49	4963.31	4796.83	4840.18	4808.97	4758.67	4729.19	4867.93	4980.65	4914.75	4529.76	4928.63	4906.08	4831.51	4977.18	4862.73
2430.68	3134.83	4639.82	4643.29	4095.39	4535.79	4619.02	4705.71	4870.43	4917.24	4943.25	4920.71	4856.56	4898.17	4840.95	4830.55	4724.78	4521.92	4835.75	5019.54	4991.8	5038.61	5014.34	5144.38	5005.67	4944.98	4762.93	4771.6	4968.64	4936.31	4842.69	4802.81	4840.95	4882.56	4844.42	4823.61	4853.09	4799.34	4802.81	4814.94	4700.51	4814.94	4886.03	4865.23	4589.54	4969.26	4912.04	4943.25	4934.58	4806.27
2429.24	3129	4701.31	4590.36	4072.04	4425.68	4588.63	4761.98	4931.87	4912.8	4966.54	4957.87	4909.33	4779.32	4815.72	4839.99	4810.52	4404.88	4865.99	4971.74	4940.53	4973.47	5001.21	5132.95	5054.95	4893.73	4763.71	4815.72	4946.82	4841.72	4860.79	4807.05	4834.79	4891.99	4796.65	4890.26	4833.05	4810.52	4819.19	4817.45	4775.85	4810.52	4952.67	4803.59	4550.49	4963.07	4895.46	4895.46	4961.34	4808.79
2427.8	3098.92	4665.71	4676.11	4072.96	4516.66	4601.58	4785.3	4946.48	4910.09	4891.02	4989.81	4877.16	4707.3	4861.56	4762.77	4761.03	4433.46	4755.83	4974.21	4917.02	4974.21	4944.75	5105.94	5027.94	4809.56	4741.97	4724.64	4923.27	4828.63	4724.64	4773.17	4774.9	4880.62	4868.49	4816.49	4821.69	4757.57	4781.83	4875.42	4670.91	4828.63	4925.68	4859.82	4514.92	4951.68	4826.89	4899.69	4901.42	4845.96
2426.36	3108.7	4637.05	4623.19	4058.29	4470.7	4566.01	4775.68	4976.69	4841.53	4917.77	4902.18	4806.87	4810.34	4872.72	4716.77	4735.83	4392.73	4794.74	4924.7	4891.78	4898.71	4985.35	4987.09	4980.16	4773.95	4753.15	4768.75	4958.64	4896.98	4794.74	4793.01	4723.7	4806.87	4838.06	4767.02	4836.33	4813.8	4727.16	4803.41	4715.03	4732.36	4862.32	4798.21	4489.76	4957.63	4952.43	4796.48	4862.32	4824.2
2424.91	3113.28	4708.9	4592.82	4052.28	4540.85	4475.01	4707.16	5013.81	4745.28	4821.51	4961.84	4788.59	4870.02	4790.32	4729.69	4740.08	4419.57	4844.03	4980.9	4887.34	5010.35	4909.86	4989.56	5122.96	4757.41	4617.07	4752.21	4950.69	4932.39	4800.72	4786.86	4717.56	4842.3	4842.3	4856.16	4899.47	4840.57	4807.65	4748.74	4648.26	4715.83	4797.25	4750.48	4478.48	4897.74	4889.08	4811.11	4842.3	4805.92
2423.47	3105.73	4541.67	4559	4020.3	4517.42	4555.53	4813.62	4919.28	4785.91	4870.78	4971.24	4798.03	4801.5	4733.94	4768.58	4706.23	4534.75	4749.53	4988.57	4839.6	4952.19	4948.73	4957.39	4976.44	4846.53	4690.64	4706.23	4913.3	4881.17	4798.03	4688.91	4713.16	4794.57	4737.41	4792.83	4770.32	4777.25	4829.21	4825.75	4704.5	4638.67	4773.78	4798.03	4584.98	4908.89	4872.51	4799.76	4865.58	4810.16
2422.03	2987.35	4663.73	4554.62	3984.86	4435.13	4490.55	4750.32	4871.54	4798.81	4764.17	4868.08	4798.81	4817.86	4824.78	4693.17	4734.73	4513.06	4859.42	4971.99	4897.52	4902.72	4920.03	5008.36	4973.72	4845.57	4677.58	4738.19	4886.31	4855.96	4743.39	4738.19	4760.71	4748.59	4804	4798.81	4778.03	4772.83	4755.51	4710.49	4758.98	4660.26	4881.93	4823.05	4499.21	4916.57	4817.86	4829.98	4854.23	4845.57
2420.58	3024.85	4593.54	4590.08	3958.1	4354.6	4512.16	4657.6	4818.63	4744.18	4732.06	4799.58	4721.67	4782.27	4733.79	4730.33	4602.2	4442.9	4806.51	4983.12	4880.96	4870.57	5028.14	5012.55	4950.22	4759.76	4607.39	4719.94	4906.08	4732.06	4770.15	4773.61	4688.77	4818.63	4784	4754.57	4685.31	4823.82	4849.8	4667.99	4702.62	4756.3	4879.23	4752.83	4448.1	4886.16	4894.81	4744.18	4875.77	4796.12
2419.14	3046.75	4554.54	4525.11	3985.01	4405.67	4597.82	4651.48	4862.68	4639.37	4812.48	4795.17	4762.28	4765.74	4710.34	4715.54	4660.14	4428.17	4815.94	4860.95	4829.79	4855.76	4935.39	4983.86	5037.52	4805.55	4609.94	4691.3	4849.67	4869.6	4693.03	4741.5	4720.73	4828.06	4819.4	4769.2	4750.16	4779.59	4786.51	4703.42	4677.45	4667.06	4795.17	4755.35	4410.86	4857.49	4779.59	4772.66	4802.09	4779.59
2417.69	3058.26	4538.06	4536.33	3940.95	4415.17	4512.1	4600.37	4771.71	4724.98	4853.06	4854.79	4754.4	4659.21	4697.29	4728.44	4652.29	4420.37	4737.1	4906.71	4889.4	4863.44	4892.87	4925.75	4911.9	4775.17	4660.94	4683.44	4777.71	4804.6	4659.21	4764.79	4659.21	4702.48	4705.94	4782.1	4782.1	4840.94	4858.25	4704.21	4595.17	4640.17	4832.29	4723.25	4422.1	4825.37	4861.71	4859.98	4813.25	4804.6
2416.25	3000.54	4421.22	4526.77	4050.91	4383.15	4474.86	4592.53	4788.07	4687.7	4820.94	4841.71	4751.73	4715.39	4800.18	4775.95	4627.14	4403.91	4725.77	4853.82	4874.59	4826.14	4857.28	4993.99	4971.49	4685.97	4606.37	4675.59	4818.26	4852.09	4763.84	4663.48	4694.62	4748.27	4689.43	4871.13	4760.38	4763.84	4756.92	4672.13	4589.07	4665.21	4717.12	4732.69	4431.6	4829.6	4841.71	4713.66	4765.57	4724.04
2414.8	3010.33	4463.59	4553.55	3982.63	4378.82	4480.89	4716.18	4764.62	4730.02	4809.6	4783.65	4659.09	4697.15	4731.75	4705.8	4631.41	4406.5	4740.4	4864.97	4788.84	4864.97	4844.21	4890.92	4890.92	4648.71	4555.28	4612.38	4844.94	4743.86	4768.08	4674.66	4700.61	4755.97	4704.07	4742.13	4745.59	4712.72	4761.16	4690.23	4593.34	4710.99	4704.07	4617.57	4406.5	4920.33	4802.68	4731.75	4764.62	4690.23
2413.36	2949.19	4608	4492.11	3990.48	4317.4	4519.78	4637.4	4834.59	4672	4746.38	4737.73	4639.13	4736	4749.84	4767.13	4616.65	4416	4774.05	4900.32	4763.67	4874.38	4765.4	4914.16	4848.43	4732.54	4554.38	4649.51	4798.97	4732.54	4716.97	4649.51	4601.08	4780.97	4748.11	4748.11	4751.57	4742.92	4658.16	4697.94	4599.35	4601.08	4651.24	4640.86	4426.38	4813.84	4803.46	4678.92	4779.24	4656.43
2411.91	3029.88	4598.43	4569.03	3949.91	4345.94	4492.94	4695.28	4793.85	4795.58	4748.89	4837.09	4819.79	4709.11	4724.68	4655.5	4567.3	4404.74	4620.92	4887.24	4811.15	4835.36	4805.96	4861.3	4942.58	4698.74	4532.72	4700.47	4818.73	4767.91	4783.48	4736.78	4705.66	4795.58	4762.72	4792.12	4736.78	4766.18	4717.76	4596.7	4546.55	4664.15	4684.9	4667.61	4406.47	4845.74	4767.91	4639.94	4728.14	4665.88
2410.47	3022.36	4469.57	4552.56	3950.86	4357.18	4443.63	4659.76	4811.92	4702.99	4682.24	4820.56	4720.28	4606.16	4725.47	4727.2	4585.41	4396.95	4645.93	4830.94	4696.07	4711.63	4763.51	4889.73	4900.1	4760.05	4620	4675.32	4890.36	4749.67	4694.34	4697.8	4683.97	4746.21	4702.99	4779.07	4709.91	4677.05	4569.85	4658.03	4575.04	4758.32	4753.13	4718.55	4383.12	4822.29	4723.74	4697.8	4702.99	4706.45
2409.02	2966.44	4458.31	4515.35	3887.84	4402.99	4359.77	4639.82	4726.25	4653.65	4772.93	4783.3	4717.61	4546.47	4625.99	4657.11	4563.76	4423.73	4672.66	4812.69	4710.7	4828.25	4817.87	4745.27	4850.72	4750.46	4593.14	4655.38	4832.3	4750.46	4748.73	4743.54	4714.15	4769.47	4655.38	4702.05	4655.38	4695.14	4631.18	4594.87	4549.93	4721.07	4752.18	4731.44	4442.75	4774.66	4771.2	4679.58	4715.88	4695.14
2407.57	3043.63	4476.43	4412.48	3861.14	4364.09	4415.94	4631.98	4790.99	4744.32	4683.83	4735.68	4728.77	4645.81	4682.1	4637.17	4602.6	4376.19	4656.18	4820.37	4751.24	4739.14	4841.11	4842.84	4829.01	4618.15	4564.58	4597.41	4800.2	4725.31	4685.56	4552.48	4647.54	4656.18	4588.77	4761.61	4625.07	4687.29	4697.66	4614.7	4599.14	4609.51	4694.2	4609.51	4414.21	4790.99	4751.24	4789.26	4730.5	4673.46
2406.13	2956.62	4415.06	4402.96	3893.2	4378.77	4342.48	4605.14	4821.14	4575.76	4577.49	4777.94	4684.63	4663.89	4584.4	4532.56	4523.92	4328.66	4606.87	4777.94	4722.64	4729.56	4893.72	4817.68	4878.16	4707.09	4534.29	4605.14	4761.19	4617.24	4720.92	4627.6	4587.86	4708.82	4681.17	4715.73	4629.33	4655.25	4605.14	4589.59	4580.95	4534.29	4625.88	4624.15	4382.23	4795.22	4672.53	4703.64	4688.08	4580.95
2404.68	2988.86	4481.56	4419.36	3952.89	4279.42	4429.73	4562.76	4763.17	4656.05	4561.03	4685.42	4683.69	4561.03	4645.69	4510.93	4618.04	4358.89	4616.32	4738.98	4680.24	4721.7	4813.27	4799.45	4913.47	4597.31	4452.19	4524.75	4761.93	4612.86	4602.49	4638.77	4569.67	4695.79	4685.42	4687.15	4616.32	4597.31	4630.14	4626.68	4481.56	4557.57	4735.52	4671.6	4391.72	4844.37	4761.44	4561.03	4700.97	4478.1
2403.23	2998.63	4390.84	4428.85	3803.56	4233.66	4371.84	4558.39	4643.03	4624.03	4658.58	4741.49	4613.67	4572.21	4622.3	4518.67	4508.3	4256.11	4648.21	4719.03	4701.76	4769.13	4701.76	4724.22	4808.86	4596.4	4554.94	4639.58	4748.86	4691.4	4715.58	4712.13	4541.12	4653.4	4644.76	4625.76	4605.03	4651.67	4634.4	4582.58	4458.21	4644.76	4594.67	4672.4	4313.11	4769.13	4629.21	4520.39	4563.58	4558.39
2401.79	2960.03	4317.44	4446.96	3866.7	4298.44	4324.34	4571.3	4624.84	4655.92	4645.56	4628.29	4630.02	4531.58	4657.65	4488.41	4490.13	4201.73	4600.66	4804.44	4645.56	4756.09	4761.27	4792.35	4711.19	4569.57	4616.2	4538.49	4689.16	4650.74	4638.65	4583.39	4595.48	4612.75	4674.92	4538.49	4592.03	4595.48	4585.12	4481.5	4559.21	4605.84	4714.64	4597.21	4341.61	4819.99	4638.65	4522.95	4673.19	4467.68
2400.34	2968.08	4354.56	4411.54	3850.39	4290.68	4333.84	4485.79	4651.54	4620.46	4679.17	4679.17	4518.59	4608.38	4568.66	4506.51	4489.24	4287.22	4561.76	4762.05	4636	4737.87	4656.72	4857.01	4739.6	4589.38	4525.5	4466.79	4691.64	4686.08	4560.03	4611.83	4584.2	4653.27	4608.38	4689.53	4585.93	4642.91	4644.64	4497.87	4477.15	4623.92	4613.56	4554.85	4278.59	4699.89	4653.27	4691.26	4649.82	4520.32
2398.89	2986.48	4358.87	4465.9	3765.03	4332.98	4303.63	4490.07	4654.07	4600.17	4585.02	4590.2	4581.56	4533.23	4528.05	4505.61	4452.09	4267.38	4519.42	4690.32	4673.06	4654.07	4690.32	4743.84	4761.1	4647.16	4514.24	4429.65	4730.38	4702.4	4591.92	4514.24	4566.03	4614.36	4617.82	4610.91	4600.55	4550.49	4572.93	4477.99	4443.46	4512.51	4731.75	4545.31	4329.53	4783.54	4673.06	4650.62	4569.48	4569.48
2397.44	2937.55	4271.71	4352.83	3874.74	4311.4	4339.02	4515.07	4689.39	4567.51	4620.35	4734.26	4551.31	4561.67	4587.56	4508.16	4433.95	4209.57	4570.3	4661.77	4653.14	4551.31	4711.82	4729.08	4768.78	4589.28	4449.48	4447.75	4658.64	4594.46	4549.58	4592.73	4499.53	4580.65	4630.7	4558.21	4559.94	4535.78	4591.01	4570.3	4383.89	4549.58	4599.64	4592.73	4330.39	4727.36	4647.96	4570.3	4647.96	4573.75
2395.99	2930.07	4324.35	4400.28	3813.57	4295.01	4353.69	4445.14	4633.23	4547.92	4659.12	4688.45	4579.74	4491.73	4529.7	4533.15	4438.24	4225.99	4522.79	4683.27	4659.12	4552.13	4605.62	4755.75	4700.53	4548.68	4498.64	4415.81	4661.13	4584.92	4540.05	4460.67	4507.26	4517.62	4586.64	4546.95	4508.99	4559.03	4540.05	4472.75	4398.55	4495.18	4598.72	4436.51	4251.87	4590.09	4733.32	4526.24	4598.72	4560.76
2394.54	2843.22	4330.39	4390.77	3757.6	4226.87	4237.23	4463.23	4604.7	4527.96	4561.57	4630.58	4565.02	4409.75	4589.18	4523.62	4411.48	4226.87	4540.87	4596.08	4682.34	4535.69	4659.91	4735.82	4742.72	4551.22	4468.41	4328.66	4675.69	4625.41	4490.84	4459.78	4497.74	4452.88	4518.44	4480.49	4506.37	4504.64	4513.27	4501.19	4390.77	4599.53	4611.61	4533.97	4216.52	4599.53	4639.21	4533.97	4611.61	4499.46
2393.09	2897.85	4298.48	4367.47	3729.26	4177.73	4241.56	4420.95	4607.24	4526.17	4562.39	4502.02	4574.46	4498.57	4439.92	4443.37	4472.69	4138.06	4410.6	4679.68	4481.32	4562.39	4546.86	4727.98	4752.13	4522.72	4395.07	4441.65	4562.6	4602.06	4541.69	4464.07	4372.65	4464.07	4486.49	4527.89	4550.31	4536.52	4507.19	4474.42	4398.52	4569.29	4519.27	4493.39	4251.9	4662.43	4571.01	4467.52	4574.46	4583.09
2391.64	2833.46	4366.6	4302.79	3738.86	4190.7	4280.38	4349.36	4542.51	4459.73	4523.54	4611.49	4485.6	4492.5	4513.19	4409.72	4383.85	4061.36	4440.76	4559.75	4526.99	4570.1	4571.83	4628.74	4666.68	4525.26	4368.33	4320.04	4594.43	4509.74	4523.54	4414.89	4392.47	4426.96	4483.87	4516.64	4489.05	4480.42	4461.45	4506.29	4407.99	4511.47	4554.58	4444.21	4185.52	4568.38	4547.68	4509.74	4501.12	4423.51
2390.19	2901.87	4258.83	4329.52	3786.39	4103.65	4212.28	4355.39	4464.01	4495.05	4479.53	4558.85	4622.64	4453.67	4417.46	4376.08	4398.49	4093.31	4441.6	4581.26	4519.19	4557.12	4610.57	4664.02	4693.34	4412.29	4282.97	4317.45	4600.37	4477.81	4379.53	4477.81	4450.22	4441.6	4508.84	4532.98	4510.57	4429.53	4369.18	4467.46	4296.76	4488.15	4570.92	4498.5	4207.1	4538.16	4548.5	4417.46	4434.7	4393.32
2388.74	2823.71	4240.74	4216.61	3721.86	4095.94	4158	4342.45	4480.36	4385.55	4442.44	4526.91	4521.74	4390.72	4347.62	4311.42	4297.63	4056.29	4364.86	4497.6	4470.02	4566.56	4580.35	4528.63	4547.59	4464.85	4294.18	4345.9	4580.46	4511.39	4394.17	4387.27	4373.48	4594.14	4420.03	4538.97	4435.54	4292.46	4364.86	4352.8	4371.76	4432.09	4452.78	4380.38	4152.83	4620	4468.3	4454.5	4444.16	4449.33
2387.29	2807.64	4205.43	4257.13	3684.92	4055.48	4196.81	4303.67	4501.88	4376.06	4376.06	4536.35	4362.27	4374.33	4379.5	4384.67	4298.5	4065.82	4377.78	4529.45	4448.45	4541.52	4529.45	4538.07	4529.45	4384.67	4295.05	4367.44	4534.7	4382.95	4362.27	4391.57	4379.5	4493.26	4462.23	4396.74	4467.4	4410.53	4367.44	4345.03	4341.59	4460.51	4448.45	4501.88	4131.31	4493.26	4460.51	4412.25	4481.19	4400.19
2385.84	2772.62	4151.17	4251.11	3644.55	4140.83	4175.29	4290.75	4497.53	4361.4	4371.74	4433.77	4395.86	4370.01	4330.38	4280.41	4321.77	3937.49	4340.72	4475.13	4480.3	4487.19	4485.47	4549.23	4578.52	4401.03	4380.35	4264.9	4523.42	4459.62	4370.01	4371.74	4307.98	4440.67	4320.04	4435.5	4342.44	4321.77	4407.93	4292.47	4297.64	4382.08	4425.16	4476.85	4046.05	4544.06	4425.16	4438.94	4423.43	4416.54
2384.39	2760	4114.16	4181.35	3599.03	4031.47	4153.79	4281.28	4417.38	4350.19	4301.95	4362.25	4358.81	4253.71	4295.06	4293.34	4281.28	3962.55	4343.3	4458.73	4419.11	4486.3	4488.02	4486.3	4515.59	4293.34	4295.06	4369.14	4439.79	4382.93	4362.25	4301.95	4336.41	4396.71	4398.43	4374.31	4291.62	4303.68	4339.86	4348.47	4277.83	4243.38	4434.61	4331.24	4046.97	4451.84	4376.03	4307.12	4363.97	4384.65
2382.94	2752.56	4128.84	4187.41	3562.14	4003.1	4053.05	4247.7	4473.35	4335.54	4347.6	4382.05	4340.71	4227.03	4251.14	4247.7	4311.43	3970.37	4283.87	4435.45	4368.27	4421.67	4440.62	4471.62	4469.9	4320.04	4242.53	4278.7	4497.43	4435.45	4256.31	4264.92	4287.31	4387.22	4349.32	4366.55	4311.43	4273.53	4313.15	4252.86	4192.58	4189.13	4301.09	4323.49	3987.6	4432	4320.04	4364.83	4347.6	4373.44
2381.49	2703.79	4062.58	4179.69	3552.82	3991.97	4119.41	4241.68	4329.51	4270.96	4312.29	4334.68	4322.62	4148.69	4252.02	4215.85	4217.57	3983.36	4239.96	4391.51	4338.12	4358.79	4394.96	4436.29	4477.62	4272.68	4215.85	4264.07	4406.95	4358.79	4215.85	4300.24	4269.24	4410.46	4332.96	4289.9	4227.91	4257.18	4260.63	4203.8	4177.96	4308.85	4205.52	4212.41	3959.25	4379.46	4277.85	4326.07	4324.35	4279.57
2380.04	2727.36	4092.76	4058.32	3559	3929.19	4008.39	4171.96	4307.99	4220.18	4233.95	4280.44	4220.18	4163.36	4199.51	4199.51	4156.47	3967.07	4242.56	4375.14	4323.48	4311.43	4416.46	4369.97	4351.03	4227.06	4184.02	4134.08	4347.49	4344.15	4202.96	4177.13	4153.02	4273.55	4249.45	4232.23	4259.78	4275.27	4285.6	4146.14	4091.04	4127.2	4316.6	4246	3918.86	4385.47	4354.48	4223.62	4277	4209.84
2378.58	2695.83	3945.62	4095.39	3539.35	3926.68	3976.61	4150.47	4314.01	4221.06	4265.81	4298.52	4227.94	4141.87	4257.21	4153.92	4150.47	3906.03	4219.33	4355.33	4315.74	4289.91	4382.87	4400.09	4339.84	4210.73	4160.8	4164.25	4336.26	4289.91	4210.73	4238.27	4183.18	4284.75	4191.79	4202.12	4155.64	4207.28	4222.78	4102.27	4145.31	4184.9	4195.23	4174.58	3947.34	4295.08	4229.66	4198.68	4274.42	4209
2377.13	2684.96	3986.14	4041.22	3574.79	3829.52	4006.79	4165.14	4277.01	4251.19	4194.4	4223.66	4192.67	4089.41	4197.84	4123.83	4030.89	3886.31	4165.14	4316.6	4165.14	4275.29	4242.59	4325.2	4371.67	4192.67	4134.16	4120.39	4235.54	4218.49	4185.79	4221.93	4084.24	4223.66	4196.12	4203	4172.02	4161.69	4168.58	4087.69	4049.82	4058.43	4292.5	4111.78	3801.98	4244.31	4244.31	4178.91	4218.49	4180.63
2375.68	2653.45	3876.93	4026.64	3458.78	3808.1	3918.23	4016.32	4217.65	4157.42	4209.05	4138.49	4140.21	4079.99	4090.31	4073.1	4083.43	3849.4	4114.4	4324.34	4159.14	4250.35	4241.74	4217.65	4303.69	4131.61	4040.41	4007.71	4246.7	4215.93	4136.77	4138.49	4081.71	4219.37	4179.79	4081.71	4129.89	4140.21	4066.22	4109.24	4066.22	4109.24	4205.6	4090.31	3856.28	4209.05	4086.87	4067.94	4262.39	4183.23
2374.23	2549.7	3953.58	3919.17	3480.46	3735.08	3867.56	4012.08	4227.13	4096.38	4252.94	4220.25	4079.17	4029.28	4060.25	3963.9	3979.39	3860.68	4141.11	4261.54	4137.67	4141.11	4122.18	4218.53	4249.5	4048.21	3957.02	4072.29	4175.28	4080.89	4096.38	4087.78	4036.16	4118.74	4082.61	4075.73	4115.3	4032.72	4098.1	4053.37	4015.52	4067.13	4178.96	4060.25	3740.25	4144.55	4117.02	4118.74	4220.25	4129.07
2372.77	2592.19	3909.79	3954.51	3443.64	3775.62	3883.99	4088.68	4164.36	4054.28	4126.52	4030.2	3978.59	4007.84	4054.28	4043.96	3911.51	3768.74	4124.8	4222.85	4131.68	4167.8	4252.09	4154.04	4238.33	4083.52	3930.43	3999.23	4136.57	4214.25	4081.8	4088.68	3985.47	4074.92	4042.24	4056	4085.24	4018.16	4066.32	3961.39	4025.04	3987.19	4102.44	3995.79	3749.82	4136.84	4095.56	4135.12	4117.92	4047.4
2371.32	2505.69	3781.75	3888.37	3432.64	3771.43	3814.42	3991.56	4068.95	4075.83	4079.27	4151.5	3991.56	3934.81	3974.36	4020.79	3914.17	3668.24	3988.12	4168.69	4093.02	4127.42	4194.49	4206.53	4158.37	3988.12	3934.81	3993.28	4204.5	4123.98	4020.79	3950.28	3945.12	4098.18	4019.07	4050.03	4013.91	3941.68	3881.49	3886.65	3884.93	3910.73	4070.67	4008.76	3707.8	4142.9	4096.46	4063.79	4192.77	4017.35
2369.86	2530.98	3734.57	3823.98	3375.21	3669.23	3806.78	3944.34	4014.83	4028.59	4054.38	4057.82	3944.34	3884.16	3994.2	3995.92	3851.49	3665.79	3954.65	4111.12	3970.13	4028.59	4088.77	4119.72	4102.52	3964.97	3934.02	3904.79	4160.64	4023.43	3918.55	3896.19	3968.41	3977.01	3975.29	4002.8	3952.93	3952.93	3913.39	3896.19	3894.47	3884.16	4047.5	3927.14	3712.22	4090.49	4021.71	3975.29	4118	3964.97
2368.41	2544.23	3706.32	3807.74	3285.15	3615.21	3781.96	3881.66	3979.65	3986.53	3995.12	3974.49	3933.24	3902.29	3926.36	3907.45	3849	3534.41	3929.8	4027.78	3957.3	3931.52	4029.5	4087.95	4057.01	3941.83	3823.21	3926.36	3958.65	4015.75	3928.08	3885.1	3905.73	4008.87	3967.62	3969.34	3936.67	3964.18	3897.13	3831.81	3800.87	3924.64	3929.8	3809.46	3610.05	3967.62	3938.39	3979.65	3977.93	3914.33
2366.96	2442.31	3664.33	3803.55	3236.37	3569.8	3721.05	3812.14	4021.82	3899.79	3951.36	3922.14	3920.42	3846.51	3913.54	3848.23	3819.01	3574.95	3879.17	4069.95	3954.79	3980.57	3992.61	4064.79	4061.35	3891.2	3757.14	3765.73	3975.01	3875.73	3911.83	3846.51	3796.67	3934.17	3868.86	3946.2	3877.45	3879.17	3894.64	3853.39	3796.67	3910.11	3947.92	3851.67	3576.67	3934.17	3911.83	3927.29	3867.14	3808.7
2365.5	2445.26	3584.55	3660.16	3220.25	3496.91	3673.91	3768.42	3897.3	3854.34	3871.52	3924.79	3802.79	3764.98	3874.96	3792.48	3840.59	3551.9	3783.88	3943.69	3981.5	3957.44	3911.04	3936.82	4033.05	3802.79	3842.31	3771.86	3895.14	3907.61	3771.86	3842.31	3801.07	3935.1	3881.83	3821.69	3792.48	3862.93	3835.44	3835.44	3742.64	3777.01	3960.88	3792.48	3620.64	3952.29	3902.45	3849.18	3868.09	3795.91
2364.05	2422.44	3637.1	3609.61	3223.05	3499.65	3599.3	3765.95	3844.98	3798.59	3884.49	3893.08	3740.18	3777.97	3795.16	3692.07	3735.02	3484.19	3680.05	3884.49	3857	3893.08	3862.16	3925.73	3896.52	3824.36	3735.02	3710.97	3884.02	3844.98	3795.16	3755.64	3721.28	3860.44	3862.16	3800.31	3779.69	3747.05	3723	3824.36	3712.69	3714.41	3915.42	3791.72	3592.43	3941.19	3839.82	3877.62	3814.05	3733.31
2362.59	2361.84	3509.26	3545.33	3127.93	3421.66	3588.27	3677.59	3751.46	3723.97	3787.53	3887.15	3749.74	3789.24	3639.8	3705.08	3662.13	3478.34	3780.66	3837.34	3808.14	3827.03	3856.23	3954.14	3900.89	3799.55	3615.76	3694.77	3869.46	3815.01	3818.45	3672.44	3720.54	3809.86	3730.84	3772.07	3787.53	3734.28	3656.98	3727.41	3703.36	3754.89	3787.53	3706.79	3526.44	3868.26	3837.34	3828.75	3821.88	3729.13
2361.13	2328.74	3510.28	3510.28	3008.81	3443.3	3534.32	3676.86	3707.77	3748.99	3712.92	3704.34	3692.32	3762.73	3601.3	3656.25	3644.23	3414.1	3661.4	3714.64	3730.1	3743.84	3790.21	3884.66	3755.86	3642.51	3611.6	3647.66	3784.51	3754.14	3687.16	3632.21	3625.34	3786.77	3699.19	3687.16	3649.38	3699.19	3690.6	3676.86	3572.1	3719.79	3766.16	3663.12	3395.21	3697.47	3724.95	3712.92	3736.97	3633.93
2359.68	2324.84	3399.69	3482.1	3040.83	3310.4	3428.88	3610.88	3705.31	3698.45	3612.6	3689.86	3695.01	3585.12	3617.75	3576.54	3591.99	3379.08	3621.18	3628.05	3700.16	3717.33	3755.11	3737.94	3749.96	3633.2	3600.58	3581.69	3737.36	3679.56	3674.41	3574.82	3569.67	3609.16	3617.75	3669.26	3628.05	3616.03	3607.45	3640.07	3533.61	3655.52	3633.2	3633.2	3423.72	3693.3	3705.31	3707.03	3670.97	3622.9
2358.22	2331.24	3388.71	3476.26	3002.46	3350.94	3407.59	3543.21	3682.26	3598.14	3617.02	3682.26	3635.91	3574.11	3565.52	3538.06	3577.54	3318.32	3610.16	3618.74	3694.28	3666.81	3747.49	3754.36	3764.66	3584.41	3519.17	3433.34	3834.43	3625.61	3517.46	3558.66	3534.62	3644.49	3500.29	3598.14	3553.51	3591.27	3582.69	3498.57	3529.47	3556.94	3634.19	3543.21	3318.32	3721.74	3733.76	3613.59	3658.22	3548.36
2356.77	2239.81	3389.75	3453.25	2967.53	3377.73	3346.84	3504.74	3635.18	3573.39	3533.92	3626.6	3513.32	3472.13	3489.29	3559.66	3454.97	3254.16	3494.44	3578.54	3599.14	3609.44	3600.86	3722.71	3739.88	3542.5	3446.39	3482.43	3704.9	3590.56	3551.08	3520.19	3472.13	3518.47	3597.42	3460.12	3468.7	3602.57	3530.49	3525.34	3437.8	3454.97	3609.44	3520.19	3293.63	3600.86	3597.42	3511.61	3568.25	3544.22
2355.31	2237.64	3265.52	3368.48	2994.39	3260.37	3383.92	3469.72	3548.66	3476.59	3462.86	3526.35	3546.94	3416.53	3504.04	3431.97	3461.14	3265.52	3541.79	3546.94	3531.5	3574.4	3588.12	3593.27	3653.33	3504.04	3457.71	3389.07	3618.33	3498.89	3524.63	3452.56	3433.69	3509.19	3514.34	3533.21	3370.19	3445.7	3455.99	3507.47	3353.03	3413.09	3543.51	3469.72	3200.31	3557.24	3495.46	3498.89	3510.91	3529.78
2353.85	2201.17	3237.42	3275.16	2896	3175.65	3367.81	3355.8	3469.03	3436.43	3381.53	3510.2	3405.55	3381.53	3462.17	3343.79	3419.28	3285.45	3458.73	3559.96	3458.73	3530.79	3556.53	3571.97	3551.38	3336.92	3330.06	3378.1	3492.33	3498.19	3420.99	3398.69	3410.7	3472.46	3419.28	3460.45	3424.42	3451.87	3408.98	3460.45	3393.54	3357.51	3523.93	3403.83	3206.54	3460.45	3458.73	3441.58	3522.21	3463.88
2352.39	2193.87	3212.76	3283.08	2809.66	3114.98	3250.49	3349.98	3418.59	3313.96	3490.63	3547.24	3361.99	3355.13	3447.75	3341.4	3288.23	3161.3	3437.46	3509.5	3353.41	3447.75	3435.75	3514.65	3495.78	3336.26	3262.5	3344.83	3507.03	3473.48	3360.27	3391.15	3324.25	3356.84	3418.59	3432.31	3392.86	3404.87	3356.84	3377.42	3276.22	3300.24	3346.55	3375.71	3183.6	3495.78	3396.29	3463.19	3406.59	3416.88
2350.94	2099.11	3194.96	3131.51	2827.96	3117.79	3141.8	3371.61	3381.9	3311.58	3395.61	3380.18	3335.59	3363.03	3380.18	3296.15	3282.43	3006.32	3306.44	3417.91	3321.87	3405.9	3419.62	3510.52	3459.07	3332.16	3265.28	3265.28	3487.43	3431.63	3318.44	3309.87	3229.26	3404.19	3316.73	3237.84	3378.47	3357.89	3296.15	3280.71	3198.39	3287.57	3369.89	3330.45	3081.78	3421.34	3308.15	3364.75	3339.02	3325.3
2349.48	2141.55	3151.46	3129.17	2767.39	3088.02	3117.17	3343.5	3355.5	3249.19	3324.64	3341.78	3353.79	3290.34	3314.35	3297.2	3240.62	3058.87	3250.91	3350.36	3393.22	3362.36	3345.21	3334.92	3420.66	3244.05	3328.07	3202.9	3428.4	3381.22	3331.5	3271.48	3247.48	3305.78	3271.48	3249.19	3309.21	3305.78	3283.49	3211.47	3204.61	3221.76	3317.78	3298.92	3040.01	3326.35	3274.91	3314.35	3249.19	3242.34
2348.02	2091.41	3087.4	3119.97	2735.98	3046.26	3046.26	3224.55	3282.83	3248.55	3282.83	3299.97	3248.55	3188.55	3238.26	3131.97	3133.69	2936.55	3219.4	3291.4	3277.69	3246.83	3317.12	3347.97	3438.83	3275.97	3183.4	3205.69	3299.11	3287.97	3222.83	3186.83	3226.26	3286.26	3200.55	3239.97	3227.97	3245.12	3140.55	3195.4	3102.83	3166.26	3238.26	3157.69	2993.12	3296.54	3263.97	3301.69	3215.97	3159.4
2346.56	2037.86	2965.1	3061.08	2677.16	3004.52	2985.66	3222.19	3246.18	3191.34	3160.49	3222.19	3146.77	3153.63	3172.48	3201.62	3112.5	2930.82	3153.63	3350.73	3234.18	3295.89	3280.46	3309.6	3307.88	3163.91	3057.65	3145.06	3277.85	3247.9	3191.34	3127.92	3172.48	3265.04	3169.06	3163.91	3191.34	3170.77	3179.34	3081.64	3148.49	3148.49	3143.35	3098.78	2896.54	3184.48	3198.19	3165.63	3124.49	3165.63
2345.1	2023.75	2962.79	2978.21	2625.22	2902.82	3072.46	3117.01	3209.55	3115.3	3151.29	3188.99	3154.71	3106.73	3170.14	3074.17	3063.89	2883.97	3132.44	3209.55	3173.56	3190.7	3207.83	3259.24	3279.81	3149.57	3038.19	3045.04	3263.46	3200.98	3070.75	3132.44	3118.73	3202.69	3033.05	3058.75	3173.56	3117.01	3036.48	3060.47	2985.07	3153	3117.01	3077.6	2870.26	3230.11	3209.55	3099.88	3156.43	3053.61
2343.64	1920.55	2909.09	2955.35	2592.14	2850.84	2984.47	3054.71	3176.36	3140.38	3131.81	3119.82	3094.12	3082.13	3082.13	2996.46	2998.18	2845.7	3099.26	3136.95	3092.41	3147.23	3142.09	3174.64	3207.19	3107.83	2994.75	3017.02	3118.86	3114.68	3056.43	3066.71	3051.29	3097.55	3059.85	3068.42	3037.58	3041.01	2986.19	3061.57	2987.9	3003.32	3121.53	3049.58	2820	3136.95	3099.26	3136.95	3087.27	3035.87
2342.18	1949.28	2874.25	2906.79	2529.96	2776.61	2869.11	3006.14	3069.52	3026.7	3057.53	3057.53	3074.66	3014.71	3071.23	3031.84	2951.33	2780.04	3098.64	3153.45	3110.63	3074.66	3078.08	3124.33	3172.29	3084.94	2935.91	3004.43	3087.37	3105.49	3081.51	2959.89	3030.12	3078.08	2980.45	2965.03	3028.41	2982.16	2994.15	2911.93	2951.33	2959.89	3001	3019.85	2831.43	3114.06	3064.38	3002.72	3078.08	3078.08
2340.72	1868.4	2836	2899.36	2558.56	2769.21	2870.25	2957.59	3048.36	3000.4	3067.19	2995.27	2983.28	3032.94	2995.27	2962.73	2921.63	2728.11	2993.55	3077.47	3068.91	3067.19	3050.07	3022.67	3118.57	2986.7	2935.33	2916.49	3054.18	3089.46	3000.4	2973	2959.3	2996.98	2991.84	2949.03	2945.6	2955.88	2995.27	2959.3	2914.78	2899.36	3014.11	2981.57	2738.38	2990.13	2995.27	3005.54	2909.64	2996.98
2339.26	1893.71	2730.99	2890.22	2537.51	2679.62	2847.42	2909.06	3022.06	2921.04	2931.32	2992.96	2962.14	2953.58	2953.58	2917.62	2881.66	2669.35	2938.17	3010.08	2967.27	3040.9	3015.21	3052.88	3035.76	2867.96	2862.83	2902.21	3084.35	2991.24	2917.62	2886.8	2857.69	2862.83	2934.74	2939.88	2900.5	2933.03	2903.92	2888.51	2859.4	2934.74	2915.91	2903.92	2717.29	3023.78	2933.03	2999.8	2965.56	2905.63
2337.8	1913.88	2798.92	2857.12	2466.81	2694.49	2790.36	2857.12	2976.95	2858.83	2951.27	2915.32	2889.65	2826.31	2922.17	2901.63	2783.51	2639.71	2920.46	2982.09	2951.27	2886.22	3006.05	3031.73	2923.88	2840	2797.2	2733.86	2992.97	3024.88	2893.07	2840	2774.95	2831.44	2879.37	2836.58	2846.85	2845.14	2809.19	2863.97	2711.61	2853.7	2896.49	2879.37	2636.29	2850.27	2834.87	2860.54	2908.48	2802.34
2336.34	1802.24	2683.68	2772.68	2444.07	2652.88	2733.32	2907.89	2870.24	2829.16	2846.28	2938.7	2784.66	2842.86	2842.86	2801.78	2731.61	2560.45	2853.13	2859.97	2897.63	2889.07	2842.86	2921.59	2870.24	2774.39	2779.53	2726.47	2971.8	2889.07	2815.47	2769.26	2827.45	2813.76	2800.07	2762.41	2794.93	2839.43	2800.07	2762.41	2702.51	2750.43	2858.26	2772.68	2680.26	2829.16	2769.26	2740.16	2837.72	2849.7
2334.88	1800.17	2669.46	2654.06	2363.15	2636.94	2672.88	2857.69	2847.42	2777.26	2832.02	2876.51	2756.73	2731.06	2837.15	2756.73	2705.39	2630.1	2778.97	2869.67	2845.71	2808.06	2838.87	2912.45	2811.49	2816.62	2655.77	2746.46	2844.54	2874.8	2821.75	2785.82	2743.04	2760.15	2782.4	2749.88	2804.64	2755.02	2683.15	2749.88	2655.77	2703.68	2753.31	2720.79	2626.68	2857.69	2749.88	2758.44	2760.15	2818.33
2333.42	1787.84	2585.09	2602.2	2316.49	2537.19	2644.97	2788.68	2877.65	2704.85	2756.18	2795.53	2756.18	2711.7	2740.78	2715.12	2677.48	2566.27	2698.01	2781.84	2745.91	2768.15	2745.91	2867.38	2792.1	2716.83	2698.01	2740.78	2799.45	2761.31	2713.41	2696.3	2694.59	2790.39	2735.65	2658.66	2735.65	2668.92	2639.84	2648.39	2703.14	2643.26	2733.94	2790.39	2514.95	2764.73	2732.23	2706.56	2735.65	2807.5
2331.96	1720.77	2531.55	2567.47	2312.6	2574.31	2555.5	2729.97	2707.73	2702.6	2772.73	2757.34	2692.34	2656.42	2717.99	2623.92	2675.23	2492.21	2591.42	2735.1	2796.68	2724.84	2719.71	2782.99	2762.47	2680.36	2641.02	2594.84	2740.7	2704.31	2709.44	2572.6	2659.84	2706.02	2738.52	2700.89	2676.94	2697.47	2598.26	2639.31	2632.47	2615.36	2740.23	2627.34	2536.68	2810.36	2678.65	2675.23	2704.31	2707.73
2330.5	1701.61	2572.09	2556.7	2344.64	2469.48	2537.88	2650.76	2707.19	2755.08	2686.67	2755.08	2672.99	2657.6	2631.94	2661.02	2556.7	2464.35	2691.8	2765.34	2655.89	2729.42	2690.09	2789.28	2736.26	2618.26	2597.74	2566.96	2719.6	2695.22	2645.62	2577.22	2625.1	2671.28	2633.65	2626.81	2606.29	2631.94	2638.78	2546.43	2616.55	2601.16	2688.38	2597.74	2460.93	2688.38	2642.2	2640.49	2690.09	2640.49
2329.04	1685.89	2492.92	2504.89	2191.99	2496.34	2494.63	2605.77	2692.97	2675.87	2669.03	2706.65	2648.52	2595.51	2552.77	2576.7	2605.77	2438.21	2592.09	2716.91	2657.06	2639.97	2677.58	2689.55	2718.62	2614.32	2566.44	2539.09	2707.05	2722.04	2607.48	2528.83	2605.77	2566.44	2571.57	2607.48	2576.7	2525.41	2544.22	2499.76	2564.73	2549.35	2598.93	2566.44	2441.63	2682.71	2588.67	2571.57	2581.83	2542.51
2327.57	1659.91	2418.92	2473.62	2236	2394.98	2512.94	2608.67	2629.18	2559.09	2622.34	2630.89	2605.25	2584.73	2620.63	2482.17	2509.52	2357.37	2548.84	2642.86	2594.99	2656.53	2692.43	2624.05	2603.54	2574.48	2518.06	2610.38	2632.97	2692.43	2581.32	2521.48	2495.84	2535.16	2538.58	2584.73	2489	2581.32	2494.13	2475.33	2497.55	2542	2627.47	2524.9	2396.69	2639.44	2567.64	2512.94	2518.06	2579.61
2326.11	1656.16	2444.07	2423.56	2151.81	2397.92	2385.96	2515.85	2572.25	2556.87	2572.25	2580.8	2565.42	2503.89	2519.27	2509.02	2478.25	2368.87	2556.87	2538.07	2575.67	2562	2597.89	2534.65	2603.02	2520.98	2456.03	2520.98	2557.2	2630.36	2500.47	2456.03	2539.78	2464.58	2493.63	2596.18	2502.18	2438.94	2442.36	2447.49	2426.98	2469.71	2572.25	2449.2	2344.94	2654.29	2546.62	2447.49	2520.98	2495.34
2324.65	1614.81	2306.88	2402.57	2142.83	2330.8	2376.94	2470.92	2511.93	2511.93	2506.8	2556.36	2525.6	2486.3	2426.49	2435.04	2402.57	2310.29	2494.84	2588.83	2489.72	2547.82	2520.48	2575.16	2535.85	2481.17	2382.06	2388.9	2478.05	2559.78	2489.72	2341.05	2361.56	2445.29	2411.11	2486.3	2450.41	2387.19	2419.66	2496.55	2383.77	2436.74	2462.38	2387.19	2226.56	2587.12	2476.05	2440.16	2464.08	2488.01
2323.18	1556.4	2268.83	2374.75	2084.32	2282.5	2340.58	2403.8	2487.51	2485.8	2508.01	2463.59	2472.13	2456.76	2460.18	2386.71	2405.5	2239.78	2455.05	2504.59	2443.09	2549.01	2513.14	2528.51	2492.64	2417.46	2432.84	2355.96	2516.82	2480.68	2475.55	2405.5	2395.25	2434.55	2362.79	2362.79	2385	2367.92	2349.13	2367.92	2294.46	2357.67	2426.01	2344	2301.29	2458.47	2391.84	2477.26	2395.25	2379.88
2321.72	1552.67	2317.91	2398.19	2054.86	2247.88	2346.95	2338.41	2471.64	2416.98	2418.69	2398.19	2377.69	2381.11	2423.81	2352.07	2364.03	2225.67	2396.48	2405.02	2386.23	2454.56	2434.06	2447.73	2497.26	2451.14	2336.7	2345.24	2436	2399.9	2365.74	2304.24	2370.86	2406.73	2321.33	2336.7	2331.57	2292.29	2283.75	2353.78	2305.95	2326.45	2425.52	2464.81	2188.09	2432.35	2401.61	2432.35	2345.24	2393.07
2320.26	1497.72	2250.84	2288.41	2044.2	2185.95	2245.72	2361.85	2469.44	2466.02	2401.13	2407.96	2438.7	2273.04	2382.34	2303.78	2274.75	2226.93	2380.63	2397.71	2445.53	2407.96	2348.19	2406.25	2477.98	2372.09	2281.58	2319.15	2377.41	2396	2356.72	2317.45	2276.46	2402.83	2281.58	2341.35	2290.12	2302.08	2232.06	2322.57	2244.01	2339.65	2332.82	2291.83	2146.67	2349.89	2336.23	2355.02	2355.02	2372.09
2318.79	1494	2137.7	2258.93	1968.67	2221.37	2277.71	2334.06	2424.55	2407.48	2323.81	2371.62	2245.27	2378.45	2325.52	2262.34	2293.08	2137.7	2318.69	2371.62	2349.42	2349.42	2303.32	2380.16	2416.01	2308.44	2223.07	2313.57	2375.19	2368.21	2267.47	2252.1	2228.2	2368.21	2219.66	2294.79	2258.93	2264.05	2250.39	2262.34	2240.15	2274.3	2217.95	2236.73	2129.16	2260.64	2308.44	2330.64	2305.03	2284.54
2317.33	1408.35	2106.55	2224.34	1949.49	2161.17	2224.34	2287.5	2342.12	2319.93	2357.49	2340.42	2313.1	2309.69	2217.51	2231.16	2229.46	2094.6	2302.86	2289.21	2234.58	2263.6	2284.08	2367.73	2331.88	2304.57	2208.97	2277.26	2296.16	2311.4	2226.04	2200.44	2239.7	2287.5	2258.48	2260.18	2166.29	2169.71	2217.51	2171.42	2161.17	2207.26	2255.06	2270.43	2108.25	2313.1	2212.39	2215.8	2280.67	2253.36
2315.86	1455.85	2109.54	2160.74	1906.44	2174.39	2179.52	2247.79	2276.8	2247.79	2278.51	2283.63	2240.96	2285.33	2258.03	2271.68	2205.12	2104.42	2227.3	2220.48	2314.35	2273.39	2341.66	2305.81	2269.97	2254.61	2203.41	2177.81	2246.17	2288.75	2227.3	2131.73	2196.58	2200	2177.81	2222.18	2136.85	2182.93	2194.88	2155.62	2170.98	2189.76	2237.54	2198.29	2101	2254.61	2206.82	2210.24	2211.94	2205.12
2314.4	1484.57	2105.7	2129.59	1841.21	2153.48	2139.83	2162.01	2319	2213.21	2243.92	2337.77	2201.26	2196.14	2191.02	2150.07	2151.78	2037.45	2204.68	2204.68	2243.92	2226.86	2317.3	2305.35	2267.81	2148.36	2155.19	2115.94	2261.04	2301.94	2175.67	2131.3	2189.32	2160.31	2138.13	2168.84	2237.1	2156.9	2076.69	2127.89	2076.69	2165.43	2170.55	2191.02	2005.03	2213.21	2155.19	2180.79	2146.66	2158.6
2312.93	1417.74	2016.57	2048.98	1849.37	2021.69	2149.64	2175.23	2241.77	2170.11	2180.35	2207.65	2142.82	2154.76	2178.64	2168.41	2067.75	2033.63	2211.06	2188.88	2164.99	2187.17	2183.76	2207.65	2238.36	2195.7	2066.04	2112.11	2224.73	2190.59	2166.7	2048.98	2135.99	2164.99	2129.17	2045.57	2170.11	2137.7	2066.04	2101.87	2052.39	2081.4	2151.35	2166.7	1973.92	2158.17	2122.34	2115.52	2130.87	2086.52
2311.47	1349.23	2022.99	2060.51	1831.95	2063.92	2109.98	2132.15	2157.74	2128.74	2167.97	2207.2	2138.98	2169.68	2125.33	2104.86	2123.62	2002.52	2079.27	2176.5	2137.27	2196.97	2149.21	2142.39	2203.79	2130.45	2116.8	2048.57	2156.02	2176.5	2060.51	2087.8	2063.92	2103.16	2116.8	2072.45	2133.86	2034.93	2067.33	2060.51	2070.75	1999.11	2050.28	2101.45	1944.52	2138.98	2104.86	2067.33	2096.33	2120.21
2310	1415.47	1962.89	2029.4	1819.64	1954.37	2066.92	2068.63	2121.49	2092.5	2147.07	2174.36	2169.24	2136.84	2078.86	2075.45	2046.46	1968.01	2072.04	2176.07	2066.92	2133.43	2153.9	2194.82	2199.94	2102.73	2068.63	2012.35	2077.1	2162.42	2054.98	2068.63	2008.94	2014.05	2034.52	2107.85	2077.15	2066.92	2024.29	2060.1	2032.81	1971.42	2072.04	2041.34	1887.86	2065.22	2060.1	2083.97	2068.63	2000.41
2308.53	1321.41	1936.92	2005.13	1827.8	1902.82	2076.74	2037.52	2131.3	2083.56	2081.85	2131.3	2138.12	2122.77	2088.67	2061.39	2017.06	1904.53	2080.15	2144.94	2068.21	2061.39	2080.15	2092.08	2151.76	2069.92	1976.14	2000.01	2023.8	2129.59	2025.59	2005.13	1984.67	2046.05	2039.23	2047.75	2063.1	2003.42	2018.77	2049.46	1977.85	1984.67	2006.83	2078.44	1817.57	2080.15	2032.41	2020.47	2068.21	2064.8
2307.07	1300.68	1951.88	1967.22	1740.5	1878.58	1965.52	2060.98	2081.44	2052.46	2045.64	2072.91	2032	2038.82	2052.46	1982.56	1987.68	1876.87	2120.64	2064.39	2060.98	2072.91	2072.91	2078.03	2083.14	2132.58	2003.02	1919.49	2048.93	2122.35	2050.75	1956.99	1876.87	2033.7	2026.89	1999.61	1997.91	1965.52	1999.61	1965.52	1926.31	1963.81	1975.74	1992.79	1808.68	2042.23	2071.21	1977.45	2001.32	1963.81
2305.6	1240.77	1835.59	2000.91	1719.7	1840.7	1925.92	2053.75	2053.75	2000.91	2058.86	2012.84	2028.18	2007.73	2004.32	2000.91	1954.9	1885.02	2014.55	2040.11	1999.21	2033.3	2000.91	2065.68	2108.29	1983.87	1963.42	1893.54	2039.96	2031.59	2014.55	1966.83	1925.92	1942.97	2028.18	1942.97	1949.78	1861.16	1922.51	1966.83	1907.17	1983.87	1961.71	1983.87	1832.18	2038.41	1919.11	1929.33	1951.49	1925.92
2304.13	1289.94	1855.67	1932.35	1632.45	1920.42	1928.95	1957.91	2051.63	2060.15	2026.07	2010.74	2039.71	1985.18	1918.72	1954.51	1944.28	1842.04	1980.07	1956.21	2002.22	1949.39	2005.63	2017.55	2102.75	1998.81	1932.35	1889.75	2041.22	2009.03	1974.95	1928.95	1932.35	1949.39	1951.1	1888.05	1961.32	1894.86	1882.94	1869.3	1879.53	1928.95	1980.07	1925.54	1775.58	1944.28	1910.2	1903.38	1983.47	1932.35
2302.67	1257.31	1858.71	1884.26	1747.97	1805.89	1867.23	2001.82	2029.08	1967.74	1957.52	1955.82	2008.63	1903	1957.52	1921.74	1879.15	1809.3	1945.6	1979.67	1945.6	1967.74	1959.22	2029.08	1989.89	1977.97	1904.71	1918.34	1991.37	2059.74	1909.82	1858.71	1865.52	1874.04	1935.37	1904.71	1921.74	1874.04	1962.63	1845.08	1831.45	1838.26	1942.19	1909.82	1776.93	2020.56	1882.56	1947.3	1928.56	1899.6
2301.2	1205.96	1848.12	1827.68	1643.72	1815.75	1873.67	1904.33	2011.64	1974.16	1878.78	1974.16	1917.95	1892.4	1970.76	1861.74	1858.34	1747.62	1917.95	1933.28	1936.69	2009.93	1945.21	1955.43	1991.2	1919.66	1894.11	1909.44	1941.54	1969.05	1914.55	1866.85	1880.48	1904.33	1846.41	1929.88	1882.18	1860.04	1875.37	1815.75	1849.82	1878.78	1933.28	1853.23	1756.14	1953.72	1895.81	1952.02	1900.92	1897.51
2299.73	1186.99	1779.63	1820.5	1594	1779.63	1868.18	1912.46	1961.85	1924.38	1881.81	1960.14	1934.6	1871.59	1902.24	1915.87	1897.13	1738.75	1839.23	1970.36	1932.9	1934.6	1924.38	1936.3	1977.17	1842.64	1822.2	1839.23	1947.93	1920.97	1873.29	1863.07	1861.37	1920.97	1818.79	1864.78	1793.25	1895.43	1823.9	1902.24	1805.17	1822.2	1825.61	1847.75	1689.37	1851.15	1851.15	1856.26	1832.42	1813.69
2298.26	1195.26	1717.97	1830.35	1626.03	1731.6	1820.13	1898.46	1961.45	1869.51	1946.13	1895.05	1923.99	1855.89	1884.83	1787.78	1871.21	1748.62	1842.27	1840.57	1888.24	1935.91	1934.21	1847.38	1934.21	1850.78	1777.57	1832.05	1925.37	1927.4	1826.94	1833.75	1786.08	1866.1	1832.05	1867.81	1791.19	1803.11	1808.21	1815.03	1733.3	1803.11	1826.94	1813.32	1729.89	1884.83	1780.97	1840.57	1845.67	1804.81
2296.79	1195.02	1688.69	1746.57	1567.83	1738.06	1812.96	1906.59	1872.54	1824.88	1872.54	1814.66	1811.26	1801.04	1790.83	1763.59	1811.26	1724.44	1792.53	1847.01	1824.88	1891.27	1833.39	1857.22	1860.62	1852.11	1763.59	1763.59	1882.39	1864.03	1824.88	1773.81	1765.29	1841.9	1806.15	1801.04	1715.93	1784.02	1775.51	1744.87	1710.82	1755.08	1836.79	1790.83	1692.1	1860.62	1836.79	1799.34	1814.66	1782.32
2295.32	1157.34	1674.74	1746.22	1569.21	1715.58	1763.24	1833.02	1885.78	1868.76	1839.83	1897.69	1790.47	1831.32	1804.09	1780.26	1780.26	1679.84	1833.02	1851.74	1853.44	1833.02	1867.06	1829.62	1880.67	1810.89	1778.56	1792.17	1820.71	1827.91	1810.89	1800.68	1746.22	1766.64	1776.85	1817.7	1746.22	1695.16	1764.94	1742.82	1693.46	1742.82	1758.13	1763.24	1645.8	1771.75	1766.64	1756.43	1741.11	1773.45
2293.86	1152	1660.79	1730.55	1521.25	1735.66	1703.33	1827.55	1878.6	1805.43	1815.64	1841.16	1790.11	1798.62	1863.28	1745.87	1779.9	1710.14	1764.59	1832.65	1825.85	1800.32	1834.35	1791.81	1834.35	1783.31	1739.06	1708.43	1786.27	1824.14	1796.92	1764.59	1708.43	1796.92	1732.26	1764.59	1716.94	1708.43	1745.87	1696.52	1705.03	1698.22	1701.63	1713.54	1630.16	1766.29	1779.9	1723.75	1740.76	1733.96
2292.39	1090.52	1711.49	1645.14	1554.98	1674.07	1701.29	1871.42	1839.09	1811.87	1827.18	1805.06	1823.78	1791.45	1818.68	1786.35	1723.4	1672.36	1714.9	1791.45	1776.14	1816.97	1781.25	1767.64	1784.65	1765.94	1750.62	1689.38	1743.35	1801.66	1733.61	1708.09	1720	1810.17	1759.13	1745.52	1738.71	1728.51	1665.56	1709.79	1663.86	1675.77	1709.79	1675.77	1617.92	1689.38	1738.71	1733.61	1726.81	1754.03
2290.92	1127.73	1675.43	1675.43	1524.05	1692.44	1719.66	1850.63	1857.43	1785.99	1854.03	1808.11	1738.37	1717.95	1772.39	1753.67	1728.16	1629.51	1695.84	1821.71	1733.26	1745.17	1734.96	1740.07	1765.58	1709.45	1751.97	1683.94	1778.69	1736.67	1736.67	1680.53	1702.65	1721.36	1717.95	1692.44	1690.74	1670.33	1711.15	1655.02	1641.41	1731.56	1714.55	1651.62	1586.98	1734.96	1750.27	1646.52	1656.72	1648.22
2289.45	1110.49	1627.48	1661.49	1508.44	1618.98	1687	1751.62	1778.83	1751.62	1843.46	1727.81	1715.91	1722.71	1729.51	1676.8	1693.8	1567.96	1715.91	1734.62	1748.22	1744.82	1734.62	1744.82	1802.64	1758.43	1685.3	1654.69	1802.1	1755.02	1719.31	1698.9	1673.39	1698.9	1671.69	1617.28	1641.08	1622.38	1637.68	1630.88	1569.66	1630.88	1676.8	1649.59	1550.95	1635.98	1722.71	1634.28	1661.49	1645.41
2287.98	1098.37	1593.15	1644.16	1431.62	1584.65	1700.26	1715.57	1780.18	1764.87	1752.97	1710.47	1707.06	1725.77	1729.17	1649.26	1701.96	1613.55	1681.56	1732.57	1664.56	1674.76	1659.46	1703.66	1742.77	1684.96	1679.86	1671.36	1733.7	1688.36	1649.26	1627.15	1683.26	1650.96	1654.36	1656.06	1656.06	1696.86	1647.56	1593.15	1555.74	1684.96	1676.46	1657.76	1521.74	1630.55	1639.05	1635.65	1647.56	1640.01
2286.51	1110.05	1635.33	1625.13	1455.13	1591.13	1665.92	1642.13	1745.82	1720.32	1684.62	1701.62	1660.82	1708.42	1660.82	1660.82	1621.73	1562.23	1667.62	1664.22	1643.83	1718.62	1689.72	1711.82	1672.72	1643.83	1671.02	1609.83	1719.71	1662.52	1671.02	1638.73	1642.13	1645.53	1648.93	1567.33	1625.13	1650.63	1584.33	1628.53	1570.73	1609.83	1631.93	1618.33	1448.33	1640.43	1626.83	1613.23	1631.93	1630.87
2285.03	1091.13	1556.82	1590.81	1451.44	1635	1611.2	1651.99	1702.98	1668.99	1670.69	1709.78	1635	1657.09	1650.29	1633.3	1611.2	1558.52	1618	1633.3	1713.18	1655.39	1687.69	1699.58	1646.9	1645.2	1578.91	1606.11	1732.93	1643.5	1621.4	1570.41	1618	1595.91	1587.41	1601.01	1572.11	1594.21	1544.92	1536.42	1629.9	1560.22	1638.4	1628.2	1487.13	1602.71	1590.81	1594.21	1618	1625.08
2283.56	1036.54	1580.29	1619.38	1395.08	1542.91	1578.6	1706.04	1655.06	1627.87	1668.66	1687.35	1661.86	1636.37	1615.98	1622.78	1576.9	1531.02	1593.89	1672.05	1585.39	1573.5	1632.97	1699.24	1624.48	1655.06	1578.6	1590.49	1684.97	1706.04	1639.77	1587.09	1600.69	1615.98	1585.39	1570.1	1558.2	1570.1	1522.52	1524.22	1588.79	1548.01	1585.39	1575.2	1486.84	1622.78	1590.49	1576.9	1575.2	1620.37
2282.09	1031.23	1529.01	1583.38	1381.21	1476.34	1552.8	1629.25	1726.08	1607.16	1668.32	1700.6	1619.05	1612.26	1535.81	1622.45	1573.18	1518.82	1617.35	1641.14	1634.34	1656.43	1588.47	1654.73	1676.82	1590.17	1564.69	1517.12	1643.82	1644.54	1644.54	1573.18	1547.7	1576.58	1568.09	1551.1	1561.29	1529.01	1498.43	1562.99	1546	1486.54	1612.26	1532.41	1449.16	1581.68	1600.36	1518.82	1574.88	1615.81
2280.62	1002.15	1464.16	1566.07	1377.53	1574.57	1581.36	1588.15	1707.05	1644.21	1654.4	1696.86	1613.63	1611.93	1611.93	1549.09	1596.65	1443.78	1523.61	1634.02	1603.44	1571.17	1605.14	1603.44	1610.24	1581.36	1547.39	1516.81	1634.97	1649.3	1615.33	1523.61	1516.81	1530.4	1547.39	1535.5	1525.31	1518.51	1525.31	1464.16	1498.13	1498.13	1530.4	1486.24	1443.78	1593.25	1567.77	1560.98	1545.69	1610.61
2279.15	995.157	1477.45	1511.42	1392.54	1531.79	1506.32	1514.81	1604.82	1609.91	1660.86	1640.48	1547.08	1565.76	1550.47	1519.91	1555.57	1460.47	1579.34	1615.01	1521.61	1592.93	1604.82	1584.44	1676.14	1569.16	1550.47	1519.91	1654.98	1638.78	1530.1	1523.3	1514.81	1553.87	1543.68	1499.53	1543.68	1538.59	1523.3	1485.94	1463.87	1458.77	1552.17	1504.62	1411.22	1574.25	1541.98	1548.78	1519.91	1600.52
2277.68	1028.91	1426.22	1499.23	1343.02	1509.41	1577.33	1548.47	1604.5	1643.55	1607.89	1618.08	1582.42	1529.79	1509.41	1546.77	1489.04	1470.36	1568.84	1539.98	1560.35	1556.96	1550.16	1568.84	1602.8	1509.41	1494.13	1451.69	1581.61	1614.68	1512.81	1529.79	1473.76	1556.96	1477.16	1487.34	1453.38	1472.06	1502.62	1475.46	1441.5	1436.41	1519.6	1475.46	1383.77	1550.16	1511.11	1483.95	1523	1595.93
2276.2	996.455	1442.91	1463.28	1308.8	1497.23	1570.22	1543.06	1585.5	1602.48	1593.99	1639.82	1554.95	1544.76	1514.2	1485.35	1487.04	1390.28	1515.9	1587.2	1517.6	1590.59	1561.74	1558.34	1578.71	1519.3	1539.67	1493.83	1589.74	1563.43	1509.11	1463.28	1446.3	1497.23	1488.74	1434.42	1461.58	1464.98	1444.61	1453.09	1405.56	1449.7	1488.74	1424.24	1420.84	1476.86	1502.32	1471.77	1505.72	1466.67
2274.73	1021.71	1422.25	1491.84	1347.58	1440.92	1474.87	1600.46	1586.88	1585.18	1535.96	1559.73	1517.3	1608.94	1483.35	1530.87	1469.77	1393.4	1476.56	1558.03	1503.72	1520.69	1522.39	1586.88	1535.96	1498.63	1495.23	1403.58	1555.45	1547.84	1524.08	1474.87	1439.22	1439.22	1442.62	1449.41	1517.3	1447.71	1456.2	1478.26	1427.34	1469.77	1435.83	1456.2	1420.56	1462.99	1486.75	1493.53	1507.11	1451.1
2273.26	1040.17	1450.81	1518.69	1320.16	1393.12	1508.51	1542.44	1581.47	1520.38	1525.48	1513.6	1503.42	1520.38	1493.24	1501.72	1479.66	1423.66	1455.9	1503.42	1491.54	1540.75	1503.42	1533.96	1550.93	1515.29	1496.63	1391.42	1541.52	1525.48	1520.38	1506.81	1440.63	1413.48	1442.33	1471.18	1418.57	1388.03	1394.82	1484.75	1432.15	1449.12	1460.99	1430.45	1377.85	1457.6	1444.03	1464.39	1418.57	1403.3
2271.78	1021.3	1372.48	1435.25	1258.82	1391.14	1469.18	1548.92	1567.58	1496.33	1545.53	1523.47	1516.69	1506.51	1530.26	1465.79	1442.04	1375.88	1470.88	1492.94	1498.03	1487.85	1470.88	1535.35	1533.65	1477.67	1455.61	1387.75	1525.91	1462.4	1475.97	1404.72	1384.36	1409.81	1414.9	1419.99	1431.86	1387.75	1452.22	1414.9	1421.68	1367.39	1414.9	1387.75	1308.02	1452.22	1403.02	1450.52	1445.43	1421.68
2270.31	997.352	1385.78	1451.93	1260.26	1440.05	1441.75	1540.13	1535.04	1470.59	1479.07	1519.77	1460.41	1462.1	1419.7	1479.07	1457.02	1346.76	1460.41	1507.9	1545.22	1490.94	1509.6	1484.16	1484.16	1450.23	1485.85	1416.31	1478.08	1472.28	1460.41	1412.92	1424.79	1441.75	1458.71	1438.36	1421.4	1451.93	1353.55	1390.87	1368.82	1392.56	1389.17	1392.56	1265.35	1487.55	1426.49	1438.36	1443.45	1450.23
2268.83	966.627	1385.5	1458.42	1290.53	1404.15	1409.24	1505.9	1505.9	1488.95	1490.64	1527.95	1438.07	1449.94	1488.95	1453.33	1431.29	1332.93	1427.89	1478.77	1470.29	1490.64	1439.77	1436.37	1487.25	1456.72	1427.89	1387.19	1448.92	1471.99	1419.42	1465.2	1390.59	1438.07	1429.59	1427.89	1383.8	1385.5	1339.71	1361.76	1356.67	1375.32	1370.24	1346.49	1302.4	1448.24	1354.97	1371.93	1377.02	1360.06
2267.36	929.132	1373.35	1427.61	1324.18	1398.78	1442.87	1464.91	1470	1524.25	1420.83	1439.48	1508.99	1422.52	1458.13	1434.39	1400.48	1380.13	1436.09	1407.26	1441.17	1442.87	1425.91	1505.6	1437.78	1463.21	1420.83	1375.05	1467.24	1493.73	1369.96	1385.22	1344.53	1437.78	1376.74	1366.57	1376.74	1364.88	1324.18	1305.53	1351.31	1354.7	1376.74	1337.75	1305.53	1346.22	1359.79	1361.48	1361.48	1368.27
2265.89	886.567	1369.69	1374.77	1244.25	1369.69	1427.32	1461.23	1466.31	1508.69	1452.75	1456.14	1486.65	1447.66	1393.42	1401.89	1406.98	1395.11	1440.88	1401.89	1457.83	1447.66	1457.83	1473.09	1462.92	1415.46	1352.74	1320.53	1449.96	1474.79	1425.63	1359.52	1369.69	1393.42	1410.37	1344.26	1367.99	1381.55	1312.05	1295.1	1345.95	1308.66	1345.95	1315.44	1300.19	1401.89	1367.99	1342.56	1395.11	1344.26
2264.41	930.454	1318.57	1406.7	1186.37	1355.85	1391.44	1477.88	1406.7	1430.43	1477.88	1413.48	1435.51	1423.65	1381.28	1405	1379.58	1306.7	1435.51	1420.26	1467.71	1432.12	1430.43	1489.74	1443.98	1401.61	1360.94	1349.07	1393.71	1452.46	1382.97	1310.09	1354.16	1410.09	1362.63	1325.35	1394.83	1401.61	1360.94	1279.59	1286.37	1301.62	1294.84	1316.87	1293.15	1376.19	1350.77	1359.24	1369.41	1306.7
2262.93	921.795	1364.05	1369.14	1223.41	1347.11	1419.97	1453.86	1416.58	1433.53	1399.64	1426.75	1430.14	1397.94	1438.61	1384.39	1394.55	1282.72	1403.03	1408.11	1472.5	1421.67	1411.5	1401.33	1428.44	1416.58	1331.86	1345.41	1440.84	1431.83	1370.83	1294.58	1299.66	1401.33	1347.11	1309.83	1360.66	1299.66	1286.11	1318.3	1347.11	1291.19	1287.8	1314.91	1267.47	1365.75	1377.61	1358.97	1330.16	1313.22
2261.46	919.916	1350.23	1392.58	1226.55	1382.42	1375.64	1441.71	1482.37	1429.85	1458.65	1443.4	1458.65	1353.62	1397.66	1367.17	1343.45	1292.63	1365.47	1323.12	1402.75	1309.57	1395.97	1380.72	1446.79	1395.97	1312.96	1351.92	1440.51	1363.78	1373.94	1345.14	1267.21	1357	1324.81	1353.62	1273.99	1282.46	1350.23	1284.16	1236.72	1324.81	1334.98	1340.06	1202.84	1294.32	1326.51	1377.33	1273.99	1323.12
2259.98	873.999	1307.61	1363.51	1238.17	1368.59	1371.98	1436.34	1407.54	1387.22	1397.38	1429.56	1388.91	1358.42	1380.44	1383.83	1360.12	1277.12	1348.26	1385.53	1329.63	1365.2	1377.06	1397.38	1393.99	1373.67	1383.83	1390.61	1380.91	1407.54	1358.42	1312.69	1349.96	1360.12	1275.43	1282.2	1251.72	1288.98	1277.12	1244.94	1294.06	1283.9	1331.32	1299.14	1195.82	1277.12	1297.45	1319.47	1302.53	1304.22
2258.51	861.969	1292.11	1334.44	1209.13	1325.98	1402.18	1403.88	1370.01	1407.26	1361.54	1414.04	1361.54	1385.25	1376.78	1315.82	1298.88	1292.11	1361.54	1370.01	1347.99	1310.74	1370.01	1349.68	1373.39	1385.25	1342.91	1273.48	1361.97	1412.34	1339.52	1263.32	1327.67	1332.75	1317.51	1322.59	1243	1258.24	1322.59	1253.16	1265.01	1295.49	1309.04	1259.93	1249.77	1314.12	1324.28	1293.8	1273.48	1241.3
2257.03	897.352	1315.55	1320.63	1171.64	1327.4	1351.11	1434.07	1368.04	1413.75	1356.19	1366.35	1378.2	1349.41	1340.95	1349.41	1310.47	1241.05	1334.18	1327.4	1305.39	1330.79	1364.65	1383.28	1364.65	1325.71	1308.78	1274.92	1376.89	1379.89	1329.1	1278.3	1322.32	1291.85	1266.45	1264.76	1235.98	1257.99	1283.38	1237.67	1256.29	1280	1252.91	1278.3	1188.57	1288.46	1288.46	1285.08	1291.85	1271.53
2255.55	893.786	1223.88	1313.59	1205.26	1296.67	1318.67	1393.16	1372.84	1367.76	1332.22	1386.38	1401.62	1300.05	1352.53	1283.12	1352.53	1239.11	1296.67	1323.75	1332.22	1366.07	1352.53	1352.53	1337.29	1320.37	1310.21	1244.19	1322.41	1345.76	1316.98	1244.19	1257.73	1271.28	1291.59	1281.43	1264.5	1274.66	1256.04	1227.26	1213.72	1222.18	1288.2	1252.65	1205.26	1264.5	1240.81	1305.13	1278.05	1259.43
2254.08	880.067	1205.02	1303.18	1164.4	1252.4	1281.17	1399.65	1353.95	1355.64	1357.33	1401.34	1403.03	1359.03	1325.18	1272.71	1255.79	1269.33	1316.72	1348.87	1311.64	1321.79	1369.18	1271.02	1313.33	1313.33	1282.87	1232.09	1337.35	1343.79	1298.1	1213.48	1299.79	1309.95	1260.87	1260.87	1255.79	1228.71	1211.78	1218.55	1210.09	1166.09	1284.56	1213.48	1157.63	1282.87	1230.4	1245.63	1269.33	1210.09
2252.6	846.049	1199.7	1284.3	1159.09	1238.62	1296.15	1382.44	1367.21	1340.14	1333.37	1309.68	1318.14	1343.53	1333.37	1285.99	1279.23	1226.77	1267.38	1345.22	1307.99	1302.91	1291.07	1350.29	1319.84	1313.07	1248.77	1236.92	1331.97	1360.45	1280.92	1226.77	1233.54	1265.69	1265.69	1214.93	1225.08	1255.54	1226.77	1233.54	1194.62	1257.23	1272.46	1243.69	1104.94	1264	1220	1258.92	1198	1218.31
2251.12	862.796	1174.08	1275.59	1136.86	1273.89	1329.72	1348.33	1353.41	1300.96	1343.26	1360.17	1338.18	1294.19	1302.65	1243.44	1253.59	1229.91	1311.11	1287.43	1231.6	1299.27	1306.04	1363.56	1297.58	1317.88	1275.59	1224.83	1323.21	1329.72	1265.43	1228.22	1248.52	1297.58	1258.67	1236.67	1187.61	1238.37	1197.76	1211.3	1272.2	1216.37	1251.9	1241.75	1130.09	1228.22	1219.76	1240.06	1209.61	1234.98
2249.64	864.314	1226.28	1282.09	1163.7	1278.71	1266.87	1344.68	1392.04	1329.45	1324.38	1322.69	1329.45	1285.48	1370.05	1261.8	1280.4	1221.2	1307.47	1309.16	1261.8	1231.35	1341.29	1288.86	1270.25	1253.34	1295.63	1214.44	1289.08	1327.76	1292.24	1200.91	1214.44	1239.81	1222.89	1249.96	1238.12	1233.04	1205.98	1177.23	1173.84	1167.08	1234.73	1200.91	1112.95	1263.49	1211.06	1226.28	1200.91	1253.34
2248.16	835.393	1207.43	1254.78	1146.55	1242.94	1275.07	1327.5	1386.68	1288.6	1324.11	1351.17	1283.53	1290.29	1273.38	1256.47	1259.85	1190.52	1214.19	1251.4	1276.76	1237.87	1280.15	1302.13	1237.87	1283.53	1261.54	1217.58	1304	1310.59	1241.25	1170.23	1253.09	1207.43	1207.43	1187.14	1170.23	1190.52	1195.59	1158.39	1236.18	1185.45	1188.83	1178.68	1109.35	1204.05	1209.12	1217.58	1214.19	1241.25
2246.69	828.462	1190.28	1247.76	1161.54	1178.44	1273.13	1283.27	1376.26	1312.01	1317.09	1281.58	1318.78	1303.56	1262.98	1268.05	1224.09	1207.19	1227.48	1306.94	1288.34	1323.85	1274.82	1241	1288.34	1241	1256.22	1212.26	1357.81	1278.2	1215.64	1213.95	1224.09	1234.24	1175.06	1181.83	1186.9	1173.37	1173.37	1191.97	1142.94	1193.66	1168.3	1185.21	1107.43	1242.69	1185.21	1178.44	1200.42	1198.73
2245.21	848.58	1154.54	1279.63	1083.55	1239.06	1249.2	1259.35	1316.82	1296.54	1310.06	1283.01	1320.2	1284.7	1335.42	1239.06	1250.9	1173.14	1215.4	1267.8	1215.4	1293.16	1233.99	1228.92	1293.16	1201.87	1203.56	1190.04	1332.15	1288.08	1249.2	1171.45	1203.56	1191.73	1233.99	1213.71	1228.92	1186.66	1161.3	1147.78	1186.66	1166.38	1179.9	1174.83	1117.35	1198.49	1142.71	1183.28	1190.04	1203.56
2243.73	821.369	1188.11	1274.3	1120.51	1193.18	1235.43	1265.85	1260.78	1316.56	1262.47	1289.52	1299.66	1242.19	1238.81	1259.09	1213.46	1169.52	1250.64	1242.19	1230.36	1228.67	1270.92	1238.81	1267.54	1166.14	1193.18	1193.18	1249.03	1265.85	1226.98	1149.24	1194.87	1186.42	1161.07	1199.94	1216.84	1213.46	1210.08	1101.92	1125.58	1132.34	1186.42	1181.35	1073.19	1171.21	1100.23	1159.38	1179.66	1152.62
2242.25	799.237	1187.87	1250.39	1145.63	1235.19	1241.94	1282.5	1270.67	1301.08	1309.53	1248.7	1294.33	1214.91	1252.08	1240.25	1179.42	1179.42	1221.67	1279.12	1233.5	1231.81	1240.25	1277.43	1262.22	1252.08	1223.36	1206.46	1285.92	1241.94	1176.04	1164.22	1167.6	1231.81	1155.77	1187.87	1160.84	1142.25	1159.15	1137.18	1143.94	1138.87	1219.98	1160.84	1056.07	1143.94	1150.7	1160.84	1219.98	1157.46
2240.77	837.933	1163.98	1187.63	1109.92	1177.5	1199.46	1282.24	1282.24	1270.41	1260.28	1278.86	1310.96	1258.59	1226.49	1219.73	1174.12	1167.36	1192.7	1260.28	1229.87	1214.66	1233.25	1226.49	1261.97	1228.18	1192.7	1197.77	1260.28	1211.29	1196.08	1167.36	1185.94	1174.12	1158.91	1177.5	1167.36	1194.39	1157.23	1121.75	1152.16	1165.67	1148.78	1163.98	1104.85	1165.67	1167.36	1169.05	1165.67	1133.57
2239.29	792.16	1170.51	1184.02	1094.5	1227.93	1241.45	1265.09	1258.34	1303.94	1236.38	1285.36	1216.11	1184.02	1251.58	1266.78	1192.46	1096.19	1216.11	1266.78	1271.85	1212.73	1229.62	1244.82	1251.58	1236.38	1221.18	1190.77	1232.97	1249.89	1222.87	1131.66	1150.24	1185.71	1168.82	1163.75	1153.61	1141.79	1131.66	1089.43	1106.32	1138.41	1162.06	1138.41	1082.68	1170.51	1136.72	1146.86	1135.04	1162.06
2237.81	776.803	1122.99	1161.83	1077.39	1128.05	1195.6	1256.39	1286.79	1295.23	1249.64	1247.95	1286.79	1237.82	1249.64	1246.26	1193.91	1119.61	1200.67	1226	1220.93	1151.69	1188.85	1278.35	1197.29	1212.49	1197.29	1148.32	1220.87	1227.69	1193.91	1143.25	1124.68	1155.07	1163.52	1107.79	1119.61	1128.05	1090.9	1070.64	1121.3	1156.76	1141.56	1084.15	1122.99	1151.69	1128.05	1200.67	1109.48	1112.85
2236.33	774.958	1087.31	1131.2	1038.34	1188.61	1217.31	1269.65	1262.89	1215.62	1215.62	1259.52	1219	1188.61	1257.83	1217.31	1164.97	1153.15	1183.54	1247.7	1203.8	1224.06	1207.18	1225.75	1193.67	1148.09	1191.98	1183.54	1213.83	1191.98	1224.06	1136.27	1124.45	1181.85	1105.88	1134.58	1100.81	1148.09	1100.81	1117.7	1131.2	1109.25	1181.85	1139.64	1040.03	1126.14	1141.33	1117.7	1112.63	1143.02
2234.85	786.619	1122.54	1125.91	1078.65	1168.11	1215.38	1232.26	1245.76	1239.01	1217.06	1282.9	1208.62	1168.11	1215.38	1173.18	1174.86	1149.54	1205.25	1201.87	1190.06	1186.68	1200.18	1195.12	1195.12	1181.62	1151.23	1112.41	1201.74	1178.24	1136.04	1124.22	1114.1	1102.28	1114.1	1136.04	1082.02	1112.41	1112.41	1100.59	1097.21	1127.6	1144.48	1076.96	1068.52	1137.73	1137.73	1090.46	1136.04	1098.9
2233.36	776.335	1135.81	1154.38	1080.12	1169.56	1183.07	1221.88	1238.76	1237.07	1218.51	1220.2	1245.51	1162.81	1157.75	1206.69	1164.5	1172.94	1208.38	1194.88	1151	1188.13	1149.31	1181.38	1210.07	1164.5	1172.94	1107.12	1198.09	1198.26	1164.5	1083.49	1118.93	1132.44	1142.56	1100.37	1120.62	1140.87	1075.05	1125.69	1081.81	1102.06	1127.37	1088.56	1053.11	1049.74	1112.18	1115.56	1142.56	1098.68
2231.88	755.93	1084.96	1194.64	1030.97	1135.58	1216.58	1238.51	1230.07	1252.01	1194.64	1213.2	1157.52	1157.52	1147.39	1162.58	1187.89	1137.27	1176.08	1176.08	1176.08	1177.77	1176.08	1167.64	1186.2	1159.21	1154.14	1078.21	1177.56	1167.64	1111.96	1068.09	1098.46	1154.14	1115.33	1086.65	1123.77	1111.96	1069.78	1029.28	1091.71	1068.09	1123.77	1103.52	1015.78	1155.83	1044.47	1125.46	1127.15	1078.21
2230.4	777.709	1081.37	1152.22	1040.88	1116.8	1224.77	1246.7	1228.14	1229.83	1204.52	1197.77	1180.9	1196.09	1143.79	1167.41	1147.16	1111.74	1158.97	1192.71	1152.22	1192.71	1135.35	1152.22	1147.16	1169.09	1138.73	1133.67	1160.42	1172.47	1140.42	1108.36	1078	1094.87	1094.87	1094.87	1118.48	1029.07	1116.8	1096.55	1108.36	1057.75	1126.92	1051	991.959	1138.73	1086.43	1057.75	1130.29	1125.23
2228.92	780.926	1084.53	1119.95	1055.85	1114.89	1167.17	1241.39	1227.89	1265	1194.16	1239.7	1212.71	1153.68	1178.98	1131.75	1138.5	1130.07	1173.92	1195.85	1194.16	1131.75	1126.69	1180.67	1187.41	1153.68	1131.75	1065.97	1168.59	1180.67	1151.99	1052.48	1133.44	1082.84	1087.9	1081.15	1054.17	1121.63	1128.38	1064.29	1096.33	1109.83	1074.41	1098.02	971.52	1071.03	1076.09	1076.09	1027.18	1072.72
2227.44	806.064	1097.8	1148.39	1040.46	1107.92	1160.19	1215.84	1247.88	1207.41	1209.1	1225.96	1187.17	1161.88	1138.27	1138.27	1077.56	1123.09	1145.02	1168.62	1153.45	1112.98	1172	1111.29	1155.13	1163.57	1128.15	1084.31	1137.96	1185.49	1150.08	1084.31	1080.94	1129.84	1101.17	1094.43	1065.76	1092.74	1079.25	1038.78	1025.29	1052.27	1109.6	1070.82	983.129	1099.49	1123.09	1069.13	1048.9	1080.94
2225.95	789.042	1052.06	1124.55	1038.57	1114.44	1148.16	1175.13	1218.97	1178.51	1161.65	1178.51	1208.85	1153.22	1166.7	1168.39	1119.5	1047	1132.98	1161.65	1146.47	1131.3	1109.38	1149.84	1109.38	1163.33	1141.41	1070.6	1181.53	1173.45	1114.44	1063.86	1073.97	1121.18	1106.01	1031.82	1100.95	1025.08	1097.58	1047	1047	1047	1080.72	1063.86	976.187	1067.23	1070.6	1094.21	1047	1021.71
2224.47	761.913	1120.96	1146.24	1026.56	1127.7	1169.84	1161.41	1210.3	1190.07	1152.98	1186.7	1176.58	1152.98	1154.67	1127.7	1099.04	1099.04	1127.7	1159.73	1152.98	1141.18	1141.18	1151.3	1149.61	1107.47	1154.67	1137.81	1140.81	1152.98	1152.98	1068.7	1048.47	1107.47	1013.08	1075.44	1053.53	1092.3	1024.87	1029.93	1016.45	1033.3	1065.33	1058.59	1002.96	1097.36	1093.99	1053.53	1061.96	1073.76
2222.99	743.222	1085.34	1129.16	1029.72	1112.3	1124.1	1191.51	1164.55	1124.1	1161.18	1156.12	1156.12	1156.12	1108.93	1119.05	1088.71	1063.43	1122.42	1135.9	1140.95	1135.9	1115.68	1135.9	1105.56	1075.23	1102.19	1098.82	1154.02	1107.25	1056.69	1048.26	1055	1102.19	1087.03	1033.1	1028.04	1014.56	1026.35	1017.93	1046.58	1055	1088.71	1031.41	980.851	1107.25	1075.23	1056.69	1071.86	1083.65
2221.5	732.963	1027.83	1123.88	1044.68	1108.71	1144.1	1208.12	1169.37	1162.63	1152.52	1098.6	1128.93	1113.77	1154.21	1090.18	1100.29	1064.9	1139.04	1149.15	1120.51	1118.82	1090.18	1115.45	1132.3	1073.33	1115.45	1075.01	1106.58	1140.73	1093.55	1066.59	1041.31	1105.34	1083.44	1056.48	1036.26	1041.31	973.913	978.968	1061.53	1032.89	1105.34	1027.83	994.133	1069.96	1051.42	1027.83	1140.73	1059.85
2220.02	749.661	1014.15	1118.6	1052.9	1093.33	1127.02	1128.7	1180.93	1152.29	1130.39	1135.44	1169.13	1143.87	1133.76	1078.16	1046.16	1076.48	1110.17	1127.02	1118.6	1132.07	1069.74	1157.34	1105.12	1096.7	1076.48	1031	1153.49	1115.23	1115.23	1079.85	1054.58	1074.8	1037.73	1014.15	1019.2	1027.63	988.879	983.825	1036.05	1063	1076.48	1052.9	992.248	1089.96	1046.16	1012.46	1095.01	1027.63
2218.54	736.036	1039.21	1099.84	990.365	1056.05	1108.27	1133.53	1184.06	1157.11	1173.95	1141.95	1131.85	1103.21	1096.48	1123.42	1088.05	1025.73	1123.42	1125.11	1116.69	1125.11	1109.95	1096.48	1052.68	1098.16	1091.42	1061.1	1107.75	1131.85	1083	1030.79	1008.89	1047.63	997.102	1030.79	1029.1	1039.21	1052.68	1000.47	1067.84	985.312	1040.89	975.206	985.312	1059.42	1042.58	1042.58	1044.26	1000.47
2217.05	737.572	1012.06	1094.57	990.165	1086.15	1104.67	1128.25	1155.19	1124.88	1145.09	1170.35	1133.3	1116.46	1166.98	1133.3	1094.57	1060.89	1084.47	1133.3	1138.35	1071	1113.09	1113.09	1131.62	1119.83	1102.99	1059.21	1110.86	1161.93	1136.67	1049.1	1033.95	1042.37	1071	1020.48	1039	1003.64	1010.37	1039	1018.79	1022.16	1052.47	1052.47	961.538	993.533	998.585	1022.16	1010.37	1028.9
2215.57	766.045	1021.95	1128.02	1000.07	1070.78	1097.72	1097.72	1144.86	1163.38	1109.5	1094.35	1101.08	1085.93	1141.49	1058.99	1075.83	1055.63	1074.15	1106.14	1117.92	1111.19	1074.15	1096.03	1111.19	1156.64	1055.63	1030.37	1122.38	1128.02	1060.68	988.283	1057.31	1047.21	1027.01	993.333	996.701	1016.9	968.079	1015.22	1010.17	995.017	1016.9	986.599	924.305	1040.47	1060.68	1001.75	1023.64	1021.95
2214.08	745.692	1023.43	1080.66	1021.75	1068.88	1117.7	1124.43	1169.88	1153.05	1117.7	1082.35	1080.66	1102.55	1102.55	1075.61	1090.76	1036.9	1067.2	1110.96	1097.5	1050.37	1077.3	1129.48	1136.21	1085.71	1048.68	1033.53	1096.87	1154.73	1047	1008.28	1092.45	1057.1	1036.9	984.717	1008.28	1020.07	1004.92	1035.22	942.635	1013.33	989.767	1018.38	922.436	1058.78	1058.78	1021.75	1016.7	1038.58
2212.6	706.834	1013.13	1019.86	1011.45	1050.15	1090.54	1104.01	1100.64	1127.57	1142.72	1130.93	1137.67	1134.3	1092.23	1080.45	1063.62	1070.35	1102.32	1093.91	1082.13	1085.5	1146.08	1082.13	1055.2	1115.79	1040.06	1063.62	1081.47	1083.81	1045.1	1021.54	1087.18	994.617	1055.2	1019.86	1013.13	1008.08	969.373	1001.35	952.543	1006.4	992.934	989.568	918.885	1024.91	1016.5	989.568	1023.23	1018.18
2211.11	723.518	994.417	1011.24	991.051	1090.32	1125.66	1137.44	1122.29	1113.88	1118.93	1120.61	1108.83	1088.64	1098.74	1061.72	1080.23	1002.83	1068.45	1063.4	1123.98	1090.32	1139.12	1083.59	1095.37	1051.63	1065.09	1044.89	1084.58	1071.82	1041.53	1011.24	1029.75	1004.51	999.464	989.369	1029.75	999.464	1014.61	992.734	967.495	986.004	1004.51	964.13	893.461	994.417	1021.34	1024.7	1011.24	972.543
2209.62	704.868	958.889	1034.59	933.655	1063.19	1098.52	1117.02	1147.3	1105.25	1088.42	1159.08	1110.29	1103.56	1081.69	1103.56	1058.14	999.263	1085.06	1051.41	1044.68	1090.11	1080.01	1078.33	1044.68	1041.32	1073.28	1029.54	1052.37	1108.61	1032.91	995.899	992.534	994.217	975.712	1011.04	970.665	994.217	942.066	994.217	952.16	962.254	1004.31	985.805	911.786	990.852	1017.77	975.712	1017.77	984.123
2208.14	723.227	1024.29	1061.29	982.243	1066.34	1073.07	1150.44	1120.16	1059.61	1130.25	1041.11	1081.48	1064.66	1064.66	1098.3	1071.38	978.879	1068.02	1054.57	1052.88	1093.25	1069.7	1115.11	1059.61	1051.2	1068.02	995.698	1079.03	1099.98	1036.06	1005.79	1017.56	1022.61	958.696	987.289	962.06	1041.11	950.287	946.923	946.923	1019.25	1052.88	1017.56	909.92	999.062	992.335	988.971	1014.2	988.971
2206.65	704.584	968.593	1019.04	968.593	1057.72	1069.49	1124.98	1200.65	1067.81	1103.12	1061.08	1076.21	1069.49	1076.21	1059.4	1049.31	1029.13	1050.99	1089.67	1034.17	1049.31	1099.76	1103.12	1045.95	1014	1079.58	997.18	1110.73	1111.53	1037.54	929.916	982.045	1017.36	958.503	1037.54	928.235	1020.72	998.861	958.503	968.593	933.279	1003.91	997.18	899.648	978.682	1022.4	978.682	968.593	970.274
2205.16	707.805	1007.07	1035.65	981.848	1042.37	1081.04	1143.25	1138.2	1129.8	1102.9	1081.04	1052.46	1055.82	1062.55	1044.05	1042.37	1000.34	1070.95	1037.33	1054.14	1086.08	1055.82	1037.33	1084.4	1070.95	1008.75	1007.07	1100.38	1079.36	996.979	980.166	970.079	951.585	959.992	959.992	966.717	976.804	1015.47	988.573	978.485	954.948	978.485	1005.39	929.729	986.891	985.21	949.904	938.135	1003.7
2203.68	724.471	983.331	1084.19	990.055	1018.63	1067.38	1164.87	1132.93	1122.85	1087.55	1092.59	1146.38	1109.4	1064.01	1053.93	1032.08	1021.99	1045.52	1050.57	1047.21	1011.91	1048.89	1072.42	1085.87	1090.91	998.459	1021.99	1048.02	1075.78	983.331	968.203	1020.31	937.947	1001.82	942.989	969.884	995.097	976.607	919.457	978.288	942.989	961.479	1013.59	909.371	998.459	969.884	1027.03	1001.82	993.416
2202.19	694.075	1008.34	1033.55	968.008	1040.27	1060.44	1115.9	1134.38	1109.18	1094.05	1062.12	1070.52	1026.83	1045.31	1048.68	994.897	966.327	1016.74	1031.87	1033.55	1052.04	1015.06	1023.47	1072.2	996.578	1021.79	1013.38	1019.2	1040.27	1013.38	993.216	1016.74	983.133	968.008	971.369	999.939	991.536	961.286	925.994	962.966	962.966	974.73	981.453	919.271	983.133	954.563	1001.62	939.438	969.689
2200.7	683.854	959.412	1048.46	989.656	1041.74	1045.1	1087.11	1060.23	1119.03	1048.46	1095.51	1048.46	1028.3	1053.5	1060.23	1075.35	998.057	986.296	1035.02	1048.46	1036.7	1066.95	1043.42	1048.46	982.935	1046.78	1009.82	1055.93	1045.1	952.691	1003.1	947.65	998.057	977.894	959.412	942.61	987.976	979.575	897.243	961.092	947.65	976.214	934.208	851.877	986.296	967.813	1011.5	991.336	967.813
2199.21	680.357	964.258	1016.34	964.258	1054.97	1081.85	1113.77	1085.21	1036.49	1076.81	1078.49	1048.25	1004.58	1115.45	1080.17	1034.81	981.057	1023.05	1061.69	1036.49	1029.77	1049.93	1036.49	1006.26	1049.93	1006.26	996.176	1038.88	1012.98	994.497	952.499	1001.22	1019.69	994.497	955.859	955.859	979.377	964.258	960.899	994.497	969.298	940.74	1016.34	923.941	965.938	954.179	992.817	950.819	959.219
2197.72	685.258	987.578	1011.09	910.319	1022.85	1046.36	1106.83	1101.79	1095.07	1074.91	1098.43	1053.08	1019.49	1069.88	1027.89	1016.13	960.705	990.937	1032.93	1041.32	1021.17	1007.73	1034.61	994.296	1001.01	1017.81	974.142	1015.12	1073.24	1017.81	945.589	942.23	982.539	935.512	977.501	955.667	942.23	911.998	970.783	969.103	906.959	997.655	920.396	875.048	967.423	957.346	982.539	915.357	952.307
2196.23	651.536	997.455	1034.4	948.757	999.134	1027.68	1024.32	1162.02	1093.17	1076.38	1079.74	1049.51	1037.76	1039.43	1004.17	1009.21	970.587	1010.89	1052.87	1037.76	1024.32	1019.28	1012.57	1026	1014.25	1014.25	960.512	1013.21	1027.68	1005.85	970.587	985.7	982.342	972.266	970.587	943.72	960.512	942.04	930.286	952.116	928.607	931.965	916.852	884.947	982.342	975.625	916.852	935.324	960.512
2194.75	684.982	913.31	967.034	968.713	1027.47	1017.4	1037.55	1111.42	1079.52	1030.83	1076.16	1052.66	1035.87	1094.63	990.538	1024.12	963.676	1071.12	1037.55	1009.01	1044.26	1027.47	1030.83	1027.47	1079.52	980.465	978.786	994.5	1025.79	988.859	983.823	931.777	987.18	985.502	909.952	906.594	931.777	945.208	935.135	943.53	933.456	978.786	931.777	837.76	973.749	961.997	933.456	946.887	909.952
2193.26	696.594	970.196	1008.8	914.804	1025.59	1062.52	1032.3	1102.8	1057.48	1074.27	1072.59	1057.48	1020.55	1023.91	1022.23	1027.27	963.482	1033.98	1025.59	1052.44	1050.77	1025.59	1017.2	1003.77	1005.45	1055.8	946.697	1017.76	1005.45	945.018	934.947	929.911	993.696	995.374	926.554	923.197	934.947	914.804	877.876	921.519	909.769	960.125	950.054	871.162	973.553	924.876	950.054	934.947	948.375
2191.77	661.212	931.402	1005.24	899.516	983.426	1062.3	1050.55	1075.73	1062.3	1079.08	1045.52	1030.42	980.07	1075.73	975.035	1020.35	966.644	981.748	1022.03	995.174	980.07	964.966	1011.96	991.817	998.53	993.496	959.932	1037.66	990.139	986.783	961.61	946.506	973.357	916.298	964.966	911.264	951.541	904.551	936.437	944.828	929.724	973.357	936.437	830.71	938.115	963.288	911.264	938.115	983.426
2190.28	644.3	932.892	974.839	906.047	966.45	1073.83	1006.72	1092.29	1053.7	991.618	1068.8	1031.89	996.651	1046.99	984.906	988.262	939.604	1013.43	994.973	1023.5	998.329	969.805	989.94	1003.36	1006.72	991.618	979.873	990.44	1030.21	937.926	916.114	942.96	959.738	899.335	929.537	927.859	909.402	889.268	929.537	927.859	901.013	959.738	917.792	902.691	968.128	929.537	906.047	894.302	909.402
2188.79	657.59	969.61	944.447	949.48	969.61	1009.87	1035.03	1076.97	1036.71	1030	1026.65	967.933	989.74	1046.78	984.708	988.063	986.385	999.806	998.128	983.03	991.418	991.418	1019.94	967.933	1008.19	1021.61	957.867	1067.37	1043.42	952.835	964.577	907.542	914.252	936.06	931.027	934.382	934.382	902.509	929.349	915.929	862.248	932.704	873.991	877.346	942.77	944.447	957.867	937.737	900.831
2187.3	644.04	919.099	950.966	907.359	1001.28	1004.64	1046.57	1056.63	1048.24	1081.79	1023.08	999.604	1001.28	977.801	969.415	999.604	971.092	962.706	992.895	1013.02	1006.31	986.187	1038.18	1019.73	979.478	967.738	904.004	1025.19	1033.15	971.092	910.713	897.296	950.966	924.131	949.288	945.934	950.966	917.422	883.878	914.068	887.233	920.776	910.713	841.948	967.738	919.099	927.485	952.643	937.548
2185.8	684.155	942.39	944.067	917.237	954.128	997.726	1034.62	1069.83	1016.17	1032.94	1031.26	991.018	1014.49	1022.88	980.957	1002.76	937.359	977.604	1021.2	955.805	1016.17	977.604	1001.08	1046.35	940.713	982.634	937.359	1048.42	997.726	947.42	907.176	917.237	922.268	939.036	915.56	915.56	930.652	930.652	883.7	913.883	880.346	967.543	848.486	836.748	980.957	949.097	960.835	897.115	902.145
2184.31	668.928	873.463	969.024	940.523	987.466	1009.26	1046.14	1059.56	1042.79	1007.58	975.73	1037.76	997.525	974.054	1007.58	1002.55	958.965	960.642	965.671	1032.73	970.701	1010.94	972.377	967.348	1004.23	960.642	948.906	1024.71	985.789	935.494	901.964	910.346	917.052	985.789	908.67	933.817	958.965	930.464	860.051	893.581	891.905	940.523	917.052	893.581	888.552	910.346	955.612	940.523	848.315
2182.82	652.032	908.487	957.096	921.896	983.914	985.591	1019.11	1044.26	1030.85	1061.02	1002.35	1002.35	1007.38	1025.82	1029.17	1024.14	970.505	952.067	952.067	968.829	978.886	985.591	1000.68	965.477	983.914	953.743	947.039	1002.67	1019.11	970.505	915.191	920.22	916.867	908.487	930.277	901.782	916.867	883.344	906.81	888.373	918.544	911.839	883.344	863.23	938.658	866.582	950.391	901.782	936.982
2181.33	643.521	901.6	961.93	898.249	936.793	988.744	1085.94	1074.21	1025.61	1047.4	1032.32	998.799	1013.88	982.04	971.985	956.903	941.82	993.771	946.848	980.365	997.123	990.42	958.579	977.013	993.771	997.123	928.414	999.09	1005.5	951.875	941.82	930.089	948.524	889.869	930.089	889.869	889.869	901.6	904.952	899.924	858.028	888.194	889.869	853.001	913.331	911.655	899.924	913.331	889.869
2179.84	651.769	894.717	965.087	854.505	956.71	1008.65	1050.54	1032.11	1042.16	1038.81	1040.48	990.22	1033.78	956.71	980.167	995.246	931.577	986.869	1012	970.114	955.034	968.438	985.193	991.895	983.518	944.981	891.366	960.31	983.518	938.279	916.498	891.366	946.657	903.094	938.279	904.77	908.121	929.902	849.478	867.909	889.69	861.207	867.909	837.75	924.876	888.015	893.041	886.339	906.445
2178.35	646.612	912.963	958.192	906.262	956.517	993.371	1050.33	1023.52	1006.77	1023.52	1013.47	976.619	1030.22	1006.77	1010.12	971.594	933.065	934.74	1010.12	981.645	1005.1	974.944	995.046	1001.75	958.192	909.613	879.46	965.11	978.294	928.039	897.887	958.192	904.587	887.836	869.409	924.689	886.16	844.281	867.734	892.861	879.46	941.441	909.613	859.358	881.135	934.74	881.135	861.033	886.16
2176.85	643.132	922.828	947.95	901.055	936.226	969.723	1065.19	1061.84	1016.62	1009.92	999.87	952.975	988.146	1004.89	981.447	934.552	907.754	999.87	984.796	1001.54	959.674	932.877	991.496	963.024	1004.89	937.901	941.251	961.53	988.146	937.901	917.803	946.275	929.527	919.478	870.908	879.282	904.405	894.356	862.534	870.908	904.405	897.706	885.982	824.013	904.405	907.754	907.754	884.307	880.957
2175.36	666.445	880.78	932.689	875.756	966.179	974.551	999.668	977.9	1041.53	1044.88	997.994	972.876	959.481	984.598	976.225	944.41	914.269	947.759	1004.69	917.618	971.202	944.41	974.551	952.783	942.736	929.34	882.454	1028.28	1009.72	946.085	892.501	909.246	899.199	874.082	897.525	897.525	875.756	922.642	870.733	860.686	894.176	969.527	877.431	815.475	902.548	865.709	869.058	882.454	895.85
2173.87	661.289	895.67	929.152	912.411	979.377	996.118	1006.16	1017.88	1009.51	1054.71	1009.51	991.096	960.961	1004.49	945.894	930.827	899.018	960.961	976.029	949.242	965.984	944.22	967.658	977.703	954.265	947.568	857.164	1019.67	1004.49	949.242	852.142	902.366	914.085	883.95	838.748	927.478	897.344	875.58	883.95	840.423	858.838	893.995	862.187	857.164	899.018	899.018	855.49	850.468	914.085
2172.37	647.765	925.618	932.313	913.901	985.875	960.768	1014.33	1007.63	1022.7	985.875	990.896	967.463	957.42	964.115	959.094	942.356	922.27	977.506	989.222	915.575	954.072	954.072	972.484	979.179	917.248	913.901	870.382	1024.45	944.029	910.553	907.206	851.97	885.446	917.248	912.227	868.708	908.879	890.468	862.013	890.468	900.51	917.248	875.403	835.232	895.489	922.27	890.468	907.206	868.708
2170.88	654.328	928.778	985.676	860.165	992.37	963.921	1012.45	1012.45	975.635	1015.8	977.309	990.696	943.839	963.921	940.492	918.737	898.655	994.043	989.023	960.574	923.757	935.472	965.594	935.472	970.615	942.166	935.472	994.08	960.574	907.023	896.982	896.982	898.655	883.594	943.839	855.145	875.227	861.839	913.717	853.472	891.961	883.594	873.553	816.655	888.615	848.451	835.063	908.696	843.431
2169.39	640.811	896.801	921.898	868.358	1018.94	923.571	1012.25	1034	972.092	982.131	985.477	1020.61	946.995	1003.88	938.629	943.649	938.629	926.917	965.4	978.785	957.034	948.668	970.419	957.034	952.015	908.513	941.976	990.5	931.937	905.167	898.474	898.474	885.089	866.685	888.435	871.704	848.28	849.953	856.646	846.607	871.704	866.685	866.685	848.28	895.128	893.455	846.607	843.261	813.144
2167.89	649.046	838.072	940.113	881.565	983.606	946.804	1007.02	1042.15	1005.35	951.823	971.896	1000.33	943.459	978.587	971.896	960.187	894.947	1005.35	1000.33	920.039	940.113	993.643	958.514	923.385	983.606	941.786	846.436	953.47	993.643	904.984	899.966	898.293	928.403	906.657	886.583	849.782	856.473	876.547	823.017	873.201	829.708	883.238	861.491	819.671	911.675	915.021	893.275	871.528	910.003
2166.4	607.104	899.784	943.268	884.732	976.718	956.648	1015.18	1016.86	988.425	1000.13	971.7	939.923	953.303	965.01	954.976	926.544	868.008	934.906	918.181	894.767	938.251	939.923	975.045	959.993	968.355	929.889	874.697	908.08	956.648	921.526	884.732	884.732	883.06	874.697	873.025	888.077	862.99	862.99	894.767	849.61	856.3	901.457	839.576	807.799	934.906	898.112	886.405	894.767	871.352
2164.9	675.538	892.914	919.668	834.39	971.504	953.111	1031.7	1023.34	969.832	959.799	1009.96	1014.98	958.127	943.078	896.259	959.799	951.439	984.881	973.176	916.324	948.094	934.717	968.16	988.225	994.914	923.013	941.406	991.47	979.865	896.259	886.226	891.242	871.177	839.406	882.882	871.177	854.455	844.423	866.16	851.111	815.997	917.996	831.046	827.701	904.619	872.849	867.832	899.603	874.521
2163.41	613.546	939.544	845.924	882.703	962.949	967.965	991.37	1018.12	991.37	952.919	974.652	922.826	966.293	936.201	954.59	949.575	912.796	914.467	959.606	927.842	922.826	922.826	962.949	959.606	961.277	942.888	891.062	964.49	962.949	921.155	860.97	852.611	882.703	849.268	912.796	871.001	845.924	845.924	909.452	869.329	852.611	909.452	842.581	800.786	881.032	871.001	864.314	874.345	824.191
2161.91	653.537	910.94	949.383	857.454	920.969	996.184	1006.21	1032.96	1002.87	989.498	981.141	962.755	966.098	962.755	959.412	947.712	922.64	936.012	936.012	899.24	910.94	941.026	957.741	966.098	982.812	899.24	874.168	902.41	1012.9	929.326	889.211	862.468	885.868	890.883	905.926	882.525	882.525	875.84	895.897	839.068	812.325	877.511	847.425	807.31	894.226	884.197	872.497	875.84	788.924
2160.41	614.969	843.912	969.245	910.756	985.956	925.796	944.179	992.641	969.245	939.165	1029.41	934.152	934.152	974.259	950.863	949.192	875.663	925.796	1007.68	925.796	925.796	942.507	957.547	955.876	917.441	909.085	902.401	955.67	977.601	935.823	870.65	855.61	830.543	899.059	873.992	850.596	853.938	837.227	855.61	853.938	838.898	879.005	862.294	813.832	884.019	900.73	882.347	855.61	832.214
2158.92	613.175	860.449	903.889	855.437	955.684	967.379	974.062	984.087	979.074	1049.25	955.684	979.074	925.61	923.939	903.889	947.33	883.84	892.194	935.634	950.671	965.708	947.33	949	982.416	883.84	943.988	865.462	955.44	955.684	888.853	885.511	872.145	855.437	863.791	830.375	853.766	830.375	840.4	858.779	843.742	847.083	860.449	895.536	820.351	913.914	882.169	928.951	843.742	811.997
2157.42	616.392	855.264	948.809	861.946	912.059	965.513	1034	1015.63	1003.93	990.57	935.445	922.082	960.502	912.059	935.445	895.355	881.991	940.457	930.434	897.025	937.116	928.764	932.105	935.445	928.764	903.707	868.628	946.86	945.468	915.4	840.23	883.662	848.583	865.287	887.003	861.946	820.185	873.639	841.901	826.867	860.276	888.673	865.287	821.856	856.935	855.264	846.912	855.264	895.355
2155.92	649.669	881.813	891.834	850.082	911.875	958.638	992.04	1045.48	1005.4	960.308	966.989	948.618	945.277	900.185	918.556	911.875	910.205	901.855	955.298	908.535	941.937	933.587	966.989	915.215	930.246	883.484	881.813	941.63	898.514	926.906	878.473	848.411	868.453	845.071	841.731	853.422	806.659	826.7	855.092	841.731	821.69	858.432	871.793	804.989	865.112	870.123	863.442	860.102	841.731
2154.43	647.869	871.617	900.003	874.956	930.059	930.059	978.482	1040.26	988.5	948.426	980.152	950.096	921.71	953.435	900.003	931.728	869.947	938.408	926.719	945.087	921.71	905.012	963.454	894.994	940.077	945.087	849.91	929.71	901.673	878.296	854.919	896.663	836.552	851.58	841.561	841.561	849.91	888.315	814.845	886.645	818.184	861.598	818.184	793.138	898.333	884.975	873.287	841.561	854.919
2152.93	612.68	869.772	939.888	858.086	894.813	861.424	948.235	1006.66	1010	993.309	978.284	946.565	993.309	913.177	936.549	949.904	854.747	924.863	929.871	896.482	933.21	933.21	936.549	906.499	979.954	941.557	903.16	964.55	928.202	916.516	821.358	883.127	833.044	854.747	866.433	813.011	861.424	854.747	844.73	791.309	829.705	856.416	841.391	829.705	834.714	893.144	838.052	858.086	821.358
2151.43	612.556	862.92	918	887.956	923.007	973.08	969.741	1001.45	953.051	954.72	971.411	966.403	961.396	916.331	938.029	924.676	906.316	916.331	912.992	944.705	923.007	963.065	909.654	956.389	907.985	889.625	869.596	964.32	909.654	874.603	872.934	816.185	867.927	837.883	819.523	844.56	844.56	827.869	821.192	836.214	871.265	876.272	856.243	814.516	864.589	839.552	872.934	899.64	802.832
2149.93	605.758	869.421	911.139	872.758	922.821	939.508	959.533	986.233	922.821	969.546	967.877	929.496	917.814	941.177	929.496	919.483	881.102	921.152	886.108	904.464	976.221	907.802	921.152	899.458	924.489	881.102	849.396	917.36	947.852	884.439	846.058	857.739	897.789	826.033	817.689	842.72	854.402	821.027	811.014	802.67	844.389	886.108	819.358	789.32	872.758	862.746	817.689	809.345	829.37
2148.43	618.983	872.582	919.298	930.976	929.308	934.313	966.013	954.334	929.308	971.018	964.345	947.661	920.966	940.987	922.634	890.934	865.908	924.303	932.645	912.624	924.303	914.292	944.324	904.282	909.287	907.619	855.898	940.5	961.008	910.955	889.266	860.903	870.913	857.566	834.208	844.219	855.898	865.908	814.187	847.556	830.871	890.934	810.85	822.529	859.235	872.582	825.866	817.524	825.866
2146.94	610.517	922.448	884.082	870.738	920.78	924.116	1020.86	970.822	939.129	944.133	955.81	957.478	920.78	952.474	877.41	902.431	855.725	932.457	944.133	942.465	955.81	884.082	917.444	877.41	935.793	872.406	887.418	888.57	972.491	859.061	830.704	865.733	869.07	797.342	870.738	885.75	847.385	859.061	860.729	837.376	815.691	834.04	809.019	782.329	860.729	879.078	870.738	850.721	869.07
2145.44	597.052	865.559	897.246	863.891	950.614	968.959	977.297	1002.31	942.275	945.61	988.972	992.307	888.907	905.584	980.633	902.249	850.549	912.255	935.604	895.578	905.584	920.594	925.597	912.255	942.275	915.591	920.594	915.04	903.917	907.252	853.884	868.894	842.21	828.868	813.859	857.22	820.53	830.536	797.181	803.852	797.181	837.207	782.171	772.165	843.878	815.526	865.559	828.868	855.552
2143.94	615.273	870.386	905.402	855.379	942.085	942.085	948.754	1002.11	943.752	983.77	987.105	898.732	950.422	952.089	878.723	948.754	837.038	885.393	938.75	888.728	945.419	940.417	907.069	917.073	905.402	908.736	853.712	914.82	940.417	930.413	867.051	867.051	855.379	812.027	850.377	853.712	845.375	843.708	833.703	850.377	840.373	832.036	832.036	797.02	850.377	855.379	793.685	813.694	825.366
2142.44	611.815	841.87	891.882	836.869	940.227	916.888	985.238	1000.24	968.567	906.886	950.23	933.559	970.235	943.561	948.563	893.549	883.547	915.221	928.558	900.218	901.885	936.893	906.886	906.886	941.894	895.216	876.879	954.61	950.23	883.547	843.537	856.874	850.206	823.532	843.537	820.198	803.528	848.538	831.868	838.536	858.541	838.536	755.183	740.179	838.536	823.532	863.542	896.883	833.535
2140.94	635.025	826.7	913.37	865.034	915.036	946.704	998.373	986.706	980.039	938.371	946.704	916.703	955.038	935.037	883.369	905.036	875.035	953.371	921.703	913.37	881.702	918.37	893.369	923.37	861.701	940.037	895.036	886.04	901.703	858.368	823.366	866.701	818.366	818.366	826.7	816.699	833.367	831.7	840.033	836.7	816.699	766.697	840.033	790.031	860.034	865.034	841.7	853.367	795.032
2139.44	626.565	829.865	911.519	853.195	889.856	898.188	943.18	969.843	941.514	959.844	949.846	896.521	918.184	941.514	916.518	914.852	866.526	914.852	924.85	918.184	923.184	924.85	863.193	896.521	951.512	888.189	854.861	902.49	919.851	911.519	848.196	871.525	883.19	816.534	811.535	824.866	808.202	818.201	798.204	776.541	841.53	801.537	824.866	791.538	818.201	856.528	824.866	859.861	829.865
2137.94	628.105	868.017	879.68	859.687	874.681	954.652	942.99	981.309	946.322	949.654	926.329	926.329	941.324	896.34	917.999	879.68	931.327	936.326	888.01	889.676	911.335	922.997	906.337	944.656	891.342	917.999	856.355	923.93	896.34	863.019	844.692	838.028	854.689	838.028	858.021	844.692	801.375	833.03	818.035	829.698	796.377	844.692	838.028	759.723	836.362	866.351	843.026	831.364	778.05
2136.44	631.309	886.165	901.156	824.533	899.491	929.474	954.46	956.125	919.479	959.457	987.774	921.145	929.474	906.154	902.822	902.822	877.836	904.488	911.151	896.159	884.499	901.156	897.825	887.831	874.505	911.151	852.85	952.03	902.822	856.182	832.862	871.173	884.499	871.173	852.85	857.848	861.179	826.199	807.876	804.544	802.879	796.216	849.519	791.219	824.533	872.839	897.825	824.533	829.53
2134.94	574.558	867.667	890.982	809.378	877.659	917.628	962.594	974.251	970.921	929.286	942.609	944.274	917.628	920.959	902.64	844.351	889.317	917.628	899.309	879.324	889.317	909.301	910.967	852.678	927.621	910.967	852.678	893.51	909.301	870.997	801.051	870.997	875.994	817.705	847.682	829.363	839.355	819.37	839.355	827.697	811.043	851.013	796.055	784.397	856.009	797.72	859.34	819.37	832.693
2133.43	634.384	840.851	902.457	857.501	899.127	914.113	965.729	985.71	980.715	920.773	982.38	932.428	909.118	934.093	889.137	864.161	840.851	914.113	870.821	884.142	894.132	912.448	937.423	842.516	927.433	919.108	834.19	929.93	950.744	852.506	815.875	837.52	799.224	810.88	844.181	805.884	812.545	815.875	802.554	822.535	812.545	810.88	812.545	799.224	832.525	854.171	829.195	825.865	785.904
2131.93	627.597	885.628	928.91	840.681	920.587	968.864	940.563	958.875	957.211	932.24	948.887	955.546	920.587	912.263	918.922	943.893	850.669	883.963	840.681	907.269	918.922	875.64	928.91	858.993	888.957	908.934	834.022	916.39	928.91	865.651	824.034	847.34	857.328	805.722	777.422	792.404	837.351	790.739	804.057	799.063	814.045	815.71	799.063	744.127	830.692	875.64	845.675	812.381	834.022
2130.43	632.464	852.161	913.743	820.538	940.373	957.017	985.312	991.969	923.73	958.682	991.969	945.367	913.743	888.778	913.743	895.435	823.867	887.113	880.456	900.428	895.435	922.065	902.093	905.422	923.73	870.47	837.182	929.48	945.367	875.463	843.84	857.155	837.182	810.552	792.244	840.511	818.874	775.6	800.566	790.579	768.943	807.223	817.21	817.21	823.867	865.476	845.504	815.545	802.23
2128.93	620.687	833.685	881.942	828.693	916.887	915.223	976.792	998.425	920.215	913.559	905.239	948.504	875.286	930.199	885.27	905.239	886.934	911.895	868.63	900.246	870.294	908.567	885.27	923.543	901.911	876.95	848.661	900.97	871.958	883.606	842.005	863.638	868.63	858.645	818.708	813.716	840.341	835.349	805.396	762.131	773.779	846.997	805.396	792.084	866.966	825.365	773.779	802.068	807.06
2127.43	632.208	800.242	883.428	830.189	875.109	911.71	943.321	966.613	923.356	931.675	936.666	923.356	895.073	898.401	891.746	898.401	861.799	875.109	868.454	891.746	880.1	890.082	905.056	878.436	920.029	893.41	880.1	914.06	941.657	856.808	856.808	816.879	836.844	866.79	841.835	855.145	858.472	813.552	810.224	820.207	771.959	850.153	831.853	788.596	831.853	816.879	835.18	855.145	803.57
2125.92	633.744	835.011	899.883	848.318	899.883	913.19	938.14	1006.34	939.804	933.15	921.506	918.18	871.605	896.556	941.467	866.615	833.348	903.209	869.942	901.546	871.605	913.19	911.526	899.883	928.16	838.338	876.595	923.82	881.586	853.308	813.387	785.11	843.328	843.328	816.714	795.09	844.991	785.11	828.358	843.328	820.041	818.378	851.645	770.14	831.685	806.734	835.011	851.645	803.407
2124.42	607.007	858.125	898.038	834.843	878.081	913.005	929.635	949.592	932.961	946.266	949.592	914.668	883.07	881.407	922.983	886.397	849.81	913.005	901.364	871.429	927.972	888.06	904.69	886.397	891.386	904.69	843.158	953.54	901.364	876.418	811.56	821.538	883.07	833.179	843.158	856.462	808.234	824.864	788.278	813.223	798.256	813.223	804.908	778.299	799.919	818.212	833.179	814.886	829.853
2122.92	578.618	826.36	887.88	844.65	899.519	917.809	952.725	944.412	914.483	944.412	881.229	926.122	901.182	906.17	906.17	892.868	831.348	906.17	872.916	891.205	874.579	912.821	932.773	882.892	862.94	879.567	831.348	855.21	874.579	859.614	846.313	829.686	833.011	823.035	829.686	816.384	803.083	781.467	793.106	861.277	803.083	841.325	796.432	773.154	821.372	804.745	823.035	834.674	809.733
2121.41	610.086	806.245	871.077	897.675	849.466	897.675	935.909	992.429	917.623	925.935	937.571	920.948	912.636	919.285	899.337	864.428	809.57	834.505	859.44	886.038	904.324	866.09	912.636	882.714	935.909	882.714	844.479	868.3	889.363	846.142	841.155	851.129	841.155	802.92	791.284	861.103	817.881	779.647	822.869	807.907	809.57	801.258	824.531	779.647	824.531	799.595	806.245	831.18	847.804
2119.91	633.231	797.772	887.521	840.984	894.169	935.72	932.396	910.79	884.197	927.41	980.595	912.452	932.396	899.155	847.633	860.929	819.378	875.887	859.267	887.521	892.507	860.929	869.239	939.044	932.396	889.183	816.054	861.44	880.873	850.957	826.026	837.66	831.012	835.998	786.138	796.11	829.35	794.448	799.434	812.73	794.448	806.082	809.406	777.828	822.702	821.04	819.378	759.545	865.915
2118.4	614.825	829.183	837.491	825.859	907.282	942.177	968.764	927.222	945.501	965.441	947.163	927.222	877.372	917.252	892.327	900.635	852.446	879.033	872.387	887.342	933.869	867.401	902.297	875.71	884.018	877.372	819.213	901.11	893.988	862.416	814.227	797.611	830.844	780.994	812.566	797.611	772.685	807.581	794.287	795.949	771.024	805.919	802.596	800.934	814.227	780.994	820.874	830.844	815.889
2116.9	576.489	820.708	893.808	845.629	858.919	935.342	928.696	963.585	963.585	956.939	968.569	915.405	892.146	965.246	893.808	868.887	825.692	882.178	863.903	918.728	888.824	850.613	868.887	885.501	893.808	848.951	809.079	915.85	882.178	853.935	830.676	830.676	777.513	810.74	820.708	767.545	830.676	805.756	797.449	838.983	760.9	782.497	847.29	777.513	792.465	824.031	820.708	810.74	814.063
2115.39	579.695	830.508	900.271	827.186	883.661	935.152	935.152	994.949	955.085	906.915	916.881	916.881	885.322	891.966	933.491	910.237	835.491	882	870.373	877.017	860.407	857.085	862.068	896.949	868.712	906.915	795.627	900.68	916.881	828.847	772.373	797.288	827.186	843.797	802.271	823.864	837.152	812.237	822.203	822.203	793.966	795.627	823.864	792.305	792.305	790.644	770.712	825.525	797.288
2113.89	556.328	825.358	878.5	810.412	890.125	876.84	983.123	920.017	911.714	893.446	934.963	921.678	891.786	946.588	885.143	903.41	845.287	910.053	880.161	895.107	908.392	888.464	838.644	855.251	911.714	873.518	818.716	892.16	893.446	898.428	825.358	833.662	787.163	797.127	773.877	787.163	778.859	757.27	793.805	787.163	782.181	838.644	818.716	783.841	827.019	788.823	812.073	817.055	808.752
2112.38	602.705	798.626	870.021	813.569	906.548	886.624	898.247	928.133	918.171	916.51	913.19	936.435	865.04	928.133	868.36	889.945	904.888	871.681	889.945	826.852	924.812	863.379	875.002	888.285	894.926	884.964	831.833	881.98	918.171	855.078	815.229	825.191	826.852	818.55	806.928	811.909	800.286	787.004	757.117	767.079	795.305	780.362	848.436	783.683	805.267	778.702	800.286	843.455	810.248
2110.88	577.683	816.725	868.185	803.444	864.865	881.465	942.885	946.205	874.825	942.885	913.005	876.485	916.325	959.485	888.105	873.165	801.784	899.725	924.625	896.405	884.785	879.805	871.505	874.825	903.045	888.105	823.365	871.81	909.685	864.865	805.104	790.164	788.504	796.804	854.905	778.544	776.884	788.504	800.124	803.444	770.244	800.124	793.484	743.684	823.365	815.065	800.124	810.085	790.164
2109.37	589.184	839.795	869.669	814.9	856.392	896.224	924.438	954.312	906.182	954.312	932.737	912.82	946.014	896.224	879.627	882.946	853.072	881.287	881.287	911.161	814.9	886.266	877.967	848.093	858.051	856.392	818.219	909.77	884.606	851.413	833.156	809.921	838.135	836.475	841.454	776.727	791.664	809.921	780.047	834.816	773.408	780.047	846.433	761.79	799.963	790.005	794.984	833.156	793.324
2107.86	590.724	819.713	862.856	839.625	912.636	909.317	920.932	945.823	932.548	925.91	929.229	919.273	892.724	864.515	924.251	851.24	849.581	877.79	935.867	862.856	879.449	874.471	899.361	823.032	846.262	899.361	819.713	881.34	915.954	814.735	881.108	839.625	808.098	892.724	783.207	771.592	793.163	788.185	823.032	793.163	818.054	828.01	799.801	769.933	774.911	823.032	788.185	813.076	781.548
2106.36	610.513	794.662	895.861	842.773	892.543	902.497	935.677	947.29	925.723	948.949	912.451	877.612	874.294	917.428	879.271	895.861	837.796	875.953	925.723	872.635	867.658	861.022	856.045	879.271	856.045	869.317	791.344	910.99	892.543	874.294	854.386	812.911	804.616	817.888	783.049	784.708	788.026	797.98	773.095	788.026	759.823	806.275	804.616	768.118	814.57	809.593	784.708	776.413	788.026
2104.85	630.293	819.381	857.531	832.651	885.728	870.8	955.392	950.416	958.709	935.488	910.608	892.363	874.117	875.776	872.459	837.627	822.699	872.459	887.387	902.315	880.752	857.531	892.363	880.752	844.261	908.949	821.04	880.91	917.243	875.776	799.477	781.232	829.333	806.112	806.112	749.717	789.525	787.867	812.747	792.843	796.16	784.549	809.429	719.861	789.525	824.357	812.747	812.747	787.867
2103.34	583.732	800.974	885.549	854.04	880.574	941.932	971.782	976.757	888.865	930.324	950.224	860.674	867.307	912.082	898.815	840.774	850.724	880.574	883.89	865.649	880.574	888.865	839.115	870.624	854.04	893.84	847.407	913.87	885.549	824.19	805.949	825.849	867.307	814.24	800.974	800.974	805.949	799.316	799.316	805.949	779.416	726.349	817.557	761.174	789.366	797.657	771.124	832.482	807.607
2101.83	552.112	810.76	862.158	790.864	903.607	878.738	926.819	926.819	921.845	903.607	933.451	890.344	885.37	900.292	862.158	853.868	838.946	863.816	908.581	870.448	872.106	885.37	898.634	900.292	848.894	865.474	805.786	907.01	921.845	855.526	789.206	799.154	822.366	775.942	809.102	797.496	779.258	780.916	827.34	792.522	792.522	782.574	800.812	751.072	777.6	814.076	800.812	820.708	807.444
2100.32	600.073	853.695	875.244	865.298	905.082	863.641	911.713	948.181	876.902	916.686	913.371	924.974	871.929	931.605	858.668	876.902	837.118	852.037	916.686	860.325	848.722	878.56	918.344	847.064	890.163	875.244	832.145	853.75	911.713	838.776	818.884	803.965	815.569	794.019	800.65	828.83	803.965	772.47	820.542	784.073	767.497	815.569	815.569	764.181	833.803	779.1	815.569	780.758	769.154
2098.82	581.721	828.662	870.095	812.089	861.809	967.877	909.871	926.444	951.304	956.276	908.214	893.298	871.753	901.585	888.326	861.809	840.263	840.263	889.983	891.641	851.865	855.179	885.011	863.466	876.725	875.067	817.061	888.34	894.955	790.544	792.201	798.83	788.886	807.117	775.628	770.656	833.634	747.453	770.656	798.83	840.263	749.111	760.712	744.139	807.117	764.027	805.46	808.774	790.544
2097.31	591.545	780.442	861.634	788.727	868.262	861.634	876.547	932.885	937.856	934.542	896.431	946.141	884.832	853.349	911.344	884.832	851.692	874.89	888.146	894.774	828.495	883.175	859.977	876.547	889.803	826.838	813.582	854.99	888.146	876.547	833.465	833.465	813.582	820.21	787.07	780.442	783.756	772.157	772.157	810.268	800.326	810.268	787.07	750.616	787.07	792.041	805.297	770.5	797.012
2095.8	654.378	868.087	854.833	791.88	894.593	884.653	979.082	917.786	959.202	902.876	942.636	881.34	886.31	879.683	856.49	873.056	851.52	863.117	874.713	856.49	924.413	851.52	851.52	834.953	897.906	904.533	820.044	884.6	907.846	838.267	800.164	858.147	826.67	833.297	796.85	818.387	776.971	786.91	762.061	800.164	755.434	815.074	778.627	733.898	818.387	838.267	833.297	781.941	839.923
2094.29	586.337	803.314	853.004	831.472	891.099	866.254	912.631	939.132	910.975	952.383	919.257	899.381	889.443	818.221	874.536	877.849	869.567	912.631	872.88	884.474	919.257	866.254	876.192	867.911	864.598	846.379	813.252	874.45	887.787	882.818	814.909	816.565	795.033	819.878	828.159	758.594	786.751	790.064	788.408	758.594	790.064	806.627	775.157	722.155	798.345	800.002	783.439	780.126	763.563
2092.78	601.122	766.72	818.056	823.024	874.359	871.047	929.006	950.534	924.039	917.415	912.447	909.135	902.511	859.455	831.303	877.671	862.767	871.047	856.143	872.703	837.927	856.143	876.015	819.712	846.207	827.992	834.615	865.96	900.855	915.759	788.248	776.656	821.368	813.088	794.872	836.271	836.271	771.688	778.312	763.408	765.064	793.216	768.376	743.536	778.312	844.551	798.184	784.936	811.432
2091.27	597.689	821.201	887.427	816.234	870.871	907.295	922.196	908.951	930.474	945.375	897.361	920.54	875.838	884.116	877.493	875.838	816.234	832.791	902.328	928.818	841.069	880.805	865.904	847.692	859.281	872.526	793.055	877.34	874.182	851.003	794.711	814.579	811.267	789.744	809.612	776.499	771.532	789.744	764.909	784.777	756.631	750.008	768.221	720.207	776.499	806.3	778.154	774.843	794.711
2089.76	562.806	811.103	878.971	822.69	844.209	887.248	950.149	925.32	912.077	912.077	926.975	885.592	854.141	869.039	882.282	845.865	821.035	893.869	842.554	842.554	880.626	864.073	859.107	832.622	855.797	870.694	829.312	862.23	870.694	842.554	766.41	804.482	812.758	794.55	807.793	761.444	773.031	759.788	746.546	779.652	754.823	809.448	794.55	725.027	812.758	819.38	764.754	774.686	801.171
2088.25	572.622	766.255	853.968	834.109	862.243	905.273	928.442	933.407	933.407	900.308	890.378	896.998	882.103	873.828	863.898	882.103	827.489	840.729	857.278	797.699	860.588	830.799	850.658	839.074	863.898	845.693	814.249	903.39	880.448	771.219	772.874	835.764	802.664	782.804	820.869	797.699	784.459	769.565	738.12	791.079	766.255	812.594	776.184	706.675	799.354	809.284	786.114	797.699	804.319
2086.74	560.924	825.667	838.904	809.12	881.924	916.672	898.471	910.053	898.471	908.399	908.399	893.507	822.357	873.651	870.342	848.832	862.069	817.393	903.435	848.832	848.832	853.795	895.161	862.069	822.357	832.285	797.538	875.04	848.832	812.429	790.919	819.048	820.703	772.718	787.61	785.955	767.754	751.208	769.409	761.135	794.228	772.718	757.826	716.46	838.904	784.3	782.646	774.373	797.538
2085.23	544.267	838.734	851.968	779.179	866.857	901.597	866.857	909.869	898.289	876.783	921.449	899.943	865.203	928.066	888.363	871.82	775.87	832.117	903.252	842.042	850.314	861.894	866.857	871.82	860.24	828.808	780.833	845.05	876.783	815.573	803.993	787.45	802.339	799.03	803.993	813.919	777.524	775.87	767.599	770.907	736.167	775.87	795.722	744.438	810.611	792.413	765.944	795.722	774.216
2083.72	602.046	822.024	871.643	792.253	835.256	899.761	912.993	924.57	873.297	878.259	906.377	863.373	850.142	909.685	853.45	826.986	807.138	838.564	851.796	828.64	899.761	805.484	853.45	845.18	850.142	860.066	803.83	929.2	873.297	838.564	785.637	795.561	805.484	793.907	802.177	772.405	792.253	736.018	745.941	772.405	760.827	817.062	798.869	752.557	787.291	783.983	785.637	780.675	764.135
2082.2	553.968	838.394	894.618	795.399	883.042	884.696	935.959	932.651	907.847	889.657	907.847	856.584	873.12	909.5	897.925	835.087	826.819	871.467	866.506	869.813	851.623	845.009	863.199	859.891	883.042	858.238	803.668	854.56	901.232	821.858	759.019	772.249	803.668	778.863	785.478	770.595	755.712	773.902	788.785	780.517	754.059	790.439	795.399	740.829	775.556	778.863	833.433	767.288	760.673
2080.69	578.656	775.399	833.264	838.224	881.21	858.064	930.809	907.663	919.236	897.743	904.356	887.823	869.637	866.33	851.451	793.585	824.998	841.531	856.411	843.184	834.918	834.918	871.29	869.637	815.078	828.304	767.132	892.38	910.97	829.958	750.599	782.012	826.651	782.012	782.012	820.038	737.373	777.052	740.679	758.866	820.038	762.172	765.479	750.599	780.359	760.519	798.545	760.519	775.399
2079.18	553.744	828.137	824.831	809.954	905.826	904.173	930.621	925.662	952.109	872.767	914.091	904.173	834.749	859.543	852.931	872.767	775.242	877.726	819.872	843.013	854.584	869.461	867.808	869.461	839.707	821.525	762.018	910.35	862.849	836.401	730.612	819.872	826.484	834.749	823.178	783.507	775.242	771.936	821.525	748.794	750.447	788.465	814.913	747.141	800.036	766.977	750.447	800.036	786.812
2077.67	618.085	793.264	841.19	808.137	852.758	862.674	943.653	958.527	925.474	879.2	869.285	865.979	847.8	870.937	859.369	857.716	839.537	844.495	847.8	814.748	859.369	865.979	824.664	884.158	834.579	849.453	799.874	835.76	857.716	789.958	768.474	785	780.043	796.569	827.969	780.043	791.611	778.39	751.948	758.558	766.821	786.653	798.221	732.116	780.043	758.558	766.821	761.864	775.085
2076.15	584.913	821.192	864.152	829.453	870.761	845.976	943.462	953.376	887.284	857.542	895.545	872.413	847.629	829.453	885.632	850.933	844.324	826.149	869.109	862.499	882.327	829.453	867.456	890.588	827.801	859.195	811.278	909.91	845.976	852.586	773.275	798.06	817.887	781.537	811.278	786.494	748.491	821.192	745.186	761.709	751.795	817.887	776.58	715.445	765.014	796.407	771.623	809.626	727.011
2074.64	563.319	738.427	857.369	832.589	859.021	921.795	918.491	916.839	918.491	925.099	892.06	885.452	870.584	852.413	862.325	849.109	821.026	857.369	857.369	855.717	901.972	827.633	868.932	849.109	827.633	829.285	845.805	894.82	837.545	825.981	801.202	787.986	816.07	811.114	778.075	783.03	726.864	763.207	791.29	738.427	738.427	801.202	768.163	718.604	778.075	799.55	778.075	794.594	812.766
2073.13	566.508	746.536	855.543	843.982	845.634	865.453	895.182	938.125	878.666	881.969	934.822	858.847	919.957	893.531	835.724	868.756	850.588	872.06	852.24	820.859	819.208	827.466	843.982	873.711	839.027	829.117	819.208	858.27	875.363	792.781	797.736	843.982	802.691	802.691	817.556	758.097	791.13	789.478	820.859	766.355	802.691	791.13	768.007	718.458	756.446	792.781	772.962	789.478	759.749
2071.61	574.65	799.226	847.114	804.18	901.606	928.027	911.514	886.745	911.514	928.027	896.652	893.35	914.817	913.165	847.114	820.693	823.995	827.298	860.324	865.278	838.857	855.37	840.508	903.257	895.001	830.601	776.108	861.36	837.206	825.647	777.759	802.529	799.226	756.292	774.457	739.779	743.082	756.292	715.01	777.759	782.713	810.785	794.272	731.523	786.016	787.667	810.785	790.97	766.2
2070.1	569.581	820.526	908.027	774.3	835.385	879.961	906.376	868.404	934.443	903.074	922.886	904.725	899.773	861.8	797.413	828.781	807.319	832.083	828.781	832.083	848.593	841.989	833.734	835.385	840.338	840.338	747.884	866.1	848.593	794.111	830.432	832.083	770.998	812.272	782.554	772.649	779.253	747.884	769.347	785.856	774.3	799.064	761.092	706.61	784.205	792.46	799.064	795.762	805.668
2068.58	595.875	817.059	838.517	830.264	858.325	889.686	881.433	878.132	907.843	906.193	896.289	871.53	897.94	878.132	835.216	855.023	797.251	858.325	868.228	810.456	861.626	855.023	810.456	881.433	757.636	855.023	774.143	874.15	878.132	818.71	817.059	807.155	742.781	769.191	787.348	807.155	779.095	708.118	793.95	764.239	751.034	703.166	764.239	718.021	815.408	772.492	833.565	752.685	769.191
2067.07	559.448	783.888	848.249	790.489	881.255	881.255	915.911	929.113	915.911	899.408	886.205	924.162	859.801	876.304	836.697	846.599	821.844	863.101	820.194	838.347	874.653	851.549	861.451	861.451	859.801	843.298	762.434	859.08	849.899	844.948	805.341	785.538	770.685	764.084	745.931	752.532	742.63	760.783	759.133	778.937	732.729	773.986	757.483	744.281	792.139	765.734	793.789	797.09	777.286
2065.55	597.284	755.679	867.876	816.728	862.926	909.125	915.725	915.725	915.725	882.726	879.426	920.675	867.876	839.827	871.176	859.627	808.478	848.077	829.927	844.777	839.827	884.376	795.278	839.827	838.177	849.727	757.329	867.12	826.627	800.228	793.628	780.429	806.828	758.979	777.129	801.878	775.479	754.029	735.88	796.928	760.629	768.879	758.979	719.38	772.179	763.929	803.528	798.578	775.479
2064.04	600.462	763.774	826.46	796.767	841.306	897.394	872.649	955.13	892.445	884.197	852.854	920.488	814.913	892.445	859.452	849.555	793.467	838.007	867.7	856.153	854.503	839.657	839.657	847.905	821.511	862.752	748.928	868.56	884.197	762.125	806.664	823.161	796.767	823.161	752.227	783.57	778.621	753.877	709.337	742.329	714.286	793.467	748.928	717.585	757.176	813.263	762.125	778.621	762.125
2062.52	580.549	776.814	824.643	794.956	842.785	900.51	920.302	915.354	884.017	887.316	859.278	880.719	857.629	855.979	877.42	854.33	822.994	877.42	867.524	837.837	834.539	822.994	836.188	831.24	839.487	819.695	773.515	868.35	880.719	829.591	793.307	801.553	826.292	790.008	763.619	786.709	727.335	763.619	758.672	748.776	755.373	819.695	763.619	702.596	760.321	832.889	790.008	781.762	766.918
2061.01	562.293	812.933	854.157	812.933	868.998	842.614	908.572	923.413	903.626	860.753	860.753	798.093	865.7	862.402	873.944	873.944	796.444	862.402	857.455	814.582	811.284	831.072	860.753	804.688	864.051	837.667	807.986	876.38	842.614	814.582	794.795	801.391	834.37	755.22	771.709	758.518	765.114	761.816	723.89	728.837	742.028	788.199	756.869	725.539	773.358	771.709	727.188	781.603	789.848
2059.49	542.395	806.174	868.821	802.877	888.605	891.902	900.145	923.226	928.172	898.496	824.309	885.307	855.632	870.47	858.93	898.496	839.146	858.93	857.281	858.93	807.822	837.498	821.011	844.092	882.01	822.66	758.364	900.9	873.767	837.498	755.067	776.499	781.445	761.661	812.768	764.958	756.715	741.878	769.904	751.769	745.175	746.824	743.526	694.068	769.904	730.337	784.742	786.39	740.229
2057.97	604.92	809.307	865.349	814.252	862.052	871.942	891.721	929.632	903.259	871.942	914.797	857.107	832.383	850.514	830.735	835.679	814.252	858.755	822.493	810.955	838.976	875.238	885.128	829.086	853.811	837.328	782.934	905.63	866.997	799.417	766.452	766.452	792.824	759.858	741.727	756.562	731.838	726.893	786.231	768.1	705.465	746.672	751.617	725.245	763.155	792.824	766.452	773.045	753.265
2056.46	591.614	795.959	873.413	799.255	835.51	899.78	916.259	911.316	888.244	893.188	884.948	871.765	870.117	876.709	847.046	843.75	782.776	873.413	823.974	850.342	835.51	828.918	863.525	848.694	855.285	875.061	779.48	837.84	863.525	805.847	764.648	794.311	772.888	777.832	753.113	759.704	759.704	779.48	774.536	771.24	749.817	799.255	726.745	698.73	809.143	767.944	797.607	777.832	791.015
2054.94	586.551	804.036	832.045	771.084	888.064	945.731	914.426	925.959	891.359	891.359	881.474	888.064	825.455	879.826	866.645	807.331	799.093	845.226	820.512	873.236	860.055	797.445	858.407	864.998	846.874	784.264	823.807	819.512	869.94	818.864	841.931	810.626	792.503	759.55	792.503	764.493	736.484	769.436	728.246	738.131	748.017	766.141	715.065	715.065	802.388	836.988	757.903	769.436	729.893
2053.42	571.606	787.4	851.644	793.989	881.295	861.528	882.942	869.764	879.648	915.888	924.124	866.469	879.648	889.531	792.342	830.229	812.109	830.229	851.644	845.055	800.578	835.171	864.822	831.877	845.055	813.756	797.284	819.31	858.233	770.927	744.571	805.52	780.811	769.28	765.985	785.753	792.342	790.695	756.102	734.687	752.807	767.633	746.218	716.567	803.873	770.927	747.865	751.16	739.629
2051.9	556.668	785.593	890.998	816.885	818.532	856.412	942.053	889.351	858.059	886.057	915.702	882.763	854.765	861.353	844.883	811.944	808.651	802.063	826.767	818.532	843.236	818.532	839.943	816.885	851.471	828.414	816.885	865.22	853.118	858.059	800.416	808.651	782.299	793.828	788.887	757.595	765.83	769.124	749.36	755.948	747.714	767.477	767.477	729.597	833.355	805.357	787.24	772.418	782.299
2050.38	571.374	820.013	859.531	800.253	854.592	880.937	930.336	910.576	899.05	910.576	907.283	813.426	854.592	889.17	856.238	800.253	801.9	838.125	792.02	867.765	867.765	841.419	839.772	852.945	856.238	839.772	793.667	828.79	861.178	775.554	747.562	785.434	798.607	792.02	778.847	762.381	775.554	759.088	759.088	764.028	711.336	777.201	765.675	731.096	783.787	787.081	755.795	787.081	778.847
2048.87	556.442	777.043	803.384	809.969	821.493	892.283	890.636	885.698	898.868	865.942	887.344	851.126	854.418	836.309	877.466	801.737	800.091	869.235	816.554	862.65	837.955	865.942	809.969	829.724	870.881	844.541	788.567	828.58	842.894	785.275	763.873	768.812	790.213	778.689	767.165	753.995	758.934	745.764	770.458	796.798	780.336	760.58	768.812	739.179	786.921	786.921	767.165	773.751	768.812
2047.35	585.956	790.053	859.183	775.24	869.058	880.58	880.58	953.001	885.518	893.748	888.81	864.121	869.058	852.599	822.972	803.221	780.177	837.785	816.388	818.034	855.891	842.723	811.45	885.518	850.953	875.642	753.842	841.55	865.766	862.475	743.967	785.115	798.283	762.072	801.575	788.407	786.761	745.613	735.737	775.24	724.215	796.637	745.613	742.321	768.656	720.923	780.177	753.842	794.991
2045.83	594.065	812.931	832.679	809.64	883.692	835.97	919.896	903.44	886.984	896.857	882.047	842.552	913.313	883.692	829.387	835.97	784.956	903.44	873.819	877.11	831.033	832.679	829.387	850.78	822.805	842.552	784.956	852.86	877.11	832.679	776.728	816.222	766.854	745.461	799.766	748.752	770.145	745.461	755.335	788.247	745.461	756.981	745.461	709.258	750.398	791.538	788.247	750.398	801.412
2044.31	570.911	786.442	842.381	834.155	865.415	844.027	875.287	893.385	909.838	868.706	896.675	830.864	863.77	862.125	801.249	830.864	784.797	834.155	853.898	860.479	860.479	858.834	837.445	870.351	837.445	827.574	788.087	836.2	840.736	806.185	773.28	776.57	809.476	786.442	796.314	791.378	748.601	774.925	722.276	727.212	740.374	756.827	765.053	715.695	781.506	751.891	806.185	743.665	737.084
2042.79	555.99	764.898	866.884	787.927	855.37	886.624	891.559	896.493	878.399	863.595	876.754	860.305	853.725	850.435	809.311	833.986	817.536	815.891	833.986	804.377	829.051	843.855	847.145	796.152	838.92	842.21	794.507	882.05	835.631	822.471	746.804	776.413	787.927	784.637	769.833	748.449	731.999	806.022	750.094	753.383	774.768	797.797	730.354	736.934	789.572	784.637	731.999	773.123	743.514
2041.27	552.588	810.792	855.196	743.363	861.775	886.444	873.287	873.287	879.865	861.775	873.287	889.733	832.172	843.684	792.701	843.684	817.37	797.635	851.907	851.907	842.039	819.015	830.527	850.262	814.081	822.304	749.941	871.97	832.172	832.172	772.966	797.635	776.255	763.098	761.454	743.363	746.652	753.231	690.735	733.495	753.231	726.917	771.321	718.694	787.767	795.99	758.164	776.255	776.255
2039.75	552.476	748.145	812.272	771.165	861.6	910.928	912.572	915.861	896.129	873.11	841.868	868.177	827.07	876.398	830.359	822.137	840.224	818.849	827.07	828.714	858.311	851.734	789.252	828.714	840.224	797.473	761.299	893.13	848.446	813.916	790.896	751.433	813.916	746.501	799.117	743.212	730.058	790.896	739.923	781.03	711.971	762.943	746.501	715.259	790.896	776.097	785.963	754.722	777.742
2038.23	572.091	826.902	833.478	802.243	835.122	892.66	887.728	895.948	876.22	871.288	851.561	854.849	882.796	881.152	813.751	854.849	797.311	817.038	787.448	823.614	844.985	838.41	833.478	802.243	830.19	812.107	823.614	822.228	874.576	828.546	813.751	744.705	787.448	782.516	766.076	743.061	774.296	736.485	733.197	739.773	703.607	767.72	759.501	733.197	779.228	761.144	777.584	751.281	757.857
2036.71	530.885	818.516	797.149	779.07	872.755	851.388	876.042	895.766	903.984	923.707	889.191	856.319	861.25	815.229	828.378	862.894	769.208	810.298	848.101	811.942	823.447	843.17	846.457	856.319	821.803	811.942	736.336	833.53	833.309	844.814	788.931	785.644	751.128	746.197	747.841	769.208	757.703	741.267	741.267	736.336	747.841	756.059	780.713	734.692	775.782	782.357	782.357	759.346	762.634
2035.18	575.146	796.987	831.496	783.841	800.274	851.215	905.443	898.87	889.011	885.724	912.017	859.432	811.777	800.274	892.297	859.432	800.274	854.502	841.356	834.783	838.069	849.572	877.508	841.356	818.35	854.502	773.982	841.54	861.075	787.128	792.058	792.058	834.783	810.134	746.046	765.765	746.046	787.128	747.689	718.11	686.888	765.765	764.122	701.678	798.631	775.625	803.561	747.689	803.561
2033.66	561.885	773.824	814.898	775.467	862.543	882.258	878.973	920.046	903.617	872.401	929.904	862.543	855.971	790.254	819.827	860.9	816.541	859.257	808.326	851.043	821.47	841.185	793.54	808.326	778.753	775.467	795.183	870.91	800.112	773.824	759.038	786.968	786.968	767.253	734.394	722.893	726.179	763.967	742.609	759.038	749.18	783.682	744.252	706.464	732.751	762.324	763.967	752.466	770.539
2032.14	566.699	752.313	832.801	780.238	849.227	916.574	910.004	885.365	860.725	850.87	865.653	845.942	865.653	836.086	834.444	834.444	795.021	799.949	849.227	842.657	818.018	850.87	826.231	916.574	803.234	772.025	783.523	857.56	822.946	824.588	776.953	775.31	791.736	747.386	785.166	724.389	753.956	762.169	762.169	721.104	760.526	719.461	767.097	709.606	740.815	763.812	768.74	734.245	717.819
2030.62	555.088	776.795	816.209	752.161	878.616	832.632	870.404	891.754	885.185	872.047	890.112	863.835	835.917	809.64	827.705	837.559	803.071	860.551	832.632	850.697	801.429	809.64	847.412	830.99	834.274	829.347	786.648	854.06	827.705	839.201	773.51	720.958	791.575	791.575	770.226	755.445	739.023	732.453	739.023	768.583	734.096	766.941	771.868	739.023	722.6	765.299	720.958	778.437	727.527
2029.1	548.408	765.143	812.76	811.118	858.734	871.869	843.956	907.992	922.77	893.215	906.35	876.795	816.044	835.747	843.956	830.821	799.624	866.944	832.463	806.192	848.882	806.192	880.079	860.376	827.537	779.921	797.982	837.43	834.105	799.624	783.205	738.872	779.921	761.86	788.131	748.724	794.698	715.885	743.798	717.527	756.934	732.305	761.86	669.911	747.082	752.008	742.156	768.427	732.305
2027.57	558.146	799.462	819.161	809.311	881.542	848.71	888.108	904.524	888.108	894.675	879.9	845.427	825.727	840.502	842.143	806.028	806.028	879.9	824.086	847.068	835.577	810.953	837.219	876.617	842.143	906.166	791.254	912.74	863.484	748.572	799.462	786.329	730.514	774.838	750.214	733.798	732.156	722.306	719.023	727.231	761.705	737.081	778.121	696.041	776.479	764.988	804.387	769.913	797.82
2026.05	579.369	796.017	833.766	792.734	894.493	833.766	902.699	892.852	846.896	884.645	897.776	841.972	832.125	868.233	861.668	812.43	805.864	864.95	804.223	841.972	822.277	809.147	805.864	768.115	822.277	864.95	786.169	856.72	848.537	817.353	807.506	784.528	766.474	776.322	776.322	748.42	741.855	732.007	740.214	733.648	751.702	738.572	741.855	690.975	745.137	771.398	745.137	777.963	754.985
2024.53	566.124	769.6	838.519	792.573	846.724	879.543	854.929	876.261	838.519	877.902	859.852	882.825	841.801	818.828	813.905	840.16	795.855	868.056	861.493	807.342	854.929	810.624	795.855	851.647	892.67	894.311	794.214	810.563	856.57	792.573	743.345	777.805	810.624	748.268	759.754	795.855	708.885	735.14	730.218	744.986	740.063	777.805	713.808	753.191	766.318	776.164	759.754	733.499	772.882
2023	551.243	777.647	835.068	785.85	846.552	838.349	894.13	861.318	925.301	851.474	849.833	808.818	853.115	851.474	839.99	807.178	830.146	813.74	858.036	802.256	858.036	846.552	841.63	838.349	841.63	826.865	792.412	826.77	846.552	785.85	743.194	766.163	759.6	723.507	772.725	754.678	738.272	757.96	757.96	776.006	743.194	757.96	762.881	710.382	762.881	797.334	751.397	756.319	748.116
2021.48	547.851	800.453	870.984	818.496	864.423	884.106	892.308	916.912	851.301	831.618	928.394	862.783	879.186	836.539	805.373	815.215	829.977	782.41	808.654	826.697	825.057	820.136	825.057	857.862	816.855	813.575	779.129	836.41	849.661	829.977	757.806	764.367	766.007	761.086	795.532	769.287	762.726	779.129	739.763	779.129	731.561	716.799	736.482	708.597	780.769	800.654	805.373	746.324	749.604
2019.95	596.938	754.372	826.529	824.889	847.848	846.208	880.647	885.567	897.046	895.406	875.727	897.046	828.169	841.288	828.169	828.169	826.529	806.85	790.45	774.051	869.167	813.409	810.13	824.889	829.809	826.529	782.251	854.24	844.568	833.089	749.452	770.771	785.53	731.413	752.732	777.331	775.691	700.254	752.732	767.491	724.853	756.012	710.093	756.012	700.254	800.2	757.652	741.252	765.851
2018.43	564.024	760.777	826.361	834.559	849.315	868.991	868.991	883.747	880.468	882.108	834.559	875.549	837.838	864.072	796.848	842.757	783.731	814.884	873.91	864.072	824.721	811.605	836.199	818.163	837.838	824.721	839.478	832.72	844.397	844.397	798.488	775.533	752.579	724.705	775.533	755.858	765.696	721.426	719.787	680.436	734.543	759.137	762.416	729.624	772.254	800.42	755.858	759.137	778.812
2016.9	575.384	809.8	840.947	826.193	816.357	886.846	881.928	942.581	886.846	858.978	852.421	831.111	840.947	858.978	821.275	822.915	798.325	840.947	862.257	803.243	865.536	844.225	821.275	844.225	857.339	808.161	772.097	875.13	806.522	793.408	752.426	770.458	795.047	768.819	777.015	773.736	729.476	742.59	704.887	727.837	758.983	749.147	768.819	711.444	750.787	800.207	767.179	767.179	755.704
2015.38	557.239	809.636	809.636	788.33	852.248	852.248	906.333	885.027	885.027	858.804	839.137	880.11	840.776	878.471	857.165	798.163	791.607	835.859	847.331	806.358	844.053	852.248	881.749	845.692	835.859	819.469	801.441	855.25	875.193	788.33	796.524	739.161	826.025	757.19	788.33	730.967	765.384	750.634	739.161	765.384	771.94	742.439	753.912	712.938	752.273	800.053	785.052	780.135	732.606
2013.85	580.066	778.338	852.075	794.724	842.243	870.1	894.679	947.114	866.822	873.377	876.654	896.317	801.278	860.268	816.026	835.689	760.313	861.907	817.664	860.268	832.412	809.471	837.327	832.412	812.748	793.085	798.001	873.07	827.496	788.169	812.748	776.699	784.892	779.976	778.338	729.18	765.229	720.986	729.18	732.457	730.818	781.615	761.952	737.373	720.986	794.724	778.338	766.867	729.18
2012.33	558.651	743.776	815.86	801.115	838.796	873.199	896.135	937.092	840.434	853.54	887.944	856.817	824.051	809.307	820.775	825.689	783.094	840.434	810.945	846.987	853.54	863.37	830.604	825.689	802.754	774.903	761.797	861.39	828.966	794.562	760.158	789.647	750.329	789.647	742.137	747.052	774.903	712.649	740.499	758.52	727.393	776.541	755.244	711.01	751.967	781.456	742.137	789.647	755.244
2010.8	540.52	751.814	828.797	774.745	850.091	869.746	884.487	869.746	855.004	858.28	871.384	858.28	873.022	843.539	833.711	838.625	768.194	828.797	818.97	791.125	881.211	841.901	848.453	848.453	827.159	856.642	805.866	843.16	864.832	807.504	761.642	786.211	755.09	756.728	750.176	774.745	740.349	741.987	722.331	768.194	741.987	755.09	751.814	728.883	737.073	771.47	784.573	774.745	683.021
2009.27	527.309	774.588	843.367	808.978	863.019	833.542	871.207	879.395	884.308	859.743	907.234	892.496	828.629	856.468	866.294	831.904	817.166	792.602	876.12	787.689	854.831	795.877	818.803	838.455	843.367	808.978	764.762	874.07	877.757	786.051	761.487	764.762	784.414	781.138	741.836	738.561	736.923	710.721	743.473	741.836	730.373	750.024	733.648	707.446	774.588	758.212	766.4	802.427	712.359
2007.75	558.31	751.509	851.382	771.156	889.04	853.02	900.5	936.521	872.667	866.118	938.158	872.667	854.657	851.382	828.46	794.078	782.617	828.46	851.382	813.725	815.362	835.01	836.647	851.382	797.352	815.362	771.156	837.84	844.833	812.088	776.068	794.078	774.43	744.959	767.881	718.763	776.068	790.803	769.519	769.519	753.146	725.312	749.871	690.929	782.617	722.038	772.793	758.058	759.695
2006.22	566.381	797.19	861.031	797.19	862.668	856.12	901.954	923.235	867.579	847.935	870.852	839.751	847.935	865.942	808.649	818.47	800.464	789.005	852.846	811.923	826.655	782.458	805.375	864.305	838.114	843.024	762.814	888.37	862.668	785.732	746.445	739.897	748.082	772.636	785.732	744.808	752.993	705.521	769.362	739.897	736.623	739.897	785.732	746.445	825.018	756.267	793.916	785.732	746.445
2004.69	558.083	775.752	821.577	782.299	901.771	834.67	851.036	916.5	857.583	865.766	859.219	855.946	839.58	795.391	872.312	811.757	793.755	790.482	831.397	780.662	855.946	801.938	793.755	821.577	829.76	841.216	757.749	870.16	841.216	797.028	747.93	747.93	780.662	759.386	761.023	761.023	762.659	716.834	715.198	743.02	728.29	733.2	728.29	716.834	780.662	783.935	715.198	762.659	780.662
2003.16	559.606	788.685	837.773	791.957	816.501	899.951	860.681	921.223	868.862	862.317	893.406	842.682	816.501	860.681	842.682	818.138	795.23	845.954	844.318	803.411	839.409	811.592	855.772	850.863	809.956	826.319	769.049	868.31	877.043	809.956	772.322	767.413	762.504	767.413	775.594	782.139	773.958	710.143	734.687	731.415	755.959	746.141	747.778	685.599	765.777	783.776	754.323	754.323	718.325
2001.64	562.764	788.524	826.151	734.538	876.865	850.69	893.224	889.953	829.423	840.874	881.773	840.874	870.321	824.515	850.69	858.87	767.257	831.059	870.321	845.782	831.059	837.602	796.704	842.51	860.506	801.612	775.437	781.39	883.409	799.976	732.902	796.704	780.344	727.994	760.713	750.897	744.354	745.99	742.718	716.543	786.888	721.451	734.538	729.63	765.621	762.349	765.621	752.533	763.985
2000.11	536.48	765.465	817.805	755.652	847.246	915.941	863.602	904.492	835.796	873.415	842.339	878.322	834.161	824.347	814.534	829.254	778.55	827.618	865.237	842.339	827.618	842.339	832.525	870.144	850.517	803.084	772.008	866.25	902.856	789.999	745.838	780.186	785.093	768.736	726.211	744.202	734.389	770.372	721.304	732.753	736.024	760.558	765.465	672.235	772.008	714.761	740.931	747.474	776.915
1998.58	557.629	773.486	806.191	807.827	801.286	830.721	896.132	928.837	892.861	861.791	871.603	820.909	832.356	848.709	824.18	837.262	781.662	860.156	868.332	812.733	801.286	827.45	824.18	796.38	873.238	812.733	783.298	861.13	853.614	827.45	734.239	784.933	796.38	703.169	770.215	747.321	748.957	763.674	729.333	734.239	760.404	729.333	750.592	678.64	798.015	757.133	748.957	757.133	696.628
1997.05	565.691	747.169	824.012	791.313	851.806	892.679	907.394	884.505	866.52	853.441	907.394	869.79	815.837	822.377	824.012	806.027	770.059	856.711	856.711	804.393	871.425	814.202	861.616	832.187	820.742	824.012	773.329	829.86	827.282	781.503	786.408	796.218	765.154	794.583	766.789	717.74	752.074	760.249	743.9	732.455	734.09	756.979	740.63	693.216	743.9	761.884	788.043	729.185	779.868
1995.52	562.306	766.633	822.21	791.152	815.671	879.421	845.094	872.883	874.517	849.998	884.325	849.998	879.421	835.286	856.536	792.787	769.902	805.863	836.921	818.94	825.479	825.479	820.575	833.652	835.286	815.671	771.537	839.46	856.536	773.171	748.652	763.364	773.171	763.364	751.921	750.287	776.44	707.787	735.575	753.556	750.287	743.748	750.287	719.229	729.037	751.921	791.152	709.421	796.056
1993.99	578.535	781.185	820.408	812.237	822.042	859.631	897.219	879.242	889.048	864.534	931.539	854.728	880.876	872.705	849.825	826.945	766.477	807.334	794.26	812.237	818.774	813.871	869.436	853.094	853.094	817.139	779.551	819.642	830.214	782.82	781.185	776.282	753.403	777.917	759.94	773.014	763.208	735.426	745.231	768.111	720.717	748.5	764.843	710.911	786.088	746.865	758.305	776.282	745.231
1992.46	558.81	764.687	859.456	830.045	856.188	846.384	856.188	918.278	852.92	838.215	892.135	807.17	818.607	861.09	818.607	812.071	769.589	836.581	864.358	839.848	818.607	851.286	828.411	800.634	818.607	825.143	781.026	845.58	854.554	800.634	797.366	789.196	795.732	728.74	758.151	754.883	777.758	743.446	753.249	720.57	717.302	756.517	738.544	681.356	769.589	779.392	759.785	745.08	725.472
1990.93	550.528	779.234	834.777	779.234	849.479	849.479	833.143	913.19	880.518	815.173	878.884	865.815	813.54	872.35	836.41	826.609	780.867	800.471	878.884	798.837	785.768	846.212	826.609	854.38	793.936	831.509	802.104	899.28	810.272	795.57	779.234	789.036	774.333	759.63	771.066	749.829	756.363	740.027	725.325	741.661	744.928	756.363	754.73	725.325	753.096	816.807	766.165	787.402	759.63
1989.4	568.382	772.542	818.274	787.242	819.907	868.906	837.873	888.505	913.004	875.439	864.006	865.639	829.707	823.174	810.108	803.574	813.374	846.04	857.473	821.541	792.142	777.442	829.707	832.974	873.806	811.741	764.376	833.73	854.206	801.941	779.075	770.909	733.343	743.143	741.51	761.109	749.676	761.109	761.109	801.941	752.943	762.742	766.009	699.044	744.776	759.476	748.043	757.843	767.642
1987.87	565	774.018	845.868	778.917	842.602	906.287	883.425	927.515	878.527	842.602	836.07	894.856	819.74	842.602	816.475	795.246	801.778	860.564	819.74	790.347	816.475	816.475	826.272	800.145	850.766	832.804	767.486	831.9	844.235	774.018	800.145	793.613	777.284	757.688	775.651	747.891	751.157	708.7	728.295	733.194	718.498	751.157	759.321	705.434	785.448	760.954	751.157	764.22	729.928
1986.34	568.151	777.126	855.491	801.615	840.798	865.287	902.837	897.939	870.185	893.041	844.063	886.511	847.328	822.839	814.676	832.635	834.267	844.063	839.165	827.737	871.817	809.778	837.532	863.654	798.35	829.369	755.902	867.61	835.9	814.676	795.084	742.841	765.697	752.636	749.371	741.208	751.004	762.432	716.719	700.393	751.004	754.269	783.656	705.29	752.636	742.841	773.86	751.004	718.351
1984.81	553.344	783.496	812.878	786.761	883.066	868.375	899.389	894.492	887.963	866.743	901.021	858.582	843.891	852.052	798.187	799.819	796.555	832.465	790.026	829.2	803.084	812.878	832.465	830.833	848.788	806.348	816.142	831.49	812.878	794.922	776.967	749.219	749.219	762.277	765.541	757.38	721.47	739.425	750.851	716.573	729.631	776.967	708.411	736.16	767.174	765.541	747.586	778.6	770.438
1983.27	553.232	781.705	861.671	817.608	838.823	887.782	961.22	913.893	850.247	861.671	889.414	899.206	833.928	843.719	804.552	822.504	752.33	811.08	791.497	814.344	845.351	845.351	811.08	796.393	825.768	799.657	801.288	814.963	842.087	791.497	778.441	796.393	776.809	757.226	773.545	763.754	778.441	727.851	737.642	732.746	745.802	739.274	740.906	734.378	767.017	780.073	789.865	762.122	713.163
1981.74	584.12	789.704	810.915	802.757	856.6	859.864	912.075	933.287	887.601	807.652	884.338	866.39	817.442	863.127	830.494	827.231	817.442	817.442	802.757	823.968	801.125	833.758	838.653	801.125	858.232	806.02	784.809	847.39	819.073	771.756	791.336	742.387	737.492	732.597	739.124	717.913	770.125	771.756	755.44	779.914	748.914	775.019	755.44	699.965	750.545	788.072	758.703	757.072	761.966
1980.21	543.219	750.392	845.007	828.694	830.325	818.906	916.784	895.577	867.845	861.32	903.733	876.001	814.013	854.795	812.381	804.225	784.649	853.163	830.325	818.906	825.432	792.806	830.325	781.387	805.856	812.381	779.755	884.71	814.013	758.549	787.912	776.493	765.074	783.018	760.18	771.599	765.074	737.342	716.135	755.286	734.079	758.549	716.135	680.247	792.806	756.917	742.236	725.923	750.392
1978.68	567.573	787.751	828.525	817.109	843.204	885.609	892.133	852.99	893.764	888.871	885.609	866.037	813.847	851.359	794.275	859.514	795.906	813.847	862.775	839.942	805.692	815.478	779.597	792.644	849.728	784.49	725.775	864.92	822.002	828.525	782.859	760.025	771.442	732.299	781.228	766.549	738.823	720.882	756.763	701.311	758.394	748.609	761.656	753.501	797.537	756.763	748.609	753.501	743.716
1977.14	562.565	813.681	833.249	774.546	839.771	836.51	921.302	906.627	870.753	888.69	878.906	857.708	785.96	901.735	834.879	821.834	756.609	874.014	833.249	813.681	829.987	869.122	825.095	818.573	799.005	785.96	799.005	846.77	807.159	852.816	769.654	756.609	771.285	751.717	782.699	750.087	759.87	712.582	737.042	699.537	764.762	790.852	753.348	728.889	761.501	769.654	748.456	719.105	712.582
1975.61	533.105	784.17	851.012	771.128	852.642	868.945	880.357	921.115	870.576	891.769	914.593	829.818	828.188	895.03	831.449	849.382	790.691	828.188	824.927	859.164	815.146	826.558	839.6	831.449	816.776	810.255	780.91	844.93	826.558	805.364	784.17	736.892	733.631	748.304	756.455	745.043	720.589	725.48	743.413	694.504	741.783	743.413	730.37	705.916	767.867	745.043	722.219	756.455	712.437
1974.08	580.265	808.46	862.248	782.38	847.579	844.319	902.997	909.517	876.918	880.178	865.508	863.878	828.019	764.451	852.469	818.24	803.57	819.869	805.2	828.019	862.248	800.31	860.618	844.319	780.75	813.35	762.821	823.535	845.949	762.821	759.561	751.411	782.38	753.041	759.561	733.482	728.592	673.173	748.151	726.962	754.671	764.451	761.191	699.253	784.01	766.081	774.231	805.2	728.592
1972.54	549.184	790.369	805.036	787.11	857.184	871.851	842.517	910.962	932.147	834.369	893.036	857.184	850.665	852.295	824.591	814.814	805.036	834.369	822.962	800.147	822.962	805.036	835.999	845.777	840.888	795.258	756.147	821.702	871.851	788.74	782.221	762.666	803.406	782.221	778.962	726.814	744.74	759.406	730.073	730.073	770.814	756.147	765.925	725.184	775.703	762.666	744.74	772.443	749.629
1971.01	526.262	790.208	848.863	770.657	798.355	868.414	866.785	879.819	896.112	887.966	868.414	847.234	837.458	894.483	843.975	808.13	790.208	791.838	808.13	842.346	832.57	837.458	835.828	853.751	861.897	813.018	769.027	845.94	832.57	801.613	742.959	795.096	783.691	775.545	770.657	757.622	762.51	718.519	767.398	752.734	744.588	754.364	749.476	692.45	767.398	773.915	786.95	795.096	738.071
1969.47	558.734	765.613	820.998	801.45	843.803	873.124	933.396	902.446	873.124	889.414	905.704	876.382	817.74	861.722	816.111	799.821	763.984	807.966	798.192	842.174	832.4	825.884	838.916	858.464	803.079	778.644	763.984	863.65	842.174	812.853	746.065	778.644	814.482	742.807	760.726	762.355	752.581	737.92	759.097	785.16	788.418	767.242	741.178	708.599	741.178	755.839	718.373	777.016	763.984
1967.94	578.164	773.6	830.602	765.457	868.061	887.604	895.747	900.633	845.26	890.861	881.09	848.517	815.944	874.575	851.774	767.085	802.915	807.801	822.459	845.26	832.231	828.973	828.973	845.26	833.859	794.772	734.513	804.808	827.345	827.345	789.886	794.772	741.027	767.085	734.513	794.772	788.258	713.341	788.258	747.542	771.971	714.969	770.343	732.884	760.571	778.486	713.341	757.314	734.513
1966.4	542.224	786.469	823.92	763.673	889.052	898.821	859.742	900.45	872.769	877.654	910.22	854.857	799.495	861.371	820.663	792.982	752.274	809.265	853.229	848.344	797.867	781.584	812.522	827.176	822.291	773.442	763.673	845.32	828.805	828.805	749.018	783.212	765.301	753.903	752.274	747.39	747.39	755.531	768.557	735.991	744.133	775.071	753.903	696.912	758.788	778.327	737.62	742.505	737.62
1964.87	535.601	758.633	836.776	781.425	844.915	862.823	888.87	883.987	862.823	844.915	888.87	851.427	835.148	818.868	831.892	804.216	766.773	849.799	809.1	825.38	823.752	800.96	820.496	838.403	792.82	817.24	745.609	827.2	800.96	815.612	737.469	799.332	730.958	758.633	719.562	755.377	721.19	726.074	730.958	722.818	766.773	753.749	748.865	709.794	752.121	778.169	711.422	763.517	713.05
1963.33	563.162	781.265	810.563	756.851	815.446	807.308	908.221	893.572	820.329	825.212	898.455	867.53	808.935	831.722	825.212	838.233	776.382	817.073	836.605	805.68	799.169	805.68	808.935	787.776	813.818	821.956	760.106	856.29	839.86	787.776	771.5	734.064	737.319	760.106	745.457	722.67	753.596	743.83	773.127	706.394	722.67	787.776	764.989	673.841	792.659	719.415	734.064	748.713	748.713
1961.79	540.265	768.088	818.534	789.243	828.298	860.844	888.508	880.372	846.198	896.645	903.154	881.999	825.043	864.099	818.534	834.807	834.807	857.589	797.379	816.907	836.434	831.553	800.634	807.143	805.516	823.416	751.815	818.656	820.161	797.379	730.66	764.833	761.578	746.933	742.051	777.852	737.169	730.66	709.505	707.877	746.933	784.361	746.933	678.586	733.914	759.951	733.914	787.615	733.914
1960.26	579.202	784.201	797.217	790.709	881.819	863.923	854.161	862.296	873.684	870.43	849.28	865.55	857.415	828.129	836.264	859.042	813.486	818.367	802.098	793.963	842.772	819.994	816.74	850.907	837.891	857.415	787.455	818.453	885.073	780.947	763.05	720.749	779.32	763.05	763.05	753.288	728.884	689.836	746.781	712.614	706.106	772.812	728.884	658.924	758.169	740.273	746.781	727.257	764.677
1958.72	562.818	740.122	793.801	767.775	873.506	862.12	847.48	904.412	870.253	853.987	842.6	849.107	806.814	862.12	845.853	806.814	808.441	823.08	849.107	814.947	795.428	836.094	793.801	816.574	774.281	780.788	779.161	836.14	824.707	761.268	775.908	731.989	740.122	771.028	720.602	756.388	759.641	746.628	715.722	728.735	754.762	774.281	730.362	704.336	780.788	736.868	723.855	754.762	730.362
1957.18	590.35	793.639	822.913	796.892	848.934	863.57	873.328	855.439	826.165	884.712	853.813	876.581	800.144	887.965	832.671	855.439	787.134	798.518	816.407	858.691	827.792	813.155	769.244	818.034	870.076	837.549	759.487	832.69	848.934	769.244	759.487	780.629	754.608	752.981	762.739	743.223	733.466	739.971	735.092	762.739	752.981	762.739	713.95	679.797	736.718	743.223	699.313	743.223	764.366
1955.65	538.199	825.997	819.493	764.21	855.264	861.768	895.914	881.28	847.135	865.02	832.501	848.761	812.989	848.761	822.745	858.516	785.347	808.111	817.867	819.493	804.859	817.867	804.859	816.241	814.615	824.371	791.851	825.977	845.509	786.973	772.34	782.095	801.607	773.966	795.103	720.308	687.789	747.95	689.415	691.041	752.828	760.958	721.934	686.163	718.682	744.698	708.926	754.454	708.926
1954.11	580.356	806.321	840.459	762.428	869.721	871.347	892.48	913.613	894.106	884.352	859.967	907.111	832.331	840.459	775.433	816.075	780.31	825.828	819.326	837.208	853.464	812.823	824.203	819.326	760.803	845.336	755.926	798.137	822.577	816.075	752.674	759.177	773.808	772.182	713.659	738.044	725.038	742.92	723.413	708.782	728.29	721.787	718.536	707.156	764.054	734.792	723.413	736.418	783.562
1952.57	565.61	788.278	864.668	773.65	841.913	841.913	851.665	879.295	905.301	832.161	841.913	856.541	802.906	871.169	799.655	835.412	765.523	822.409	798.03	781.777	806.156	772.025	804.531	811.032	801.28	827.285	767.149	841.82	830.536	796.404	755.772	770.399	791.528	767.149	742.769	715.139	733.017	767.149	749.27	726.516	710.263	762.273	754.146	720.015	744.394	752.521	723.265	739.518	754.146
1951.03	539.495	745.868	820.617	810.867	827.117	856.366	896.991	885.616	864.491	892.116	856.366	872.616	866.116	844.992	823.867	831.992	805.992	812.492	783.242	805.992	817.367	801.117	840.117	835.242	877.491	789.742	775.117	839.99	857.991	773.492	760.492	742.618	775.117	778.367	727.993	775.117	742.618	765.367	763.742	773.492	750.742	749.117	778.367	693.868	713.368	719.868	697.118	727.993	723.118
1949.49	550.757	739.217	862.69	771.71	813.951	875.688	874.063	877.312	870.814	883.811	864.315	822.074	807.452	836.696	781.458	796.08	781.458	865.94	773.335	813.951	851.318	787.956	867.564	813.951	807.452	805.828	752.214	830.04	848.069	742.466	726.22	784.707	765.211	721.346	747.34	719.721	734.343	682.354	727.844	700.225	726.22	760.337	683.979	698.601	727.844	706.724	760.337	744.091	735.968
1947.95	557.142	758.558	852.769	763.431	820.282	896.625	857.641	903.122	883.631	893.377	890.128	870.636	823.531	799.166	841.398	843.023	807.288	813.785	804.039	810.536	792.669	794.293	799.166	778.05	815.409	804.039	773.177	805.466	805.663	784.547	784.547	760.182	774.801	691.961	745.563	742.315	724.447	721.199	730.944	735.817	700.082	760.182	727.696	706.58	753.685	778.05	730.944	734.193	735.817
1946.41	583.012	800.627	800.627	763.275	833.107	891.57	878.578	867.211	854.219	852.595	865.587	875.33	807.123	815.243	803.875	820.115	782.763	803.875	833.107	839.603	846.099	784.387	847.723	842.851	850.971	802.251	786.011	823.13	805.499	777.891	748.659	776.267	760.027	714.555	738.915	774.643	709.684	747.035	745.411	743.787	740.539	764.899	735.667	678.828	763.275	730.795	735.667	763.275	751.907
1944.87	550.42	761.496	790.722	761.496	855.668	839.431	899.507	927.109	839.431	873.528	873.528	862.163	823.195	831.313	850.797	823.195	780.98	831.313	787.474	823.195	815.077	828.066	793.969	836.184	837.808	816.7	766.367	884.63	824.819	767.99	740.388	780.98	767.99	745.259	733.894	740.388	758.249	693.302	717.657	706.291	742.012	753.378	730.646	688.431	738.765	732.27	751.754	737.141	742.012
1943.33	579.528	762.964	819.78	756.471	847.377	849	842.507	912.31	845.754	832.767	847.377	852.247	821.404	844.13	816.534	818.157	793.807	836.014	811.664	793.807	821.404	808.417	860.363	811.664	767.834	803.547	793.807	788.633	847.377	738.614	785.69	749.977	735.367	743.484	732.121	758.094	732.121	735.367	732.121	758.094	676.927	732.121	745.107	673.681	740.237	743.484	767.834	735.367	766.21
1941.79	563.18	727.102	847.204	762.808	840.712	876.418	879.664	887.779	897.517	837.466	887.779	868.303	824.482	834.22	814.744	822.859	792.022	808.252	806.629	824.482	801.76	837.466	826.105	848.827	790.399	803.383	767.677	827.39	840.712	793.645	722.233	753.07	783.907	718.987	731.971	772.546	756.316	740.086	723.856	744.955	707.626	744.955	764.431	686.527	764.431	767.677	714.118	746.578	735.217
1940.25	597.141	765.898	788.615	782.125	796.729	853.522	864.88	855.144	876.239	848.654	866.503	851.899	814.578	830.804	808.087	814.578	765.898	808.087	842.163	806.464	798.351	783.747	843.786	811.332	790.238	830.804	751.294	819.071	830.804	749.671	746.426	718.841	717.218	731.822	731.822	723.709	767.521	761.03	728.577	689.633	702.614	757.785	743.181	689.633	735.067	751.294	778.879	726.954	733.445
1938.71	571.062	764.119	788.454	801.433	859.837	835.502	858.215	921.486	872.816	827.39	869.571	835.502	814.412	838.747	827.39	817.656	833.88	817.656	791.699	819.279	835.502	759.252	801.433	811.167	788.454	833.88	738.162	825.358	835.502	807.922	733.295	743.029	790.077	756.008	713.827	738.162	760.875	733.295	733.295	704.093	671.646	702.471	736.54	681.38	754.385	743.029	739.784	697.604	756.008
1937.17	519.041	762.341	793.159	796.403	848.307	856.418	888.858	888.858	858.04	851.551	835.331	858.04	801.269	827.221	814.245	741.255	827.221	820.733	841.819	853.174	819.111	762.341	880.748	823.977	801.269	838.575	744.499	851.11	822.355	778.561	705.571	809.379	752.609	746.121	785.049	746.121	715.303	744.499	723.413	689.351	728.279	729.901	742.877	658.533	768.829	755.853	703.949	759.097	734.767
1935.63	561.098	789.754	861.108	786.511	823.809	849.756	849.756	851.378	812.458	872.459	872.459	849.756	846.513	823.809	810.836	840.026	805.971	799.484	809.214	818.944	835.161	789.754	799.484	809.214	775.159	791.376	778.402	839.54	828.674	765.429	760.564	778.402	754.077	747.591	754.077	773.537	695.697	771.916	741.104	726.509	718.401	737.861	734.617	681.102	726.509	729.752	744.347	728.131	731.374
1934.09	551.256	779.865	864.175	726.361	852.825	851.204	857.689	878.767	873.903	893.359	865.796	870.66	796.078	834.991	809.049	805.806	820.398	762.03	843.097	882.009	805.806	784.729	822.02	836.612	766.894	755.545	750.681	826.37	833.369	766.894	747.438	739.331	778.244	744.195	729.603	758.788	752.302	724.739	768.516	705.283	752.302	737.71	705.283	698.798	747.438	776.622	718.254	742.574	783.108
1932.55	525.207	779.706	826.715	755.391	867.24	847.788	859.135	912.629	917.492	855.893	842.925	872.103	799.158	807.263	815.368	828.336	763.496	813.747	820.231	818.61	795.916	781.327	816.989	834.82	797.537	787.811	757.012	866.69	870.482	802.4	758.633	797.537	766.738	737.56	722.97	765.117	766.738	739.181	755.391	727.833	703.518	697.034	690.55	710.002	752.149	732.697	719.728	735.939	745.665
1931	554.272	800.615	811.96	771.443	862.201	865.443	837.891	910.822	881.649	876.787	820.064	858.96	831.408	837.891	816.822	792.512	808.719	810.34	829.788	826.546	782.788	795.753	811.96	816.822	798.995	808.719	739.03	848.65	831.408	782.788	748.754	756.857	792.512	751.995	721.202	742.271	732.547	717.961	740.65	706.616	706.616	709.857	690.409	620.72	794.133	716.34	734.168	751.995	704.995
1929.46	550.918	784.249	808.554	776.147	795.591	857.164	878.229	881.469	876.608	844.201	850.683	873.368	795.591	827.998	802.072	824.757	782.628	811.794	849.063	802.072	802.072	779.388	781.008	815.035	837.72	808.554	789.11	838.72	827.998	785.869	763.184	751.842	734.018	711.333	764.804	701.611	729.157	724.296	712.953	719.435	665.963	711.333	753.462	659.482	729.157	751.842	727.536	738.879	735.638
1927.92	555.666	759.788	813.249	784.088	834.309	869.949	852.129	887.77	863.469	850.509	879.669	834.309	811.629	824.589	808.389	818.109	795.429	780.848	832.689	814.869	793.809	806.769	829.449	784.088	810.009	824.589	767.888	801.251	826.209	801.909	759.788	763.028	740.348	727.388	733.868	741.968	738.728	759.788	712.808	722.528	764.648	701.468	743.588	712.808	746.828	724.148	751.688	729.008	738.728
1926.37	542.595	743.436	800.125	774.21	811.463	890.828	908.644	863.293	827.66	819.561	838.998	811.463	830.899	824.421	830.899	814.702	795.266	819.561	792.027	817.942	798.506	811.463	803.365	788.787	817.942	803.365	767.732	867.46	843.857	800.125	774.21	745.056	770.971	733.718	769.351	702.944	735.338	704.564	749.915	754.774	706.183	741.817	735.338	678.649	783.928	735.338	741.817	761.253	733.718
1924.83	545.723	741.665	846.923	761.097	830.73	903.601	905.22	906.839	806.439	859.878	845.304	833.968	806.439	824.252	830.73	812.917	777.291	827.491	795.104	811.297	782.149	799.962	812.917	827.491	830.73	812.917	775.672	849.43	846.923	775.672	782.149	759.478	765.955	723.852	714.136	765.955	709.278	728.71	741.665	696.323	783.768	736.807	757.859	743.284	720.613	754.62	775.672	733.568	754.62
1923.29	539.135	741.514	820.846	767.418	872.655	869.417	849.988	888.845	822.465	812.751	858.083	833.798	828.941	824.084	804.656	835.417	775.513	837.036	773.894	827.322	785.227	798.18	799.799	812.751	796.56	785.227	736.657	850.84	807.894	773.894	773.894	762.561	773.894	773.894	736.657	744.752	707.514	735.038	713.99	735.038	701.038	722.085	717.228	696.181	726.942	767.418	759.323	752.847	760.942
1921.74	514.745	772.117	810.966	734.887	843.34	827.153	843.34	909.706	853.052	878.951	883.807	812.585	810.966	820.678	802.873	833.628	742.981	814.203	820.678	849.815	801.254	793.16	778.592	785.067	794.779	815.822	794.779	784.267	859.527	747.837	764.024	725.175	767.261	749.456	755.93	765.643	759.168	760.787	751.074	749.456	691.183	700.895	744.6	684.708	723.557	721.938	768.88	697.657	731.65
1920.2	538.915	775.196	822.129	729.882	838.313	846.404	857.733	890.1	809.182	822.129	859.351	852.878	818.892	854.496	792.998	796.235	796.235	817.274	835.076	822.129	825.366	817.274	783.288	773.578	802.709	830.221	749.303	798.637	841.549	848.023	760.631	765.486	797.854	723.409	716.935	731.501	716.935	746.066	692.66	734.737	736.356	686.186	721.79	671.621	725.027	716.935	746.066	728.264	723.409
1918.65	538.805	757.24	802.545	768.566	830.051	842.996	815.489	907.717	862.412	857.558	862.412	828.433	855.94	846.232	812.253	815.489	797.691	768.566	765.33	818.725	831.669	809.017	812.253	828.433	826.815	779.892	729.733	842.13	836.523	792.836	745.914	768.566	763.712	742.677	752.386	687.664	715.171	728.115	726.497	747.532	737.823	695.754	708.699	652.068	721.643	741.059	762.094	742.677	716.789
1917.11	559.725	758.703	812.087	736.055	816.94	825.029	871.942	871.942	849.294	880.03	842.823	880.03	818.558	836.353	784.586	795.91	768.409	784.586	810.469	794.292	791.057	842.823	792.675	808.852	800.763	766.791	763.556	816.034	828.264	799.145	773.262	729.584	773.262	744.143	737.673	713.407	763.556	758.703	766.791	763.556	739.29	732.82	729.584	689.142	726.349	747.379	760.32	781.351	719.878
1915.56	564.463	784.426	815.156	773.104	792.513	863.677	873.381	857.208	820.008	879.851	863.677	842.651	816.773	813.538	837.799	768.252	781.191	820.008	790.895	805.452	807.069	797.365	771.487	792.513	790.895	834.564	795.747	804.51	847.503	765.017	763.4	742.374	756.93	734.287	777.956	693.853	711.644	676.062	708.409	769.869	747.226	731.052	739.139	689.001	769.869	774.722	732.67	745.609	700.322
1914.01	578.901	806.904	814.989	760.01	858.649	842.479	890.99	848.947	882.905	808.521	836.011	882.905	826.309	840.862	808.521	823.075	785.883	816.606	792.351	789.117	793.968	779.414	805.287	790.734	800.436	821.457	771.329	833.42	808.521	790.734	732.52	745.456	753.542	766.478	751.925	709.882	724.435	734.137	751.925	748.691	729.286	732.52	713.116	690.477	742.222	781.031	716.35	742.222	737.371
1912.47	552.915	763.088	776.022	782.489	850.39	805.123	873.024	881.108	860.091	829.373	852.007	858.474	837.457	832.607	814.823	793.806	790.572	784.105	774.405	777.638	803.506	797.039	806.739	800.272	776.022	809.973	763.088	821.895	848.774	792.189	691.953	750.154	738.837	732.37	771.172	774.405	750.154	712.97	717.82	746.921	688.719	740.454	740.454	690.336	787.339	763.088	766.321	771.172	719.437
1910.92	522.091	771.014	825.971	759.699	832.436	922.954	866.381	834.053	846.984	848.6	892.243	793.643	838.902	840.518	830.82	803.342	793.643	834.053	822.738	785.561	777.48	792.027	824.355	819.505	790.411	824.355	724.139	786.131	863.148	780.712	756.467	769.398	771.014	745.152	733.837	741.919	772.63	720.906	745.152	735.454	733.837	743.536	722.523	711.208	722.523	724.139	758.083	720.906	727.372
1909.37	575.314	736.919	869.436	782.169	788.633	885.596	885.596	879.132	825.802	840.347	871.052	833.882	806.41	801.561	814.49	793.481	812.874	820.954	803.177	801.561	798.329	803.177	838.731	809.642	803.177	816.106	774.089	824.72	837.115	778.937	767.624	778.937	745	764.392	767.624	754.696	759.544	756.312	767.624	730.455	751.464	743.384	746.616	701.366	753.08	756.312	704.598	709.446	714.295
1907.83	546.114	757.773	822.402	764.236	822.402	862.795	899.957	867.642	869.258	872.489	870.874	830.481	822.402	878.952	775.546	827.249	790.088	785.24	785.24	788.472	796.55	841.791	856.332	811.092	783.625	824.018	738.384	814.821	820.786	765.852	777.162	796.55	772.315	764.236	741.616	693.144	751.31	704.454	720.612	761.005	740	764.236	748.079	673.756	730.306	738.384	735.153	752.926	738.384
1906.28	557.31	809.311	825.465	788.311	820.619	840.003	865.849	830.311	877.157	917.542	851.311	856.157	857.773	823.849	812.542	806.08	807.695	817.388	817.388	768.926	815.772	780.234	810.926	825.465	841.619	780.234	772.157	814.619	822.234	714.003	772.157	728.541	778.618	717.234	788.311	731.772	725.31	725.31	676.849	733.387	699.464	720.464	768.926	702.695	726.926	704.31	772.157	780.234	746.311
1904.73	557.196	751.003	817.221	767.154	812.375	860.827	867.288	843.062	847.907	852.752	876.978	849.522	830.141	855.982	796.225	796.225	802.685	830.141	826.911	822.066	801.07	783.304	860.827	831.756	825.296	792.995	768.769	843.49	826.911	768.769	744.543	759.078	776.844	757.463	754.233	742.928	739.698	749.388	754.233	747.773	749.388	751.003	754.233	652.484	775.229	718.702	747.773	773.614	730.007
1903.18	590.991	763.768	826.742	775.071	844.504	857.422	878.413	829.971	833.201	852.578	855.807	841.275	847.734	829.971	799.292	838.045	775.071	791.218	828.357	799.292	820.283	799.292	812.209	823.513	776.685	833.201	749.235	817.445	834.816	786.374	755.694	757.309	705.637	750.85	771.841	720.17	713.711	736.317	707.252	713.711	708.867	765.382	737.932	729.858	733.088	741.161	765.382	757.309	720.17
1901.63	574.727	812.043	820.115	758.768	855.632	855.632	884.691	850.789	883.077	844.331	892.763	876.619	800.743	878.234	833.031	782.984	789.442	782.984	802.357	776.527	800.743	850.789	800.743	799.128	795.899	841.103	765.226	852.76	829.802	758.768	776.527	742.624	755.539	732.938	710.336	699.035	718.408	734.552	695.807	729.709	710.336	737.781	778.141	663.519	729.709	768.455	773.298	726.48	729.709
1900.09	545.556	773.14	800.579	786.052	774.754	842.545	857.071	866.756	897.423	836.088	858.685	853.843	808.649	836.088	755.385	786.052	813.491	816.72	782.824	805.421	800.579	792.509	816.72	832.86	768.297	828.018	755.385	826.72	802.193	786.052	747.315	763.455	769.912	753.771	773.14	723.104	713.419	713.419	705.349	721.489	776.368	748.929	736.016	666.611	736.016	768.297	736.016	708.577	745.701
1898.54	568.037	785.892	837.531	787.505	835.917	879.488	879.488	869.806	874.647	873.034	876.261	847.214	797.188	802.029	821.394	810.098	755.23	814.939	814.939	795.574	850.441	813.325	779.437	810.098	808.484	835.917	760.072	870.09	814.939	766.527	769.754	761.685	740.707	734.252	739.093	693.908	747.162	710.046	737.479	731.024	745.548	732.638	711.659	716.501	716.501	763.299	785.892	729.411	748.776
1896.99	534.039	767.983	835.747	798.638	814.772	790.571	869.628	858.334	863.175	835.747	880.922	845.427	835.747	835.747	817.999	800.252	805.092	784.117	826.066	819.612	835.747	787.344	785.731	801.865	826.066	808.319	724.421	784.366	832.52	734.102	763.143	758.303	795.411	755.076	726.035	745.396	714.741	748.622	742.169	750.236	701.834	738.942	747.009	674.406	748.622	763.143	735.715	742.169	764.757
1895.44	541.995	777.505	843.641	772.666	801.701	782.344	872.677	895.26	830.736	879.129	833.963	854.933	809.766	838.802	809.766	792.023	809.766	811.379	788.796	798.475	809.766	772.666	787.183	790.409	843.641	803.314	803.314	805.14	827.51	753.309	706.529	751.695	758.148	753.309	688.785	738.791	714.595	721.047	712.982	719.434	719.434	738.791	737.178	712.982	750.082	761.374	761.374	801.701	732.339
1893.89	549.948	738.64	754.767	754.767	812.826	830.567	848.307	922.493	856.371	851.532	862.822	861.209	807.988	898.302	832.179	807.988	774.12	814.439	820.89	778.959	796.699	785.41	804.763	849.92	785.41	832.179	766.057	816.229	867.66	785.41	753.155	740.253	787.022	701.547	756.38	733.802	741.865	704.772	719.287	775.733	727.351	743.478	732.189	711.223	719.287	757.993	740.253	772.508	772.508
1892.34	548.223	759.45	809.435	761.063	832.009	843.296	846.521	890.056	875.544	886.831	843.296	856.195	780.412	856.195	807.823	825.559	791.699	825.559	815.885	783.636	828.784	770.737	796.536	794.923	799.761	794.923	738.489	841.83	832.009	733.651	761.063	791.699	773.962	756.225	738.489	772.35	723.977	743.326	709.465	714.302	754.613	765.9	712.69	722.364	714.302	727.202	715.915	749.776	769.125
1890.79	543.275	802.821	820.554	775.416	825.391	854.408	839.899	847.96	881.814	864.081	830.227	815.718	815.718	818.942	815.718	785.088	781.864	791.537	809.27	812.494	812.494	780.252	785.088	794.761	781.864	804.433	741.562	825.496	893.098	773.804	743.174	749.622	762.519	772.192	736.726	675.466	756.071	741.562	709.32	759.295	746.398	735.113	717.38	678.69	768.967	736.726	752.846	741.562	717.38
1889.23	538.328	741.41	844.563	794.598	839.728	868.739	907.422	855.845	846.175	841.339	880.022	857.457	838.116	846.175	841.339	820.386	747.857	828.445	820.386	805.881	831.669	820.386	775.257	784.928	776.869	839.728	770.422	872.03	802.657	760.751	760.751	786.539	755.916	728.516	763.975	749.469	752.692	736.575	712.398	718.845	749.469	741.41	720.457	722.069	760.751	759.14	746.245	736.575	728.516
1887.68	522.104	765.43	805.716	799.27	857.282	855.67	916.905	884.676	836.333	876.619	873.396	873.396	873.396	826.664	807.327	783.156	786.379	826.664	804.104	818.607	815.384	771.876	816.996	826.664	831.499	796.047	755.761	834.76	826.664	746.093	773.487	738.036	747.704	744.481	742.87	739.647	738.036	742.87	749.316	778.321	726.756	738.036	758.984	692.916	768.653	757.373	758.984	775.099	747.704
1886.13	536.497	749.162	832.94	742.718	829.717	823.273	915.106	871.606	860.328	831.329	876.439	834.551	810.384	842.606	824.884	811.995	771.718	807.162	792.662	839.384	800.718	832.94	823.273	820.051	823.273	774.94	776.551	818.439	820.051	758.829	757.218	739.496	708.885	758.829	753.996	737.885	700.829	721.774	745.94	728.218	744.329	741.107	744.329	702.44	799.106	726.607	749.162	749.162	750.773
1884.58	576.656	736.123	816.661	763.506	845.655	832.769	877.871	908.476	845.655	815.051	887.535	842.434	819.883	826.326	789.278	834.38	803.775	811.829	818.272	787.668	786.057	813.44	805.386	818.272	800.554	798.943	766.728	845.62	848.877	736.123	795.721	740.955	740.955	716.794	765.117	779.614	718.404	715.183	711.961	694.243	691.021	708.74	734.512	658.806	736.123	724.847	732.901	734.512	713.572
1883.03	545.94	750.466	793.948	779.454	834.209	859.976	859.976	909.9	869.639	866.418	851.924	824.547	835.82	829.378	827.767	837.43	785.896	802	829.378	814.884	814.884	774.623	789.117	800.39	802	802	723.089	826.08	800.39	737.583	774.623	764.96	769.792	768.181	752.077	737.583	723.089	718.257	739.193	737.583	715.037	764.96	732.751	705.374	734.362	715.037	789.117	713.426	724.699
1881.47	573.2	771.244	819.548	751.923	853.36	858.19	896.833	887.172	832.428	861.41	906.494	825.988	837.259	825.988	798.616	808.277	788.955	822.768	817.937	787.345	819.548	813.107	790.565	764.804	763.194	801.836	753.533	812.999	819.548	771.244	761.583	747.092	772.854	722.941	732.601	766.414	753.533	721.331	714.89	732.601	721.331	750.313	719.721	695.569	740.652	758.363	761.583	740.652	768.024
1879.92	558.595	738.891	820.99	722.793	841.917	856.405	877.332	882.161	840.307	861.234	862.844	846.746	806.502	843.527	796.843	814.55	817.77	814.55	824.209	824.209	817.77	777.525	800.062	830.648	819.38	798.453	708.305	824.066	849.966	771.086	724.403	743.72	726.012	742.11	706.695	754.988	767.867	732.452	751.769	684.158	708.305	738.891	724.403	695.426	740.5	721.183	783.965	721.183	740.5
1878.37	540.777	741.958	791.851	767.71	803.118	859.448	870.715	936.702	851.401	807.946	888.419	811.165	832.088	832.088	804.727	814.384	793.461	798.289	849.792	790.242	806.336	846.573	849.792	806.336	801.508	799.899	740.349	823.862	822.431	793.461	793.461	793.461	750.006	732.302	746.787	716.207	706.55	724.254	733.911	725.864	740.349	730.692	738.739	701.722	732.302	762.881	746.787	745.177	750.006
1876.81	537.448	773.989	828.699	745.025	810.999	772.38	883.409	942.947	833.527	841.572	854.445	833.527	817.435	841.572	819.044	807.781	814.217	839.963	836.745	814.217	815.826	801.344	835.136	822.263	799.735	777.207	761.116	836.53	828.699	751.461	769.162	804.562	741.806	716.06	751.461	749.852	724.106	732.152	727.324	722.497	704.797	704.797	724.106	683.878	756.289	736.979	790.08	728.933	717.67
1875.26	522.858	765.787	834.965	769.004	838.182	859.097	867.141	862.314	844.618	849.444	836.574	839.791	825.312	822.094	791.527	815.659	783.483	769.004	871.967	789.918	781.874	804.398	809.224	797.962	783.483	806.006	773.831	836.32	820.486	801.18	789.918	757.743	738.437	730.393	786.701	699.826	744.872	756.134	701.435	701.435	746.481	748.09	727.175	709.479	752.916	748.09	719.131	751.307	757.743
1873.71	590.307	807.45	852.487	794.582	818.709	875.005	881.439	870.18	842.836	879.831	879.831	813.884	789.757	804.233	792.974	791.365	781.714	804.233	829.968	770.455	794.582	810.667	831.577	820.318	799.408	812.275	739.894	845.77	828.36	791.365	728.635	751.154	809.058	725.418	738.286	743.111	722.201	720.593	717.376	736.677	670.73	738.286	735.069	673.947	746.328	755.979	751.154	725.418	736.677
1872.15	503.347	757.432	813.717	767.081	823.366	894.124	874.826	860.353	820.15	903.773	852.312	789.595	789.595	802.46	791.203	824.974	775.122	834.623	786.379	797.636	759.04	802.46	805.676	824.974	778.338	787.987	736.527	797.315	842.664	792.811	778.338	731.702	773.514	792.811	738.135	749.392	720.445	720.445	691.499	738.135	767.081	759.04	734.918	728.486	705.972	751	725.27	739.743	731.702
1870.6	516.106	752.454	791.041	741.199	834.452	874.647	876.255	844.099	853.746	821.59	848.922	819.982	818.374	842.491	773.355	828.021	747.63	829.629	808.727	795.865	845.707	795.865	778.179	816.766	797.472	770.14	726.729	837.31	831.236	789.433	770.14	754.062	758.885	763.708	741.199	752.454	736.376	717.082	701.004	739.591	709.043	720.298	747.63	709.043	737.984	770.14	765.316	758.885	741.199
1869.04	561.01	776.412	821.421	797.309	827.851	842.319	882.505	866.431	850.356	856.786	858.393	826.244	869.646	827.851	784.449	776.412	781.234	795.702	858.393	782.842	810.169	845.533	837.496	803.739	782.842	819.814	739.44	824.244	826.244	792.487	736.225	736.225	737.832	712.113	747.477	745.87	728.188	765.16	728.188	760.337	689.608	728.188	708.898	723.365	737.832	718.543	779.627	734.618	765.16
1867.49	556.074	758.574	785.896	781.074	846.967	869.468	927.325	874.289	904.825	879.11	840.539	877.503	787.503	818.039	838.932	800.36	745.717	819.646	838.932	784.289	821.253	795.539	806.789	808.396	818.039	806.789	768.217	873.86	858.218	830.896	782.682	784.289	734.467	742.503	716.788	729.646	769.824	756.967	715.181	773.039	715.181	716.788	729.646	713.574	718.396	729.646	744.11	721.61	715.181
1865.93	527.037	760.026	809.837	777.701	859.649	817.871	886.965	874.11	899.819	867.683	866.076	833.939	856.435	862.862	858.042	803.41	761.633	832.333	813.051	806.624	805.017	748.778	801.803	795.376	822.692	837.153	755.205	794.912	833.939	792.162	755.205	748.778	737.53	715.035	740.744	745.564	747.171	739.137	755.205	745.564	703.787	750.385	751.992	645.942	735.923	718.248	719.855	718.248	751.992
1864.37	552.633	743.805	820.917	793.606	825.736	843.408	864.292	864.292	870.718	864.292	894.815	851.44	841.801	787.18	806.458	822.523	767.903	793.606	795.213	836.982	796.819	792	788.787	817.704	806.458	862.686	758.264	841.3	832.162	766.296	767.903	764.69	758.264	745.412	748.625	726.134	748.625	708.462	719.708	732.56	734.166	745.412	730.953	660.268	738.986	753.444	758.264	722.921	753.444
1862.82	530.033	759.714	791.838	754.896	854.478	835.204	889.814	876.964	883.389	888.207	859.296	849.66	828.779	846.447	754.896	831.992	775.776	799.869	803.081	809.505	814.324	835.204	886.601	806.293	814.324	809.505	778.988	823.426	804.687	766.139	748.471	795.05	788.625	722.773	766.139	732.41	758.108	751.684	722.773	759.714	716.348	754.896	732.41	653.708	735.622	782.201	764.533	769.351	748.471
1861.26	517.078	778.829	788.464	802.916	852.697	828.61	868.755	873.573	835.033	846.274	854.303	836.639	788.464	823.792	806.128	841.456	764.376	801.31	799.705	809.34	809.34	831.821	809.34	785.252	804.522	804.522	741.895	800.74	782.041	767.588	737.077	767.588	753.136	722.625	775.617	778.829	774.011	704.961	743.501	757.953	714.596	775.617	741.895	732.26	756.347	753.136	729.048	753.136	749.924
1859.7	528.211	809.174	801.146	765.825	789.908	826.834	801.146	900.688	833.256	850.917	884.633	846.1	836.467	830.045	818.807	788.302	744.954	823.623	810.779	842.889	820.412	804.357	815.596	793.119	788.302	793.119	761.009	790.908	809.174	746.559	727.293	761.009	765.825	741.743	757.798	706.422	764.22	701.605	700	712.844	727.293	756.192	761.009	651.834	736.926	756.192	740.137	756.192	754.587
1858.15	507.235	778.51	804.193	792.956	845.927	865.189	865.189	897.293	836.296	853.953	870.005	855.558	826.665	789.746	799.377	804.193	781.72	767.274	821.849	797.772	780.115	815.429	807.403	784.93	810.613	792.956	760.853	829.23	860.374	776.905	772.089	738.38	773.694	719.118	720.723	741.591	715.908	680.594	746.406	717.513	711.092	744.801	754.432	699.856	767.274	751.222	743.196	735.17	768.879
1856.59	555.277	731.81	775.141	786.374	868.222	861.802	884.27	897.109	850.568	848.963	868.222	834.52	804.028	823.286	842.544	816.867	771.931	802.423	815.262	816.867	802.423	829.705	805.633	784.77	797.608	816.867	792.794	792.117	808.842	771.931	735.019	739.834	776.745	731.81	760.697	747.858	718.971	765.511	694.898	728.6	730.205	720.576	736.624	661.196	717.366	765.511	696.503	765.511	739.834
1855.03	588.858	784.609	786.213	757.332	816.699	832.744	892.111	895.32	866.439	855.208	839.162	850.394	832.744	848.79	784.609	784.609	803.863	794.236	779.795	813.49	791.027	826.326	786.213	823.117	832.744	787.818	773.377	806.36	839.162	771.773	762.146	760.541	728.451	704.383	744.496	704.383	746.1	710.801	707.592	739.682	726.846	733.264	742.891	734.869	715.615	749.309	730.055	749.309	725.242
1853.47	535.799	779.635	816.532	752.364	840.595	856.637	869.47	898.345	874.283	863.053	813.323	890.324	789.261	848.616	821.344	794.073	750.76	822.949	776.427	830.969	782.844	794.073	808.511	821.344	837.386	822.949	760.385	854.28	805.302	811.719	755.573	758.781	789.261	741.135	758.781	734.718	758.781	705.843	725.093	731.51	701.03	755.573	725.093	699.426	753.968	752.364	752.364	752.364	729.906
1851.91	542.104	757.022	837.215	760.229	838.818	811.553	862.876	846.838	893.35	840.422	819.572	856.461	829.195	792.307	843.63	795.514	787.495	821.176	792.307	792.307	765.041	817.968	819.572	800.326	771.456	817.968	729.756	855.68	870.896	776.268	760.229	728.152	734.568	757.022	707.302	740.983	737.775	720.133	705.698	726.548	731.36	723.341	744.191	655.979	761.833	755.418	705.698	771.456	729.756
1850.35	541.993	731.21	838.647	745.642	790.541	838.647	830.629	873.924	838.647	857.889	861.096	864.303	822.611	825.818	804.972	798.558	792.144	814.594	803.369	758.47	779.316	804.972	796.955	825.818	771.298	804.972	708.761	829.81	816.197	777.712	732.814	784.127	739.228	742.435	732.814	744.038	753.659	724.796	737.624	719.985	719.985	768.091	723.192	671.879	731.21	737.624	724.796	745.642	753.659
1848.79	559.518	790.379	819.236	748.695	830.459	843.284	889.777	822.443	856.11	859.316	824.046	870.539	796.791	846.491	798.395	851.3	783.966	817.633	816.03	780.759	798.395	796.791	836.871	806.411	748.695	790.379	753.505	797.54	833.665	771.14	774.347	710.219	742.283	755.108	761.521	718.235	723.044	703.806	751.902	734.267	739.076	747.092	724.647	670.138	735.87	743.886	727.854	694.186	747.092
1847.23	532.154	756.556	780.599	782.202	835.097	836.7	843.111	904.021	855.934	825.48	839.906	833.494	822.274	849.523	777.394	795.025	774.188	838.303	838.303	831.891	766.173	801.437	831.891	774.188	799.834	787.011	746.939	790.93	788.614	783.805	766.173	727.705	740.528	740.528	764.571	735.719	702.059	697.25	700.456	732.513	745.336	750.145	770.982	695.647	742.13	738.925	706.867	750.145	746.939
1845.67	568.903	740.376	833.323	777.234	788.452	889.412	860.567	850.951	796.465	847.746	830.118	818.9	799.67	815.695	828.516	838.131	783.644	820.503	838.131	834.926	823.708	809.285	786.849	786.849	807.683	788.452	749.991	787.527	817.298	804.477	743.581	756.401	717.94	754.799	722.748	719.543	730.76	730.76	690.697	727.555	724.35	749.991	732.363	674.671	698.71	692.299	748.388	733.966	701.915
1844.11	519.118	786.688	815.528	781.882	871.606	836.357	831.55	906.854	858.788	836.357	866.799	861.992	794.699	820.335	833.152	802.71	796.301	837.959	780.279	775.473	829.948	810.721	796.301	783.484	789.893	788.29	761.053	835.4	829.948	761.053	724.202	757.848	738.622	767.462	746.633	682.544	719.395	746.633	700.168	708.18	725.804	769.064	716.191	674.533	773.87	759.45	729.008	773.87	754.644
1842.55	559.059	744.878	794.536	804.148	836.185	839.389	837.787	866.621	839.389	857.01	865.019	844.195	828.176	845.797	794.536	756.091	770.508	784.925	815.361	783.323	812.157	767.304	794.536	796.138	808.953	757.693	743.276	806.355	823.37	780.119	757.693	741.674	780.119	727.257	751.285	738.47	735.266	728.859	709.636	717.646	756.091	744.878	727.257	666.385	722.451	735.266	786.527	735.266	709.636
1840.99	539.725	754.334	803.983	770.35	818.397	877.654	834.412	840.819	848.826	818.397	874.451	868.045	836.014	834.412	778.358	811.991	821.6	791.17	794.373	791.17	816.795	810.389	824.803	816.795	792.772	810.389	775.155	862.21	787.967	755.936	735.116	730.311	770.35	744.725	723.905	717.499	725.506	749.53	695.077	690.272	720.702	759.139	747.928	683.866	757.538	703.085	754.334	770.35	723.905
1839.43	544.418	811.824	823.033	766.99	843.849	895.088	880.677	911.1	848.652	827.836	810.223	840.646	803.818	859.861	787.806	802.217	808.622	813.425	816.628	818.229	794.21	842.247	826.235	783.002	778.198	786.204	731.762	821.966	805.419	773.394	750.977	741.37	783.002	709.345	755.781	723.756	726.959	754.18	750.977	699.738	720.572	738.167	779.799	694.934	742.971	728.56	757.382	707.744	723.756
1837.87	542.706	739.617	795.648	765.231	845.276	853.281	878.895	886.9	818.061	830.868	880.496	816.46	786.043	806.855	786.043	824.465	790.846	798.85	810.057	797.249	766.832	789.245	798.85	773.236	814.859	805.254	771.635	820.16	821.263	778.039	754.025	738.016	782.841	720.406	714.002	725.209	707.599	773.236	707.599	699.594	693.191	749.222	738.016	693.191	757.227	730.012	712.402	710.801	754.025
1836.31	569.804	729.862	817.893	763.474	840.301	846.704	811.491	877.115	840.301	811.491	872.313	817.893	819.494	857.908	784.281	766.675	769.876	837.1	811.491	785.882	768.276	835.5	840.301	854.707	761.873	771.477	723.459	795.948	825.896	793.885	760.273	753.87	744.267	710.655	721.859	731.462	694.649	728.261	712.255	728.261	694.649	787.482	710.655	699.451	723.459	742.666	750.669	733.063	785.882
1834.75	548.884	752.116	752.116	812.925	817.726	820.926	889.737	873.734	864.133	838.529	888.136	851.331	822.526	822.526	780.92	800.123	790.521	796.922	824.127	803.323	784.12	784.12	835.328	772.919	801.723	820.926	771.318	846.96	833.728	787.321	728.112	760.117	728.112	721.711	708.909	726.512	705.708	761.717	744.114	728.112	720.77	772.919	723.311	676.904	742.514	737.713	720.111	752.116	747.315
1833.18	535.972	751.961	835.157	753.561	804.758	822.358	876.755	823.958	835.157	838.357	836.757	860.756	791.959	811.158	819.158	798.359	758.361	798.359	819.158	831.957	759.961	796.759	838.357	793.559	783.96	835.157	767.96	819.549	838.357	777.56	755.161	737.562	753.561	723.163	766.36	759.961	707.164	715.163	729.562	727.962	720.45	766.36	711.963	695.964	755.161	735.962	716.763	769.56	707.164
1831.62	521.466	771.002	826.988	777.4	809.392	854.181	826.988	838.185	833.386	826.988	842.984	870.177	850.981	831.786	796.595	822.189	783.799	793.396	791.797	802.994	847.782	810.992	826.988	802.994	785.398	828.587	750.207	832.14	820.589	775.801	755.006	748.608	766.203	772.602	740.61	724.614	731.012	748.608	716.616	734.211	720.16	761.404	729.413	692.622	727.813	708.618	724.614	715.016	719.815
1830.06	550.146	767.645	825.219	742.057	823.619	814.024	850.807	908.38	836.414	801.23	849.208	852.406	794.833	823.619	826.818	817.222	772.443	818.822	791.634	810.825	806.028	766.046	820.421	815.623	818.822	796.432	724.465	833.53	814.024	777.241	745.256	766.046	774.042	722.866	769.245	711.671	729.263	724.465	750.053	710.072	720.52	761.248	756.45	676.487	778.84	702.076	735.66	746.855	714.87
1828.49	570.819	730.712	810.659	785.076	829.846	825.049	826.648	876.215	850.632	852.231	857.028	845.836	817.055	818.654	799.466	773.884	756.295	809.06	817.055	778.68	783.477	805.862	829.846	769.087	788.274	740.306	717.921	796.552	818.654	783.477	743.504	737.108	754.696	717.921	727.514	749.9	717.921	714.723	692.338	655.562	720.258	749.9	701.932	665.156	732.311	749.9	775.482	740.306	735.509
1826.93	541.927	756.14	816.887	765.732	770.528	844.063	919.198	880.831	844.063	807.295	882.43	821.683	828.077	818.486	802.5	824.88	823.281	828.077	784.915	808.894	799.302	815.288	784.915	808.894	800.901	759.337	722.569	797.952	836.07	828.077	733.76	732.161	751.344	717.774	720.971	792.908	716.175	717.774	727.365	709.781	759.337	773.725	733.76	685.801	754.541	735.358	724.168	711.379	725.767
1825.37	535.423	767.173	818.318	763.976	831.104	813.523	885.445	856.676	863.069	831.104	855.078	853.48	797.54	733.609	823.113	759.181	792.745	773.566	826.309	856.676	770.369	834.3	786.352	821.514	773.566	807.13	752.788	807.342	813.523	760.78	740.002	768.771	698.447	759.181	708.037	810.326	719.225	711.233	732.011	680.866	743.199	740.002	717.626	685.661	733.609	744.797	724.019	741.6	682.464
1823.8	543.303	789.387	819.748	775.005	810.16	789.387	869.284	883.666	798.974	842.119	858.098	838.923	781.397	814.954	827.737	818.15	739.85	768.613	806.964	829.335	782.995	805.366	810.16	797.376	768.613	776.603	744.644	775.182	784.593	779.799	787.789	699.902	744.644	717.479	755.83	728.665	717.479	763.819	699.902	693.51	699.902	704.695	741.448	693.51	747.84	744.644	719.077	733.458	733.458
1822.24	516.031	781.237	830.763	774.846	813.189	845.141	827.568	859.52	861.118	817.982	869.106	805.201	802.006	809.994	878.691	792.42	747.687	798.81	808.396	821.177	813.189	794.018	792.42	825.97	806.798	792.42	706.148	763.803	771.651	790.822	744.491	717.332	744.491	755.675	720.527	693.367	757.272	714.136	746.089	731.71	766.858	749.284	744.491	712.539	754.077	750.882	747.687	763.663	718.929
1820.67	533.496	749.13	800.244	731.56	806.633	836.981	860.941	864.135	843.371	846.565	849.76	827.398	809.827	797.049	769.895	797.049	715.587	798.646	833.787	814.619	793.855	787.465	800.244	777.882	806.633	814.619	744.338	819.516	833.787	797.049	745.936	733.157	734.755	715.587	726.768	733.157	752.325	701.212	694.822	707.601	683.641	765.103	715.587	674.058	744.338	739.547	725.171	749.13	737.949
1819.11	549.356	758.558	777.722	764.946	816.049	865.555	875.137	854.376	841.601	865.555	871.943	800.079	857.57	847.988	816.049	792.095	776.125	774.528	779.319	793.692	804.87	804.87	779.319	771.334	811.258	816.049	729.813	836.88	824.034	787.304	721.828	731.41	766.543	755.364	720.231	745.783	717.037	712.246	725.022	699.471	747.38	758.558	745.783	656.353	737.798	729.813	744.186	721.828	705.858
1817.54	509.327	742.436	799.915	758.403	849.411	857.394	839.831	843.024	843.024	844.621	865.377	815.882	814.285	835.041	804.705	801.512	774.369	798.319	825.461	806.302	769.579	811.092	822.268	815.882	796.722	801.512	691.344	852.64	803.108	787.142	748.823	726.47	745.629	705.714	697.73	732.856	740.84	704.117	705.714	708.907	700.924	713.697	728.066	670.588	720.083	739.243	756.806	747.226	747.226
1815.97	542.745	771.017	844.448	799.751	817.31	836.466	857.218	860.411	868.392	809.329	793.366	847.64	810.925	818.907	818.907	820.503	780.595	790.173	794.962	817.31	755.054	796.558	798.155	802.944	758.247	788.577	739.091	838.06	826.888	753.458	771.017	753.458	755.054	745.476	755.054	751.862	694.395	688.009	700.78	695.991	715.147	758.247	721.532	667.257	745.476	767.825	737.495	750.265	764.632
1814.41	537.846	715	823.526	721.384	826.718	796.395	809.163	865.022	847.466	831.506	807.567	802.779	812.355	801.183	807.567	817.142	742.131	807.567	821.93	797.991	770.859	783.627	777.243	766.071	772.455	770.859	718.192	821.892	801.183	753.303	782.031	758.091	735.747	703.828	726.172	750.111	703.828	719.788	722.98	727.768	729.364	697.444	702.232	667.12	710.212	762.879	711.808	705.424	767.667
1812.84	566.457	751.553	834.527	737.192	812.188	837.718	856.866	831.336	831.336	815.379	816.975	762.722	823.357	804.209	820.166	791.444	737.192	786.657	844.101	801.018	808.996	804.209	764.318	777.083	791.444	796.231	710.066	823.284	804.209	793.04	732.405	734.001	727.618	711.662	743.575	741.979	719.64	722.831	703.683	705.279	716.449	741.979	748.362	684.535	761.127	738.788	710.066	734.001	756.34
1811.27	569.531	703.539	770.542	799.258	845.523	850.309	855.095	859.881	835.951	842.332	816.807	837.546	802.449	813.616	815.212	800.854	788.091	823.188	810.426	749.803	794.472	778.519	788.091	775.328	800.854	784.9	713.111	864.56	813.616	772.138	760.971	735.445	741.827	741.827	751.399	685.99	727.469	716.301	689.181	716.301	762.566	717.897	722.683	692.371	776.924	738.636	730.659	719.492	752.994
1809.71	510.399	741.674	816.639	792.714	842.159	821.424	886.819	872.464	867.679	854.919	837.374	840.564	786.334	837.374	787.929	778.359	786.334	789.524	791.119	803.879	807.069	789.524	808.664	802.284	813.449	834.184	712.964	829.25	787.929	784.739	711.369	730.509	795.904	764.004	676.279	754.434	703.394	693.824	736.889	689.039	693.824	736.889	722.534	706.584	732.104	730.509	714.559	730.509	711.369
1808.14	585.244	755.874	794.146	722.386	837.202	821.255	853.149	853.149	854.744	857.933	834.013	811.687	775.01	849.96	814.877	789.362	803.714	792.551	822.85	779.794	790.957	811.687	789.362	765.442	794.146	786.173	738.333	827.45	857.933	763.847	730.359	700.06	752.685	743.117	703.25	722.386	720.791	712.818	701.655	735.143	733.549	741.522	709.628	696.871	744.711	727.17	727.17	755.874	708.034
1806.57	542.077	752.53	795.577	790.794	814.709	825.87	805.143	876.889	870.511	851.379	829.058	848.191	790.794	806.738	806.738	797.172	762.096	837.03	824.275	801.955	814.709	793.983	801.955	798.766	805.143	776.445	773.256	844.79	800.36	784.417	749.341	755.719	728.615	730.209	698.322	747.747	695.134	691.945	688.756	704.7	750.936	750.936	727.02	693.539	758.907	733.398	763.69	709.483	707.888
1805	548.341	739.623	806.572	761.939	809.76	884.679	863.956	887.867	841.64	863.956	851.204	814.542	798.602	812.948	793.82	789.038	785.85	809.76	779.474	812.948	806.572	787.444	785.85	800.196	766.722	793.82	785.85	807.914	776.286	765.128	753.969	731.653	701.367	726.871	731.653	761.939	723.683	758.751	728.465	745.999	710.931	733.247	731.653	690.209	744.405	760.345	717.307	726.871	741.217
1803.43	576.915	745.846	803.219	750.627	855.811	828.718	879.716	851.029	874.935	843.061	860.592	858.998	819.156	777.72	793.657	815.968	800.031	784.095	825.53	817.562	787.282	780.907	774.532	831.905	796.844	796.844	744.252	779.026	784.095	787.282	723.534	723.534	731.503	763.377	739.471	741.065	749.033	709.191	706.004	720.347	699.629	734.69	749.033	690.067	744.252	753.814	702.816	693.254	741.065
1801.86	532.182	766.407	799.867	787.12	793.494	836.514	847.668	879.535	860.415	847.668	863.602	836.514	809.427	817.394	817.394	764.813	775.967	780.747	818.987	799.867	782.34	822.174	814.207	793.494	814.207	779.153	748.88	804.323	803.054	769.593	774.373	752.066	732.946	715.419	720.199	710.639	734.539	734.539	724.979	712.232	710.639	696.299	721.792	696.299	731.353	748.88	761.626	723.386	736.133
1800.29	528.887	713.679	799.703	774.214	790.145	829.97	860.238	865.017	820.412	834.749	882.54	845.901	823.598	857.052	780.586	815.633	758.284	877.761	810.854	771.028	777.4	748.726	799.703	826.784	820.412	780.586	755.098	824.832	807.668	735.981	745.54	742.354	766.249	739.167	720.051	699.342	692.969	715.272	713.679	708.9	696.156	715.272	769.435	710.493	737.574	758.284	723.237	734.388	758.284
1798.72	536.742	759.721	783.611	746.979	823.429	836.171	821.836	855.283	840.949	856.876	850.505	855.283	796.353	837.763	797.946	799.538	770.87	821.836	829.8	774.055	799.538	805.909	791.575	813.873	786.797	837.763	759.721	794.365	794.76	788.389	688.049	751.757	724.681	759.721	723.088	699.198	689.642	705.569	705.569	724.681	707.161	737.423	711.94	668.936	750.164	743.794	734.237	705.569	718.31
1797.15	565.294	745.233	794.597	759.565	788.227	845.553	842.368	872.623	808.928	866.254	831.222	810.521	839.184	802.559	757.972	789.82	796.189	807.336	775.488	802.559	761.157	829.629	800.966	804.151	807.336	807.336	707.016	808.498	816.89	812.113	743.641	756.38	785.043	772.304	687.908	764.342	708.608	713.386	705.424	727.717	735.679	711.793	699.054	668.799	751.603	754.787	692.685	738.864	718.163
1795.58	536.521	719.607	749.856	780.105	775.329	827.867	816.722	853.34	802.394	837.419	875.628	815.13	832.643	829.459	810.354	786.473	768.961	803.986	792.842	786.473	805.578	770.553	799.21	784.881	819.906	799.21	759.408	841.73	799.21	799.21	706.871	778.513	767.369	729.16	751.448	745.08	724.383	708.463	660.701	705.279	708.463	710.055	714.831	687.766	745.08	746.672	751.448	738.712	753.04
1794.01	509.352	778.353	791.087	752.885	786.312	857.939	869.081	888.182	803.821	826.105	849.981	857.939	816.554	832.472	795.862	776.761	802.229	773.578	776.761	814.963	789.495	800.637	811.779	795.862	787.903	783.128	749.702	857.44	803.821	775.17	740.152	740.152	776.761	746.519	732.193	719.459	759.252	749.702	668.524	684.441	746.519	687.625	732.193	689.217	743.335	721.051	749.702	741.743	717.868
1792.44	533.118	746.365	798.881	754.322	797.29	848.215	899.139	857.763	852.989	880.042	867.311	845.032	789.333	833.892	782.967	808.43	778.193	816.387	763.871	782.967	814.795	794.107	782.967	779.784	786.15	808.43	760.688	830.17	841.849	805.247	760.688	733.634	760.688	740	746.365	712.946	727.268	727.268	716.129	700.215	709.763	724.086	709.763	639.742	708.172	716.129	727.268	709.763	738.408
1790.87	566.421	774.851	820.992	727.119	793.944	852.813	833.721	806.672	848.04	879.862	838.494	827.356	773.26	822.583	806.672	765.305	779.624	800.308	790.762	809.854	766.896	801.899	766.896	816.219	757.349	792.353	746.212	801.326	795.535	750.985	736.665	771.669	752.576	722.346	752.576	723.937	733.483	701.662	665.067	706.435	733.483	750.985	719.164	661.885	714.39	714.39	747.803	725.528	704.844
1789.3	534.49	749.24	808.097	742.877	806.507	830.368	851.047	819.232	852.638	831.958	839.912	831.958	800.144	822.414	774.692	801.734	790.599	787.418	782.645	768.329	792.19	784.236	830.368	817.642	806.507	793.781	720.606	818.623	836.731	754.012	747.649	744.468	784.236	765.147	736.514	726.969	684.019	703.108	703.108	696.745	701.517	742.877	726.969	726.969	769.919	722.197	707.88	746.058	682.429
1787.73	539.151	728.41	820.654	745.905	768.171	852.463	844.511	858.824	825.426	811.112	815.883	823.835	830.197	839.739	790.437	771.352	749.086	803.16	806.341	734.772	782.484	774.532	779.304	807.931	806.341	769.761	728.41	827.96	842.92	815.883	758.628	737.953	715.687	699.783	736.362	730.001	717.277	704.554	725.229	717.277	702.964	725.229	706.144	645.709	768.171	768.171	739.543	745.905	745.905
1786.16	534.27	726.67	788.684	775.963	812.535	861.828	892.04	858.648	815.715	860.238	825.256	839.567	820.486	788.684	806.175	801.405	807.765	826.846	806.175	748.932	820.486	771.193	806.175	799.815	768.013	801.405	737.801	830.94	825.256	785.504	712.36	752.112	707.589	729.851	713.95	715.54	718.72	729.851	729.851	694.869	709.179	713.95	704.409	648.756	748.932	760.062	720.31	739.391	720.31
1784.58	542.109	721.752	818.727	751.957	806.009	840.984	860.061	855.292	836.215	826.676	848.933	829.856	798.06	782.163	823.496	840.984	785.342	793.291	794.881	786.932	780.573	821.907	777.393	812.368	834.625	828.266	745.598	806.883	866.42	753.547	774.214	767.855	702.675	716.982	723.341	774.214	723.341	744.008	737.649	694.726	734.47	667.7	720.162	716.982	748.778	774.214	732.88	737.649	718.572
1783.01	559.481	723.193	847.169	785.181	810.612	843.99	856.705	856.705	874.189	837.632	886.904	807.433	812.201	840.811	810.612	820.148	759.75	818.559	783.591	820.148	783.591	813.79	815.38	799.486	843.99	796.307	740.676	782.84	824.917	754.981	748.624	742.266	732.729	724.782	758.16	742.266	712.067	718.424	704.12	686.636	720.014	670.741	729.55	712.067	731.14	720.014	737.498	753.392	712.067
1781.44	535.529	765.95	783.43	729.4	794.554	853.351	878.777	872.42	851.762	862.885	794.554	808.856	818.39	851.762	826.336	808.856	778.663	792.965	823.158	839.049	778.663	783.43	772.306	805.678	762.772	799.321	699.207	849.39	821.569	777.074	756.415	777.074	761.183	699.207	711.92	713.509	726.222	711.92	785.019	721.455	730.99	726.222	705.564	703.975	713.509	723.044	691.262	754.826	737.346
1779.86	549.718	745.138	789.624	781.68	811.867	846.82	837.287	826.166	849.998	818.222	872.241	821.4	773.736	832.521	803.923	799.157	788.035	854.764	781.68	767.381	773.736	773.736	810.278	768.97	794.39	830.932	727.662	801.511	840.465	815.045	776.914	718.129	716.54	740.372	759.437	694.297	718.129	689.531	749.905	732.428	749.905	732.428	703.83	683.176	708.596	722.895	718.129	714.951	732.428
1778.29	549.605	791.05	825.996	751.339	775.166	832.35	870.473	860.942	838.704	816.465	818.054	810.112	827.584	818.054	792.639	770.4	771.989	808.523	794.227	829.173	779.931	781.519	786.285	806.935	797.404	792.639	744.985	842.61	797.404	760.869	694.154	778.342	706.862	752.927	730.689	692.566	716.393	671.916	725.923	698.92	692.566	738.631	717.981	665.562	752.927	743.396	716.393	730.689	714.804
1776.72	560.609	768.654	821.062	767.065	802.004	860.765	876.646	897.292	832.179	830.59	851.236	821.062	806.769	816.297	797.24	794.064	754.36	789.299	778.182	744.832	784.535	790.887	800.416	795.652	754.36	778.182	703.54	804.286	827.414	762.301	716.245	779.77	744.832	751.184	716.245	733.715	697.188	732.127	719.422	735.303	721.01	735.303	733.715	651.132	765.477	776.594	730.538	741.655	732.127
1775.14	549.379	727.213	816.129	765.32	765.32	838.359	892.344	879.641	811.366	816.129	851.061	781.198	800.251	785.961	789.137	789.137	789.137	785.961	820.893	779.61	798.664	771.671	801.839	801.839	752.617	830.42	735.152	799.322	846.298	743.091	757.381	779.61	755.793	757.381	739.915	751.03	730.388	717.686	741.503	728.8	717.686	747.854	720.861	682.754	733.564	739.915	727.213	749.442	728.8
1773.57	525.454	757.225	819.136	761.987	809.612	844.536	823.899	888.985	814.374	831.836	795.324	823.899	820.724	776.275	815.961	814.374	761.987	771.512	838.186	788.974	795.324	774.687	822.311	788.974	785.799	766.75	722.301	818.171	793.737	779.45	755.637	742.938	798.499	731.825	728.65	754.05	665.151	747.7	742.938	698.488	706.426	725.475	717.538	682.614	722.301	715.951	717.538	766.75	708.013
1771.99	545.979	763.418	798.335	750.721	857.059	857.059	838.014	888.802	847.537	858.647	860.234	855.472	807.858	834.839	791.986	795.161	769.766	787.225	853.885	807.858	822.142	806.271	842.775	838.014	795.161	784.051	745.959	790.985	822.142	776.115	755.482	769.766	761.831	765.005	749.133	739.611	725.326	741.198	726.913	707.868	714.216	706.28	763.418	720.565	734.849	739.611	709.455	728.5	742.785
1770.42	529.998	769.608	790.237	741.045	839.428	793.41	877.512	863.23	829.907	864.817	871.164	818.799	806.105	842.602	823.56	782.302	737.871	761.674	850.536	779.129	788.65	826.733	810.865	785.476	806.105	815.626	718.83	820.936	817.213	794.997	734.698	752.153	723.59	722.003	737.871	710.896	693.441	695.027	747.392	733.111	707.722	739.458	733.111	675.985	745.806	772.782	737.871	756.913	656.944
1768.84	525.129	786.901	813.871	740.893	809.112	850.361	836.082	883.677	842.428	867.812	829.736	859.88	788.487	799.593	782.141	790.074	775.795	826.563	834.496	796.42	834.496	796.42	834.496	805.939	801.179	802.766	740.893	835.01	804.352	777.382	761.517	759.931	707.576	721.855	704.403	748.825	736.133	713.922	723.441	679.019	732.96	742.479	721.855	705.99	723.441	767.863	751.998	739.306	705.99
1767.26	509.16	726.465	783.567	780.394	839.082	832.738	896.185	889.84	861.289	864.461	851.772	813.704	793.084	832.738	791.497	815.29	766.119	821.635	826.393	786.739	807.359	770.877	816.876	753.429	815.29	813.704	770.877	784.045	821.635	747.085	716.948	766.119	726.465	735.982	709.017	721.706	726.465	694.741	726.465	697.914	775.636	702.672	718.534	713.775	716.948	721.706	726.465	712.189	748.671
1765.69	532.842	767.547	810.365	759.618	815.122	838.91	888.071	856.354	823.051	799.264	840.496	815.122	807.193	815.122	781.819	832.566	784.991	811.95	811.95	800.85	784.991	808.779	810.365	815.122	788.163	799.264	748.517	799.706	829.395	727.901	775.476	721.558	748.517	727.901	761.204	761.204	770.719	689.841	716.8	688.255	729.487	700.942	702.527	704.113	748.517	735.83	742.173	718.386	732.658
1764.11	543.831	762.632	805.441	770.56	845.079	837.152	848.25	837.152	838.737	864.105	811.783	821.296	821.296	799.099	799.099	792.757	767.389	811.783	811.783	783.244	808.612	822.882	808.612	775.316	783.244	751.534	727.751	813.775	789.586	761.047	746.777	746.777	732.508	770.56	727.751	734.093	703.968	719.823	718.238	738.85	721.409	729.337	711.896	710.31	703.968	726.166	683.357	721.409	743.606
1762.53	553.231	733.942	808.446	773.572	802.105	825.883	849.661	876.609	822.713	840.15	838.564	836.979	857.587	846.49	803.69	817.957	751.379	797.35	803.69	819.542	770.401	784.668	765.646	814.787	794.179	794.179	713.335	805.646	821.127	787.838	730.772	724.431	748.209	765.646	729.186	768.816	738.698	727.601	721.26	740.283	748.209	732.357	692.727	700.653	738.698	737.112	737.112	691.142	705.409
1760.96	567.38	771.828	781.337	765.488	800.355	843.146	844.731	820.958	825.713	830.467	878.013	849.486	813.034	792.431	811.449	790.846	765.488	782.922	801.94	759.149	806.695	805.11	798.77	798.77	806.695	792.431	760.734	843.48	827.298	786.091	730.621	749.639	722.697	740.13	752.809	711.603	749.639	725.867	717.942	724.282	710.018	727.451	741.715	703.679	795.6	700.509	697.339	724.282	762.318
1759.38	529.235	744.732	811.282	784.345	833.465	854.064	869.91	874.663	855.649	852.48	863.572	852.48	835.05	814.451	757.408	779.591	793.852	823.958	842.973	797.021	812.867	838.219	804.944	814.451	804.944	806.528	765.33	832.18	830.296	782.76	738.393	747.901	751.07	774.838	773.253	720.963	701.949	720.963	690.857	736.809	725.717	730.471	727.302	694.026	736.809	716.21	738.393	781.176	730.471
1757.8	587.741	739.826	845.968	741.41	800.025	855.473	857.057	904.583	876.067	823.789	852.304	815.868	803.194	826.957	812.699	755.668	779.431	809.531	861.81	807.947	853.889	826.957	769.926	807.947	790.52	795.273	765.173	792.367	842.799	758.836	758.836	736.657	727.152	735.073	731.904	733.489	733.489	728.736	746.162	716.062	741.41	722.399	685.962	676.457	739.826	731.904	736.657	766.757	720.815
1756.22	536.936	752.344	790.357	723.834	774.519	823.619	841.042	860.048	871.135	848.961	905.981	848.961	798.277	804.612	784.022	768.183	752.344	772.935	823.619	822.035	760.264	804.612	820.451	787.19	795.109	776.102	776.102	831.77	810.948	765.015	752.344	769.767	738.089	752.344	761.848	700.076	719.083	765.015	698.492	690.573	736.505	734.922	687.405	684.237	768.183	753.928	744.425	763.431	717.499
1754.64	547.911	717.351	817.115	756.94	764.858	861.455	872.54	856.704	853.537	864.622	847.203	834.534	758.524	802.863	785.444	810.781	780.693	825.033	775.943	802.863	769.608	777.526	769.608	777.526	807.614	763.274	737.937	812.556	831.367	791.778	742.688	772.776	777.526	752.189	711.017	728.436	676.179	749.022	730.019	737.937	704.683	747.439	714.184	677.762	722.102	742.688	733.187	717.351	742.688
1753.06	560.463	729.869	820.113	766.283	839.112	816.947	886.609	872.36	853.361	835.946	847.028	851.778	812.197	812.197	775.783	783.699	774.2	818.53	829.613	807.447	783.699	805.864	790.032	775.783	804.281	821.696	755.201	837.68	812.197	761.534	767.867	772.616	763.117	737.785	710.87	739.369	698.205	734.619	721.953	725.119	758.367	688.705	726.703	666.54	709.287	720.37	748.868	750.451	717.203
1751.48	580.926	775.623	751.879	802.532	810.447	837.356	875.346	853.185	835.773	827.859	856.351	861.1	859.517	813.613	794.618	775.623	781.955	818.361	861.1	854.768	823.11	813.613	799.367	780.372	788.286	775.623	751.879	816.898	821.527	783.538	772.457	709.141	712.307	761.377	721.804	745.548	712.307	702.809	724.97	756.628	709.141	718.638	707.558	664.82	713.89	715.473	715.473	718.638	691.729
1749.91	545.989	769.133	805.532	767.55	834.019	813.445	883.079	856.175	862.505	838.766	857.757	808.697	810.28	784.959	784.959	750.142	799.202	770.715	765.968	843.514	811.863	816.61	810.28	794.454	791.289	791.289	761.22	859.42	815.028	788.124	772.298	713.743	773.881	740.646	742.229	742.229	727.986	750.142	723.238	769.133	724.821	762.803	690.004	682.091	724.821	712.16	731.151	764.385	726.403
1748.33	566.446	770.557	772.139	757.899	838.594	805.366	873.403	865.492	844.923	833.847	855.998	844.923	805.366	808.531	813.277	773.721	776.886	838.594	805.366	848.087	778.468	800.619	794.29	795.873	806.948	795.873	765.81	856.05	810.113	791.126	738.912	757.899	757.899	713.596	723.089	768.974	743.658	705.684	712.013	743.658	672.457	716.76	735.747	662.964	738.912	704.102	764.228	753.152	712.013
1746.74	547.346	752.997	787.799	771.98	849.494	822.601	857.404	889.042	843.167	855.822	825.765	833.675	857.404	808.364	800.455	806.782	741.923	828.929	808.364	792.545	833.675	835.257	776.726	843.167	806.782	798.873	754.579	835.27	830.511	759.324	759.324	727.686	762.488	776.726	771.98	721.358	752.997	711.867	669.155	729.268	710.285	727.686	752.997	677.064	691.302	749.833	703.957	740.341	724.522
1745.16	540.907	806.616	781.31	733.862	849.319	861.972	866.717	899.93	838.248	809.779	844.574	812.942	776.566	836.666	858.809	814.524	781.31	778.147	830.34	803.453	789.218	782.892	782.892	795.545	782.892	811.361	738.607	820.826	792.382	795.545	762.331	779.729	740.189	749.678	773.402	721.21	695.904	724.373	703.812	722.791	732.281	741.77	741.77	699.067	714.883	762.331	741.77	752.842	748.097
1743.58	570.84	721.061	814.356	760.593	830.169	834.913	887.095	864.957	811.194	899.745	887.095	844.4	830.169	787.474	774.824	804.868	763.755	795.381	857.051	789.056	774.824	796.962	814.356	785.893	763.755	820.681	711.573	836.43	792.218	755.849	760.593	771.662	784.312	774.824	762.174	740.036	759.012	743.199	747.943	735.292	740.036	702.086	752.686	687.854	762.174	776.406	727.386	759.012	762.174
1742	564.398	771.503	818.931	792.055	822.093	847.388	852.131	894.817	828.417	804.703	861.617	853.712	793.636	833.16	747.788	837.903	788.893	766.76	842.645	823.674	776.246	750.95	784.15	809.445	817.35	845.807	739.884	801.445	814.188	765.179	719.331	719.331	774.665	730.398	746.208	735.141	749.369	758.855	738.303	730.398	735.141	736.722	711.427	652.932	725.655	746.208	709.846	749.369	686.131
1740.42	567.443	752.376	809.279	733.409	806.117	793.472	840.891	870.923	840.891	829.827	839.31	844.052	829.827	815.601	807.698	858.278	758.699	795.053	782.408	798.214	801.375	814.02	774.505	823.504	798.214	785.569	763.441	839.18	791.892	788.731	752.376	716.022	782.408	711.28	760.279	765.021	703.377	763.441	734.989	708.119	722.344	746.054	723.925	630.668	728.667	752.376	708.119	701.796	709.699
1738.84	548.363	779.086	802.791	742.739	815.433	820.174	891.287	880.225	854.94	845.459	872.324	850.2	809.112	842.298	791.729	801.21	798.05	777.506	775.926	793.309	834.397	815.433	796.469	786.988	802.791	786.988	752.221	832.65	769.604	758.542	760.123	747.48	733.258	725.356	722.195	753.801	712.714	665.305	703.232	711.133	687.429	726.936	742.739	685.849	755.382	753.801	703.232	733.258	720.615
1737.26	526.13	780.506	807.365	767.866	793.145	850.024	886.364	870.564	838.964	840.544	853.184	832.645	820.005	875.304	812.105	783.665	772.606	786.825	767.866	808.945	788.405	815.265	775.766	755.226	797.885	778.926	729.946	845.08	805.785	823.165	737.846	744.166	758.386	723.627	699.927	734.686	722.047	728.366	734.686	726.787	723.627	741.006	747.326	690.447	767.866	763.126	739.426	726.787	712.567
1735.67	541.818	767.707	800.88	788.243	841.951	832.473	848.269	821.415	867.225	868.805	897.238	818.256	832.473	849.849	786.663	791.402	781.924	824.575	846.69	774.026	810.358	792.982	807.199	796.141	774.026	818.256	802.46	819.597	840.371	789.822	721.898	721.898	702.942	748.752	755.07	755.07	698.203	755.07	740.853	726.637	731.376	698.203	720.318	679.247	751.911	775.606	712.42	759.809	761.389
1734.09	563.817	778.604	786.501	745.439	849.674	814.929	887.577	893.895	854.412	814.929	844.936	822.825	789.66	833.881	807.032	788.08	833.881	795.977	840.198	800.715	764.391	791.239	799.136	813.349	792.818	797.556	724.908	852.56	816.508	800.715	743.859	726.487	728.066	759.653	702.797	718.59	729.646	718.59	712.273	735.963	750.177	740.701	717.011	704.376	748.597	729.646	742.28	756.494	728.066
1732.51	544.753	734.232	735.811	805.287	792.655	824.235	868.447	874.762	824.235	847.92	805.287	802.129	813.182	828.972	819.498	794.234	784.76	802.129	832.13	791.076	805.287	811.603	817.919	825.814	800.55	808.445	764.233	811.292	827.393	775.286	756.338	731.074	757.917	724.758	772.128	772.128	710.547	713.705	726.337	751.601	718.442	742.127	724.758	647.387	792.655	734.232	705.81	710.547	724.758
1730.92	547.798	764.075	776.705	792.491	790.913	854.059	813.014	850.902	843.009	828.801	876.161	847.745	824.065	849.323	805.121	781.441	746.71	830.379	825.643	776.705	800.385	824.065	800.385	813.014	794.07	775.126	751.446	847.4	830.379	801.963	757.761	784.598	759.339	764.075	702.507	753.025	704.086	718.294	716.715	723.03	727.766	693.035	715.137	697.771	715.137	797.227	741.974	726.187	726.187
1729.34	533.48	768.653	786.015	782.858	825.473	864.932	860.197	905.969	836.522	885.45	842.835	857.04	831.786	797.063	823.895	800.22	719.724	786.015	858.618	797.063	804.955	830.208	812.846	787.593	767.074	786.015	770.231	832.98	850.727	793.906	743.399	768.653	746.556	711.832	714.989	754.448	748.134	711.832	686.579	716.567	729.194	705.519	749.713	661.326	763.918	762.339	771.809	743.399	778.123
1727.76	575.976	713.264	785.852	744.824	815.835	806.367	915.25	874.221	831.615	877.377	850.551	807.945	796.899	807.945	806.367	782.696	760.604	782.696	807.945	790.587	766.916	795.321	795.321	804.789	789.008	766.916	713.264	865.91	845.817	771.65	763.76	755.87	727.466	733.778	766.916	744.824	759.026	752.714	683.281	736.934	721.154	721.154	732.2	694.327	702.218	785.852	740.09	749.558	702.218
1726.17	504.861	777.802	828.288	774.647	815.667	851.953	892.973	869.308	826.71	810.933	845.643	847.22	839.332	792.001	755.714	765.18	746.248	780.957	848.798	757.292	817.244	792.001	798.312	795.157	795.157	787.268	750.981	843.61	804.623	765.18	765.18	747.826	750.981	730.471	750.981	716.272	754.137	679.985	697.34	738.36	739.937	717.85	702.073	706.806	750.981	771.491	744.67	725.738	733.627
1724.59	537.882	742.939	804.457	741.362	832.849	823.385	858.087	881.748	856.51	861.242	867.551	769.755	842.313	815.498	815.498	741.362	755.558	831.272	831.272	801.302	802.879	796.57	813.921	787.106	755.558	768.177	733.475	830.78	790.26	798.147	766.6	749.249	739.785	741.362	730.32	753.981	744.517	700.351	701.928	727.166	728.743	714.547	760.29	681.422	769.755	724.011	746.094	725.588	724.011
1723	545.656	771.173	827.946	772.75	868.949	859.487	859.487	898.913	837.409	835.832	829.523	810.599	879.989	807.445	788.52	801.137	796.406	785.366	846.871	827.946	797.983	815.33	824.792	801.137	797.983	804.291	750.671	841.61	818.484	824.792	761.711	766.442	736.478	747.517	769.596	747.517	723.862	752.248	727.016	769.596	722.285	727.016	730.17	656.049	752.248	761.711	747.517	738.055	706.514
1721.41	553.427	755.247	832.506	752.093	829.352	835.659	884.537	942.876	853.003	856.156	851.426	870.347	796.241	845.119	796.241	804.125	764.707	826.199	870.347	856.156	785.204	808.855	824.622	812.008	816.739	829.352	772.591	850.86	791.511	783.628	706.368	752.093	706.368	736.326	736.326	730.019	714.252	679.564	704.792	736.326	730.019	739.479	728.442	668.527	728.442	731.596	763.13	753.67	731.596
1719.83	569.077	794.501	816.57	775.584	821.299	862.285	870.167	926.917	838.639	878.049	860.709	821.299	811.841	814.994	791.348	800.806	792.924	807.112	826.028	818.146	789.771	786.619	822.876	818.146	799.23	802.383	747.209	886.91	838.639	772.431	755.091	762.973	759.82	731.445	740.903	740.903	715.681	734.598	726.716	715.681	744.056	699.917	714.105	679.424	736.174	758.244	748.785	748.785	740.903
1718.24	564.231	745.479	799.065	767.544	824.282	873.14	868.412	899.933	884.172	816.402	862.107	862.107	817.978	803.793	805.369	784.88	802.217	838.466	814.825	813.249	841.619	821.13	822.706	794.337	817.978	751.783	816.402	840.99	857.379	797.489	728.142	728.142	739.174	701.349	761.239	729.718	701.349	698.197	717.109	753.359	707.653	713.957	721.838	661.947	764.391	773.848	717.109	758.087	715.533
1716.66	603.508	770.537	767.385	776.84	795.748	869.808	887.141	883.99	869.808	827.263	857.202	868.232	808.354	843.021	764.234	824.112	751.628	817.809	824.112	794.173	828.839	850.899	797.324	806.779	800.476	786.294	765.809	865.99	809.93	753.203	729.567	759.506	743.749	732.719	746.901	739.022	721.689	748.476	701.204	723.264	723.264	729.567	701.204	677.568	773.688	731.143	731.143	740.598	748.476
1715.07	532.49	790.858	814.489	778.255	794.009	853.875	885.383	825.517	885.383	831.819	883.807	831.819	806.612	845.997	806.612	794.009	751.473	823.942	803.461	827.093	806.612	822.366	784.556	819.215	820.791	812.914	754.623	883.1	809.763	778.255	738.869	746.746	776.679	762.501	757.774	715.238	734.143	719.964	737.294	713.663	715.238	730.992	738.869	697.909	719.964	745.171	779.83	712.087	723.115
1713.48	532.38	801.72	817.471	770.219	795.42	815.896	882.05	888.35	845.823	867.874	844.248	814.321	834.797	814.321	803.295	811.171	765.493	792.27	845.823	792.27	823.772	795.42	820.621	826.922	855.273	789.12	746.592	848.23	852.123	785.969	718.241	752.893	735.567	740.292	760.768	746.592	738.717	740.292	710.365	741.867	693.039	752.893	768.644	628.461	699.34	748.167	774.944	729.266	691.464
1711.89	566.915	788.957	840.924	732.265	814.153	799.98	891.316	886.592	875.569	869.27	866.12	844.074	759.036	787.382	833.05	765.335	749.588	799.98	823.602	833.05	889.742	776.359	848.798	812.578	817.303	799.98	746.438	840.15	803.13	795.256	757.461	773.209	768.485	760.611	749.588	740.139	727.541	721.242	713.368	722.817	730.691	744.863	740.139	691.321	776.359	744.863	748.013	757.461	733.84
1710.31	562.075	777.773	807.687	788.794	872.239	862.793	900.579	892.707	842.325	853.346	876.963	821.857	810.836	823.432	812.411	799.815	757.305	796.666	809.262	817.134	823.432	815.559	834.453	798.241	801.389	791.943	769.901	810.024	837.602	784.071	743.135	743.135	749.433	749.433	730.54	754.156	754.156	744.71	713.221	730.54	725.816	757.305	763.603	694.328	785.645	739.986	727.391	755.731	738.412
1708.72	552.514	776.038	824.836	725.667	831.132	842.151	856.318	872.059	867.337	824.836	856.318	859.466	839.003	818.539	840.577	831.132	787.057	799.65	835.854	829.558	776.038	779.186	883.078	790.205	793.353	799.65	724.092	835.01	856.318	791.779	735.111	757.149	769.742	725.667	733.537	716.222	752.426	736.685	730.389	730.389	758.723	774.464	730.389	716.222	788.631	769.742	719.37	749.278	742.982
1707.13	549.252	758.566	818.37	745.976	871.879	882.896	860.863	841.977	852.994	834.108	884.469	838.83	848.272	821.518	838.83	807.354	788.468	812.075	824.665	824.665	797.911	801.059	812.075	837.256	783.747	818.37	750.697	837.95	834.108	771.157	719.222	756.992	779.026	745.976	739.681	749.124	733.386	763.288	711.353	745.976	745.976	747.55	766.435	678.303	739.681	750.697	747.55	747.55	742.828
1705.54	564.874	764.704	775.718	786.732	796.173	848.097	876.419	871.699	843.377	841.803	907.889	840.23	857.538	849.671	819.775	813.481	780.438	788.305	807.187	815.054	788.305	841.803	819.775	838.656	807.187	841.803	739.528	851.9	841.803	799.32	715.926	756.836	780.438	737.955	766.277	708.059	708.059	722.22	687.604	697.045	722.22	723.793	764.704	728.514	726.94	800.893	764.704	748.969	741.102
1703.95	571.049	772.411	827.471	797.582	833.764	851.068	838.483	860.507	858.934	819.605	852.641	849.495	857.361	835.337	791.289	778.704	794.435	830.617	860.507	825.898	751.96	840.056	813.313	852.641	810.167	778.704	780.277	823.37	857.361	756.68	766.119	753.534	759.826	755.107	718.925	717.351	731.51	736.229	693.754	692.181	744.095	755.107	737.802	712.632	748.814	783.423	742.522	784.996	733.083
1702.36	592.951	772.252	797.417	789.553	827.3	817.863	874.485	891.786	871.339	855.611	872.912	838.31	822.582	846.174	786.407	795.844	767.533	827.3	835.164	849.32	803.708	817.863	822.582	828.873	795.844	797.417	758.096	875.07	811.572	787.98	778.543	770.679	756.524	754.951	720.349	753.378	745.514	704.621	684.174	720.349	717.203	759.669	717.203	681.029	737.65	737.65	736.077	761.242	765.961
1700.77	559.806	775.237	814.55	759.512	890.029	849.144	850.717	896.319	839.709	850.717	841.282	833.419	875.877	838.137	825.557	795.68	797.252	831.847	825.557	768.947	797.252	819.267	841.282	816.122	820.839	834.992	729.635	840.26	825.557	803.542	753.222	772.092	731.208	724.918	751.65	746.932	726.49	757.94	734.353	724.918	742.215	718.628	673.025	685.605	724.918	726.49	732.78	724.918	739.07
1699.18	562.835	792.371	784.51	762.5	850.541	836.392	844.252	863.118	837.964	839.536	885.129	797.087	831.675	834.819	817.526	764.072	798.66	787.654	848.969	800.232	828.531	793.943	782.938	786.082	775.077	789.227	760.928	851.05	850.541	817.526	760.928	762.5	742.062	748.35	743.634	704.33	715.335	751.495	746.778	743.634	721.624	723.196	715.335	676.031	754.639	716.907	726.34	737.345	749.923
1697.59	569.006	765.486	798.495	784.348	809.498	856.653	872.371	900.664	834.647	886.518	851.937	839.362	844.078	829.931	869.227	823.644	765.486	790.635	836.219	809.498	778.061	789.064	820.5	836.219	814.213	792.207	779.633	850.84	818.929	759.199	748.196	771.773	734.049	705.756	727.762	718.331	732.477	748.196	743.48	726.19	741.908	721.475	757.627	680.607	782.776	770.202	746.624	762.342	774.917
1696	565.745	744.898	799.901	815.616	831.332	840.761	938.195	908.336	894.192	870.619	850.19	859.619	837.618	837.618	826.617	814.045	740.184	825.045	810.902	832.903	817.188	823.474	823.474	829.76	821.902	823.474	759.042	886.77	840.761	781.043	807.759	762.185	760.613	787.329	788.901	726.04	722.897	696.181	689.895	755.899	741.755	748.041	757.47	708.753	784.186	757.47	721.325	740.184	762.185
1694.41	586.054	818.59	820.161	795.022	843.729	837.445	883.009	873.582	842.158	865.726	897.15	867.297	821.733	834.302	791.88	834.302	798.165	807.592	834.302	862.584	859.441	795.022	804.45	831.16	824.875	835.873	769.883	888.12	842.158	791.88	812.305	749.458	765.17	784.024	773.026	760.456	741.602	724.319	711.749	763.599	733.746	769.883	774.597	697.609	719.605	721.176	777.739	768.312	729.032
1692.82	611.067	812.138	852.98	787.004	841.984	835.701	918.957	879.685	838.842	896.964	900.106	854.551	804.283	849.838	815.279	810.567	808.996	838.842	848.268	865.547	794.858	863.976	841.984	829.417	796.429	821.563	728.882	843.92	862.405	816.85	765.012	765.012	757.157	733.594	765.012	749.303	732.024	725.74	752.445	725.74	727.311	735.165	768.153	681.756	752.445	741.449	746.161	798	754.016
1691.23	571.677	793.123	826.105	783.7	822.964	841.81	904.632	884.215	849.663	868.509	896.779	859.086	841.81	818.252	804.117	827.675	760.142	811.97	848.092	822.964	816.681	840.24	826.105	813.54	793.123	833.957	733.443	884.54	851.233	793.123	797.835	775.847	755.43	735.013	786.841	736.584	736.584	731.872	767.995	763.283	744.437	753.86	757.001	706.744	758.571	780.559	757.001	774.277	782.13
1689.63	599.823	810.232	810.232	791.389	830.645	847.917	891.883	869.9	898.164	862.049	898.164	844.777	802.381	852.628	832.215	799.24	775.687	796.1	847.917	816.513	786.679	827.504	800.811	799.24	808.662	810.232	786.679	893.75	884.032	786.679	767.836	736.432	742.713	714.449	788.249	755.274	747.423	745.853	733.291	738.002	764.696	742.713	766.266	701.887	778.828	785.108	758.415	785.108	781.968
1688.04	557.312	788.086	835.183	772.387	822.624	852.452	912.107	910.538	860.301	904.258	882.279	813.204	849.312	839.892	780.236	827.333	767.677	841.462	872.86	811.634	813.204	843.032	843.032	821.054	838.322	847.742	772.387	882.54	830.473	821.054	748.839	758.258	786.516	739.419	783.376	740.989	747.269	698.602	697.032	725.29	740.989	758.258	748.839	689.183	745.699	750.409	753.548	737.849	758.258
1686.45	598.005	803.619	871.11	759.671	855.414	882.097	875.819	943.31	888.375	902.501	897.793	841.288	842.858	842.858	824.023	833.441	792.632	795.771	819.314	780.075	835.01	828.732	836.58	775.367	830.301	809.897	765.949	847.79	836.58	805.188	775.367	773.797	772.227	740.836	728.279	758.101	747.114	786.353	704.736	706.306	753.393	781.645	748.684	685.901	758.101	778.506	748.684	756.532	742.406
1684.86	553.943	787.76	836.407	784.622	888.192	845.822	897.607	886.623	888.192	863.084	852.099	870.93	823.853	803.453	803.453	770.499	825.422	816.007	864.653	841.114	792.468	852.099	820.714	808.16	798.745	808.16	778.345	875.82	850.53	776.775	781.483	753.237	767.36	757.945	751.668	762.652	797.176	748.529	775.206	756.375	739.114	789.329	801.883	701.452	770.499	773.637	775.206	724.99	740.683
1683.26	588.345	809.562	834.665	779.753	855.061	872.319	925.662	877.026	831.527	889.577	900.56	812.7	825.251	855.061	839.372	826.82	809.562	814.269	873.888	828.389	817.407	839.372	828.389	781.322	803.287	771.908	797.011	885.02	812.7	792.304	784.46	778.184	773.477	803.287	757.788	723.272	771.908	745.237	726.41	718.565	756.219	781.322	792.304	701.307	782.891	764.064	765.632	749.943	737.392
1681.67	605.478	809.395	831.355	782.729	851.747	890.962	898.805	873.707	861.158	883.119	881.55	847.041	848.61	842.335	862.727	826.649	801.552	837.63	861.158	810.963	831.355	818.806	823.512	817.238	785.866	834.492	792.14	869.12	853.316	826.649	776.454	773.317	782.729	759.2	746.651	756.063	757.631	752.925	727.828	784.297	741.945	746.651	792.14	709.005	795.278	760.768	785.866	765.474	721.554
1680.07	586.533	793.545	818.637	780.999	829.615	865.685	873.527	903.324	908.029	848.434	876.663	857.844	796.681	831.183	820.205	824.91	810.796	823.342	890.778	829.615	843.729	788.84	850.003	823.342	791.977	774.726	762.179	845.38	850.003	782.567	751.202	766.884	798.25	770.021	765.316	741.792	755.906	752.77	752.77	746.497	780.999	729.246	760.611	726.109	755.906	762.179	737.087	744.928	763.748
1678.48	581.708	815.332	846.691	769.862	835.715	882.754	871.778	920.384	890.593	918.816	841.987	848.259	798.085	870.21	816.9	804.356	785.541	859.234	840.419	791.813	823.172	780.837	838.851	813.764	826.308	799.653	807.492	853	857.667	809.06	760.454	777.701	805.924	757.318	755.75	762.022	760.454	760.454	754.182	718.119	779.269	755.75	752.614	700.872	749.478	741.639	751.046	743.206	802.788
1676.89	570.614	799.487	876.301	743.053	879.436	870.03	921.762	902.95	854.354	877.868	887.274	865.327	827.704	827.704	821.434	844.948	782.243	837.11	841.813	832.407	802.622	771.27	859.057	815.163	823.002	816.731	747.756	876.31	844.948	775.973	780.676	829.272	779.108	801.055	766.567	705.43	749.323	716.403	752.459	763.432	780.676	716.403	782.243	700.727	765	807.325	763.432	761.864	752.459
1675.29	576.766	782.082	872.985	752.303	832.235	844.773	904.331	883.956	869.85	876.119	885.523	874.552	824.399	829.101	841.639	833.802	841.639	814.995	860.446	802.456	846.341	793.053	846.341	874.552	804.024	840.072	769.543	847.88	863.581	799.322	771.11	760.139	778.947	783.649	764.841	731.928	735.063	771.11	744.466	753.87	752.303	722.524	766.409	728.793	775.812	797.755	747.601	777.38	782.082
1673.69	606.419	802.291	850.867	744.312	828.929	882.206	918.247	910.412	883.773	894.742	888.474	883.773	846.166	844.599	858.702	813.259	816.393	838.331	858.702	814.826	869.67	832.063	857.135	827.362	841.465	835.197	789.755	889.98	825.795	794.456	814.826	770.951	797.59	788.188	770.951	728.643	731.777	774.085	761.549	789.755	736.478	745.879	796.023	722.375	741.179	772.518	742.746	791.322	739.612
1672.1	576.527	809.958	875.757	781.758	855.391	847.557	885.157	900.823	886.724	860.091	856.957	838.158	883.59	891.424	819.358	820.924	813.091	836.591	871.057	802.125	820.924	819.358	882.024	874.19	835.024	819.358	786.458	838.06	861.657	780.191	800.558	750.425	800.558	756.692	778.625	770.792	777.058	766.092	719.092	744.159	734.759	758.258	780.191	741.025	761.392	777.058	805.258	794.291	780.191
1670.5	588.938	808.224	800.392	795.693	856.78	858.346	880.275	892.806	905.336	902.203	856.78	836.418	834.851	848.948	845.816	844.249	765.933	853.647	856.78	812.923	812.923	861.479	837.984	859.913	792.561	776.897	736.173	859.77	856.78	805.091	790.994	759.668	784.729	756.535	790.994	767.499	726.775	734.607	786.295	756.535	742.438	783.163	776.897	704.846	769.066	789.428	806.658	806.658	734.607
1668.91	562.195	815.887	786.133	797.095	862.867	861.301	902.017	917.677	919.243	900.451	897.319	855.037	853.471	873.829	825.283	817.453	825.283	839.377	900.451	820.585	851.905	823.717	859.735	820.585	795.529	831.547	793.963	834.5	887.923	778.303	812.755	736.021	776.737	759.511	757.945	795.529	770.473	764.209	751.681	767.341	751.681	797.095	800.227	718.795	770.473	743.851	757.945	800.227	779.869
1667.31	591.826	795.364	848.597	787.536	857.991	867.385	958.195	906.527	925.315	862.688	915.921	851.729	861.123	836.072	831.375	831.375	790.667	834.506	854.86	868.951	800.061	829.809	842.335	839.203	857.991	800.061	765.616	884.4	842.335	782.839	800.061	803.193	793.799	775.01	803.193	767.182	751.525	764.051	749.96	775.01	760.919	771.879	767.182	751.525	789.101	811.021	739	796.93	817.284
1665.71	607.357	846.856	834.333	851.552	856.248	840.595	923.559	943.908	870.337	890.686	898.513	881.294	851.552	860.944	851.552	832.768	810.853	842.16	879.729	859.379	849.987	831.203	887.555	871.902	809.288	818.68	795.2	877.92	853.118	829.637	812.419	839.03	821.811	765.458	770.154	732.585	765.458	796.765	743.543	785.808	765.458	784.242	784.242	712.236	823.376	795.2	749.804	784.242	762.327
1664.12	596.276	779.385	826.336	816.946	852.941	832.596	890.502	962.493	904.587	871.722	898.327	885.807	849.811	856.071	816.946	867.026	795.035	818.511	926.498	873.287	837.291	841.986	840.421	805.99	809.12	843.551	769.995	883.96	873.287	785.645	818.511	812.25	773.125	815.38	793.47	796.6	759.039	738.694	732.434	805.99	738.694	751.214	784.08	721.479	804.425	743.389	765.3	805.99	801.295
1662.52	563.294	788.612	835.553	830.859	851.2	844.941	934.129	935.694	902.835	904.4	904.4	869.976	854.329	898.141	851.2	865.282	843.376	843.376	893.447	849.635	841.812	807.388	791.741	841.812	838.682	849.635	799.565	860.27	888.753	783.918	783.918	794.871	762.012	787.047	805.824	783.918	785.482	726.024	772.965	785.482	791.741	749.494	779.224	751.059	771.4	791.741	844.941	788.612	749.494
1660.92	633.575	819.736	861.975	847.895	885.44	880.747	876.054	913.599	896.391	863.539	902.648	861.975	855.717	846.331	883.876	797.835	807.221	882.311	893.262	794.706	833.816	846.331	902.648	807.221	840.073	852.588	810.35	874.14	857.281	816.607	808.786	797.835	805.657	818.172	811.914	790.013	813.479	777.498	741.517	782.191	804.092	733.695	822.865	736.824	779.062	777.498	808.786	766.547	790.013
1659.32	561.497	811.746	879.001	813.31	841.463	896.205	925.923	888.385	914.974	932.179	897.769	902.462	869.616	852.412	882.129	855.54	814.874	872.745	927.487	858.668	827.387	879.001	855.54	871.18	850.848	839.899	796.106	888	835.207	847.72	763.26	797.67	785.157	805.49	788.285	769.517	836.771	708.518	782.029	757.004	775.773	802.362	807.054	727.287	761.696	828.951	792.978	800.798	796.106
1657.72	600.474	820.961	885.074	816.269	891.329	888.201	924.167	966.388	927.295	880.383	885.074	911.657	855.363	917.912	856.927	878.819	849.108	852.235	914.785	831.907	845.98	866.309	835.034	892.892	864.745	845.98	816.269	847.12	864.745	841.289	792.813	792.813	820.961	820.961	802.196	811.578	761.539	799.068	770.921	799.068	749.029	788.122	755.284	739.646	775.612	794.377	819.397	788.122	800.632
1656.12	615.984	852.059	844.242	812.974	928.666	878.637	913.032	942.737	914.595	903.651	916.159	877.074	880.2	898.961	812.974	911.469	817.664	883.327	916.159	823.918	861.439	864.566	880.2	867.693	853.622	859.876	806.72	865.67	895.834	866.13	820.791	806.72	780.142	794.213	769.198	819.227	770.762	767.635	770.762	798.903	797.34	769.198	808.283	739.493	825.481	812.974	841.115	791.086	791.086
1654.52	590.847	850.319	870.64	804.99	889.397	889.397	930.037	906.591	898.775	944.105	922.221	908.154	887.834	906.591	881.581	822.184	825.31	850.319	939.415	825.31	853.446	903.464	850.319	869.077	862.824	878.455	831.562	865.45	895.649	819.058	822.184	792.485	795.611	784.67	790.922	772.165	790.922	759.66	779.981	815.932	801.864	759.66	786.233	715.894	797.174	783.107	817.495	795.611	795.611
1652.92	598.538	848.581	895.464	878.273	867.334	914.217	928.282	950.16	893.901	937.658	895.464	881.399	868.897	861.083	840.767	870.459	811.074	900.152	957.974	889.213	881.399	859.52	928.282	876.71	859.52	859.52	822.014	913.68	886.087	853.269	812.637	793.884	820.451	820.451	790.758	834.516	826.702	750.127	804.823	801.698	765.754	789.196	812.637	754.815	801.698	776.694	822.014	787.633	764.191
1651.32	623.414	876.529	879.654	849.967	889.028	946.839	942.151	946.839	928.089	928.089	949.964	912.465	851.53	884.341	907.778	884.341	857.78	879.654	964.026	854.655	896.841	903.09	874.966	849.967	848.405	892.153	818.719	941.58	871.842	821.843	809.344	840.593	801.532	826.531	806.219	832.781	814.031	790.595	820.281	789.032	807.782	806.219	773.408	756.221	815.594	815.594	776.533	810.906	796.844
1649.72	629.533	881.034	827.922	859.164	891.969	902.903	985.696	948.205	954.453	907.59	918.525	910.714	857.602	926.335	874.785	862.288	860.726	851.354	913.838	873.223	899.779	888.844	896.655	863.85	873.223	901.341	779.496	908.55	891.969	826.36	835.732	848.229	802.928	821.673	804.49	823.235	781.058	824.798	802.928	776.372	846.667	809.176	785.745	751.378	845.105	827.922	823.235	793.555	815.425
1648.12	648.144	873.042	863.672	830.874	880.851	908.964	980.806	933.952	997.986	915.211	937.076	905.84	893.346	896.469	893.346	882.413	829.312	904.278	968.312	846.492	907.402	885.537	915.211	857.424	877.728	863.672	832.436	938	866.795	882.413	846.492	821.503	841.806	821.503	838.683	838.683	810.571	823.065	790.267	832.436	827.75	837.121	804.323	762.155	819.941	858.986	823.065	809.009	788.706
1646.52	612.096	877.546	835.386	854.124	907.214	924.39	932.197	927.513	946.251	949.374	946.251	902.529	919.706	893.161	911.898	896.284	885.353	877.546	969.673	897.845	905.652	911.898	894.722	875.984	874.423	890.038	791.665	950.26	930.636	866.616	841.632	888.476	865.054	844.755	852.562	868.177	802.595	802.595	816.649	758.874	808.841	838.509	838.509	801.034	827.579	846.317	852.562	855.685	816.649
1644.92	632.264	894.537	892.976	819.602	897.659	935.127	988.206	996.011	927.321	917.954	924.199	932.004	935.127	910.148	880.486	919.515	922.637	903.904	927.321	888.292	907.026	878.925	919.515	914.832	875.803	922.637	841.458	884.46	919.515	886.731	825.846	877.364	860.192	839.897	836.774	819.602	803.99	850.825	794.623	838.336	814.918	821.163	853.947	788.379	889.853	849.264	849.264	782.134	864.875
1643.32	652.424	902.156	927.129	866.257	903.716	958.345	973.953	948.98	942.737	952.102	989.562	944.298	955.224	925.568	911.521	920.24	872.5	902.156	1045.75	931.811	870.939	931.811	916.203	878.743	914.642	856.892	853.77	974.77	964.589	892.791	844.405	828.797	867.818	842.844	861.574	831.919	861.574	858.453	855.331	789.776	838.162	863.135	850.648	772.607	874.061	845.966	839.723	905.277	810.067
1641.72	680.378	861.396	916.013	841.109	928.497	903.529	997.159	1017.45	986.236	944.102	992.478	953.465	930.058	948.784	947.223	922.63	901.969	912.892	955.026	931.618	940.981	920.695	897.287	923.816	955.026	901.969	870.759	937.08	914.453	837.988	853.593	848.912	858.275	848.912	856.714	845.791	827.065	813.02	816.141	823.944	842.67	859.835	859.835	794.294	862.956	861.396	839.549	905.09	825.504
1640.11	639.672	873.699	908.023	892.421	875.259	971.99	940.786	1025.04	989.152	986.031	1003.19	981.351	962.629	884.62	948.587	925.79	925.185	926.745	1009.43	917.384	922.064	939.226	936.106	953.268	936.106	922.064	878.379	986.77	942.346	879.939	893.981	864.338	869.018	864.338	848.736	842.495	837.815	836.255	844.055	853.416	830.014	869.018	884.62	833.134	873.699	883.06	884.62	865.898	830.014
1638.51	644.219	931.232	939.032	854.799	959.31	968.669	1015.46	1026.38	982.707	1017.02	1004.55	954.63	929.672	948.391	909.394	930.21	907.834	940.591	1027.94	963.989	951.51	963.989	953.07	876.637	937.472	915.634	890.676	964.69	959.31	859.479	881.317	904.715	848.56	871.958	842.321	822.043	861.039	854.799	868.838	862.599	856.359	879.757	885.997	828.282	867.278	836.081	885.997	845.44	879.757
1636.91	639.407	910.765	968.468	906.087	954.432	968.468	1021.49	976.266	996.54	990.301	1015.25	957.551	931.039	924.801	923.242	933.98	895.17	990.301	1015.25	963.789	982.504	959.111	987.182	909.206	945.075	921.682	874.896	1017.48	945.075	879.575	881.134	871.777	913.885	893.611	876.456	881.134	868.658	831.229	834.348	868.658	865.539	874.896	839.027	828.11	865.539	863.98	862.42	923.242	874.896
1635.31	631.479	949.557	943.32	873.156	974.504	1005.69	999.452	1007.25	1021.28	1007.25	977.623	954.235	965.149	951.116	927.728	936.55	888.748	951.116	1021.28	960.471	929.287	926.169	951.116	944.879	927.728	927.728	912.136	976.69	940.202	888.748	907.458	852.886	888.748	909.018	820.143	840.412	865.36	848.208	841.972	856.004	835.735	834.176	856.004	810.788	863.801	921.491	873.156	893.425	907.458
1633.7	656.29	916.624	916.624	894.799	963.39	988.332	1030.42	985.214	964.949	1047.57	961.831	1002.36	1000.8	988.332	911.947	938.448	885.446	933.771	1061.6	958.713	911.947	930.654	977.42	921.3	930.654	921.3	863.622	971.78	935.33	908.829	908.829	908.829	883.887	890.123	897.917	880.769	837.121	852.709	846.474	869.857	834.003	896.358	868.298	840.238	880.769	890.123	883.887	857.386	877.651
1632.1	670.181	927.344	941.371	877.47	933.578	986.569	1033.33	1003.71	985.01	999.037	1022.42	989.686	942.929	961.632	917.992	936.695	905.524	938.253	1028.65	933.578	927.344	967.866	995.92	936.695	888.38	899.289	921.109	963.75	925.785	952.28	885.262	889.938	894.614	885.262	882.145	858.767	877.47	836.947	866.56	874.352	872.794	905.524	879.028	805.776	882.145	882.145	882.145	891.497	908.641
1630.49	684.066	910.011	919.36	877.288	956.758	998.83	980.131	1070.51	1014.41	998.83	1006.62	1000.39	925.593	956.758	958.316	952.083	902.22	1000.39	1051.81	942.734	950.525	934.943	930.268	970.782	911.569	891.312	889.754	1016.49	981.69	900.661	875.729	864.822	871.055	892.87	883.521	875.729	881.962	858.589	878.846	866.38	872.613	900.661	881.962	811.842	843.006	905.336	863.264	861.705	903.778
1628.89	643.419	917.612	944.096	906.706	964.349	1018.88	1025.11	1006.41	1015.76	984.602	990.834	965.907	987.718	967.465	978.37	940.98	894.243	959.675	1037.57	950.328	978.37	961.233	936.307	978.37	909.822	895.801	856.853	981.97	951.886	903.59	922.285	858.411	889.569	923.843	892.685	892.685	888.011	877.106	898.917	852.179	873.99	884.895	870.874	786.747	869.316	891.127	881.78	914.496	919.17
1627.28	668.207	897.173	939.228	923.652	971.937	990.628	1040.47	1029.57	942.343	1017.11	1001.53	998.416	968.822	947.016	965.707	965.707	881.597	971.937	1032.68	939.228	959.476	957.919	953.246	971.937	932.997	931.44	887.827	983.29	922.094	912.749	883.154	873.809	839.542	900.288	873.809	892.5	894.058	906.518	847.33	833.311	855.118	892.5	850.445	805.275	876.924	904.961	892.5	904.961	889.385
1625.68	700.771	912.559	951.491	909.445	974.85	948.377	979.522	1049.6	993.537	1015.34	1068.29	951.491	949.934	977.965	935.918	984.194	886.086	945.262	1046.48	937.476	937.476	956.163	959.278	946.819	973.293	935.918	911.002	1000.18	953.048	957.72	867.399	906.33	872.07	906.33	884.529	926.575	858.055	865.841	858.055	856.498	817.566	892.315	859.612	825.352	934.361	911.002	892.315	900.101	858.055
1624.07	708.41	901.472	985.547	923.269	982.433	1012.01	987.104	1054.05	1018.24	1007.34	982.433	962.193	946.623	1046.27	954.408	974.648	907.699	948.18	1049.38	969.977	962.193	976.205	923.269	943.509	948.18	913.927	859.434	1009.28	982.433	952.851	907.699	951.294	931.054	892.13	887.459	921.712	901.472	892.13	868.776	885.902	884.345	895.244	884.345	837.637	901.472	898.358	909.256	924.826	913.927
1622.47	691.141	960.436	951.097	924.634	985.342	983.786	1066.29	1042.94	1018.03	1060.06	1053.83	983.786	976.003	986.899	1005.58	930.861	896.615	941.757	1016.47	982.229	961.993	991.569	938.644	997.795	913.738	946.427	915.294	1010.59	997.795	937.087	898.171	921.521	904.398	885.718	860.813	904.398	941.757	898.171	862.369	876.379	881.049	905.955	919.964	839.02	919.964	895.058	938.644	912.181	929.304
1620.86	652.09	963.35	961.794	947.787	968.019	971.131	1048.95	1017.82	986.694	1008.48	1034.94	983.582	966.462	986.694	989.807	982.025	918.217	947.787	1069.18	947.787	1016.26	957.125	982.025	944.674	974.244	930.668	883.979	1007.23	978.913	925.999	935.336	935.336	915.105	913.548	915.105	859.078	876.197	910.436	901.098	865.303	899.542	899.542	882.422	863.747	930.668	918.217	916.661	924.442	891.76
1619.25	670.626	932.03	933.586	900.911	1002.05	998.938	1031.61	1020.72	1003.61	1006.72	1003.61	955.37	947.59	972.486	970.93	969.374	880.683	992.714	1022.28	994.27	991.158	978.71	952.258	975.598	956.926	950.702	952.258	986.76	998.938	919.583	913.359	916.471	896.243	908.691	885.351	911.803	905.579	897.799	846.452	886.907	900.911	888.463	904.023	824.668	922.695	874.459	936.698	930.475	907.135
1617.65	679.821	958.283	986.285	924.059	1001.84	1018.95	1056.29	1071.85	1048.51	1064.07	1034.51	989.396	1001.84	1015.84	1001.84	1004.95	925.615	958.283	1076.51	969.173	970.729	978.507	984.729	972.284	933.393	952.061	930.282	1011.41	998.73	945.838	927.17	894.501	905.391	896.057	948.949	913.169	927.17	944.282	891.39	902.28	910.058	847.832	899.168	847.832	913.169	933.393	914.725	914.725	894.501
1616.04	720.119	964.306	1001.63	908.314	989.191	1020.3	1021.85	1032.74	1084.07	1042.07	1015.63	1007.86	1029.63	1029.63	990.747	970.527	922.312	1006.3	1060.74	1065.4	986.081	996.968	982.97	976.749	968.972	998.523	937.865	1026.72	1010.97	939.421	930.089	942.531	911.425	889.65	894.316	923.867	898.982	906.759	875.652	897.427	928.533	903.648	936.31	825.881	919.201	951.863	903.648	928.533	911.425
1614.43	702.864	959.441	1001.43	905.016	1021.64	1009.2	1054.3	1058.96	1034.08	1043.41	1043.41	1032.53	1020.09	1037.19	968.771	957.886	942.336	968.771	1072.96	984.321	1009.2	987.431	987.431	967.216	981.211	960.996	937.671	1057.57	1051.19	948.556	922.121	928.341	914.346	909.681	909.681	905.016	947.001	914.346	954.776	926.786	903.46	937.671	922.121	880.135	962.551	912.791	908.126	919.011	884.8
1612.82	702.718	932.812	1019.87	939.031	999.664	990.336	1074.29	1061.85	1033.87	1044.75	1091.39	1022.98	1021.43	1029.2	1016.77	1016.77	928.148	943.695	1075.84	1007.44	971.679	1030.76	1024.54	1016.77	985.671	918.82	942.14	1055.76	1002.77	979.453	948.359	903.273	925.039	923.484	954.578	911.047	904.828	918.82	876.843	939.031	909.492	937.476	870.625	897.054	976.343	911.047	954.578	977.898	914.156
1611.21	688.583	955.934	1011.89	935.727	1025.88	1025.88	1025.88	1032.1	997.902	1036.76	1028.99	1033.65	982.358	1055.41	988.576	973.032	960.597	960.597	1066.29	963.706	1010.34	1018.11	999.456	1005.67	990.13	966.815	941.945	1008.87	969.923	1018.11	861.118	943.499	943.499	924.847	962.152	892.205	915.521	948.162	907.749	904.64	917.075	910.857	974.586	862.672	941.945	948.162	923.292	959.043	926.401
1609.61	733.508	968.168	1038.1	940.195	989.925	1016.34	1048.98	1075.4	1044.32	1045.87	1039.65	1013.24	983.708	1025.67	938.641	979.046	943.303	972.83	1092.49	963.506	1045.87	1016.34	1005.47	1033.44	965.06	1000.8	924.655	1073.9	1022.56	994.587	901.344	951.074	926.209	895.128	997.695	898.236	895.128	949.52	912.223	895.128	878.034	904.452	924.655	882.696	951.074	904.452	913.777	966.614	927.763
1608	692.959	980.397	1006.81	961.752	1022.35	1025.45	1054.98	1034.78	1047.21	1100.03	1064.3	1058.08	1009.92	1023.9	964.86	975.736	918.248	1011.47	1129.55	991.273	969.521	1009.92	995.934	999.042	964.86	1000.6	971.075	1050.33	967.967	927.57	915.141	949.323	955.537	944.661	1001.6	901.157	921.356	890.281	919.802	890.281	926.017	908.926	887.174	849.884	958.645	947.769	902.711	941.554	936.893
1606.39	709.902	1008.15	1005.05	952.232	1006.6	1019.03	1051.65	1093.59	1070.29	1045.44	1070.29	981.747	995.727	1012.81	1008.15	935.145	953.786	1019.03	1113.79	972.426	1017.47	978.64	998.834	1040.78	1014.37	970.873	908.737	1005.03	1020.58	973.98	972.426	930.485	969.32	924.271	1005.23	896.31	927.378	939.805	936.698	908.737	936.698	930.485	936.698	893.203	977.087	935.145	910.291	939.805	924.271
1604.78	736.157	934.951	1015.71	970.672	997.074	983.096	1042.11	1052.98	1056.09	1014.16	1046.77	1042.11	1000.18	1017.26	956.694	966.012	941.163	990.862	1085.6	1004.84	997.074	978.437	1025.03	981.543	970.672	993.968	989.308	1068.46	984.649	978.437	975.331	925.632	955.141	936.504	1000.84	927.186	886.806	945.822	928.739	927.186	916.314	906.996	964.459	865.063	944.269	924.079	908.549	950.482	961.353
1603.17	726.688	944.073	982.892	937.862	987.55	1034.13	1058.98	1086.93	1037.24	1057.42	1105.56	1041.9	990.656	1004.63	975.128	993.761	999.972	998.42	1133.51	968.917	984.445	1015.5	1015.5	996.867	1017.05	973.576	972.023	1083.73	1007.74	967.365	926.993	911.466	970.47	917.677	980.6	968.917	934.757	866.436	926.993	914.571	922.335	962.706	928.546	878.858	981.339	959.601	958.048	905.255	936.31
1601.56	731.194	992.003	1019.95	931.458	974.926	1032.37	1071.18	1074.28	1064.97	1043.23	1064.97	1030.81	1019.95	1032.37	1015.29	976.478	959.402	981.136	1082.04	1007.53	978.031	1027.71	1058.76	982.688	987.345	960.954	978.031	1016.71	964.059	965.611	928.353	883.333	973.374	884.885	970.89	919.039	926.801	922.143	925.248	962.507	898.857	962.507	942.325	867.808	954.744	915.934	929.906	926.801	950.087
1599.95	724.834	954.546	998.005	920.4	1011.97	1043.02	1083.37	1100.44	1080.27	1067.85	1095.79	973.172	1015.08	984.036	1002.66	996.453	971.619	979.38	1122.17	998.005	1011.97	1007.32	1011.97	1007.32	932.817	954.546	993.349	1063.03	998.005	985.588	932.817	943.681	960.755	918.848	960.18	918.848	903.327	923.504	906.431	892.462	907.983	939.025	940.577	841.242	971.619	929.712	900.222	987.14	948.338
1598.34	724.684	980.728	1008.66	915.553	1007.11	1070.73	1087.8	1083.15	1056.77	1031.94	1086.25	1038.14	1014.87	994.694	1013.32	1024.18	969.866	985.384	1103.32	1000.9	968.314	1013.32	974.521	1007.11	951.244	976.073	962.107	1036.39	962.107	976.073	945.037	948.141	969.866	937.278	951.244	927.968	904.691	921.761	929.519	937.278	951.244	909.346	971.418	881.414	960.555	909.346	951.244	983.832	907.794
1596.72	698.158	930.878	1016.21	901.4	1008.45	1044.13	1055	1064.3	1101.54	1030.17	1023.97	1023.97	1017.76	997.591	996.039	1027.07	951.047	1002.25	1092.23	965.01	1023.97	1002.25	989.834	1006.9	972.767	974.319	937.084	1056.31	999.142	958.804	899.849	958.804	943.29	946.393	941.738	933.981	918.466	915.363	926.224	902.952	912.26	930.878	938.635	902.952	972.767	952.598	912.26	955.701	955.701
1595.11	756.957	936.889	1009.79	964.81	969.463	1005.14	1079.59	1070.29	1036.16	1028.41	1099.76	1006.69	989.628	1022.2	1034.61	981.872	964.81	1003.59	1085.8	1067.19	1008.24	1014.45	1011.34	995.833	981.872	997.384	933.787	1029.69	1014.45	1000.49	882.599	952.401	989.628	933.787	938.44	926.031	904.315	947.747	904.315	902.764	913.622	907.418	908.969	851.576	938.44	939.992	944.645	893.457	929.134
1593.5	735.088	925.839	1008.03	969.262	983.219	1040.6	1096.43	1093.33	1032.85	987.872	1070.07	972.364	1015.79	981.668	1021.99	1028.19	887.068	995.626	1119.69	981.668	1015.79	1008.03	1000.28	980.118	1009.58	975.465	907.229	982.91	995.626	1015.79	890.17	953.754	919.636	907.229	969.262	928.941	891.721	959.957	904.128	922.737	925.839	927.39	891.721	820.383	952.203	914.983	959.957	928.941	949.101
1591.89	734.936	934.95	976.813	948.904	1001.62	1031.08	1068.29	1069.84	1054.34	1051.24	1051.24	1043.48	1020.23	956.657	955.106	1007.82	992.318	992.318	1088.45	1000.07	1006.27	986.116	1001.62	984.566	993.869	947.354	955.106	1058.65	990.768	1009.37	941.152	908.591	945.803	916.344	936.5	920.995	925.647	910.142	903.94	914.793	920.995	919.445	916.344	872.93	910.142	975.263	916.344	953.556	941.152
1590.28	742.534	1010.71	984.361	995.212	1004.51	1004.51	1043.27	1103.72	1049.47	1029.32	1029.32	981.261	979.711	999.863	979.711	942.506	970.41	971.96	1054.12	961.108	975.06	1026.22	1015.36	975.06	999.863	961.108	931.655	1049.09	1001.41	909.953	914.603	942.506	956.458	947.157	933.205	894.451	939.406	931.655	864.998	947.157	933.205	902.202	899.101	810.742	939.406	919.254	954.908	942.506	891.351
1588.66	697.434	979.507	971.758	976.407	1022.9	1024.45	1064.75	1041.5	993.456	1033.75	1046.15	979.507	987.256	1002.75	993.456	976.407	959.359	988.806	1098.85	1016.7	964.009	1002.75	976.407	973.308	991.906	982.607	898.915	1031.79	1035.3	936.111	908.214	920.613	903.564	931.462	925.262	915.963	922.163	926.812	911.314	891.165	903.564	908.214	877.217	843.12	881.866	919.063	920.613	929.912	894.265
1587.05	692.64	906.476	966.907	935.917	983.952	1031.99	1031.99	1067.63	1025.79	1025.79	1016.49	985.502	1033.54	985.502	990.15	1014.94	970.006	960.709	1117.21	1005.65	968.457	957.61	982.403	952.962	965.358	932.818	914.223	1039.28	990.15	937.466	870.836	928.169	960.709	909.575	932.818	918.872	917.322	887.881	847.593	917.322	915.773	895.629	904.926	833.648	948.313	912.674	906.476	951.412	956.061
1585.44	700.243	929.526	1008.54	893.894	1010.08	976.002	1027.13	1031.77	1047.27	1027.13	1041.07	1006.99	985.297	1000.79	989.945	991.494	940.37	1019.38	1075.15	1002.34	971.354	1011.63	1048.81	915.583	960.51	966.707	915.583	1056.07	962.059	931.075	876.852	946.567	917.132	909.386	927.976	883.049	914.033	904.738	906.287	900.091	934.173	934.173	896.992	833.475	921.779	875.303	900.091	909.386	912.484
1583.82	745.015	961.859	974.25	924.686	960.31	964.957	1002.13	1065.63	981.995	1034.66	1020.72	1000.58	986.641	961.859	980.446	955.663	940.175	929.332	1079.57	1003.68	975.799	1000.58	1020.72	949.468	918.49	951.017	929.332	1014	1020.72	941.723	881.317	926.235	892.159	924.686	916.941	893.708	868.926	879.768	885.964	918.49	901.452	937.077	853.437	820.91	895.257	896.806	938.626	896.806	951.017
1582.21	712.34	933.785	955.465	893.522	972.499	950.819	1042.18	1025.15	977.145	986.436	1062.32	943.076	978.693	1020.5	963.208	978.693	896.619	961.659	1119.61	980.242	984.888	991.082	958.562	983.339	983.339	919.848	918.299	993.62	991.082	936.882	887.328	904.362	939.979	947.722	901.265	895.071	868.745	873.391	895.071	936.882	879.585	912.105	891.974	830.031	874.94	909.008	916.751	898.168	864.1
1580.59	645.618	956.815	980.038	919.657	933.591	958.363	1018.74	1049.71	998.617	987.78	975.394	997.069	964.556	1012.55	992.424	935.139	902.626	956.815	1105.45	975.394	993.972	959.911	947.525	953.718	942.88	925.85	901.078	976.35	1032.68	919.657	860.824	950.622	915.012	918.109	901.078	884.047	882.499	876.306	907.271	907.271	887.144	870.113	894.885	884.047	885.595	918.109	936.687	936.687	893.337
1578.98	645.483	956.616	961.26	900.891	947.328	976.739	986.026	1038.66	1009.25	976.739	1010.79	972.095	970.547	987.574	941.137	933.397	919.466	953.52	1082	942.685	961.26	976.739	998.41	1023.18	967.451	944.232	933.397	1003.97	995.314	927.205	879.22	931.849	910.178	936.493	865.288	848.261	886.959	862.193	856.001	886.959	886.959	916.37	917.918	825.042	871.48	902.439	941.137	924.109	869.932
1577.36	676.301	916.179	964.155	940.941	940.941	1015.23	1069.39	1027.61	1015.23	1018.32	1024.51	998.202	911.537	996.655	967.25	964.155	944.036	947.131	1046.18	956.417	965.703	971.893	964.155	976.536	971.893	940.941	860.466	1016.1	964.155	973.441	896.061	916.179	920.822	900.703	908.441	866.656	905.346	877.489	902.251	906.894	840.347	909.989	877.489	841.895	894.513	897.608	889.87	933.203	892.965
1575.75	686.992	920.631	928.367	874.212	959.313	1007.28	988.711	957.765	1045.96	997.995	982.522	954.671	946.935	974.786	936.104	971.691	933.009	942.293	1103.21	915.989	962.407	946.935	960.86	980.975	967.049	956.218	860.287	994.2	922.178	912.894	900.516	922.178	902.063	915.989	891.233	894.327	880.402	883.496	880.402	844.814	885.043	892.78	880.402	801.49	889.685	905.158	926.82	917.536	885.043
1574.13	648.175	928.174	946.738	915.799	997.787	940.55	963.754	1019.44	1030.27	1003.98	980.771	1022.54	956.019	991.599	945.191	952.926	920.439	937.456	1055.02	963.754	963.754	937.456	985.412	957.566	937.456	874.031	909.611	1018.7	962.207	921.986	903.423	878.672	908.064	891.047	894.141	870.937	880.219	874.031	858.561	861.655	880.219	872.484	891.047	793.589	867.843	880.219	909.611	914.252	874.031
1572.51	702.173	901.688	957.367	881.582	980.567	971.287	1023.87	1008.41	1002.22	934.168	977.474	974.38	974.38	963.554	901.688	954.274	909.422	965.101	1065.63	907.875	957.367	929.528	938.808	952.727	999.127	920.248	893.955	978.24	977.474	960.461	881.582	920.248	924.888	861.476	906.328	904.782	853.743	883.129	866.116	880.036	876.942	846.01	876.942	847.556	898.595	918.701	867.663	898.595	893.955
1570.9	719.036	913.872	941.705	913.872	927.788	978.817	1011.29	1026.75	988.095	975.724	963.354	961.807	986.548	947.89	944.798	938.613	926.242	913.872	1046.85	940.159	966.446	986.548	950.983	946.344	933.974	918.51	921.603	1001.2	966.446	890.677	852.019	870.575	873.667	882.945	839.648	872.121	848.926	855.112	847.38	878.306	864.39	862.843	910.779	859.751	903.047	881.399	892.223	870.575	878.306
1569.28	660.139	898.222	949.239	893.584	899.768	949.239	1017.26	1020.36	958.515	970.883	981.705	973.975	924.504	966.245	919.866	949.239	933.779	983.251	1012.63	927.595	910.59	938.417	915.228	938.417	919.866	916.774	884.308	970.03	904.406	879.67	839.474	882.762	850.296	862.664	878.124	896.676	867.302	907.498	885.854	879.67	842.566	865.756	895.13	833.29	904.406	884.308	887.4	856.48	854.934
1567.66	655.365	884.124	945.951	919.674	910.4	941.314	966.044	1003.14	1006.23	936.677	984.592	1035.6	938.222	958.316	933.585	902.672	871.758	973.773	1040.24	949.042	944.405	947.496	925.857	956.77	918.129	938.222	854.756	977.52	930.494	890.307	871.758	896.489	890.307	882.578	850.119	887.215	850.119	893.398	826.934	845.482	848.573	836.208	830.025	800.658	881.032	904.218	905.763	884.124	822.297
1566.04	690.771	893.212	914.847	865.396	930.3	973.57	975.116	985.933	992.114	958.117	950.39	939.573	941.118	911.756	919.483	942.663	865.396	910.211	1040.02	927.21	927.21	947.299	934.937	930.3	899.393	862.305	891.667	981.92	947.299	897.848	876.213	845.306	911.756	865.396	836.034	888.576	866.941	908.666	789.674	846.852	851.488	900.939	862.305	761.857	900.939	876.213	871.577	928.755	832.943
1564.43	692.173	874.486	933.197	902.297	910.022	967.188	987.273	994.998	988.818	925.472	982.638	934.742	940.922	954.827	939.377	925.472	871.396	951.737	1062.98	900.751	925.472	936.287	906.932	951.737	933.197	871.396	852.856	946.15	940.922	934.742	838.95	880.666	902.297	860.581	879.121	835.86	860.581	831.225	786.419	849.766	828.135	857.491	871.396	801.87	848.221	886.846	888.391	829.68	854.401
1562.81	659.59	897.475	970.076	852.678	900.564	928.369	979.344	965.442	1030.32	948.45	977.799	948.45	962.352	926.824	900.564	900.564	888.206	919.101	1041.13	899.019	886.662	933.003	886.662	922.19	916.011	911.377	912.922	953.64	905.198	886.662	852.678	865.036	902.109	857.312	848.044	837.231	834.142	861.946	826.418	860.402	860.402	846.499	909.832	781.622	877.394	843.41	863.491	860.402	857.312
1561.19	645.553	886.477	898.832	889.566	931.265	908.099	979.141	991.496	940.531	957.519	965.241	942.075	960.608	908.099	917.365	877.211	875.667	929.72	1023.93	917.365	901.921	935.898	938.986	962.152	940.531	906.554	874.122	911.7	943.62	888.022	823.158	843.235	867.945	900.377	813.891	840.146	838.601	829.335	838.601	863.312	837.057	854.045	810.802	826.246	863.312	855.59	892.655	895.744	843.235
1559.57	646.963	904.822	920.262	858.5	912.542	954.232	966.584	927.983	974.305	992.833	991.289	934.159	924.895	920.262	872.396	941.879	892.469	892.469	1080.85	863.132	897.101	957.32	931.071	924.895	917.174	895.557	858.5	980.96	914.086	895.557	866.22	878.573	875.485	860.044	860.044	849.235	836.883	826.074	833.795	843.059	849.235	841.515	867.764	822.986	839.971	833.795	872.396	907.91	833.795
1557.95	643.741	889.196	920.071	889.196	892.284	901.546	971.014	994.171	940.14	938.596	955.577	958.665	886.109	883.021	921.615	895.371	884.565	923.158	1021.96	972.558	893.827	878.39	923.158	923.158	890.74	861.409	827.446	939.04	963.296	909.265	873.759	867.584	893.827	853.69	828.99	816.64	876.846	799.659	805.834	839.796	841.34	896.915	819.728	788.853	876.846	895.371	838.253	847.515	822.815
1556.33	692.996	851.969	927.597	875.12	927.597	935.314	949.205	989.334	896.728	969.269	972.356	955.378	872.033	918.336	901.358	915.249	856.599	919.88	1032.55	936.857	901.358	910.619	930.683	958.465	896.728	930.683	851.969	961.96	946.118	901.358	868.947	853.512	878.207	867.403	855.056	850.426	848.882	818.014	816.47	839.622	844.252	884.381	853.512	759.364	859.686	862.773	839.622	858.143	830.361
1554.71	631.128	864.137	930.49	853.335	939.748	927.404	1021.53	984.498	970.61	969.067	930.49	979.869	936.662	933.576	944.378	896.542	830.188	944.378	1010.73	939.748	890.369	911.973	958.266	907.343	879.568	870.309	830.188	913.89	922.774	881.111	857.964	854.878	891.912	836.361	839.447	842.533	848.706	839.447	807.042	870.309	845.619	850.249	873.395	766.921	820.93	879.568	853.335	861.05	817.843
1553.09	681.909	834.644	910.24	850.072	931.839	958.066	982.751	1022.86	968.866	899.441	976.58	979.665	873.213	941.096	908.697	911.783	899.441	924.125	1059.89	890.184	921.04	897.898	896.355	887.098	939.553	865.499	851.614	969.2	910.24	893.27	846.986	825.387	823.844	850.072	854.7	817.673	831.558	860.871	809.959	848.529	842.358	834.644	870.128	776.018	887.098	867.042	868.585	916.411	834.644
1551.47	670.97	894.626	862.234	879.202	928.56	919.305	979.461	985.631	923.933	964.037	957.867	896.169	896.169	908.508	916.221	968.664	840.64	900.796	1031.9	896.169	891.541	894.626	920.848	928.56	940.9	894.626	826.758	955.08	931.645	879.202	857.607	852.98	832.928	865.319	885.371	826.758	828.3	817.503	842.183	817.503	837.555	851.437	839.098	798.994	868.404	839.098	862.234	885.371	798.994
1549.85	636.903	840.465	920.656	840.465	957.668	976.173	982.342	953.041	973.089	973.089	962.294	914.488	875.934	929.909	911.403	922.198	837.381	903.693	973.089	888.271	903.693	943.788	963.836	909.861	912.946	872.85	885.187	922.46	923.741	888.271	795.743	843.549	842.007	846.634	857.429	788.032	798.827	831.212	808.08	808.08	829.67	769.527	800.37	774.153	846.634	842.007	835.839	866.681	843.549
1548.23	655.272	847.999	908.13	871.127	937.425	955.926	985.221	986.763	908.13	992.93	928.174	952.843	869.585	912.756	872.668	920.465	835.665	932.799	1023.77	871.127	903.505	918.923	932.799	917.381	863.417	888.087	877.294	1008.57	880.377	861.876	834.123	905.046	881.919	847.999	812.537	807.912	883.461	809.454	801.745	832.581	849.541	824.872	824.872	780.159	827.956	866.501	866.501	854.167	835.665
1546.6	641.262	875.57	886.36	883.277	948.02	929.522	920.273	971.142	926.439	920.273	985.016	932.605	903.317	946.478	887.902	898.692	870.945	898.692	957.269	914.107	889.443	901.775	937.23	914.107	894.068	857.072	858.613	952.83	929.522	892.526	816.993	844.74	883.277	866.321	858.613	775.372	815.451	829.325	821.617	861.696	801.578	833.949	833.949	803.119	886.36	869.404	832.408	847.823	832.408
1544.98	610.305	887.717	844.564	826.07	935.493	969.399	915.458	960.152	943.199	932.411	923.164	955.529	895.423	906.211	918.54	904.67	835.317	890.799	998.681	883.093	896.964	930.87	913.917	898.505	869.223	872.305	804.493	954.14	918.54	892.34	826.07	852.27	861.517	838.399	861.517	816.823	847.646	863.058	819.905	843.023	812.199	849.187	799.87	801.411	846.105	856.893	812.199	861.517	801.411
1543.36	659.486	859.797	904.481	832.061	912.186	935.299	927.594	973.82	909.104	959.952	921.431	946.084	861.337	909.104	961.493	881.369	850.552	887.532	1027.75	907.563	930.676	912.186	876.746	867.501	876.746	893.695	835.143	926.17	929.135	855.174	832.061	836.684	845.929	838.225	832.061	832.061	758.1	818.194	838.225	822.816	835.143	861.337	819.734	741.151	885.991	847.47	845.929	861.337	839.766
1541.74	633.159	811.861	907.374	841.131	904.293	958.212	908.915	930.482	930.482	918.158	932.023	858.077	904.293	902.753	911.996	854.996	842.672	896.59	992.104	876.564	898.131	927.401	908.915	873.482	868.861	847.293	816.483	955.21	941.266	887.347	819.564	833.429	865.78	825.726	811.861	841.131	816.483	833.429	811.861	842.672	799.537	867.32	824.185	747.159	842.672	851.915	848.834	838.05	813.402
1540.11	619.165	854.818	899.484	805.531	876.381	908.725	954.932	953.392	930.288	922.587	913.346	919.507	922.587	910.266	896.404	851.738	853.278	890.243	939.53	902.565	888.703	902.565	905.645	907.185	899.484	890.243	837.876	931.87	919.507	896.404	831.715	807.071	840.956	824.014	859.439	859.439	837.876	813.232	790.129	828.634	803.991	851.738	805.531	760.865	827.094	853.278	813.232	831.715	870.22
1538.49	628.276	876.199	937.794	853.1	910.076	936.254	916.236	945.494	917.776	931.635	939.334	894.677	910.076	914.696	900.837	902.377	850.02	886.978	999.39	868.499	928.555	871.579	916.236	933.175	866.959	868.499	839.241	940.88	891.597	871.579	816.143	877.738	839.241	845.401	846.941	874.659	816.143	799.204	830.002	791.504	820.762	813.063	763.786	806.903	831.542	850.02	817.683	817.683	789.965
1536.87	657.397	880.635	889.872	805.196	939.138	912.966	934.52	954.534	979.167	926.822	952.995	892.951	908.347	876.016	868.318	886.793	856.002	823.671	1011.5	851.383	903.728	854.462	863.699	894.491	908.347	843.685	825.21	925.25	903.728	859.081	820.591	837.527	865.239	842.145	845.225	812.894	779.023	806.735	828.289	794.419	832.908	811.354	811.354	786.721	849.843	832.908	817.512	809.814	812.894
1535.24	677.27	881.991	906.619	831.195	955.875	917.393	963.571	943.561	911.236	922.011	915.854	898.922	875.834	912.776	889.687	840.431	848.127	840.431	1040.53	935.864	831.195	922.011	898.922	854.284	866.598	851.206	855.823	920.41	880.451	823.499	851.206	848.127	811.185	826.578	854.284	855.823	845.049	795.793	792.714	791.175	838.892	825.038	814.264	732.683	832.735	823.499	775.782	801.95	800.41
1533.62	641.734	864.879	889.502	855.645	906.43	954.137	986.454	943.364	941.825	911.047	947.981	912.586	887.963	920.28	886.424	883.346	855.645	878.729	963.37	884.885	871.034	912.586	894.118	904.891	904.891	858.723	849.489	958.65	895.657	872.573	820.25	780.238	829.483	844.873	840.256	849.489	820.25	780.238	815.633	837.178	804.86	801.783	835.639	734.07	798.705	841.795	795.627	817.172	832.561
1531.99	681.604	853.928	884.7	826.233	863.16	840.081	940.09	907.78	915.473	941.629	933.936	906.241	877.007	924.704	929.32	870.853	844.697	901.625	978.556	869.314	869.314	877.007	895.471	895.471	863.16	843.158	809.309	939.95	912.395	897.009	841.619	844.697	815.463	804.693	821.617	846.235	797	818.54	824.695	835.465	824.695	810.847	793.922	736.994	821.617	812.386	835.465	829.311	833.926
1530.37	609.162	870.672	913.744	821.446	899.899	902.976	929.127	984.505	915.282	869.133	912.205	898.361	898.361	895.284	872.21	858.365	829.138	882.978	998.35	846.059	853.75	886.054	927.588	878.363	878.363	815.293	818.37	939.72	876.825	904.514	795.295	818.37	864.518	855.289	804.525	824.523	829.138	775.298	769.144	782.989	792.219	826.061	786.066	766.068	869.133	806.063	830.676	829.138	812.217
1528.74	658.251	847.421	861.262	798.206	875.104	888.946	902.787	939.699	885.87	921.243	912.015	902.787	859.724	875.104	890.484	895.098	825.889	848.959	1001.22	912.015	910.477	908.939	893.56	905.863	882.794	825.889	852.035	951.79	895.098	899.712	825.889	867.414	822.813	787.44	793.592	798.206	819.737	792.054	836.655	813.585	801.282	868.952	805.895	772.06	810.509	828.965	828.965	845.883	852.035
1527.12	633.511	841.093	862.621	821.104	867.233	911.825	973.331	930.277	931.815	888.761	922.589	905.675	847.244	858.008	925.664	873.384	893.374	881.072	1007.16	881.072	901.062	876.459	888.761	919.514	919.514	842.631	848.782	917.73	941.041	862.621	853.395	822.642	841.093	833.405	819.566	804.19	865.696	785.738	790.351	827.255	785.738	822.642	811.878	758.06	833.405	831.868	833.405	814.953	818.029
1525.49	641.066	848.605	896.262	840.918	900.874	937.77	927.009	939.307	902.411	913.173	1003.87	880.889	885.501	885.501	882.426	865.515	885.501	857.829	988.502	825.545	913.173	894.725	917.785	863.978	862.441	808.634	843.993	911.35	900.874	876.277	837.844	790.186	854.754	810.172	814.784	814.784	828.62	790.186	784.037	856.292	802.485	880.889	804.022	764.052	797.873	831.694	859.366	810.172	807.097
[truncated: 834 more rows]
[truncated: 10 more columns]

## Sheet: Figure4f
In situ Raman spectrum of ZVO in 1 m ZnSO4
Wavenumber (cm-1)
[truncated: 1,838 more rows]
[truncated: 1 more columns]
