# Supplementary material for: Highly reversible zinc metal anode enabled by strong Brønsted acid and hydrophobic interfacial chemistry
Source: Nat Commun. 2024 May 21;15:4303. doi: 10.1038/s41467-024-48444-5 (PMC11109197; doi:10.1038/s41467-024-48444-5)
Supplement: Supplementary file 4 — Source data [file 41467_2024_48444_MOESM4_ESM.zip › Source data/Figure5.xlsx]

## Sheet: Figure5a
CV
Zn/1 m ZnSO4/ZVO		Zn/1 m ZnSO4-0.1 m HTFSI/ZVO
Voltage (V)	Current (mA/ mg)	Voltage (V)	Current (mA/ mg)
0.19993	-0.51535	0.20008	-0.70244
0.19975	-0.51514	0.20108	-0.69074
0.20035	-0.49752	0.20207	-0.68389
0.20131	-0.48892	0.20313	-0.67774
0.20235	-0.48334	0.20413	-0.67237
0.20329	-0.47846	0.20508	-0.66719
0.20431	-0.47407	0.20608	-0.66219
0.20535	-0.46994	0.20715	-0.65757
0.20631	-0.46603	0.20813	-0.65299
0.20734	-0.46239	0.20914	-0.64852
0.20837	-0.45879	0.21014	-0.64428
0.20934	-0.4554	0.21108	-0.64017
0.21031	-0.45209	0.21211	-0.63616
0.21132	-0.44906	0.21312	-0.63221
0.21231	-0.44589	0.21412	-0.62837
0.21331	-0.44276	0.21516	-0.62456
0.2143	-0.43985	0.21614	-0.62068
0.21531	-0.43692	0.21709	-0.61714
0.21634	-0.43405	0.21814	-0.61358
0.21731	-0.43127	0.2191	-0.61
0.21834	-0.42859	0.22007	-0.60661
0.21934	-0.42585	0.22113	-0.60321
0.22033	-0.42332	0.22211	-0.59967
0.22134	-0.42075	0.22312	-0.59651
0.22234	-0.41821	0.22416	-0.59325
0.22332	-0.41575	0.22514	-0.59008
0.22432	-0.41353	0.22608	-0.58698
0.22532	-0.41097	0.22714	-0.58377
0.22634	-0.40861	0.2281	-0.58073
0.22731	-0.40629	0.22915	-0.57758
0.2283	-0.40399	0.23016	-0.57465
0.22933	-0.40172	0.23116	-0.57176
0.23033	-0.39941	0.23215	-0.56869
0.23133	-0.39735	0.23314	-0.56591
0.23234	-0.39509	0.23413	-0.56307
0.23337	-0.39302	0.23509	-0.56009
0.23432	-0.39093	0.23613	-0.55748
0.23531	-0.38878	0.23712	-0.55469
0.23632	-0.38678	0.23815	-0.55198
0.23731	-0.38492	0.23915	-0.54928
0.23836	-0.38275	0.24012	-0.54658
0.23931	-0.38082	0.24113	-0.54385
0.24034	-0.37882	0.24213	-0.54125
0.24129	-0.37691	0.24314	-0.53868
0.24234	-0.375	0.24416	-0.53615
0.24332	-0.37299	0.24516	-0.5336
0.24435	-0.37125	0.24616	-0.53108
0.24532	-0.36935	0.24715	-0.5286
0.24634	-0.36756	0.24813	-0.52596
0.24732	-0.36576	0.24911	-0.52369
0.24829	-0.36396	0.25015	-0.52124
0.24935	-0.3623	0.25115	-0.51884
0.25032	-0.36051	0.25218	-0.51646
0.25133	-0.35871	0.25313	-0.5141
0.25231	-0.35707	0.2541	-0.51168
0.25333	-0.35535	0.25513	-0.50946
0.2543	-0.35366	0.25616	-0.50709
0.25533	-0.352	0.25715	-0.50481
0.25633	-0.35036	0.2582	-0.50256
0.25734	-0.34872	0.25915	-0.50034
0.25831	-0.34706	0.26013	-0.49811
0.2593	-0.34546	0.26114	-0.49582
0.26032	-0.34391	0.26215	-0.49367
0.26131	-0.34233	0.26312	-0.49159
0.26231	-0.3409	0.26414	-0.48937
0.26331	-0.3393	0.26513	-0.48726
0.26432	-0.33766	0.26616	-0.48514
0.26534	-0.33618	0.26714	-0.48291
0.26632	-0.33469	0.26813	-0.48093
0.26727	-0.33313	0.26914	-0.47884
0.2683	-0.33169	0.27014	-0.47676
0.26934	-0.33011	0.27113	-0.47477
0.27037	-0.3287	0.27212	-0.47272
0.27128	-0.3273	0.27313	-0.47064
0.27232	-0.32581	0.27415	-0.46864
0.27333	-0.32444	0.27513	-0.4667
0.27433	-0.32299	0.27614	-0.4647
0.27528	-0.32173	0.27716	-0.46276
0.27628	-0.32028	0.27821	-0.46079
0.27733	-0.31881	0.27916	-0.4589
0.27829	-0.31743	0.28015	-0.45678
0.27932	-0.31607	0.28117	-0.45503
0.28028	-0.31466	0.2822	-0.45314
0.2813	-0.31335	0.28313	-0.45116
0.28231	-0.31196	0.28413	-0.44931
0.28329	-0.31066	0.28512	-0.44747
0.28432	-0.30936	0.28616	-0.44551
0.28534	-0.30803	0.28715	-0.44377
0.28635	-0.30673	0.28816	-0.44189
0.28731	-0.30547	0.28917	-0.44007
0.28833	-0.30431	0.29017	-0.43827
0.2893	-0.30293	0.29114	-0.43644
0.29031	-0.30164	0.29215	-0.43469
0.29133	-0.30038	0.29316	-0.43275
0.2923	-0.29915	0.29417	-0.43103
0.29331	-0.29785	0.29516	-0.4293
0.2943	-0.29657	0.29612	-0.42746
0.29531	-0.29538	0.29715	-0.42575
0.2963	-0.29411	0.29817	-0.42399
0.29728	-0.29293	0.29914	-0.42209
0.29832	-0.29173	0.30016	-0.42048
0.2993	-0.29043	0.30117	-0.41874
0.30031	-0.28929	0.30216	-0.41707
0.30133	-0.28822	0.30313	-0.41534
0.30227	-0.28688	0.30419	-0.41359
0.3033	-0.28571	0.30518	-0.4118
0.30429	-0.2845	0.30617	-0.41014
0.3053	-0.28334	0.30715	-0.40845
0.30629	-0.28213	0.30818	-0.40685
0.30733	-0.28085	0.30921	-0.40519
0.3083	-0.27979	0.31019	-0.40344
0.30934	-0.2786	0.31116	-0.40177
0.31028	-0.27745	0.31219	-0.39993
0.31132	-0.27632	0.31317	-0.39839
0.31234	-0.27513	0.31419	-0.39676
0.31332	-0.27407	0.31517	-0.39508
0.31432	-0.27295	0.31619	-0.39345
0.31529	-0.27167	0.31713	-0.39176
0.31627	-0.27061	0.31812	-0.38999
0.3173	-0.26945	0.31915	-0.3884
0.31829	-0.26828	0.32016	-0.38677
0.31928	-0.26717	0.32115	-0.38509
0.32034	-0.26591	0.32213	-0.38345
0.32133	-0.26487	0.32316	-0.38181
0.32229	-0.26376	0.32417	-0.38016
0.32331	-0.26264	0.32517	-0.37843
0.3243	-0.26153	0.3262	-0.37686
0.32532	-0.26034	0.32714	-0.37526
0.32632	-0.25937	0.32817	-0.37357
0.3273	-0.25821	0.32917	-0.37191
0.32827	-0.257	0.33014	-0.37029
0.32927	-0.25592	0.33116	-0.36851
0.33027	-0.25474	0.33218	-0.36697
0.33127	-0.2536	0.33315	-0.3653
0.33228	-0.25254	0.33414	-0.36359
0.33331	-0.25127	0.33516	-0.36196
0.33435	-0.25019	0.33614	-0.36027
0.33532	-0.24911	0.33716	-0.35858
0.33631	-0.24794	0.33821	-0.35691
0.33729	-0.2468	0.33924	-0.35527
0.33832	-0.24566	0.34014	-0.35362
0.3393	-0.24468	0.34117	-0.35189
0.34028	-0.24347	0.34221	-0.35023
0.34132	-0.24227	0.34316	-0.3485
0.3423	-0.24114	0.3442	-0.34663
0.34329	-0.23996	0.34517	-0.34504
0.34431	-0.23877	0.34615	-0.34333
0.34527	-0.2376	0.34716	-0.34155
0.34627	-0.23642	0.34813	-0.33988
0.34729	-0.23521	0.34916	-0.33811
0.3483	-0.2341	0.35016	-0.33623
0.34934	-0.23291	0.35117	-0.33455
0.35028	-0.23166	0.35218	-0.33274
0.35129	-0.23049	0.35317	-0.33103
0.3523	-0.22943	0.35415	-0.32923
0.35326	-0.22814	0.35516	-0.32741
0.35426	-0.22691	0.35617	-0.32558
0.35528	-0.22562	0.35719	-0.32361
0.35625	-0.22442	0.35816	-0.32186
0.35728	-0.22312	0.35917	-0.32001
0.3583	-0.22186	0.36021	-0.31807
0.35929	-0.22065	0.36117	-0.31622
0.36028	-0.2193	0.36221	-0.31433
0.3613	-0.21807	0.36321	-0.31229
0.3623	-0.21674	0.3642	-0.31044
0.36327	-0.21542	0.3652	-0.30849
0.36429	-0.21415	0.36619	-0.30652
0.36523	-0.21294	0.36718	-0.30454
0.36628	-0.21146	0.3682	-0.30248
0.36727	-0.21011	0.36922	-0.30044
0.36829	-0.20868	0.37022	-0.29838
0.36924	-0.20732	0.37119	-0.29634
0.37029	-0.20592	0.37221	-0.29429
0.3713	-0.20439	0.37324	-0.29213
0.37227	-0.20303	0.37418	-0.29006
0.37331	-0.20154	0.37517	-0.28792
0.3743	-0.20008	0.3762	-0.28556
0.3753	-0.19864	0.37718	-0.28343
0.3763	-0.19706	0.37814	-0.28126
0.37729	-0.19565	0.37919	-0.27901
0.37825	-0.19415	0.3802	-0.27674
0.37927	-0.19248	0.38119	-0.27441
0.38027	-0.19094	0.3822	-0.27197
0.38129	-0.1893	0.38322	-0.26966
0.38225	-0.18763	0.38423	-0.26727
0.38325	-0.18602	0.38519	-0.26488
0.38428	-0.18421	0.38617	-0.26243
0.38527	-0.1826	0.38721	-0.25996
0.38626	-0.18086	0.38822	-0.2575
0.38726	-0.17912	0.38923	-0.25483
0.3883	-0.17739	0.39025	-0.25236
0.38927	-0.17554	0.39122	-0.24981
0.39027	-0.17386	0.39218	-0.24719
0.39123	-0.172	0.39318	-0.24457
0.39229	-0.17002	0.3942	-0.24188
0.39329	-0.16815	0.39519	-0.23907
0.39426	-0.16624	0.39619	-0.23638
0.39528	-0.16419	0.39721	-0.2336
0.39626	-0.16226	0.39821	-0.23078
0.39731	-0.16015	0.39919	-0.22794
0.39827	-0.15811	0.40022	-0.22504
0.39926	-0.15605	0.40119	-0.22212
0.4003	-0.15389	0.40221	-0.21911
0.40132	-0.15176	0.40318	-0.21615
0.40227	-0.14956	0.40419	-0.2132
0.40327	-0.14752	0.40519	-0.21014
0.40423	-0.14522	0.40619	-0.20704
0.40526	-0.14285	0.4072	-0.20396
0.40624	-0.14053	0.40824	-0.20069
0.40725	-0.13821	0.40921	-0.19755
0.40823	-0.13572	0.41021	-0.19439
0.40927	-0.13335	0.41122	-0.19106
0.41028	-0.13085	0.41223	-0.18781
0.41128	-0.12833	0.41323	-0.18453
0.41228	-0.12584	0.41422	-0.18115
0.41329	-0.12323	0.41524	-0.17777
0.41433	-0.12062	0.41616	-0.17443
0.41527	-0.11797	0.41721	-0.17116
0.41626	-0.11541	0.4182	-0.16772
0.41726	-0.11267	0.41924	-0.16418
0.41823	-0.10988	0.4202	-0.16063
0.41925	-0.10706	0.4212	-0.15701
0.42028	-0.10424	0.42222	-0.15351
0.42123	-0.10131	0.42319	-0.14999
0.4223	-0.09841	0.42425	-0.14642
0.42327	-0.09546	0.42521	-0.14285
0.42429	-0.09245	0.42621	-0.13926
0.42527	-0.0895	0.42718	-0.13556
0.42626	-0.08645	0.42819	-0.13198
0.42725	-0.0834	0.42924	-0.12834
0.42829	-0.08032	0.43025	-0.12473
0.42928	-0.07741	0.43125	-0.12111
0.43026	-0.07421	0.4322	-0.11745
0.43126	-0.07107	0.43323	-0.1138
0.43226	-0.06787	0.43421	-0.11008
0.4333	-0.06466	0.4352	-0.1065
0.43435	-0.06121	0.43623	-0.1029
0.43538	-0.05791	0.43722	-0.09924
0.43637	-0.0547	0.43824	-0.09568
0.4374	-0.05147	0.4392	-0.0921
0.43836	-0.04821	0.44033	-0.08818
0.43937	-0.04501	0.44134	-0.08448
0.44037	-0.04172	0.44231	-0.081
0.44134	-0.03857	0.44332	-0.07751
0.44238	-0.03545	0.44431	-0.07406
0.44336	-0.03222	0.44533	-0.07062
0.44433	-0.02906	0.44637	-0.06717
0.44537	-0.02591	0.44732	-0.06379
0.44635	-0.02279	0.44829	-0.06045
0.44735	-0.01971	0.44934	-0.05714
0.44835	-0.01662	0.45034	-0.05389
0.44935	-0.01366	0.45131	-0.05064
0.45038	-0.01073	0.45226	-0.04743
0.45141	-0.00784	0.45336	-0.0442
0.45244	-0.00507	0.45433	-0.04108
0.45351	-0.00205	0.45536	-0.03801
0.45447	0.000506257	0.45632	-0.03496
0.45541	0.00315	0.45733	-0.03195
0.45647	0.00577	0.45833	-0.02899
0.4575	0.00833	0.4593	-0.02599
0.45844	0.01083	0.46031	-0.02311
0.45945	0.0133	0.46133	-0.02025
0.46047	0.01584	0.46237	-0.01742
0.46148	0.01835	0.46333	-0.01465
0.46244	0.02088	0.46436	-0.01192
0.46347	0.0234	0.46542	-0.00902
0.46446	0.02605	0.46644	-0.00628
0.46546	0.02884	0.46743	-0.00368
0.46647	0.03169	0.46847	-0.00114
0.46742	0.0346	0.46942	0.00136
0.46843	0.03783	0.47046	0.00385
0.46945	0.04135	0.47143	0.00628
0.47045	0.04507	0.47245	0.00874
0.47144	0.04893	0.47346	0.0111
0.47247	0.05305	0.47444	0.01342
0.47345	0.05739	0.47546	0.01576
0.47445	0.06176	0.47644	0.01805
0.47545	0.06634	0.47741	0.02031
0.47645	0.07094	0.47846	0.02269
0.47746	0.07575	0.47947	0.02499
0.47846	0.08073	0.48046	0.02735
0.47948	0.08573	0.48146	0.02975
0.48045	0.09068	0.48245	0.03221
0.48141	0.09606	0.48343	0.03479
0.48244	0.10157	0.48441	0.03745
0.48348	0.10718	0.48544	0.04026
0.48441	0.11287	0.48644	0.04318
0.48548	0.11872	0.48746	0.04619
0.48647	0.12484	0.4885	0.04945
0.48745	0.13091	0.4895	0.05279
0.48848	0.13715	0.49045	0.05632
0.48946	0.14343	0.49146	0.06016
0.49047	0.14979	0.49247	0.06408
0.49145	0.15643	0.49342	0.0682
0.49246	0.16302	0.49446	0.07254
0.49345	0.16958	0.49544	0.07708
0.49442	0.17656	0.49646	0.08187
0.49544	0.18357	0.49749	0.08688
0.49645	0.19073	0.49848	0.09206
0.49743	0.19805	0.49941	0.09739
0.49844	0.20544	0.50046	0.10289
0.49946	0.21315	0.50144	0.10853
0.50044	0.22068	0.50247	0.11433
0.50146	0.22848	0.50344	0.12027
0.50245	0.23629	0.50444	0.12647
0.50343	0.24421	0.50545	0.13262
0.50443	0.25242	0.50651	0.13889
0.50545	0.26035	0.50749	0.14529
0.5064	0.26848	0.50851	0.15174
0.50744	0.27711	0.50946	0.15827
0.50846	0.28564	0.51047	0.16504
0.50942	0.29434	0.51144	0.17174
0.51044	0.30321	0.51247	0.17854
0.51144	0.31207	0.51342	0.18532
0.51244	0.32141	0.51447	0.19224
0.51346	0.33047	0.51544	0.19928
0.51446	0.33969	0.51646	0.20645
0.51544	0.34909	0.51749	0.21372
0.51644	0.35847	0.51849	0.22101
0.51747	0.36818	0.51947	0.22838
0.51843	0.37752	0.52042	0.23593
0.51944	0.3872	0.52147	0.24358
0.52041	0.39731	0.52243	0.25137
0.52142	0.40738	0.52343	0.25963
0.52242	0.41762	0.52448	0.26775
0.52343	0.42806	0.52547	0.27611
0.52445	0.43843	0.52645	0.28469
0.52546	0.44918	0.5275	0.29345
0.52647	0.45998	0.52848	0.30246
0.52746	0.47069	0.52944	0.31193
0.52849	0.48173	0.53041	0.32154
0.52949	0.4928	0.53144	0.3313
0.53045	0.50402	0.53246	0.3412
0.53143	0.51482	0.53347	0.35142
0.53247	0.52621	0.53445	0.36188
0.53347	0.53798	0.53544	0.37251
0.53444	0.5498	0.53647	0.38359
0.53545	0.56149	0.53743	0.39464
0.53644	0.57364	0.53847	0.4058
0.53747	0.58576	0.53951	0.41741
0.53846	0.59818	0.54046	0.42892
0.53946	0.61064	0.5415	0.44059
0.54049	0.6231	0.54244	0.45269
0.54145	0.63569	0.54351	0.46472
0.54243	0.64853	0.54449	0.47696
0.5435	0.66123	0.54547	0.48922
0.54444	0.67353	0.54645	0.50163
0.5454	0.68679	0.54744	0.51421
0.54642	0.70009	0.54845	0.52691
0.54744	0.71355	0.54949	0.53992
0.54843	0.72701	0.55046	0.55276
0.54945	0.74071	0.5515	0.56569
0.55044	0.75478	0.5525	0.57883
0.55143	0.76867	0.55349	0.59194
0.55243	0.78274	0.55445	0.60514
0.55343	0.79671	0.55547	0.61885
0.55445	0.81091	0.55648	0.63215
0.55545	0.82553	0.55746	0.6458
0.55645	0.83963	0.55846	0.65944
0.55743	0.85355	0.55943	0.67298
0.55844	0.86844	0.56044	0.68675
0.55943	0.88308	0.56144	0.70077
0.56043	0.89823	0.56245	0.71475
0.56143	0.91318	0.56347	0.72881
0.5624	0.92824	0.56445	0.7429
0.56343	0.94366	0.56551	0.75723
0.56441	0.95892	0.56651	0.77166
0.56544	0.97449	0.56751	0.7863
0.56644	0.98997	0.56849	0.80103
0.5674	1.00554	0.56946	0.81564
0.56845	1.02151	0.57048	0.83016
0.56945	1.03682	0.57149	0.84487
0.57043	1.05209	0.57246	0.85983
0.57143	1.06834	0.57345	0.87487
0.5724	1.08443	0.57451	0.89025
0.57343	1.10058	0.57548	0.90546
0.57444	1.11676	0.57649	0.92078
0.57541	1.13288	0.57749	0.93627
0.57641	1.14964	0.5785	0.95182
0.57744	1.16583	0.57946	0.96748
0.57843	1.18223	0.58051	0.9835
0.57947	1.19879	0.58146	0.99965
0.58046	1.21501	0.5825	1.01572
0.58144	1.23151	0.58349	1.03186
0.58244	1.24738	0.5845	1.04826
0.58341	1.26343	0.58545	1.06482
0.58444	1.28021	0.58651	1.08142
0.58545	1.29666	0.58756	1.09882
0.58641	1.3132	0.58846	1.11585
0.58745	1.32976	0.58944	1.13302
0.58844	1.34627	0.59046	1.15061
0.58945	1.36321	0.59144	1.16817
0.59041	1.37966	0.59251	1.18594
0.59141	1.39593	0.59352	1.20414
0.59244	1.41232	0.59454	1.22259
0.59344	1.42856	0.59549	1.24087
0.59446	1.44478	0.59647	1.25918
0.59543	1.46002	0.59748	1.27778
0.59641	1.476	0.59851	1.29652
0.59742	1.49228	0.59949	1.31548
0.59845	1.5085	0.60053	1.3352
0.59942	1.52438	0.60147	1.35444
0.60042	1.54056	0.60249	1.37396
0.60143	1.55634	0.60346	1.39355
0.60245	1.57236	0.60452	1.41306
0.60345	1.58827	0.60548	1.43272
0.60444	1.60376	0.60646	1.45308
0.60544	1.62004	0.60753	1.47288
0.60642	1.6355	0.6085	1.49293
0.60742	1.65089	0.60948	1.51271
0.60843	1.66467	0.61048	1.53266
0.60938	1.67983	0.61153	1.55271
0.61041	1.69501	0.61246	1.57315
0.6114	1.71005	0.61349	1.59436
0.61242	1.7248	0.61453	1.61496
0.61343	1.73976	0.61548	1.63556
0.61447	1.75444	0.6165	1.65729
0.61543	1.76901	0.61754	1.6783
0.61644	1.78368	0.61853	1.69932
0.61744	1.79773	0.61952	1.72106
0.61841	1.8118	0.62048	1.7426
0.61943	1.82599	0.62152	1.76453
0.62041	1.83972	0.62254	1.78525
0.62141	1.85242	0.62353	1.80645
0.62239	1.86646	0.62452	1.82723
0.62342	1.87991	0.62553	1.84889
0.62439	1.8934	0.6265	1.87024
0.62543	1.90691	0.62751	1.89123
0.62643	1.92026	0.62846	1.91258
0.62742	1.93395	0.6295	1.93343
0.62842	1.9468	0.63051	1.95436
0.62943	1.95989	0.63152	1.97496
0.63044	1.97277	0.63251	1.99627
0.63146	1.98527	0.63351	2.01673
0.63244	1.99802	0.63452	2.03705
0.63341	2.00951	0.63551	2.05729
0.63441	2.02106	0.63653	2.07787
0.6354	2.03372	0.63749	2.09779
0.63643	2.04563	0.63855	2.11847
0.63741	2.05784	0.63955	2.13869
0.63842	2.06986	0.64053	2.15857
0.63944	2.08161	0.64152	2.17907
0.64043	2.09409	0.6425	2.19947
0.64145	2.10522	0.64358	2.21894
0.64241	2.11687	0.64452	2.23841
0.64343	2.12847	0.64554	2.25839
0.64444	2.13952	0.64649	2.27779
0.64542	2.15081	0.64751	2.29715
0.6464	2.16064	0.6485	2.31636
0.64741	2.17105	0.64952	2.33511
0.64839	2.18238	0.6505	2.35409
0.64943	2.1931	0.65149	2.37402
0.65042	2.20402	0.6525	2.39294
0.65144	2.21511	0.65355	2.41186
0.65243	2.2255	0.65454	2.43161
0.65342	2.23649	0.65554	2.45146
0.65442	2.2468	0.65651	2.47055
0.65541	2.25682	0.65752	2.4893
0.65644	2.26722	0.65857	2.5073
0.65741	2.27732	0.65953	2.52534
0.65845	2.28763	0.66057	2.54309
0.65939	2.29632	0.66158	2.56093
0.66041	2.3062	0.66252	2.57879
0.66142	2.31642	0.66353	2.5964
0.66243	2.32616	0.66457	2.6148
0.66341	2.33594	0.66554	2.63251
0.6644	2.34602	0.66651	2.64999
0.6654	2.35536	0.66751	2.66741
0.66641	2.36552	0.66855	2.68425
0.6674	2.37559	0.66956	2.70074
0.66841	2.38481	0.67055	2.71792
0.6694	2.39437	0.67157	2.7349
0.67039	2.40408	0.67256	2.75109
0.6714	2.41337	0.67353	2.76764
0.67237	2.42109	0.67452	2.78381
0.67341	2.43085	0.67553	2.7998
0.67437	2.44027	0.67652	2.81608
0.67538	2.44989	0.67756	2.83289
0.67639	2.45907	0.67854	2.84926
0.67739	2.46854	0.67954	2.86538
0.67842	2.47838	0.68052	2.88116
0.67944	2.48761	0.68154	2.89643
0.6804	2.49711	0.68254	2.91209
0.68142	2.50589	0.68353	2.92869
0.6824	2.51499	0.68455	2.9442
0.68342	2.52447	0.68554	2.95996
0.68438	2.53262	0.68651	2.97497
0.68541	2.54022	0.68752	2.98968
0.6864	2.54949	0.6885	3.00421
0.68739	2.55839	0.68955	3.01934
0.68837	2.56728	0.69057	3.03451
0.6894	2.57608	0.69154	3.04933
0.69039	2.585	0.69253	3.06413
0.69139	2.59462	0.69354	3.07888
0.69243	2.60285	0.69455	3.0926
0.69342	2.61132	0.6955	3.10637
0.69442	2.61956	0.69656	3.12124
0.69538	2.62785	0.69756	3.135
0.69638	2.6365	0.69855	3.14843
0.69735	2.64349	0.69958	3.16195
0.69843	2.65092	0.70053	3.17581
0.69938	2.65932	0.70153	3.18923
0.70037	2.66693	0.70257	3.20333
0.70139	2.67487	0.70357	3.21607
0.70239	2.68256	0.70455	3.22906
0.7034	2.68986	0.70558	3.24176
0.7044	2.69819	0.70653	3.25416
0.7054	2.70543	0.70751	3.26656
0.70643	2.71264	0.70853	3.2789
0.70741	2.71972	0.70958	3.29145
0.70843	2.72604	0.71054	3.30321
0.70941	2.73305	0.71153	3.31495
0.71042	2.73823	0.71257	3.32645
0.71139	2.74382	0.71355	3.33771
0.7124	2.75065	0.71457	3.34901
0.71342	2.75634	0.71559	3.36154
0.71438	2.76226	0.71655	3.37233
0.7154	2.76829	0.71753	3.38269
0.71641	2.77355	0.71853	3.39243
0.71739	2.77916	0.71951	3.40228
0.71839	2.78405	0.72058	3.41246
0.71941	2.78854	0.72158	3.42306
0.72043	2.79291	0.72256	3.43303
0.72139	2.79711	0.72354	3.44234
0.72244	2.801	0.72454	3.45131
0.72337	2.80301	0.72554	3.46019
0.72438	2.80618	0.72656	3.4694
0.72535	2.80969	0.72755	3.47727
0.7264	2.81284	0.72853	3.4862
0.72742	2.81536	0.72957	3.49351
0.72838	2.81804	0.73058	3.50066
0.72939	2.82018	0.73155	3.50761
0.7304	2.82216	0.73257	3.51387
0.7314	2.82391	0.73354	3.52025
0.73239	2.82457	0.73456	3.52682
0.73344	2.82528	0.73557	3.53247
0.73442	2.8259	0.73657	3.53808
0.73539	2.8258	0.73751	3.54303
0.73641	2.82376	0.73857	3.54776
0.73738	2.8237	0.73957	3.55224
0.73839	2.82296	0.74058	3.55646
0.7394	2.82203	0.74156	3.5609
0.74038	2.82053	0.74253	3.56477
0.7414	2.81894	0.74353	3.56836
0.74239	2.81759	0.74455	3.57143
0.74339	2.81494	0.74557	3.57361
0.74441	2.81251	0.74653	3.57555
0.7454	2.80902	0.74754	3.5778
0.74643	2.80543	0.74853	3.57759
0.74742	2.80204	0.74956	3.57735
0.74841	2.7972	0.75057	3.57693
0.74937	2.79138	0.75155	3.5759
0.75042	2.78707	0.75254	3.57475
0.75135	2.78185	0.75355	3.57381
0.7524	2.7767	0.75453	3.57215
0.75336	2.77102	0.75558	3.57104
0.75441	2.76488	0.75655	3.56774
0.75537	2.75932	0.75752	3.56435
0.75638	2.75228	0.75854	3.56037
0.75739	2.74569	0.75958	3.55585
0.75845	2.73853	0.76055	3.55358
0.75937	2.73109	0.7616	3.54819
0.76035	2.72361	0.76259	3.54246
0.76141	2.71456	0.76356	3.53615
0.76241	2.7056	0.76454	3.52947
0.76338	2.69753	0.76554	3.52263
0.76443	2.68856	0.76656	3.51609
0.76535	2.67955	0.76755	3.5081
0.76641	2.67053	0.76854	3.4998
0.7674	2.66107	0.76957	3.49184
0.76836	2.65156	0.77059	3.48329
0.76938	2.64152	0.77159	3.4743
0.77037	2.63142	0.77258	3.46524
0.77138	2.6212	0.77356	3.45554
0.77239	2.61069	0.77458	3.44542
0.77338	2.60016	0.77561	3.43433
0.77438	2.58805	0.77659	3.42299
0.77537	2.57667	0.77758	3.41153
0.77638	2.56586	0.77858	3.39941
0.77738	2.55448	0.77961	3.38863
0.77839	2.543	0.78058	3.37636
0.77939	2.53171	0.78155	3.3635
0.78038	2.5199	0.78257	3.35085
0.78135	2.50846	0.7836	3.33774
0.7824	2.49666	0.78458	3.3241
0.78343	2.48444	0.78561	3.31072
0.7844	2.47228	0.78658	3.29677
0.78538	2.46	0.78759	3.28318
0.78639	2.44763	0.78858	3.26827
0.78736	2.43406	0.7895	3.25352
0.7884	2.42151	0.79056	3.2384
0.78936	2.4094	0.79157	3.22322
0.79035	2.39683	0.79258	3.20865
0.79137	2.38424	0.79356	3.19301
0.79235	2.37205	0.79461	3.17738
0.79337	2.35973	0.79553	3.16226
0.79438	2.34729	0.79656	3.14601
0.79536	2.33463	0.79756	3.12964
0.79635	2.3218	0.79855	3.11416
0.79739	2.30943	0.79959	3.0981
0.79838	2.29695	0.80057	3.08142
0.79935	2.28429	0.80158	3.06494
0.80038	2.27061	0.80261	3.04826
0.80137	2.25847	0.80358	3.03175
0.8024	2.24613	0.80461	3.01539
0.80334	2.23438	0.80558	2.99954
0.80438	2.2221	0.80657	2.98305
0.80538	2.21006	0.80758	2.96634
0.80637	2.19822	0.80857	2.95002
0.80734	2.18625	0.80965	2.93332
0.80841	2.1747	0.81059	2.91661
0.80939	2.16299	0.81158	2.90115
0.81038	2.1513	0.81261	2.88475
0.81139	2.14004	0.81359	2.86834
0.81238	2.12833	0.81459	2.85211
0.81338	2.11622	0.81558	2.8357
0.81436	2.10556	0.81659	2.81976
0.81535	2.09475	0.81764	2.80427
0.8164	2.08427	0.81862	2.78863
0.81736	2.07368	0.8196	2.77309
0.81835	2.0632	0.82062	2.75747
0.81937	2.05287	0.82157	2.742
0.82038	2.04275	0.8226	2.72673
0.82135	2.03295	0.8236	2.71159
0.82235	2.02332	0.82463	2.69738
0.82339	2.01376	0.82559	2.68244
0.82435	2.00452	0.82658	2.66798
0.82538	1.99471	0.82759	2.6535
0.82633	1.98524	0.82861	2.63954
0.82735	1.97687	0.82962	2.62537
0.82837	1.96815	0.83059	2.61241
0.82938	1.95991	0.83161	2.59911
0.83038	1.95198	0.83259	2.58602
0.83134	1.94393	0.83363	2.57309
0.83237	1.9367	0.8346	2.5601
0.83338	1.92911	0.8356	2.54781
0.83442	1.92167	0.83658	2.53557
0.83538	1.91478	0.83759	2.52384
0.83639	1.9077	0.83863	2.51215
0.83734	1.90113	0.8396	2.50056
0.83838	1.8939	0.84059	2.48933
0.83937	1.88754	0.84162	2.47842
0.84034	1.88197	0.84261	2.46763
0.84134	1.87615	0.84362	2.45792
0.84239	1.87059	0.84465	2.4475
0.84338	1.86548	0.84558	2.43753
0.84439	1.86021	0.84662	2.42823
0.84538	1.85573	0.84758	2.41893
0.84635	1.85098	0.84863	2.40983
0.84742	1.84645	0.84962	2.40146
0.84833	1.84237	0.85059	2.39326
0.84941	1.83831	0.85165	2.385
0.85037	1.83464	0.85262	2.3769
0.85133	1.83024	0.85363	2.36934
0.85235	1.82697	0.8546	2.36196
0.85335	1.82412	0.8556	2.3548
0.85436	1.82133	0.85659	2.34842
0.85536	1.81874	0.85765	2.34185
0.85637	1.8167	0.85858	2.3356
0.85734	1.81469	0.8596	2.32983
0.85837	1.81297	0.86064	2.32407
0.85933	1.81157	0.8616	2.3187
0.86039	1.81014	0.86264	2.31425
0.86138	1.80903	0.86361	2.30954
0.86239	1.80812	0.86465	2.30502
0.86339	1.80746	0.86555	2.30068
0.86438	1.80616	0.86661	2.2968
0.86538	1.8063	0.8676	2.29347
0.86636	1.80648	0.86866	2.29034
0.86733	1.80697	0.86959	2.28763
0.86835	1.80752	0.87065	2.28482
0.86939	1.80852	0.87159	2.28251
0.87036	1.80984	0.87263	2.28088
0.87138	1.81108	0.87362	2.27899
0.87236	1.81303	0.87461	2.27743
0.87337	1.81491	0.87561	2.27708
0.87433	1.81724	0.87665	2.276
0.87537	1.81986	0.87761	2.27542
0.87638	1.82226	0.87861	2.27523
0.87733	1.82461	0.87962	2.27531
0.87834	1.82824	0.88062	2.27596
0.87939	1.83174	0.88161	2.27717
0.88035	1.83603	0.88264	2.27834
0.88134	1.84034	0.88366	2.27973
0.88234	1.84488	0.88462	2.28165
0.8834	1.85028	0.88561	2.28367
0.88438	1.8551	0.88657	2.28623
0.88535	1.86067	0.88766	2.28918
0.88634	1.86633	0.88864	2.29293
0.88737	1.87233	0.88962	2.29619
0.88835	1.87874	0.89064	2.29996
0.8894	1.88468	0.89163	2.30435
0.89035	1.89103	0.89267	2.30874
0.89135	1.89894	0.89363	2.31359
0.89232	1.90656	0.89459	2.31937
0.89331	1.91464	0.89563	2.3249
0.89436	1.92317	0.89665	2.33081
0.89537	1.93174	0.89762	2.33725
0.89638	1.9416	0.89861	2.34406
0.89741	1.95066	0.89966	2.35127
0.89837	1.96023	0.90066	2.35892
0.89934	1.97047	0.90165	2.36738
0.90035	1.9809	0.90262	2.37549
0.90139	1.99184	0.90365	2.38397
0.90238	2.00221	0.90465	2.39306
0.90336	2.01369	0.90561	2.40255
0.90435	2.02593	0.90662	2.41217
0.90535	2.03807	0.9077	2.42332
0.90637	2.05091	0.90869	2.43386
0.90735	2.06456	0.90964	2.44483
0.90837	2.0781	0.91064	2.45658
0.90937	2.09251	0.91168	2.46837
0.91041	2.10677	0.91265	2.48086
0.91137	2.12137	0.91367	2.49425
0.91237	2.13694	0.91463	2.50733
0.91337	2.15256	0.91566	2.52105
0.91437	2.16849	0.91668	2.53507
0.91538	2.18368	0.91762	2.54971
0.91636	2.20055	0.91861	2.56496
0.91737	2.21834	0.91963	2.58026
0.91834	2.23632	0.92063	2.5971
0.91935	2.25407	0.92167	2.61322
0.92037	2.27314	0.92263	2.62995
0.92136	2.29258	0.92365	2.64695
0.92238	2.31227	0.92461	2.6649
0.92337	2.33258	0.92562	2.68341
0.92438	2.35284	0.92661	2.70316
0.92536	2.37397	0.92763	2.72244
0.92638	2.39547	0.9286	2.74241
0.92735	2.41722	0.92964	2.76267
0.92834	2.43808	0.93064	2.78335
0.92938	2.4611	0.93166	2.80469
0.93032	2.48453	0.93264	2.82661
0.93135	2.50873	0.93363	2.84941
0.93235	2.53271	0.93464	2.87216
0.93335	2.55778	0.93561	2.89544
0.93438	2.5835	0.93663	2.91912
0.93534	2.60891	0.93765	2.94375
0.93634	2.63547	0.93865	2.96839
0.93734	2.66195	0.93962	2.9949
0.93838	2.68903	0.94065	3.02025
0.93939	2.71704	0.94163	3.0466
0.94035	2.74406	0.94267	3.07349
0.94136	2.77129	0.94363	3.10054
0.94235	2.80103	0.9446	3.12864
0.94332	2.83037	0.94561	3.15747
0.94436	2.86074	0.94668	3.18652
0.94534	2.89108	0.94764	3.21584
0.9463	2.9221	0.94867	3.24578
0.94736	2.95436	0.94963	3.27625
0.94836	2.98585	0.95063	3.30732
0.94935	3.01848	0.95163	3.33867
0.95034	3.05098	0.95264	3.37166
0.95135	3.084	0.95365	3.40372
0.95238	3.1179	0.95464	3.43657
0.95337	3.15062	0.95565	3.46977
0.95434	3.18412	0.95661	3.50322
0.95534	3.21934	0.95769	3.53734
0.95637	3.25432	0.95868	3.57301
0.95739	3.28992	0.95967	3.60796
0.95835	3.32559	0.96062	3.64369
0.95936	3.36174	0.96168	3.67916
0.96037	3.3991	0.96265	3.7157
0.96136	3.43563	0.96365	3.7523
0.96235	3.47249	0.96465	3.78953
0.96335	3.51002	0.96564	3.82783
0.96438	3.54744	0.96669	3.86579
0.9654	3.58555	0.96768	3.90367
0.96635	3.62191	0.96863	3.9425
0.96736	3.65961	0.9696	3.98156
0.96836	3.69847	0.97065	4.0209
0.96938	3.73707	0.97163	4.06206
0.97033	3.77587	0.97264	4.10178
0.97132	3.8151	0.97366	4.14199
0.9724	3.85378	0.97465	4.18314
0.97337	3.89288	0.97563	4.22367
0.97437	3.93251	0.9767	4.26504
0.97537	3.9714	0.97764	4.30709
0.97636	4.01092	0.97869	4.34868
0.97736	4.05014	0.97964	4.39006
0.97836	4.08941	0.98067	4.43155
0.97933	4.12636	0.98168	4.47314
0.98032	4.16539	0.98267	4.51525
0.98137	4.20503	0.98366	4.55692
0.98234	4.24401	0.98468	4.60063
0.98336	4.28269	0.98564	4.64301
0.98435	4.32217	0.98665	4.68561
0.98534	4.36115	0.98768	4.7284
0.98636	4.39971	0.98867	4.77044
0.98735	4.43816	0.98966	4.81306
0.98833	4.47521	0.99068	4.85675
0.98937	4.51319	0.99165	4.89956
0.99036	4.55058	0.99268	4.94185
0.99139	4.58748	0.99369	4.98424
0.99235	4.62162	0.99472	5.02719
0.99335	4.65823	0.99568	5.07003
0.99436	4.69447	0.99665	5.11281
0.99533	4.73084	0.9977	5.15566
0.99633	4.76577	0.99869	5.19728
0.99737	4.80133	0.99963	5.23859
0.99835	4.83644	1.00067	5.28113
0.99936	4.8708	1.00172	5.3225
1.00038	4.90472	1.00267	5.36351
1.00133	4.93774	1.00369	5.4063
1.00235	4.97018	1.00467	5.44638
1.00337	5.00268	1.00572	5.48662
1.00436	5.03308	1.00666	5.52646
1.00536	5.06221	1.00767	5.56606
1.00632	5.09356	1.00869	5.60558
1.00737	5.12316	1.00969	5.64517
1.00835	5.15302	1.01071	5.68429
1.00933	5.18189	1.01169	5.72232
1.01036	5.21056	1.01268	5.76057
1.01137	5.23995	1.0137	5.79792
1.01235	5.2665	1.01466	5.83531
1.01334	5.29329	1.0157	5.87183
1.01438	5.31924	1.01671	5.90956
1.01534	5.34443	1.01772	5.94521
1.01636	5.36993	1.01865	5.98058
1.01732	5.39241	1.01968	6.0153
1.0183	5.41395	1.02068	6.04984
1.01934	5.43796	1.02165	6.0837
1.02033	5.45981	1.02266	6.11786
1.02134	5.48147	1.0237	6.1502
1.02235	5.50283	1.02467	6.18229
1.02334	5.52313	1.02567	6.21449
1.02434	5.54381	1.0267	6.24617
1.02532	5.56256	1.0277	6.27677
1.02636	5.58124	1.02869	6.30721
1.02737	5.59945	1.02969	6.33784
1.02838	5.6161	1.03068	6.36678
1.02937	5.63315	1.03169	6.39484
1.03035	5.64691	1.03265	6.42286
1.03135	5.66134	1.03366	6.44979
1.03235	5.67696	1.03472	6.47618
1.03337	5.69074	1.03569	6.50473
1.03433	5.7038	1.03669	6.53028
1.03534	5.71743	1.03769	6.55609
1.03634	5.72889	1.03872	6.5815
1.03734	5.7409	1.03963	6.6056
1.03833	5.7519	1.04072	6.62946
1.03934	5.76166	1.0417	6.65335
1.04034	5.77078	1.04267	6.67651
1.04135	5.77972	1.04373	6.69886
1.0423	5.78768	1.04468	6.72077
1.04331	5.79246	1.04566	6.74132
1.04433	5.7991	1.04671	6.76071
1.04532	5.80574	1.04765	6.77965
1.04634	5.81134	1.04867	6.79999
1.04734	5.81583	1.0497	6.81779
1.04836	5.82028	1.05066	6.83596
1.04931	5.82369	1.05171	6.8544
1.05034	5.82685	1.0527	6.87048
1.05135	5.829	1.05371	6.88623
1.05235	5.8295	1.05471	6.90282
1.05334	5.83039	1.05567	6.91701
1.0543	5.83036	1.05671	6.93102
1.05535	5.82881	1.05774	6.94393
1.0563	5.82438	1.05872	6.95674
1.05731	5.82249	1.05967	6.96936
1.05833	5.81966	1.06074	6.98169
1.05933	5.81595	1.0617	6.99406
1.06034	5.81105	1.06272	7.00488
1.0613	5.80617	1.06368	7.01478
1.06231	5.80082	1.06468	7.02504
1.06338	5.79376	1.06572	7.03431
1.06433	5.78631	1.06671	7.04315
1.06534	5.77722	1.06768	7.05333
1.06634	5.76772	1.06871	7.06047
1.06733	5.75832	1.06975	7.06766
1.06832	5.74613	1.07067	7.07417
1.06936	5.73176	1.07172	7.07971
1.07031	5.71979	1.0727	7.08543
1.07136	5.70565	1.07374	7.09189
1.07231	5.69151	1.07472	7.09744
1.07335	5.67657	1.07568	7.10213
1.07436	5.66051	1.07671	7.10584
1.07534	5.64349	1.07775	7.10943
1.07632	5.62518	1.07871	7.11273
1.07736	5.60698	1.07968	7.11404
1.07832	5.58728	1.08069	7.11707
1.07933	5.56625	1.08174	7.11754
1.08033	5.54517	1.08272	7.11747
1.08131	5.52146	1.08373	7.11739
1.08231	5.4967	1.08477	7.11684
1.08332	5.47395	1.08574	7.11577
1.08434	5.44921	1.0867	7.11577
1.08532	5.42408	1.08773	7.11422
1.08633	5.39814	1.08873	7.11163
1.08734	5.37072	1.08975	7.10857
1.08834	5.34404	1.09072	7.10476
1.08932	5.31506	1.09173	7.10036
1.09034	5.28526	1.09273	7.09619
1.09131	5.25557	1.09376	7.09247
1.09233	5.22466	1.0947	7.08633
1.09331	5.19363	1.09572	7.07949
1.09433	5.15942	1.09672	7.07245
1.09535	5.12587	1.09773	7.06464
1.09634	5.09407	1.0987	7.05632
1.09734	5.0602	1.09974	7.04989
1.0983	5.02636	1.10072	7.03969
1.09934	4.99182	1.10176	7.02968
1.10033	4.9567	1.10273	7.02038
1.10135	4.92207	1.10374	7.00966
1.10233	4.88617	1.10474	6.99801
1.1033	4.84933	1.10575	6.98664
1.10433	4.81312	1.10666	6.97424
1.10533	4.77573	1.10773	6.96076
1.10632	4.73907	1.10872	6.94682
1.10733	4.69886	1.10971	6.93216
1.10831	4.66163	1.11071	6.9175
1.10931	4.62459	1.11171	6.9011
1.11037	4.58711	1.11274	6.88621
1.11134	4.54897	1.11376	6.86835
1.1123	4.51175	1.11476	6.85074
1.11336	4.47349	1.11572	6.83242
1.11435	4.43564	1.11676	6.81317
1.11536	4.39764	1.11772	6.79307
1.11633	4.35849	1.11872	6.77385
1.11732	4.31991	1.11975	6.75259
1.11832	4.28164	1.12079	6.73079
1.11933	4.2427	1.1217	6.70772
1.12031	4.2014	1.1227	6.68417
1.12128	4.16369	1.12373	6.66055
1.12231	4.12528	1.12476	6.63597
1.12332	4.08724	1.12576	6.61149
1.12432	4.04844	1.12675	6.5851
1.12533	4.01067	1.12773	6.55698
1.12633	3.97295	1.12876	6.52788
1.12734	3.93412	1.12971	6.49924
1.12834	3.89602	1.13073	6.46957
1.12933	3.8575	1.13174	6.441
1.13029	3.8189	1.13275	6.40895
1.13128	3.78075	1.13375	6.37658
1.13232	3.74153	1.13472	6.34345
1.13333	3.70096	1.13575	6.30866
1.13429	3.66353	1.13673	6.27381
1.13531	3.62499	1.13776	6.23853
1.1363	3.58772	1.13878	6.20228
1.13732	3.54913	1.13975	6.16451
1.13833	3.51067	1.14071	6.12569
1.13932	3.47343	1.14173	6.08642
1.14031	3.4342	1.14274	6.04559
1.14134	3.39569	1.14376	6.00388
1.14233	3.35671	1.14476	5.96387
1.14334	3.31753	1.14572	5.92018
1.14437	3.2794	1.14674	5.87564
1.14532	3.23877	1.14775	5.83041
1.14631	3.19841	1.14875	5.78449
1.14733	3.16052	1.14978	5.73761
1.14833	3.12083	1.15077	5.69176
1.14933	3.08177	1.15173	5.64336
1.15033	3.04221	1.15271	5.59475
1.15128	3.00226	1.15374	5.54555
1.15233	2.96394	1.15472	5.49533
1.1533	2.92347	1.15572	5.44395
1.15428	2.88353	1.15671	5.39288
1.15533	2.84364	1.15777	5.34134
1.15634	2.80322	1.1588	5.28867
1.15734	2.763	1.15975	5.23476
1.15832	2.72109	1.16073	5.18103
1.15931	2.68024	1.16175	5.12677
1.16031	2.64108	1.16274	5.07202
1.16129	2.60041	1.16375	5.01871
1.16234	2.56024	1.16475	4.96266
1.16328	2.52067	1.16573	4.90672
1.16431	2.48037	1.16677	4.85092
1.1653	2.4414	1.16778	4.79472
1.16633	2.40155	1.16874	4.73837
1.16734	2.36169	1.16974	4.68251
1.16834	2.32262	1.17076	4.6263
1.16935	2.28353	1.17176	4.5696
1.17036	2.24468	1.17276	4.51252
1.17129	2.20414	1.17374	4.45552
1.17233	2.16601	1.17474	4.39859
1.17332	2.12889	1.17571	4.34173
1.17434	2.09167	1.17674	4.28608
1.17534	2.0546	1.17776	4.22891
1.17626	2.01883	1.17876	4.17165
1.17732	1.98236	1.17976	4.11645
1.17831	1.947	1.1807	4.05915
1.17934	1.91233	1.18175	4.0025
1.18034	1.87755	1.18276	3.94697
1.18132	1.84359	1.18377	3.8902
1.18232	1.81041	1.18481	3.83368
1.1833	1.7775	1.18576	3.77722
1.18431	1.74312	1.18675	3.72103
1.18531	1.7125	1.18778	3.66568
1.18633	1.68133	1.18879	3.6108
1.18732	1.65151	1.18975	3.55616
1.1883	1.62153	1.19079	3.50092
1.18931	1.59281	1.19178	3.44567
1.1903	1.56465	1.19276	3.39158
1.1913	1.53655	1.19375	3.33749
1.19236	1.50963	1.19475	3.28395
1.19333	1.48223	1.19579	3.23239
1.19434	1.45583	1.1968	3.17917
1.19531	1.43038	1.19779	3.12637
1.19629	1.40417	1.19878	3.07427
1.19727	1.37792	1.19979	3.02232
1.19829	1.35457	1.20073	2.97176
1.19929	1.33115	1.20179	2.92188
1.20032	1.30863	1.20278	2.87276
1.20133	1.28637	1.20378	2.82312
1.20237	1.26408	1.20479	2.77456
1.20332	1.24369	1.20579	2.72699
1.20435	1.2221	1.2068	2.67946
1.20531	1.20124	1.20775	2.63239
1.20634	1.18105	1.20878	2.58744
1.20733	1.16119	1.20981	2.54146
1.20832	1.14196	1.21077	2.49628
1.20933	1.12151	1.21179	2.45191
1.21028	1.1022	1.21277	2.4085
1.2113	1.08543	1.21375	2.36586
1.2123	1.06769	1.21479	2.32483
1.2133	1.05075	1.2158	2.28297
1.2143	1.03395	1.21682	2.24184
1.21532	1.01754	1.2178	2.20243
1.21632	1.00295	1.21877	2.16271
1.21733	0.98686	1.21979	2.12429
1.21833	0.97118	1.22081	2.08679
1.21933	0.95598	1.22183	2.05034
1.22031	0.94133	1.22279	2.01396
1.22132	0.92708	1.2238	1.97784
1.22231	0.91182	1.22478	1.94275
1.22331	0.89792	1.22577	1.90815
1.22433	0.88563	1.22678	1.8743
1.22531	0.87301	1.22776	1.84233
1.22633	0.86038	1.22881	1.80976
1.22729	0.84867	1.22977	1.77795
1.22831	0.83641	1.23083	1.74739
1.22932	0.82524	1.2318	1.7172
1.23038	0.81383	1.23282	1.6875
1.23134	0.80292	1.23382	1.65886
1.23232	0.79257	1.23482	1.63097
1.2333	0.78194	1.23577	1.60326
1.23431	0.77221	1.23677	1.5755
1.23536	0.76073	1.23781	1.54891
1.23629	0.75153	1.2388	1.52334
1.23731	0.74289	1.23981	1.49785
1.23832	0.73431	1.24083	1.47433
1.23934	0.72566	1.24183	1.44997
1.24033	0.71787	1.24278	1.42656
1.24133	0.71007	1.24376	1.40387
1.24232	0.70249	1.24485	1.38119
1.24332	0.69509	1.24585	1.35957
1.24434	0.68716	1.24683	1.33951
1.24533	0.68013	1.24781	1.31886
1.24634	0.67344	1.24883	1.29905
1.24733	0.6666	1.24978	1.27931
1.24838	0.65711	1.25083	1.26021
1.24943	0.65084	1.25179	1.24206
1.25041	0.6449	1.25279	1.22456
1.25143	0.6394	1.2538	1.20748
1.25242	0.63384	1.25483	1.19018
1.25341	0.62878	1.25581	1.17344
1.25444	0.62402	1.25681	1.15796
1.25543	0.61866	1.25781	1.14216
1.25642	0.61384	1.25881	1.12677
1.25742	0.6085	1.25979	1.11321
1.25842	0.60353	1.26084	1.09834
1.25941	0.59938	1.26182	1.08414
1.26042	0.5937	1.26282	1.07037
1.26143	0.58837	1.26377	1.05688
1.26245	0.58494	1.26481	1.04422
1.26339	0.58084	1.26584	1.03242
1.26442	0.57705	1.26682	1.02021
1.26543	0.5733	1.26782	1.00831
1.26642	0.56946	1.2688	0.99645
1.2674	0.56635	1.26983	0.98536
1.26842	0.56209	1.27082	0.97436
1.26941	0.55842	1.27178	0.96387
1.27045	0.55488	1.27282	0.95464
1.27141	0.55117	1.27383	0.94415
1.27245	0.54809	1.27486	0.93413
1.27343	0.54362	1.27581	0.92454
1.2744	0.53993	1.27685	0.91527
1.2754	0.53737	1.27781	0.90642
1.27643	0.53423	1.27884	0.89841
1.27743	0.53129	1.27986	0.88971
1.27842	0.52882	1.28093	0.88107
1.27939	0.52586	1.28194	0.87334
1.28043	0.52317	1.28286	0.86549
1.2814	0.5204	1.2839	0.85805
1.28238	0.51758	1.28493	0.851
1.28342	0.51533	1.28595	0.84407
1.28439	0.51263	1.28691	0.83682
1.28544	0.51047	1.28793	0.82973
1.28642	0.50653	1.28892	0.82282
1.28738	0.50419	1.28992	0.81633
1.2884	0.50265	1.29093	0.80998
1.28938	0.50059	1.29195	0.80505
1.29038	0.49864	1.29291	0.79845
1.29141	0.49725	1.29392	0.79239
1.29242	0.49525	1.29491	0.78674
1.29341	0.4939	1.29592	0.78102
1.29445	0.49226	1.29696	0.77566
1.29543	0.49029	1.29794	0.77107
1.2964	0.48888	1.29895	0.76603
1.29743	0.4876	1.29993	0.76106
1.29839	0.48632	1.30088	0.75587
1.29943	0.48344	1.30195	0.75104
1.3004	0.4826	1.30292	0.74642
1.30139	0.48163	1.30392	0.7423
1.30236	0.48094	1.30492	0.73884
1.30338	0.47989	1.30595	0.73442
1.30443	0.47958	1.30694	0.73024
1.30543	0.47932	1.3079	0.72707
1.30644	0.47879	1.30896	0.72298
1.30744	0.47852	1.30993	0.71948
1.30842	0.47774	1.31094	0.71696
1.3094	0.47752	1.31197	0.71345
1.31041	0.47747	1.31293	0.71019
1.31143	0.47703	1.31395	0.70713
1.31237	0.47553	1.31496	0.70442
1.31337	0.47637	1.31592	0.70184
1.31441	0.47688	1.31691	0.6995
1.3154	0.47761	1.31794	0.69786
1.31642	0.47818	1.31897	0.69562
1.31741	0.47902	1.31997	0.69345
1.31841	0.48055	1.32096	0.69176
1.31938	0.48108	1.32199	0.69019
1.32041	0.48256	1.32291	0.6887
1.32143	0.48371	1.32398	0.6885
1.32242	0.485	1.32496	0.68712
1.32334	0.48664	1.32594	0.686
1.32439	0.4875	1.32688	0.68513
1.32536	0.4884	1.32795	0.68471
1.32642	0.49115	1.32894	0.68459
1.32741	0.4933	1.32997	0.68527
1.3284	0.49605	1.33095	0.68552
1.32939	0.49877	1.33194	0.6858
1.3304	0.50127	1.33296	0.68599
1.33141	0.50516	1.33397	0.68662
1.33243	0.50767	1.33493	0.68797
1.33335	0.51075	1.33595	0.68939
1.33441	0.51415	1.33697	0.69166
1.3354	0.51743	1.33795	0.69336
1.33638	0.52097	1.33896	0.69499
1.33739	0.52344	1.33992	0.69726
1.33839	0.52658	1.34093	0.69972
1.33941	0.53161	1.34191	0.7025
1.34037	0.53555	1.34291	0.70634
1.3414	0.53975	1.34398	0.70908
1.34249	0.5442	1.34493	0.71236
1.3434	0.54797	1.34595	0.71591
1.3444	0.55296	1.34697	0.71924
1.34543	0.55676	1.34796	0.72302
1.34641	0.56067	1.34897	0.72704
1.34744	0.56478	1.34992	0.73132
1.3484	0.5683	1.35096	0.73516
1.3494	0.57198	1.35191	0.73858
1.35038	0.57403	1.35294	0.74262
1.35138	0.57729	1.35392	0.74639
1.35237	0.58128	1.35492	0.75
1.35338	0.58457	1.35595	0.75467
1.3544	0.58776	1.35697	0.75788
1.35538	0.5914	1.35794	0.76111
1.3564	0.59458	1.35897	0.76461
1.35742	0.59803	1.35997	0.76736
1.35843	0.60095	1.36095	0.77003
1.35941	0.60366	1.36198	0.77301
1.36043	0.6072	1.36295	0.7753
1.36143	0.61093	1.36399	0.7774
1.36241	0.61446	1.36493	0.77907
1.36341	0.61676	1.36599	0.78084
1.36442	0.62181	1.36694	0.78253
1.36538	0.627	1.3679	0.78394
1.36644	0.63259	1.36894	0.78633
1.36739	0.63818	1.36995	0.78802
1.36839	0.64521	1.37096	0.78965
1.36939	0.65269	1.37199	0.7919
1.37043	0.66029	1.37298	0.79403
1.3714	0.6689	1.37394	0.79655
1.37245	0.67718	1.37491	0.80067
1.3734	0.68612	1.37596	0.80382
1.37445	0.69572	1.377	0.80769
1.37546	0.70511	1.37798	0.81163
1.37641	0.71323	1.37896	0.81607
1.37739	0.72349	1.37995	0.82161
1.37839	0.73295	1.38093	0.82737
1.37939	0.74231	1.38195	0.83366
1.38039	0.75048	1.38296	0.83987
1.38142	0.7582	1.38399	0.8464
1.38243	0.76481	1.38497	0.85368
1.38341	0.76932	1.38598	0.8605
1.38442	0.77314	1.38693	0.86732
1.38541	0.77446	1.38799	0.87553
1.38642	0.77427	1.389	0.88209
1.38741	0.77207	1.38995	0.88861
1.38842	0.76652	1.39097	0.89484
1.38941	0.75914	1.39196	0.90063
1.39035	0.75156	1.39299	0.90643
1.39139	0.74128	1.39397	0.91202
1.39238	0.72972	1.39501	0.91641
1.3934	0.71644	1.396	0.91993
1.39442	0.70189	1.39699	0.92234
1.39541	0.68776	1.39798	0.92403
1.39641	0.67177	1.39897	0.92459
1.3974	0.6555	1.4	0.92372
1.39841	0.63979	1.40097	0.92234
1.3994	0.62401	1.402	0.91868
1.4004	0.60918	1.40299	0.91335
1.40142	0.59326	1.40398	0.90729
1.40238	0.57892	1.40497	0.8996
1.40339	0.56673	1.40597	0.89094
1.40438	0.55424	1.40699	0.88225
1.40538	0.54284	1.40801	0.87148
1.4064	0.532	1.40904	0.86013
1.40738	0.52145	1.40998	0.8486
1.40841	0.51294	1.41105	0.83612
1.4094	0.50367	1.41196	0.82347
1.4104	0.49514	1.41305	0.81094
1.41144	0.48757	1.414	0.79823
1.41241	0.48008	1.415	0.78492
1.4134	0.47334	1.41604	0.77183
1.41437	0.46556	1.41697	0.75907
1.4154	0.45984	1.41805	0.74663
1.41636	0.45528	1.41901	0.73435
1.41739	0.45018	1.42003	0.72367
1.4184	0.44566	1.42097	0.71175
1.41939	0.44165	1.42201	0.7
1.42035	0.4378	1.42297	0.68939
1.42139	0.43412	1.42398	0.67869
1.42243	0.43062	1.42502	0.66857
1.42341	0.42698	1.42606	0.65948
1.4244	0.42418	1.42704	0.64992
1.42543	0.42128	1.42804	0.64083
1.42642	0.41848	1.42898	0.6318
1.42741	0.4142	1.42995	0.62329
1.42838	0.41234	1.43099	0.61539
1.42938	0.41058	1.43203	0.60775
1.43039	0.40881	1.43303	0.6009
1.43139	0.40669	1.43399	0.59344
1.4324	0.40529	1.43503	0.5864
1.43339	0.40365	1.43602	0.58037
1.43441	0.4018	1.43706	0.57405
1.43539	0.40038	1.43798	0.56812
1.43643	0.3985	1.43899	0.5632
1.43741	0.3969	1.43999	0.55761
1.43839	0.39563	1.44105	0.55248
1.43943	0.39369	1.442	0.54764
1.44035	0.39068	1.44301	0.54297
1.4414	0.38977	1.444	0.53878
1.44236	0.38875	1.44498	0.5351
1.44339	0.38781	1.44602	0.5314
1.44437	0.38603	1.44702	0.52764
1.44538	0.38488	1.44805	0.52382
1.44645	0.38401	1.44899	0.52071
1.44741	0.38251	1.45	0.51734
1.44839	0.38115	1.45096	0.51407
1.4494	0.37951	1.452	0.51208
1.45043	0.3778	1.45304	0.50862
1.45141	0.37653	1.45401	0.50548
1.45238	0.374	1.45503	0.50236
1.4534	0.37162	1.45602	0.49913
1.45438	0.37085	1.45696	0.4961
1.4554	0.36935	1.45805	0.49371
1.45637	0.36818	1.45903	0.49062
1.45736	0.36699	1.46008	0.48759
1.45838	0.36528	1.46097	0.48438
1.45937	0.36504	1.46205	0.48163
1.4604	0.36305	1.46301	0.47858
1.4614	0.36159	1.46398	0.4756
1.4624	0.36008	1.46502	0.47331
1.46341	0.35837	1.46606	0.47012
1.46438	0.35736	1.46708	0.46701
1.46538	0.35461	1.46805	0.46415
1.46637	0.35275	1.46899	0.46124
1.46736	0.35211	1.47001	0.45851
1.4684	0.35105	1.47101	0.45691
1.46939	0.35	1.47198	0.4542
1.47041	0.34915	1.47304	0.45182
1.47139	0.34775	1.47406	0.44941
1.47236	0.34754	1.475	0.44701
1.47341	0.34606	1.47605	0.44515
1.47436	0.3448	1.47708	0.44337
1.4754	0.34374	1.47805	0.44173
1.47643	0.3422	1.47901	0.43969
1.4774	0.34132	1.48005	0.43776
1.4784	0.33906	1.48106	0.43577
1.47937	0.33796	1.48206	0.43413
1.48037	0.33761	1.48297	0.43226
1.48138	0.33685	1.48405	0.43164
1.48241	0.33574	1.48505	0.42973
1.48338	0.33513	1.48603	0.42802
1.4844	0.3339	1.48705	0.42723
1.48538	0.33314	1.48808	0.42567
1.48635	0.33238	1.48904	0.42399
1.48738	0.33113	1.49006	0.42315
1.4884	0.33047	1.49104	0.42178
1.48939	0.32954	1.49205	0.42039
1.4904	0.32864	1.49304	0.41882
1.4914	0.32617	1.49405	0.41735
1.49237	0.32562	1.49507	0.41612
1.49336	0.32504	1.49606	0.41507
1.49438	0.32441	1.49705	0.41435
1.49538	0.3235	1.49807	0.41288
1.4964	0.32289	1.49904	0.41147
1.49736	0.32244	1.50004	0.41035
1.49838	0.32161	1.50107	0.40911
1.49938	0.32104	1.50206	0.40783
1.50042	0.31983	1.50309	0.40754
1.5014	0.31888	1.50404	0.40618
1.50238	0.31807	1.50504	0.40492
1.50338	0.31683	1.50607	0.4037
1.50436	0.31445	1.50706	0.40243
1.50534	0.3142	1.50807	0.40138
1.50633	0.31364	1.50901	0.40061
1.50736	0.3132	1.51004	0.39975
1.50837	0.31216	1.51105	0.39853
1.50934	0.31169	1.51199	0.39728
1.51038	0.31158	1.51306	0.39642
1.51141	0.31031	1.51407	0.39524
1.51239	0.30948	1.51503	0.39377
1.51335	0.30823	1.5161	0.39362
1.51437	0.30721	1.51706	0.39206
1.51544	0.30663	1.51806	0.39092
1.5164	0.30483	1.51902	0.38963
1.51742	0.3031	1.52005	0.38828
1.51839	0.3029	1.52104	0.38721
1.51935	0.30212	1.5221	0.38659
1.52036	0.30159	1.52304	0.3855
1.52136	0.30089	1.52407	0.38443
1.52237	0.29964	1.52504	0.38298
1.52342	0.2997	1.52604	0.3819
1.52438	0.29854	1.5271	0.38078
1.5254	0.29772	1.52808	0.3796
1.52639	0.29669	1.52907	0.37895
1.52737	0.29542	1.53004	0.37769
1.52839	0.29476	1.53102	0.37632
1.52938	0.2926	1.53204	0.37508
1.53035	0.29129	1.53304	0.37381
1.53137	0.29112	1.53402	0.37247
1.53236	0.29034	1.53504	0.37205
1.53335	0.28949	1.53609	0.37053
1.53441	0.28885	1.53709	0.36908
1.53533	0.28793	1.53807	0.36772
1.53636	0.28782	1.53903	0.36628
1.53739	0.28639	1.54008	0.36533
1.5384	0.28522	1.54105	0.36436
1.53941	0.28436	1.54204	0.36335
1.54039	0.2831	1.54302	0.36215
1.54137	0.28214	1.544	0.36084
1.5424	0.27983	1.54508	0.35949
1.54337	0.27872	1.54607	0.35828
1.54438	0.27832	1.54704	0.35695
1.54539	0.27738	1.54809	0.35641
1.54639	0.27646	1.54906	0.3549
1.54733	0.27599	1.55004	0.35353
1.54837	0.27507	1.55109	0.35216
1.54938	0.27435	1.55206	0.35076
1.55039	0.27333	1.55306	0.34942
1.55138	0.27188	1.55408	0.34881
1.55239	0.27093	1.55511	0.34737
1.5534	0.26983	1.55606	0.34596
1.55438	0.26852	1.55704	0.34435
1.55536	0.2659	1.5581	0.34285
1.55635	0.26532	1.55909	0.34164
1.55735	0.2648	1.56004	0.34028
1.55842	0.26419	1.56106	0.33947
1.55936	0.26289	1.56211	0.33807
1.56036	0.2622	1.56307	0.33647
1.56136	0.2613	1.56406	0.33555
1.56237	0.26036	1.56504	0.33371
1.56338	0.25935	1.56608	0.33226
1.56439	0.25782	1.56706	0.33155
1.56538	0.25654	1.56805	0.32982
1.56641	0.25573	1.56907	0.32837
1.56738	0.25418	1.57006	0.32666
1.56836	0.25203	1.57103	0.325
1.56941	0.25154	1.57206	0.32386
1.57037	0.2505	1.57309	0.32267
1.57137	0.2498	1.57405	0.32136
1.57237	0.2486	1.57504	0.31977
1.57339	0.24758	1.57608	0.31808
1.57438	0.24702	1.57707	0.31667
1.57539	0.24546	1.57807	0.31514
1.57637	0.24472	1.57904	0.31347
1.57738	0.24321	1.58006	0.31297
1.57837	0.242	1.5811	0.31106
1.57939	0.24111	1.58207	0.30946
1.58038	0.23899	1.58309	0.30794
1.58136	0.2375	1.58405	0.30627
1.58239	0.23711	1.58508	0.30462
1.58333	0.23586	1.58609	0.30368
1.58437	0.23496	1.58704	0.30199
1.58537	0.23413	1.58805	0.30058
1.58638	0.23305	1.58909	0.2992
1.58738	0.2317	1.59008	0.29776
1.5884	0.23084	1.59106	0.29604
1.58941	0.22989	1.59207	0.29437
1.59035	0.22882	1.5931	0.29314
1.59136	0.2275	1.5941	0.29136
1.59238	0.22655	1.59507	0.28952
1.59341	0.22434	1.5961	0.28799
1.59436	0.22291	1.59708	0.28619
1.59535	0.22255	1.5981	0.2845
1.59636	0.22157	1.59903	0.28369
1.59738	0.22035	1.59969	0.2824
1.59834	0.21954	1.59911	0.20556
1.59921	0.21839	1.5981	0.11321
1.59952	0.21792	1.59711	0.05358
1.59898	0.13147	1.59608	0.01153
1.59791	0.03758	1.59507	-0.01981
1.59687	-0.01192	1.59409	-0.04415
1.59585	-0.0404	1.59309	-0.06351
1.59489	-0.05977	1.59207	-0.08027
1.59388	-0.07319	1.59106	-0.09324
1.59288	-0.08232	1.5901	-0.10447
1.59188	-0.09116	1.5891	-0.1145
1.59086	-0.09802	1.58807	-0.12315
1.58986	-0.10402	1.58707	-0.13065
1.58884	-0.10905	1.58611	-0.13782
1.58788	-0.11364	1.58506	-0.14419
1.58687	-0.11758	1.58414	-0.14973
1.58588	-0.12115	1.58309	-0.15465
1.58487	-0.12487	1.58208	-0.15944
1.58389	-0.12794	1.58112	-0.16403
1.58287	-0.13068	1.58007	-0.16828
1.58186	-0.13377	1.57908	-0.17317
1.58084	-0.1357	1.57805	-0.17667
1.57988	-0.13748	1.57708	-0.18012
1.57887	-0.14045	1.5761	-0.18348
1.5779	-0.14281	1.57508	-0.18666
1.57685	-0.1454	1.57405	-0.19
1.57589	-0.14779	1.57309	-0.1937
1.57489	-0.14995	1.57206	-0.19656
1.57388	-0.15133	1.57106	-0.19932
1.57287	-0.15341	1.57005	-0.20188
1.57185	-0.1554	1.56909	-0.20438
1.57087	-0.15706	1.56806	-0.20677
1.56988	-0.15883	1.56707	-0.20951
1.56887	-0.16088	1.56606	-0.21269
1.56785	-0.16167	1.56507	-0.215
1.5669	-0.1628	1.56411	-0.21709
1.56588	-0.16525	1.56306	-0.22015
1.56487	-0.16686	1.56206	-0.22193
1.5639	-0.16878	1.56107	-0.22411
1.56288	-0.17061	1.56007	-0.22694
1.56191	-0.17203	1.55908	-0.22887
1.56088	-0.17456	1.55801	-0.23081
1.55987	-0.17571	1.55708	-0.23275
1.55888	-0.17679	1.55606	-0.23461
1.55784	-0.17832	1.55506	-0.23672
1.55684	-0.17954	1.55402	-0.23906
1.55585	-0.18098	1.5531	-0.24118
1.55491	-0.18129	1.55207	-0.24295
1.55391	-0.18253	1.55105	-0.24457
1.55288	-0.18468	1.55008	-0.24647
1.55188	-0.18592	1.54908	-0.24823
1.55087	-0.18718	1.54805	-0.24985
1.54987	-0.18883	1.54704	-0.2526
1.54888	-0.19015	1.54608	-0.25407
1.54789	-0.19192	1.54507	-0.25547
1.54686	-0.19317	1.54406	-0.25696
1.54591	-0.19403	1.54305	-0.25853
1.54488	-0.1953	1.54205	-0.26037
1.54388	-0.19642	1.54103	-0.26269
1.54284	-0.19754	1.54004	-0.26425
1.5419	-0.1974	1.53907	-0.26596
1.54091	-0.19874	1.53804	-0.26698
1.53989	-0.20043	1.53705	-0.26808
1.53886	-0.20177	1.53607	-0.26972
1.5379	-0.20286	1.5351	-0.27144
1.53686	-0.20444	1.53411	-0.27369
1.53588	-0.20566	1.53307	-0.27507
1.5349	-0.207	1.53202	-0.27616
1.53384	-0.20818	1.53105	-0.27761
1.53286	-0.20873	1.53012	-0.27891
1.53186	-0.20964	1.52904	-0.28026
1.53083	-0.21085	1.5281	-0.2825
1.52984	-0.2114	1.52708	-0.28374
1.52886	-0.21107	1.52603	-0.28494
1.52787	-0.21285	1.52504	-0.28627
1.52686	-0.21415	1.52408	-0.28747
1.52588	-0.21544	1.52309	-0.2889
1.52488	-0.21638	1.5221	-0.29039
1.52388	-0.21753	1.52107	-0.29197
1.52286	-0.2189	1.52005	-0.29316
1.52187	-0.2196	1.51907	-0.29415
1.52088	-0.22078	1.51802	-0.29527
1.51986	-0.22134	1.51707	-0.29662
1.51889	-0.22207	1.51606	-0.29759
1.51788	-0.22331	1.51501	-0.2997
1.51685	-0.22356	1.51406	-0.3005
1.51588	-0.22354	1.51308	-0.30163
1.51488	-0.22531	1.51201	-0.30335
1.51389	-0.22638	1.51103	-0.30406
1.5129	-0.22736	1.51008	-0.30531
1.5119	-0.22816	1.50904	-0.30706
1.51086	-0.22913	1.50802	-0.30804
1.50988	-0.23082	1.50705	-0.30899
1.50887	-0.23116	1.50601	-0.30989
1.50789	-0.23216	1.50508	-0.31071
1.50687	-0.23298	1.50408	-0.31177
1.5059	-0.23343	1.50305	-0.3129
1.50486	-0.23438	1.50202	-0.31476
1.50388	-0.2344	1.50103	-0.31553
1.5029	-0.23465	1.50005	-0.3163
1.50191	-0.23597	1.49906	-0.31755
1.50085	-0.23698	1.49806	-0.31835
1.49988	-0.23783	1.49705	-0.31935
1.49888	-0.23887	1.49602	-0.3211
1.49783	-0.2395	1.49506	-0.32185
1.49688	-0.24111	1.49401	-0.32253
1.49587	-0.24152	1.49303	-0.32333
1.49487	-0.24223	1.49206	-0.32403
1.49386	-0.24297	1.49105	-0.32491
1.49286	-0.24352	1.49006	-0.32629
1.49187	-0.24433	1.48905	-0.3277
1.49086	-0.24385	1.48801	-0.32874
1.48987	-0.24438	1.48704	-0.32938
1.48886	-0.24596	1.48605	-0.33049
1.48787	-0.24675	1.48503	-0.33116
1.48687	-0.24751	1.48402	-0.33181
1.48586	-0.2487	1.48305	-0.33352
1.4849	-0.24923	1.48204	-0.33411
1.48386	-0.2501	1.48106	-0.33476
1.48286	-0.2509	1.48004	-0.33555
1.4819	-0.25136	1.47904	-0.33623
1.48087	-0.25229	1.47805	-0.33691
1.47987	-0.25302	1.47705	-0.33834
1.47883	-0.25365	1.47599	-0.33906
1.47787	-0.25275	1.47504	-0.33988
1.47693	-0.25385	1.47403	-0.34049
1.47591	-0.25507	1.47303	-0.34115
1.4749	-0.25602	1.47203	-0.34197
1.47393	-0.25662	1.47104	-0.34281
1.47289	-0.25763	1.47002	-0.34421
1.47192	-0.2587	1.46904	-0.34464
1.47087	-0.2597	1.468	-0.34511
1.46984	-0.26051	1.46706	-0.34601
1.46894	-0.26082	1.46609	-0.34654
1.46787	-0.26139	1.46507	-0.34729
1.46687	-0.26226	1.46405	-0.34882
1.46588	-0.26284	1.46303	-0.34939
1.46486	-0.26205	1.46203	-0.34997
1.46391	-0.26307	1.46106	-0.35105
1.46285	-0.26434	1.45998	-0.35153
1.46189	-0.26543	1.45902	-0.35211
1.46091	-0.26593	1.45806	-0.35306
1.45988	-0.26703	1.457	-0.35406
1.45888	-0.26837	1.456	-0.35461
1.4579	-0.2689	1.45504	-0.35508
1.45689	-0.26977	1.454	-0.35565
1.45584	-0.27017	1.45302	-0.35638
1.45487	-0.2708	1.45203	-0.35687
1.45387	-0.27187	1.45104	-0.35849
1.45286	-0.27198	1.45002	-0.35882
1.45189	-0.2715	1.44902	-0.35946
1.45091	-0.27295	1.44803	-0.36012
1.44988	-0.27378	1.44703	-0.3606
1.44885	-0.27503	1.44601	-0.36118
1.44792	-0.27576	1.44501	-0.36243
1.44686	-0.27655	1.44399	-0.36297
1.4459	-0.27821	1.443	-0.36352
1.44488	-0.27858	1.44205	-0.36409
1.44386	-0.2795	1.44097	-0.36474
1.44287	-0.28015	1.43998	-0.36524
1.44188	-0.28047	1.43905	-0.36587
1.4409	-0.28168	1.438	-0.36741
1.43988	-0.28134	1.43707	-0.36778
1.43889	-0.28155	1.43602	-0.36807
1.43792	-0.28294	1.435	-0.3692
1.43691	-0.2838	1.434	-0.36952
1.4359	-0.28484	1.43299	-0.37019
1.43489	-0.28591	1.43202	-0.37181
1.43388	-0.28679	1.43106	-0.37204
1.4329	-0.28798	1.43001	-0.37274
1.43189	-0.28849	1.42901	-0.3732
1.43088	-0.28936	1.428	-0.37357
1.42988	-0.29005	1.42698	-0.37429
1.42887	-0.29066	1.42603	-0.37523
1.42786	-0.29181	1.42502	-0.37629
1.42687	-0.29132	1.42399	-0.37685
1.42592	-0.29184	1.423	-0.37719
1.42487	-0.29346	1.42202	-0.37786
1.42389	-0.29409	1.42099	-0.37851
1.4229	-0.29524	1.42001	-0.37914
1.42188	-0.29644	1.41901	-0.38101
1.42091	-0.29722	1.41801	-0.38138
1.41988	-0.29854	1.417	-0.38181
1.41888	-0.29934	1.41599	-0.38231
1.41784	-0.29979	1.415	-0.38272
1.41688	-0.30082	1.41401	-0.38361
1.41588	-0.30154	1.41298	-0.38503
1.41487	-0.30225	1.412	-0.38589
1.41393	-0.30153	1.41098	-0.38656
1.4129	-0.30255	1.41003	-0.38728
1.4119	-0.30405	1.40897	-0.38818
1.41092	-0.30505	1.40802	-0.38892
1.4099	-0.30572	1.40701	-0.38943
1.40889	-0.307	1.40601	-0.3911
1.40786	-0.30802	1.40501	-0.39176
1.40688	-0.30897	1.404	-0.39243
1.40594	-0.31013	1.403	-0.39322
1.40489	-0.31072	1.40201	-0.39389
1.40386	-0.31159	1.40101	-0.39469
1.40284	-0.31253	1.4	-0.3966
1.40191	-0.31319	1.39901	-0.39734
1.40092	-0.31241	1.398	-0.39817
1.3999	-0.31362	1.39697	-0.39911
1.39897	-0.31501	1.39596	-0.39994
1.39794	-0.31615	1.395	-0.40109
1.39685	-0.31682	1.39399	-0.40235
1.3959	-0.31809	1.39295	-0.40389
1.3949	-0.31956	1.39197	-0.405
1.39387	-0.32027	1.39097	-0.40578
1.3929	-0.3215	1.39003	-0.40681
1.39191	-0.3222	1.38901	-0.40803
1.3909	-0.3229	1.38799	-0.40918
1.38987	-0.32409	1.38698	-0.41131
1.38886	-0.32432	1.38596	-0.41222
1.38789	-0.32409	1.38499	-0.41342
1.38691	-0.3256	1.384	-0.41539
1.38588	-0.32662	1.38297	-0.41652
1.3849	-0.32806	1.38204	-0.41771
1.38386	-0.32877	1.38101	-0.41984
1.38289	-0.3299	1.37997	-0.42131
1.3819	-0.33113	1.37894	-0.42269
1.38087	-0.33187	1.37797	-0.42381
1.3799	-0.33322	1.37696	-0.42522
1.37891	-0.33394	1.37598	-0.42683
1.3779	-0.33489	1.37495	-0.42852
1.37689	-0.3361	1.37397	-0.4308
1.37588	-0.3362	1.37299	-0.43223
1.3749	-0.33619	1.37198	-0.43348
1.37391	-0.33781	1.37101	-0.43525
1.3729	-0.33872	1.36998	-0.43678
1.37191	-0.33995	1.36896	-0.43839
1.37091	-0.34135	1.36798	-0.44099
1.3699	-0.34216	1.36696	-0.44273
1.36887	-0.34382	1.36594	-0.4442
1.3679	-0.34445	1.36499	-0.44594
1.36692	-0.34536	1.36397	-0.44744
1.36591	-0.34623	1.36298	-0.44939
1.36491	-0.34692	1.36195	-0.45142
1.36393	-0.34798	1.36098	-0.4537
1.3629	-0.34752	1.35998	-0.45544
1.36194	-0.34776	1.35901	-0.4571
1.36089	-0.34937	1.35797	-0.45931
1.35994	-0.3504	1.35697	-0.46109
1.3589	-0.35155	1.35591	-0.46292
1.35792	-0.35279	1.35498	-0.46553
1.3569	-0.3537	1.35395	-0.46687
1.35591	-0.35526	1.35294	-0.4685
1.3549	-0.35625	1.35195	-0.47025
1.35387	-0.35674	1.35101	-0.47174
1.35291	-0.35747	1.34999	-0.47363
1.35192	-0.35815	1.34897	-0.47605
1.35089	-0.35891	1.34801	-0.47783
1.34991	-0.35814	1.34697	-0.47958
1.34892	-0.35902	1.34596	-0.48105
1.34792	-0.36036	1.34493	-0.48284
1.34694	-0.36129	1.34398	-0.48473
1.34592	-0.36204	1.34297	-0.48634
1.3449	-0.36334	1.34196	-0.48886
1.34392	-0.3641	1.34095	-0.4905
1.34287	-0.36504	1.33992	-0.49172
1.34191	-0.36588	1.33898	-0.49326
1.3409	-0.36627	1.33798	-0.49482
1.3399	-0.36695	1.33696	-0.4964
1.33891	-0.36791	1.33592	-0.49916
1.33789	-0.3683	1.33495	-0.50049
1.33694	-0.36738	1.33396	-0.50192
1.33593	-0.36837	1.33293	-0.503
1.33492	-0.36937	1.33196	-0.5039
1.33393	-0.37052	1.33098	-0.50548
1.33291	-0.37107	1.32998	-0.5075
1.33192	-0.37214	1.32897	-0.50933
1.33089	-0.37325	1.32793	-0.51089
1.32992	-0.37391	1.32693	-0.51202
1.32887	-0.37476	1.32597	-0.51322
1.3279	-0.37507	1.325	-0.51462
1.32692	-0.37564	1.32403	-0.51588
1.3259	-0.37651	1.32297	-0.51868
1.32491	-0.37663	1.32197	-0.51998
1.32391	-0.37593	1.32094	-0.521
1.32293	-0.37732	1.31996	-0.52234
1.32213	-0.378	1.31898	-0.52356
1.32177	-0.37836	1.31791	-0.5251
1.32121	-0.3791	1.31697	-0.52716
1.3202	-0.37962	1.31598	-0.52875
1.31923	-0.38069	1.31496	-0.53027
1.31817	-0.38182	1.31396	-0.53143
1.31719	-0.38264	1.313	-0.53266
1.31625	-0.38364	1.31196	-0.53409
1.3152	-0.3844	1.31096	-0.53583
1.31419	-0.38515	1.30992	-0.5383
1.31318	-0.38614	1.30895	-0.53971
1.3122	-0.38653	1.30797	-0.54104
1.31121	-0.38586	1.30692	-0.54325
1.31021	-0.38734	1.30598	-0.54442
1.30923	-0.38852	1.30497	-0.54582
1.30821	-0.39011	1.30394	-0.54863
1.3072	-0.3911	1.30295	-0.55028
1.30622	-0.39242	1.30194	-0.55182
1.30522	-0.39443	1.30095	-0.55362
1.3042	-0.39559	1.29991	-0.55523
1.3032	-0.39698	1.29892	-0.55745
1.3022	-0.39816	1.29794	-0.5596
1.30118	-0.39919	1.29692	-0.56206
1.30022	-0.40084	1.2959	-0.56411
1.29921	-0.4015	1.29491	-0.56612
1.2982	-0.40218	1.29391	-0.56843
1.29717	-0.40455	1.29294	-0.57073
1.29621	-0.40642	1.29194	-0.5732
1.29517	-0.40852	1.29093	-0.57716
1.29422	-0.41064	1.28995	-0.57949
1.29321	-0.4126	1.28893	-0.58204
1.29222	-0.4155	1.28792	-0.58482
1.29118	-0.41723	1.28693	-0.5878
1.29021	-0.41985	1.28597	-0.59113
1.28918	-0.42251	1.28497	-0.59503
1.28819	-0.42474	1.28392	-0.59849
1.28721	-0.42783	1.28292	-0.60183
1.28621	-0.42931	1.28193	-0.60561
1.28522	-0.43171	1.28092	-0.6096
1.28421	-0.43528	1.27992	-0.6135
1.28325	-0.43839	1.27892	-0.6174
1.28221	-0.44174	1.27796	-0.62229
1.2812	-0.44534	1.27694	-0.62622
1.2802	-0.44882	1.27593	-0.63025
1.27922	-0.4526	1.27496	-0.63457
1.27821	-0.45636	1.27399	-0.63894
1.27718	-0.46002	1.27297	-0.64349
1.27623	-0.46411	1.2719	-0.64935
1.27522	-0.46801	1.27095	-0.65366
1.27423	-0.47234	1.26993	-0.65823
1.2732	-0.47516	1.26889	-0.66265
1.2722	-0.47915	1.26792	-0.66721
1.27124	-0.48414	1.26694	-0.6717
1.27021	-0.48859	1.26593	-0.67657
1.26926	-0.49317	1.26494	-0.68133
1.26823	-0.49797	1.26397	-0.68518
1.26722	-0.50268	1.26295	-0.68864
1.26617	-0.50763	1.26195	-0.69222
1.26519	-0.51211	1.26089	-0.69536
1.26423	-0.51614	1.25995	-0.69831
1.2632	-0.52051	1.25894	-0.70242
1.2622	-0.52475	1.25794	-0.70443
1.26119	-0.52871	1.25693	-0.70627
1.26018	-0.53083	1.25592	-0.70822
1.25922	-0.53482	1.25491	-0.70904
1.2582	-0.53873	1.25395	-0.70963
1.25724	-0.54243	1.2529	-0.7108
1.25624	-0.54529	1.25191	-0.71053
1.25523	-0.54817	1.25087	-0.70965
1.2542	-0.55122	1.24995	-0.7083
1.2532	-0.55324	1.24892	-0.70662
1.25221	-0.55512	1.24792	-0.70488
1.25123	-0.55581	1.2469	-0.70283
1.25022	-0.55657	1.24591	-0.70116
1.24922	-0.55717	1.24495	-0.69803
1.2482	-0.55673	1.24393	-0.69448
1.24724	-0.5544	1.24289	-0.6913
1.24624	-0.55421	1.24192	-0.68741
1.24522	-0.55319	1.24089	-0.68335
1.24421	-0.55171	1.23991	-0.68046
1.24324	-0.54938	1.23892	-0.67586
1.24223	-0.54713	1.23788	-0.67126
1.24124	-0.54487	1.23693	-0.66677
1.24024	-0.54153	1.23592	-0.662
1.23919	-0.53827	1.23492	-0.65767
1.23821	-0.53415	1.23393	-0.65349
1.23723	-0.53028	1.23289	-0.64933
1.23623	-0.52651	1.23195	-0.64449
1.23518	-0.52126	1.2309	-0.63973
1.2342	-0.51579	1.2299	-0.63557
1.23323	-0.51168	1.22892	-0.63099
1.23223	-0.5072	1.2279	-0.62629
1.23123	-0.50304	1.22688	-0.62276
1.23023	-0.49873	1.22591	-0.61802
1.22918	-0.49417	1.22493	-0.61334
1.22821	-0.49016	1.22389	-0.60874
1.22724	-0.48524	1.22289	-0.60418
1.22621	-0.48092	1.22194	-0.60044
1.22522	-0.47647	1.22085	-0.59728
1.22422	-0.47191	1.21988	-0.59344
1.22322	-0.46804	1.21891	-0.58978
1.22222	-0.46262	1.21791	-0.58586
1.22123	-0.45819	1.21687	-0.58232
1.22023	-0.45501	1.21585	-0.57895
1.21919	-0.45133	1.21491	-0.57548
1.21823	-0.44783	1.21388	-0.57319
1.21725	-0.44472	1.21287	-0.57005
1.21626	-0.44119	1.21191	-0.56682
1.21521	-0.43865	1.21089	-0.56388
1.21422	-0.43533	1.20991	-0.56096
1.21322	-0.43212	1.20888	-0.55846
1.21224	-0.42941	1.20788	-0.55694
1.21121	-0.42657	1.20688	-0.55424
1.21018	-0.42377	1.20588	-0.55174
1.20921	-0.42018	1.20488	-0.54999
1.2082	-0.41761	1.20388	-0.54776
1.2072	-0.41603	1.20287	-0.54586
1.20622	-0.41412	1.2019	-0.5442
1.20521	-0.41197	1.20086	-0.54283
1.20425	-0.41056	1.19986	-0.54111
1.20325	-0.40897	1.19888	-0.53925
1.20221	-0.40771	1.19787	-0.5376
1.20122	-0.40614	1.19689	-0.53613
1.20022	-0.40446	1.19589	-0.53465
1.19923	-0.40313	1.19489	-0.53455
1.19823	-0.40189	1.19387	-0.53308
1.19719	-0.40046	1.19291	-0.53209
1.19618	-0.39786	1.19192	-0.53143
1.1952	-0.39713	1.1909	-0.5302
1.19423	-0.39683	1.18987	-0.52981
1.19319	-0.39612	1.1889	-0.52953
1.19221	-0.39542	1.18788	-0.52896
1.19123	-0.3951	1.18684	-0.5285
1.1902	-0.39475	1.18589	-0.52782
1.18923	-0.39405	1.18488	-0.52731
1.18824	-0.39387	1.18386	-0.52704
1.18722	-0.39307	1.18288	-0.52679
1.18616	-0.39276	1.18186	-0.52734
1.18518	-0.3928	1.18089	-0.52716
1.18422	-0.39232	1.17986	-0.52701
1.18323	-0.39088	1.17889	-0.52782
1.18223	-0.39133	1.17789	-0.52747
1.18123	-0.39162	1.17691	-0.52738
1.18022	-0.392	1.17584	-0.52871
1.17921	-0.39208	1.17485	-0.5287
1.17822	-0.39256	1.17385	-0.52885
1.17722	-0.39314	1.17288	-0.52905
1.17621	-0.3931	1.17185	-0.52943
1.17521	-0.39364	1.17086	-0.53021
1.17423	-0.39396	1.16982	-0.53102
1.17323	-0.39442	1.16884	-0.53221
1.17219	-0.39527	1.16786	-0.53283
1.17119	-0.39505	1.16687	-0.5334
1.17027	-0.39478	1.16588	-0.5343
1.1692	-0.3959	1.16485	-0.535
1.16824	-0.39663	1.16383	-0.53582
1.16723	-0.3977	1.16284	-0.53801
1.16623	-0.39873	1.1619	-0.5387
1.16522	-0.39957	1.16085	-0.53953
1.16419	-0.4015	1.15987	-0.54067
1.16321	-0.40211	1.15886	-0.54172
1.1622	-0.4029	1.15786	-0.54288
1.16122	-0.4039	1.15687	-0.54488
1.16022	-0.40468	1.15586	-0.5464
1.15925	-0.40581	1.15487	-0.54777
1.15825	-0.406	1.15387	-0.54912
1.15727	-0.40636	1.1529	-0.55086
1.15626	-0.4084	1.15189	-0.55235
1.15523	-0.40986	1.15087	-0.55395
1.15423	-0.41109	1.14982	-0.5564
1.15325	-0.41268	1.14883	-0.55788
1.15221	-0.41395	1.14788	-0.55939
1.15121	-0.41625	1.14688	-0.56099
1.15019	-0.41748	1.14587	-0.56275
1.14921	-0.41893	1.14484	-0.56472
1.14817	-0.42074	1.14389	-0.56755
1.14723	-0.42199	1.14286	-0.56933
1.1462	-0.42367	1.14186	-0.57122
1.14523	-0.42395	1.14083	-0.5733
1.14422	-0.42541	1.13983	-0.57521
1.14323	-0.42767	1.13887	-0.57742
1.14226	-0.42932	1.13784	-0.57979
1.1412	-0.43128	1.13686	-0.58266
1.14022	-0.43343	1.13584	-0.58475
1.13925	-0.43541	1.13483	-0.58687
1.13825	-0.43779	1.13386	-0.58916
1.13722	-0.43979	1.13285	-0.59137
1.13621	-0.44157	1.13184	-0.59363
1.13523	-0.44359	1.13082	-0.59739
1.13422	-0.44552	1.12985	-0.59971
1.1332	-0.44758	1.12884	-0.60216
1.13224	-0.44815	1.12788	-0.60424
1.13126	-0.45049	1.12687	-0.60692
1.13024	-0.45314	1.12587	-0.60986
1.12922	-0.45557	1.12484	-0.61338
1.12823	-0.45783	1.12384	-0.61624
1.12721	-0.46068	1.12287	-0.61907
1.12625	-0.4634	1.12186	-0.62168
1.12522	-0.4661	1.12086	-0.62427
1.12424	-0.46873	1.11984	-0.62769
1.12323	-0.47077	1.11886	-0.63074
1.1222	-0.47333	1.11785	-0.63484
1.12123	-0.47597	1.11685	-0.63795
1.12022	-0.47822	1.11588	-0.64065
1.11919	-0.47923	1.11484	-0.64401
1.11821	-0.48243	1.11388	-0.64717
1.11723	-0.48551	1.11282	-0.65054
1.11625	-0.48874	1.11185	-0.65486
1.11522	-0.49154	1.11085	-0.65797
1.11425	-0.49451	1.10984	-0.66122
1.11322	-0.49799	1.10884	-0.66459
1.11224	-0.50077	1.10788	-0.66797
1.11124	-0.50382	1.10682	-0.67162
1.11024	-0.50682	1.10589	-0.67551
1.10921	-0.50973	1.10485	-0.67971
1.1082	-0.51351	1.10388	-0.68345
1.10723	-0.51575	1.10282	-0.68711
1.10622	-0.51782	1.10189	-0.69146
1.10527	-0.5217	1.10086	-0.69522
1.10422	-0.5249	1.09986	-0.69894
1.1032	-0.52851	1.09884	-0.7042
1.10222	-0.53203	1.09782	-0.70797
1.1012	-0.53547	1.09687	-0.71178
1.10022	-0.54014	1.09581	-0.7156
1.09922	-0.54327	1.09485	-0.7193
1.0982	-0.54662	1.09384	-0.72367
1.09722	-0.5502	1.09282	-0.72858
1.09623	-0.55342	1.09183	-0.73327
1.09523	-0.55755	1.09086	-0.73759
1.09421	-0.56002	1.08983	-0.74198
1.0932	-0.56305	1.08887	-0.74633
1.09225	-0.56754	1.08783	-0.75089
1.09124	-0.57147	1.08682	-0.75562
1.09021	-0.57535	1.08585	-0.76112
1.08926	-0.57943	1.08483	-0.76552
1.08823	-0.58307	1.08382	-0.77017
1.08722	-0.58786	1.08281	-0.77497
1.08621	-0.59174	1.08184	-0.77951
1.08525	-0.59561	1.08084	-0.78424
1.08425	-0.59998	1.07985	-0.79034
1.08321	-0.60369	1.07882	-0.79489
1.08222	-0.60795	1.07778	-0.79994
1.08124	-0.61071	1.07683	-0.80552
1.08025	-0.61455	1.07581	-0.8106
1.0792	-0.61924	1.07484	-0.81591
1.07821	-0.62407	1.0738	-0.82141
1.07724	-0.62801	1.07284	-0.82719
1.07622	-0.6326	1.07186	-0.83221
1.07524	-0.63696	1.07082	-0.83737
1.0742	-0.64139	1.06982	-0.84252
1.07316	-0.64606	1.06884	-0.84804
1.07219	-0.64998	1.06782	-0.85351
1.07124	-0.65463	1.0668	-0.86047
1.07024	-0.65924	1.06582	-0.86566
1.06924	-0.66362	1.06482	-0.8712
1.06825	-0.66632	1.06383	-0.87677
1.06725	-0.67087	1.06283	-0.88224
1.06626	-0.67601	1.06182	-0.88825
1.06522	-0.68098	1.0608	-0.89494
1.06425	-0.68522	1.05982	-0.90092
1.06321	-0.69039	1.05878	-0.90691
1.06223	-0.69515	1.05782	-0.91244
1.06125	-0.69981	1.05682	-0.91822
1.06024	-0.70476	1.05584	-0.9244
1.05923	-0.70923	1.05478	-0.93067
1.05821	-0.71384	1.0538	-0.93805
1.05722	-0.71847	1.05282	-0.94387
1.05622	-0.72265	1.05179	-0.94984
1.05526	-0.72529	1.0508	-0.95702
1.05426	-0.7307	1.04983	-0.96309
1.05323	-0.73552	1.04874	-0.96974
1.05222	-0.7407	1.0478	-0.97724
1.05125	-0.74555	1.04681	-0.98343
1.05027	-0.7504	1.04578	-0.98973
1.04922	-0.75621	1.0448	-0.99616
1.0482	-0.76087	1.04382	-1.00267
1.04725	-0.76586	1.0428	-1.00963
1.04623	-0.7706	1.04181	-1.01684
1.04528	-0.77517	1.04079	-1.0242
1.04423	-0.7805	1.03984	-1.03112
1.04326	-0.78426	1.03882	-1.03764
1.04222	-0.78822	1.03775	-1.04505
1.04128	-0.79387	1.03686	-1.052
1.04025	-0.79866	1.03584	-1.05898
1.03924	-0.80389	1.03479	-1.0677
1.03823	-0.80917	1.03383	-1.07456
1.03725	-0.81436	1.03282	-1.08183
1.03624	-0.82071	1.03183	-1.08902
1.03522	-0.82579	1.03084	-1.09623
1.03423	-0.83104	1.02983	-1.10377
1.03325	-0.83612	1.0288	-1.11226
1.03226	-0.84113	1.02783	-1.12
1.03124	-0.84703	1.02678	-1.12781
1.03024	-0.85098	1.02581	-1.13536
1.02923	-0.85575	1.02475	-1.14382
1.02823	-0.86221	1.02376	-1.15147
1.02724	-0.86786	1.02282	-1.15937
1.02626	-0.87373	1.0218	-1.16855
1.02525	-0.8797	1.02082	-1.17603
1.02422	-0.88506	1.01976	-1.18344
1.02324	-0.8915	1.0188	-1.19156
1.02225	-0.89735	1.01784	-1.1994
1.02123	-0.90331	1.01674	-1.20736
1.02021	-0.90927	1.01579	-1.21705
1.01919	-0.91508	1.0148	-1.22499
1.01823	-0.92119	1.01383	-1.23317
1.01727	-0.92564	1.01278	-1.24134
1.01625	-0.93116	1.01182	-1.24932
1.01527	-0.93808	1.0108	-1.25777
1.01425	-0.9444	1.00983	-1.26615
1.01326	-0.95044	1.00878	-1.27559
1.01224	-0.95753	1.00779	-1.28379
1.01123	-0.96387	1.00679	-1.29167
1.01023	-0.971	1.00582	-1.29998
1.00925	-0.9774	1.00477	-1.3087
1.00818	-0.98334	1.0038	-1.31698
1.00725	-0.99011	1.00279	-1.32756
[truncated: 808 more rows]

## Sheet: Figure5b
The voltage profiles of full cells in 1 m ZnSO4+0.1 m HTFSI electrolyte.
1st		100th		200th		500th		1000th
Capacity (mAh/g)	Voltage (V)	Capacity (mAh/g)	Voltage (V)	Capacity (mAh/g)	Voltage (V)	Capacity (mAh/g)	Voltage (V)	Capacity (mAh/g)	Voltage (V)
0	1.4867	0	1.4828	0	1.4768	0	1.4758	0	1.456
0.7	1.4639	0.9	1.4591	1	1.452	1.1	1.4523	0.9	1.4366
1	1.451	1.3	1.4447	1.4	1.4352	1.6	1.4338	1.2	1.4241
1.4	1.434	1.7	1.4314	1.7	1.425	1.9	1.4236	1.7	1.4086
1.8	1.4199	2.2	1.414	2.1	1.4128	2.3	1.4131	2.1	1.3952
2.1	1.4098	2.5	1.4019	2.6	1.3993	2.7	1.4019	2.5	1.3836
2.4	1.3976	2.9	1.3906	3	1.3858	3	1.3914	2.8	1.3726
2.8	1.3847	3.3	1.3799	3.5	1.3732	3.4	1.3818	3.3	1.3587
3.1	1.3749	3.7	1.3669	3.8	1.363	3.9	1.3675	3.6	1.3486
3.5	1.3625	4	1.3577	4.2	1.3525	4.3	1.3548	4.1	1.337
3.8	1.3535	4.3	1.3486	4.6	1.3419	4.8	1.3432	4.4	1.3272
4.1	1.3435	4.6	1.3408	5.1	1.3266	5.2	1.3317	4.9	1.3123
4.9	1.321	5	1.3305	5.6	1.3154	5.6	1.3216	5.4	1.2996
5.7	1.3019	5.4	1.3215	6.6	1.29	6	1.3114	5.8	1.2889
6	1.2932	5.8	1.3103	7.4	1.2729	6.4	1.3025	6.3	1.277
6.4	1.2846	6.1	1.3018	7.7	1.2658	7	1.2891	6.7	1.2684
6.7	1.275	6.8	1.2866	8.1	1.2574	7.4	1.2782	7.1	1.2571
7.6	1.2537	7.1	1.2781	8.4	1.2497	7.8	1.2703	7.5	1.2492
8.2	1.2387	7.6	1.2681	8.8	1.2419	8.3	1.2598	7.9	1.2409
8.6	1.2298	7.9	1.2588	9.1	1.2342	8.7	1.2514	8.2	1.2333
8.9	1.2213	8.3	1.2511	9.5	1.2266	9.2	1.2416	8.5	1.2263
9.3	1.2112	8.6	1.2435	9.9	1.219	9.6	1.2323	9.1	1.214
9.6	1.2037	9	1.2364	10.3	1.2091	10	1.2244	9.4	1.2066
9.9	1.1968	9.3	1.2272	10.7	1.2012	10.5	1.2156	9.8	1.1992
10.4	1.1874	9.7	1.2198	11	1.195	10.8	1.2091	10.2	1.1916
10.9	1.1762	10	1.212	11.4	1.1863	11.1	1.2019	10.6	1.1824
11.3	1.1682	10.4	1.2038	11.9	1.1765	11.6	1.194	10.9	1.1759
11.6	1.1621	10.8	1.1962	12.4	1.1671	12.1	1.1835	11.3	1.1677
11.9	1.1551	11.1	1.1891	12.9	1.1581	12.5	1.1758	11.7	1.1592
12.2	1.1497	11.5	1.1813	13.2	1.1514	13	1.1663	12.1	1.1511
12.6	1.1432	11.8	1.175	13.5	1.1449	13.3	1.1604	12.5	1.1427
12.9	1.1367	12.1	1.1688	13.9	1.1378	13.7	1.1525	12.8	1.1367
13.2	1.1308	12.6	1.1599	14.2	1.1327	14	1.1461	13.2	1.1303
13.6	1.1243	12.9	1.153	14.7	1.1235	14.4	1.1392	13.5	1.1238
14	1.1168	13.4	1.1447	15.1	1.1173	14.9	1.13	13.9	1.1165
14.4	1.1103	13.7	1.1384	15.4	1.1117	15.4	1.122	14.2	1.1105
14.7	1.1051	14.1	1.1313	15.7	1.1057	15.8	1.1144	14.6	1.1034
15	1.0993	14.5	1.1241	16.1	1.0993	16.1	1.1082	14.9	1.0973
15.4	1.0914	15	1.1153	16.5	1.0934	16.5	1.1018	15.3	1.0897
15.8	1.0854	15.3	1.1093	16.9	1.086	17	1.0942	15.7	1.0835
16.2	1.0789	15.7	1.1038	17.2	1.0813	17.4	1.0868	16.1	1.0772
16.6	1.0724	15.9	1.0992	17.5	1.0761	17.8	1.0809	16.4	1.0707
16.9	1.0672	16.3	1.0931	17.9	1.071	18.3	1.0727	16.8	1.0646
17.3	1.0614	16.7	1.0863	18.3	1.0648	18.7	1.0662	17.7	1.0513
17.7	1.0564	17.1	1.0806	18.6	1.0598	19.1	1.0612	18.7	1.0359
18.1	1.0507	17.4	1.0759	19	1.0553	19.4	1.0564	19.1	1.0296
18.5	1.0445	17.8	1.0696	19.3	1.0507	19.8	1.051	19.5	1.0243
18.8	1.0398	18.2	1.0641	19.6	1.0459	20.2	1.0448	19.8	1.0197
19.1	1.0356	18.7	1.0572	20.1	1.04	20.6	1.0403	20.2	1.0145
19.5	1.0314	19	1.0521	20.6	1.0331	21	1.0347	20.5	1.0108
19.8	1.0274	19.4	1.0468	20.9	1.029	21.4	1.0297	20.9	1.0065
20.2	1.0228	19.8	1.0415	21.4	1.0234	21.8	1.0238	21.2	1.0018
20.6	1.0178	20.1	1.0367	21.8	1.0189	22.2	1.0198	21.7	0.9966
21	1.0128	20.6	1.0311	22.2	1.0142	22.5	1.0161	22	0.9925
21.3	1.0093	21	1.0263	22.5	1.0104	22.9	1.0114	22.5	0.9876
21.8	1.0043	21.3	1.0217	22.9	1.0063	23.2	1.0079	22.9	0.9829
22.2	1.0001	21.8	1.0166	23.2	1.002	23.7	1.0017	23.4	0.9775
22.5	0.9967	22.2	1.0121	23.6	0.9978	24.1	0.9975	23.8	0.9736
22.9	0.9928	22.6	1.0071	24.1	0.9931	24.5	0.9936	24.1	0.9702
23.2	0.9891	22.9	1.0035	24.4	0.9897	25	0.9883	24.4	0.967
23.6	0.9857	23.3	1.0001	24.8	0.9863	25.4	0.9843	24.8	0.9635
23.9	0.9826	23.6	0.9969	25.1	0.9829	25.8	0.9807	25.3	0.9594
24.3	0.9787	24	0.9928	25.5	0.9797	26.2	0.9772	25.6	0.9564
24.7	0.9761	24.4	0.989	25.9	0.9761	26.6	0.9732	26.1	0.9519
25	0.9725	24.7	0.9856	26.2	0.973	27.1	0.9687	26.4	0.9488
25.4	0.9699	25	0.9825	26.6	0.9697	27.4	0.9657	26.8	0.946
25.7	0.9671	25.5	0.9786	27	0.9665	27.8	0.9628	27.2	0.9426
26	0.9645	25.8	0.9756	27.3	0.9635	28.3	0.9584	27.6	0.9395
26.4	0.962	26.2	0.9722	27.7	0.9608	28.7	0.9556	27.9	0.9367
26.7	0.9589	26.5	0.9693	28.1	0.9572	29.1	0.9525	28.4	0.9333
27.1	0.9561	26.9	0.9662	28.6	0.953	29.5	0.9496	28.8	0.9301
27.5	0.9532	27.2	0.9639	29	0.9504	30.4	0.9429	29.5	0.9253
27.8	0.9505	27.5	0.9611	29.3	0.9479	31	0.9383	29.9	0.9228
28.2	0.9476	27.9	0.9577	29.8	0.9446	31.5	0.9352	30.2	0.9203
28.6	0.9453	28.3	0.955	30.1	0.9426	31.9	0.9327	30.5	0.918
28.9	0.9426	28.6	0.9521	30.4	0.9404	32.3	0.9297	30.9	0.9161
29.3	0.9403	29	0.9499	30.7	0.9383	32.8	0.9271	31.3	0.913
29.6	0.9384	29.3	0.9474	31.1	0.9358	33.1	0.9251	31.7	0.9107
29.9	0.9363	29.9	0.9434	31.4	0.9335	33.5	0.9228	32.1	0.9084
30.2	0.9341	30.2	0.9412	31.9	0.9307	33.9	0.9204	32.4	0.9065
30.6	0.9318	30.7	0.9381	32.2	0.9285	34.3	0.918	32.8	0.9045
30.9	0.9294	31.2	0.9347	32.8	0.9253	34.7	0.9156	33.1	0.9026
31.3	0.9274	31.6	0.9319	33.1	0.9232	35.1	0.9138	33.5	0.9003
31.6	0.9253	31.9	0.9296	33.5	0.9208	35.4	0.9118	33.8	0.8986
32.1	0.9225	32.3	0.9277	34.3	0.9166	35.8	0.9098	34.2	0.8964
32.4	0.9203	32.6	0.9256	35	0.9127	36.2	0.9077	34.8	0.8932
32.8	0.9183	33	0.9234	35.4	0.9107	36.6	0.9059	35.4	0.8904
33.3	0.9155	33.4	0.9209	35.7	0.909	36.9	0.9042	36	0.8876
33.6	0.9138	33.8	0.9187	36	0.9071	37.2	0.9023	36.3	0.886
33.9	0.9118	34.1	0.9169	36.4	0.9056	37.7	0.9005	36.6	0.8845
34.3	0.9098	34.4	0.9152	36.7	0.9037	38.1	0.8981	37	0.8829
34.6	0.908	34.8	0.9135	37.1	0.9022	38.5	0.8963	37.5	0.8808
34.9	0.9063	35.2	0.9113	37.5	0.9005	38.9	0.8949	37.8	0.8792
35.2	0.9046	35.6	0.9091	37.9	0.8984	39.4	0.8925	38.3	0.8772
35.7	0.9023	35.9	0.9074	38.3	0.8966	39.9	0.8904	38.7	0.8757
36.2	0.8998	36.2	0.9057	38.6	0.8952	40.4	0.8884	39.1	0.8741
36.4	0.8984	36.6	0.904	38.9	0.8938	40.7	0.8873	39.6	0.8722
36.8	0.8966	36.9	0.9025	39.3	0.8922	41	0.886	40	0.8708
37.2	0.895	37.3	0.9006	39.7	0.8908	41.4	0.8842	40.5	0.8693
37.6	0.893	37.6	0.8989	40	0.8894	41.9	0.8825	40.8	0.8681
38	0.8912	38	0.8972	40.4	0.8876	42.2	0.8812	41.2	0.8667
38.3	0.8899	38.4	0.8956	40.8	0.8862	42.7	0.8798	41.5	0.8654
38.8	0.8879	38.8	0.8938	41.3	0.8842	43	0.8786	41.9	0.8642
39.1	0.8867	39.2	0.8922	41.6	0.8832	43.4	0.8774	42.3	0.8629
39.4	0.8851	39.5	0.8907	42	0.8819	43.9	0.8757	42.7	0.8617
39.9	0.8832	39.8	0.8896	42.3	0.8806	44.2	0.8744	43	0.8608
40.3	0.8817	40.2	0.8881	42.7	0.8792	44.6	0.8733	43.4	0.8594
40.6	0.8805	40.5	0.8867	43.1	0.8781	44.9	0.8722	43.8	0.8583
41	0.8789	40.9	0.8853	43.5	0.8767	45.3	0.8712	44.2	0.8574
41.3	0.8778	41.5	0.8831	43.9	0.8753	45.7	0.8699	44.5	0.8564
41.6	0.8766	42.1	0.8808	44.4	0.8736	46	0.869	45	0.855
41.9	0.8757	42.7	0.8789	44.8	0.8726	46.4	0.8677	45.3	0.8543
42.3	0.8743	43	0.8777	45.1	0.8715	46.7	0.8668	45.8	0.8533
42.6	0.8732	43.4	0.8764	45.5	0.8704	47.3	0.8651	46.3	0.8521
43.1	0.8716	43.7	0.8753	45.8	0.8695	47.7	0.8639	46.6	0.8515
43.4	0.8705	44.1	0.8743	46.1	0.8685	48.1	0.8629	47	0.8507
43.7	0.8696	44.5	0.873	46.6	0.8673	48.5	0.862	47.4	0.8498
44.1	0.8687	44.9	0.8716	47	0.866	48.9	0.8611	47.8	0.8491
44.4	0.8676	45.2	0.8705	47.5	0.8648	49.3	0.8597	48.1	0.8485
44.7	0.8667	45.5	0.8696	47.9	0.8637	49.7	0.8589	48.4	0.8479
45.2	0.8654	45.9	0.8688	48.2	0.8629	50.1	0.858	48.8	0.8473
45.5	0.8645	46.3	0.8677	48.6	0.8619	50.5	0.857	49.2	0.8467
45.8	0.8636	46.7	0.8664	48.9	0.8611	50.9	0.8561	49.7	0.846
46.1	0.8628	47	0.8656	49.4	0.8598	51.3	0.8552	50	0.8456
46.4	0.862	47.4	0.8646	49.7	0.8591	51.7	0.8543	50.5	0.8448
46.8	0.8608	47.8	0.8634	50	0.8583	52.1	0.8536	50.8	0.8445
47.1	0.86	48.2	0.8625	50.5	0.8572	52.5	0.8529	51.2	0.8439
47.6	0.8588	48.6	0.8615	50.8	0.8563	52.8	0.8522	51.6	0.8434
47.9	0.858	48.9	0.8605	51.1	0.8557	53.2	0.8516	51.9	0.8429
48.3	0.857	49.3	0.8594	51.4	0.855	53.6	0.8508	52.2	0.8425
48.7	0.856	50.3	0.8572	51.8	0.8543	54	0.8502	52.6	0.842
49	0.855	51	0.8555	52.2	0.8535	54.4	0.8496	53	0.8414
49.4	0.8543	51.3	0.8547	52.7	0.8526	54.7	0.849	53.4	0.8409
49.9	0.853	51.6	0.8543	53.1	0.8519	55.1	0.8484	53.7	0.8405
50.4	0.8518	52	0.8535	53.4	0.8513	55.5	0.8479	54.1	0.84
50.9	0.8507	52.3	0.8527	53.7	0.8507	55.9	0.8473	54.5	0.8397
51.2	0.8501	52.7	0.8519	54.1	0.8501	56.5	0.8465	54.9	0.8391
51.6	0.849	53.3	0.851	54.5	0.8493	57	0.8459	55.3	0.8384
51.9	0.8484	53.9	0.8499	55.1	0.8485	57.3	0.8456	55.6	0.8381
52.3	0.8476	54.2	0.8493	55.5	0.8479	57.7	0.8451	56.1	0.8375
52.6	0.847	54.8	0.8484	55.8	0.8474	58.1	0.8446	56.6	0.8369
52.9	0.8462	55.2	0.8477	56.2	0.847	58.5	0.844	57.2	0.836
53.3	0.8457	55.5	0.8474	56.5	0.8465	59	0.8437	57.7	0.8353
53.7	0.8451	55.9	0.8467	56.8	0.8462	59.4	0.8431	58.1	0.8349
54	0.8445	56.3	0.8462	57.2	0.8459	59.8	0.8426	58.4	0.8344
54.4	0.8439	56.7	0.8459	57.5	0.8454	60.3	0.8422	58.9	0.8338
54.7	0.8433	57	0.8454	58	0.8448	60.8	0.8415	59.2	0.8333
55	0.8426	57.3	0.8451	58.3	0.8445	61.2	0.8411	59.6	0.8329
55.4	0.8422	57.6	0.8446	58.6	0.8442	61.6	0.8406	59.9	0.8324
55.7	0.8417	58	0.8442	59	0.8437	62	0.8402	60.4	0.8316
56.1	0.8411	58.4	0.8439	59.3	0.8434	62.4	0.8397	60.8	0.831
56.5	0.8406	58.7	0.8434	59.7	0.8429	62.8	0.8394	61.3	0.8304
56.8	0.8402	59.1	0.8429	60.1	0.8426	63.1	0.8389	61.7	0.8298
57.1	0.8398	59.6	0.8423	60.5	0.842	63.4	0.8386	62.1	0.8291
57.5	0.8394	59.9	0.842	60.9	0.8417	63.8	0.8381	62.5	0.8287
57.9	0.8389	60.4	0.8417	61.3	0.8412	64.2	0.8377	62.8	0.8281
58.2	0.8384	60.8	0.8411	61.7	0.8409	64.5	0.8372	63.2	0.8274
58.6	0.838	61.2	0.8408	62	0.8406	65	0.8366	63.6	0.827
59	0.8377	61.6	0.8403	62.3	0.8402	65.4	0.8363	64	0.8264
59.3	0.8372	62	0.8398	62.6	0.8398	65.9	0.8357	64.4	0.8257
59.7	0.8369	62.4	0.8395	63	0.8394	66.2	0.8352	64.7	0.8251
60.1	0.8364	62.7	0.8391	63.3	0.8391	66.6	0.8349	65.1	0.8247
60.4	0.8361	63.1	0.8388	63.7	0.8386	67	0.8343	65.5	0.824
60.9	0.8357	63.4	0.8383	64.3	0.838	67.5	0.8338	65.9	0.8234
61.2	0.8353	63.7	0.838	64.6	0.8377	67.9	0.8332	66.2	0.8228
61.7	0.8347	64.2	0.8374	64.9	0.8374	68.4	0.8326	66.6	0.8223
62.1	0.8343	64.6	0.8369	65.4	0.8367	68.7	0.8322	66.9	0.8219
62.5	0.834	65	0.8364	65.7	0.8363	69.1	0.8318	67.3	0.8212
62.8	0.8336	65.4	0.8358	66.3	0.8357	69.4	0.8313	67.7	0.8206
63.1	0.8332	65.8	0.8355	66.6	0.8352	69.8	0.8309	68	0.8202
63.4	0.8329	66.3	0.8349	66.9	0.8347	70.2	0.8301	68.4	0.8195
63.8	0.8326	66.6	0.8344	67.3	0.8343	70.7	0.8295	68.7	0.8189
64.1	0.8321	67	0.834	67.7	0.834	71.2	0.829	69.1	0.8183
64.4	0.8318	67.4	0.8335	68	0.8336	71.6	0.8284	69.4	0.8178
64.7	0.8313	67.9	0.8329	68.3	0.8332	72.1	0.8276	69.8	0.8172
65.1	0.8309	68.3	0.8324	68.7	0.8327	72.4	0.8273	70.3	0.8163
65.5	0.8305	68.7	0.8319	69.1	0.8321	72.7	0.8268	70.7	0.8157
65.8	0.8301	69	0.8315	69.4	0.8318	73.2	0.8262	71.1	0.815
66.2	0.8296	69.3	0.8312	69.8	0.8313	73.7	0.8254	71.5	0.8141
66.6	0.829	69.6	0.8307	70.1	0.8309	74.1	0.825	71.8	0.8136
67	0.8287	70.1	0.8302	70.5	0.8304	74.4	0.8245	72.2	0.8129
67.6	0.8279	70.4	0.8298	70.9	0.8298	74.9	0.8237	72.6	0.8123
68	0.8274	70.9	0.8291	71.3	0.8293	75.2	0.8234	73	0.8115
68.4	0.8268	71.2	0.8287	71.7	0.8287	75.6	0.8228	73.3	0.8109
68.8	0.8264	71.6	0.8282	72.2	0.8281	76	0.8222	73.7	0.8102
69.2	0.8259	72	0.8278	72.6	0.8276	76.4	0.8217	74.1	0.8095
69.7	0.8253	72.4	0.8273	73	0.8271	76.8	0.8211	74.6	0.8084
70	0.825	72.7	0.8268	73.3	0.8267	77.1	0.8206	75	0.8078
70.3	0.8245	73	0.8264	73.6	0.8262	77.4	0.8202	75.5	0.8068
70.9	0.8239	73.4	0.8259	73.9	0.8257	77.9	0.8195	76	0.8057
71.2	0.8234	73.8	0.8254	74.3	0.8254	78.3	0.8188	76.3	0.805
71.6	0.8229	74.1	0.825	74.7	0.8248	78.7	0.8181	76.8	0.804
72	0.8225	74.5	0.8245	75.1	0.8242	79.1	0.8177	77.3	0.803
72.4	0.8222	74.8	0.824	75.6	0.8236	79.5	0.8169	77.8	0.8019
72.8	0.8217	75.2	0.8234	75.9	0.8229	80	0.8163	78.3	0.8008
73.2	0.8211	75.6	0.8229	76.2	0.8226	80.3	0.8157	78.8	0.7999
73.5	0.8208	75.9	0.8225	76.7	0.8222	80.6	0.815	79.1	0.7989
73.8	0.8203	76.3	0.8222	77.2	0.8214	81	0.8146	79.5	0.7983
74.2	0.8198	76.6	0.8217	77.6	0.8208	81.4	0.814	79.9	0.7975
74.6	0.8192	77	0.8211	78	0.8203	81.8	0.8132	80.2	0.7968
75	0.8188	77.5	0.8205	78.3	0.8198	82.2	0.8124	80.6	0.7958
75.4	0.8183	77.8	0.82	78.7	0.8192	82.8	0.8113	81	0.7949
75.7	0.8178	78.2	0.8194	79	0.8188	83.2	0.8109	81.4	0.794
76	0.8175	78.5	0.8189	79.4	0.8183	83.7	0.8099	81.7	0.793
76.4	0.8169	78.9	0.8185	79.7	0.8177	84.1	0.8092	82.1	0.7921
76.9	0.8164	79.2	0.818	80.1	0.8172	84.5	0.8085	82.4	0.7913
77.2	0.816	79.6	0.8175	80.5	0.8166	84.9	0.8078	82.8	0.7904
77.6	0.8154	80	0.8167	80.8	0.8161	85.3	0.8068	83.2	0.7895
78	0.8149	80.4	0.8163	81.2	0.8155	85.6	0.8064	83.6	0.7882
78.4	0.8144	80.9	0.8155	81.5	0.815	86.1	0.8056	84	0.7873
78.9	0.8136	81.4	0.8147	81.8	0.8144	86.4	0.8048	84.3	0.7864
79.3	0.8132	81.8	0.8141	82.2	0.8138	86.9	0.8039	84.8	0.785
79.6	0.8126	82.1	0.8136	82.8	0.813	87.3	0.8031	85.2	0.7839
79.9	0.8123	82.7	0.8127	83.1	0.8124	87.7	0.8023	85.7	0.7825
80.3	0.8118	83.1	0.8121	83.5	0.8118	88.1	0.8016	86.2	0.7809
80.7	0.8112	83.5	0.8113	83.9	0.8113	88.4	0.8009	86.6	0.7799
81.1	0.8105	83.8	0.8109	84.2	0.8105	88.7	0.8002	87.1	0.7781
81.4	0.8101	84.2	0.8101	84.5	0.8099	89.1	0.7994	87.4	0.7771
81.7	0.8096	84.6	0.8096	84.9	0.8095	89.5	0.7986	87.8	0.776
82	0.8092	84.9	0.809	85.2	0.809	89.9	0.7978	88.1	0.775
82.4	0.8087	85.3	0.8084	85.5	0.8082	90.2	0.7972	88.6	0.7735
82.8	0.8081	85.6	0.8079	86	0.8076	90.6	0.7963	89	0.7719
83.2	0.8074	85.9	0.8073	86.4	0.8067	90.9	0.7957	89.4	0.7707
83.5	0.807	86.2	0.8067	87.4	0.805	91.3	0.7947	89.8	0.7695
83.8	0.8065	86.7	0.8061	88.6	0.8028	91.6	0.794	90.1	0.7682
84.2	0.8059	87.1	0.8053	89.7	0.8005	92	0.793	90.5	0.7665
84.5	0.8053	87.5	0.8045	90.9	0.7981	92.3	0.7923	90.9	0.7653
84.9	0.8047	87.8	0.8039	92	0.7958	92.7	0.7913	91.3	0.7637
85.2	0.8042	88.1	0.8033	93.2	0.7932	93.1	0.7904	91.7	0.7623
85.6	0.8036	88.5	0.8025	94.2	0.791	93.6	0.7892	92	0.7611
85.9	0.803	89	0.8016	94.6	0.7899	94	0.7882	92.4	0.7592
86.5	0.8022	89.4	0.8009	94.9	0.7892	94.3	0.7875	92.8	0.7577
87	0.8012	89.7	0.8002	95.3	0.7882	94.7	0.7864	93.2	0.7563
87.4	0.8006	90	0.7997	95.7	0.7875	95	0.7854	93.5	0.7551
87.7	0.8	90.3	0.7989	96	0.7864	95.5	0.7842	93.9	0.7533
88.1	0.7992	90.7	0.7983	96.4	0.7857	95.9	0.7833	94.2	0.7516
88.4	0.7986	91.2	0.7974	96.7	0.7848	96.3	0.782	94.6	0.7502
88.9	0.798	91.5	0.7968	97.1	0.7839	96.7	0.7809	95	0.7485
89.2	0.7974	91.8	0.796	97.4	0.7828	97.1	0.7799	95.5	0.7459
89.6	0.7968	92.2	0.7952	97.9	0.7816	97.4	0.7788	96	0.7434
90	0.796	92.6	0.7943	98.2	0.7808	97.8	0.7778	96.3	0.7419
90.5	0.795	93	0.7933	98.5	0.78	98.2	0.7766	96.7	0.7397
90.8	0.7944	93.4	0.7926	98.8	0.7791	98.5	0.7755	97.1	0.7382
91.1	0.7938	93.8	0.7915	99.3	0.7777	99	0.7744	97.5	0.7358
91.5	0.793	94.3	0.7906	99.7	0.7766	99.4	0.773	97.9	0.734
91.8	0.7926	94.9	0.7892	100	0.7757	99.7	0.7719	98.2	0.7321
92.1	0.7918	95.2	0.7882	100.3	0.7749	100.3	0.7704	98.6	0.7296
92.4	0.791	95.5	0.7875	100.7	0.7737	100.7	0.769	98.9	0.7281
92.7	0.7904	95.9	0.7867	101.1	0.7727	101.1	0.7678	99.3	0.7261
93.1	0.7898	96.3	0.7857	101.4	0.7716	101.5	0.7664	99.6	0.7242
93.4	0.789	96.7	0.7847	101.7	0.7707	101.8	0.7653	100.1	0.7216
93.7	0.7884	97	0.7839	102	0.7698	102.1	0.764	100.5	0.7188
94.2	0.7873	97.3	0.783	102.3	0.7687	102.5	0.7628	100.9	0.7166
94.5	0.7865	97.7	0.782	102.7	0.7676	102.8	0.7616	101.3	0.7138
94.9	0.7856	98	0.7811	103	0.7664	103.2	0.7603	101.7	0.7115
95.7	0.7839	98.4	0.7802	103.4	0.7653	104	0.7572	102	0.7096
96.7	0.7816	98.9	0.7788	103.9	0.7636	105	0.7537	102.4	0.7068
97.5	0.7797	99.2	0.7778	104.4	0.762	105.4	0.7516	102.7	0.7048
98	0.7786	99.6	0.7769	104.8	0.7605	106	0.7496	103.1	0.7025
98.3	0.7778	100	0.776	105.3	0.7588	106.5	0.7475	103.5	0.6996
98.8	0.7768	100.4	0.7747	105.7	0.7575	106.9	0.7456	103.9	0.6972
99.1	0.7758	100.8	0.7737	106	0.7563	107.4	0.7439	104.3	0.6948
99.4	0.775	101.1	0.7727	106.3	0.7551	107.9	0.7416	104.6	0.6924
99.8	0.7743	101.4	0.7718	106.7	0.7537	108.2	0.74	105	0.6898
100.1	0.7735	101.8	0.7706	107	0.7524	108.6	0.7385	105.4	0.6872
100.5	0.7726	102.2	0.7693	107.4	0.7512	108.9	0.7369	105.7	0.6851
100.8	0.7716	102.5	0.7684	107.7	0.7499	109.3	0.7349	106.2	0.6822
101.1	0.7707	103	0.7671	108.1	0.7482	109.7	0.733	106.5	0.6803
101.4	0.7701	103.4	0.7656	108.5	0.747	110.1	0.7315	107	0.6771
101.9	0.7687	103.8	0.7642	108.9	0.7453	110.4	0.7298	107.4	0.6744
102.3	0.7678	104.4	0.7623	109.2	0.7437	110.9	0.7276	107.7	0.6723
102.6	0.7668	104.8	0.7613	109.6	0.7422	111.3	0.7254	108.1	0.6698
102.9	0.7659	105.1	0.7602	109.9	0.7408	111.7	0.7236	108.5	0.6678
103.2	0.7651	105.5	0.7585	110.4	0.7389	112.1	0.7217	108.9	0.665
103.5	0.7644	106	0.7572	110.7	0.7372	112.4	0.7197	109.3	0.663
103.8	0.7634	106.5	0.7554	111.2	0.7355	112.8	0.7182	109.9	0.6596
104.2	0.7623	106.8	0.7543	111.5	0.7338	113.1	0.7163	110.4	0.6569
104.5	0.7614	107.2	0.7529	111.9	0.732	113.5	0.7143	110.8	0.6548
104.9	0.7603	107.5	0.7516	112.2	0.7306	113.9	0.712	111.2	0.6527
105.3	0.7592	107.9	0.7504	112.6	0.729	114.3	0.7099	111.6	0.6506
105.7	0.758	108.2	0.7493	112.9	0.7278	114.6	0.7081	111.9	0.649
106.1	0.7569	108.5	0.7481	113.2	0.7261	115	0.7061	112.4	0.6469
106.5	0.7557	108.8	0.7467	113.5	0.7245	115.5	0.7039	112.8	0.645
106.9	0.7544	109.2	0.7453	113.9	0.7227	116	0.7006	113.1	0.6438
107.2	0.7535	109.6	0.744	114.3	0.7211	116.5	0.6985	113.4	0.6422
107.8	0.7518	109.9	0.7427	114.6	0.7194	116.8	0.6963	113.7	0.641
108.1	0.7506	110.3	0.7413	115.2	0.7163	117.2	0.6944	114.1	0.6393
108.6	0.7493	110.6	0.7399	115.9	0.7127	117.6	0.6921	115	0.6357
108.9	0.7484	111	0.7382	116.3	0.7109	118.1	0.6893	115.4	0.6345
109.3	0.747	111.4	0.7365	116.7	0.7086	118.5	0.6872	115.8	0.6328
109.6	0.7459	111.8	0.7351	117.3	0.7058	118.8	0.6856	116.2	0.6314
110.1	0.7444	112.2	0.733	117.6	0.7042	119.3	0.6833	116.6	0.63
110.4	0.7433	112.7	0.7309	117.9	0.7027	119.7	0.6813	116.9	0.6289
110.8	0.742	113.1	0.7292	118.3	0.7006	120.1	0.6791	117.4	0.627
111.2	0.7406	113.5	0.7278	118.7	0.6983	120.7	0.6765	117.8	0.6259
111.6	0.7394	113.9	0.7261	119.1	0.6966	121	0.6748	118.2	0.6247
111.9	0.738	114.3	0.7242	119.4	0.6948	121.4	0.6726	118.6	0.6234
112.2	0.7371	114.7	0.7225	119.8	0.6932	121.8	0.6707	118.9	0.6224
112.5	0.7361	115	0.7208	120.1	0.6913	122.2	0.6687	119.2	0.6214
112.8	0.7351	115.3	0.7194	120.5	0.6896	122.6	0.667	119.6	0.6203
113.4	0.733	115.8	0.7169	120.8	0.6879	123	0.665	119.9	0.6193
113.7	0.732	116.2	0.7155	121.5	0.6844	123.4	0.6633	120.3	0.6182
114.1	0.7306	116.5	0.714	122	0.6817	123.9	0.6611	120.7	0.6171
114.4	0.7295	116.9	0.7123	122.4	0.6799	124.2	0.6597	121.1	0.616
114.7	0.7282	117.3	0.7101	122.8	0.678	124.5	0.6583	121.5	0.6149
115	0.7272	117.8	0.7079	123.2	0.6763	124.9	0.6568	121.8	0.614
115.4	0.7258	118.1	0.7064	123.5	0.6748	125.3	0.6552	122.2	0.6131
115.7	0.7245	118.4	0.7048	123.8	0.6732	125.6	0.654	122.6	0.612
116	0.7234	118.8	0.7033	124.2	0.6715	125.9	0.6526	123	0.611
116.4	0.7219	119.1	0.7017	124.6	0.6696	126.4	0.6509	123.3	0.6103
116.8	0.7205	119.5	0.6996	124.9	0.6681	126.8	0.6493	123.8	0.6092
117.1	0.7191	119.8	0.6979	125.3	0.6665	127.3	0.6475	124.2	0.6083
117.5	0.7175	120.2	0.6961	125.6	0.6651	127.7	0.6461	124.6	0.6073
117.9	0.7161	120.6	0.6944	126	0.6633	128.1	0.6444	124.9	0.6066
118.2	0.7148	121	0.6923	126.5	0.6611	128.5	0.6431	125.2	0.6058
118.6	0.713	121.3	0.6907	126.9	0.6594	128.8	0.6421	125.7	0.6048
119.1	0.7113	121.8	0.6886	127.4	0.6572	129.3	0.6405	126.2	0.6036
119.4	0.7098	122.1	0.6868	127.8	0.6558	129.7	0.6391	126.5	0.6028
119.7	0.7086	122.5	0.685	128.3	0.6537	130	0.6382	127.1	0.6016
120	0.7073	122.8	0.6834	128.9	0.6517	130.4	0.6368	127.4	0.6008
120.4	0.7058	123.2	0.6816	129.2	0.6506	130.7	0.6359	127.8	0.6002
120.8	0.7039	123.6	0.6799	129.5	0.649	131.2	0.6345	128.2	0.5993
121.2	0.7025	124	0.6782	129.9	0.6479	131.6	0.6332	128.6	0.5983
121.5	0.7011	124.4	0.6762	130.2	0.6469	132.3	0.6315	129	0.5976
121.9	0.6992	124.8	0.6743	130.6	0.6453	132.9	0.6297	129.3	0.5969
122.3	0.6975	125.2	0.6726	130.9	0.6444	133.3	0.6286	129.7	0.5962
122.8	0.6957	125.5	0.671	131.3	0.6428	133.7	0.6273	130	0.5954
123.1	0.6941	125.9	0.6695	131.6	0.6417	134.1	0.6264	130.5	0.5945
123.4	0.6927	126.2	0.6679	132	0.6405	134.5	0.6252	130.8	0.5938
123.7	0.6913	126.6	0.6664	132.5	0.639	134.9	0.6242	131.3	0.5929
124	0.6901	127.1	0.6642	133.1	0.6369	135.2	0.6234	131.6	0.5923
124.6	0.6875	127.4	0.663	133.4	0.636	135.6	0.6225	132.1	0.5914
125	0.6855	127.7	0.6616	133.7	0.6351	136	0.6216	132.4	0.5909
125.4	0.6836	128	0.6602	134.1	0.634	136.4	0.6208	132.8	0.59
125.7	0.6822	128.5	0.6583	134.5	0.6329	136.8	0.6196	133.1	0.5893
126.1	0.6806	128.9	0.6566	134.8	0.632	137.3	0.6186	133.4	0.5887
126.5	0.6791	129.2	0.6555	135.1	0.6309	137.7	0.6177	133.8	0.588
126.8	0.6774	129.5	0.6541	135.5	0.6301	138.1	0.6166	134.2	0.5872
127.1	0.676	129.9	0.6526	135.9	0.6289	138.5	0.6159	134.8	0.5862
127.5	0.6741	130.3	0.6512	136.2	0.6279	138.8	0.6151	135.2	0.5855
127.9	0.6726	130.7	0.6496	136.6	0.627	139.2	0.6143	135.5	0.5849
128.2	0.6709	131.8	0.6456	137	0.6259	139.7	0.6131	135.9	0.5842
128.6	0.669	132.9	0.6419	137.3	0.6252	140.3	0.6117	136.2	0.5836
129	0.6676	134.1	0.6377	137.7	0.6241	140.7	0.6109	136.6	0.583
129.4	0.6658	134.9	0.6354	138.1	0.6228	141	0.6103	137	0.5822
129.8	0.6638	135.2	0.6341	138.4	0.6222	141.6	0.6093	137.8	0.5807
130.1	0.6622	135.6	0.6332	138.9	0.621	142.1	0.6081	138.6	0.5791
130.5	0.6605	135.9	0.6323	139.3	0.6199	142.6	0.6072	139	0.5785
130.8	0.6593	136.2	0.6312	139.7	0.619	143	0.6066	139.4	0.5779
131.1	0.6577	136.6	0.6301	140.1	0.618	143.3	0.6058	139.7	0.5774
131.5	0.6565	137.1	0.6286	140.4	0.6172	143.8	0.6047	140.3	0.5763
131.9	0.6546	137.5	0.6275	140.8	0.6165	144.2	0.6041	140.7	0.5756
132.3	0.6529	137.9	0.6264	141.1	0.6157	144.5	0.6033	141	0.5749
132.6	0.6517	138.3	0.6253	141.4	0.6149	144.9	0.6027	141.4	0.5743
133	0.6498	139	0.6233	141.8	0.6141	145.3	0.6019	141.7	0.5737
133.3	0.6483	139.9	0.6211	142.1	0.6134	145.7	0.6013	142.1	0.5731
133.8	0.6465	140.3	0.6202	142.5	0.6126	146.1	0.6005	142.5	0.5725
134.1	0.6452	140.6	0.6191	142.8	0.6118	146.4	0.5997	142.9	0.5717
134.4	0.6439	141.1	0.618	143.1	0.611	146.8	0.5993	143.2	0.5712
134.8	0.6425	141.4	0.6171	143.8	0.6097	147.2	0.5983	143.6	0.5704
135.1	0.6413	141.8	0.6162	144.2	0.609	147.5	0.5977	144	0.5698
135.4	0.6397	142.1	0.6154	144.9	0.6075	147.9	0.5969	144.4	0.569
135.8	0.6383	142.5	0.6145	145.3	0.6066	148.3	0.5963	145	0.5681
136.3	0.6365	142.8	0.6137	145.7	0.6058	148.7	0.5957	145.4	0.5673
136.7	0.6351	143.3	0.6126	146.1	0.605	149	0.5949	145.8	0.5666
137	0.6338	143.6	0.6118	146.4	0.6044	149.5	0.5942	146.2	0.5659
137.5	0.6321	144.1	0.6107	146.7	0.6036	149.9	0.5935	146.5	0.5655
137.8	0.6309	144.5	0.61	147.2	0.6027	150.3	0.5928	146.9	0.5649
138.2	0.6295	144.9	0.609	147.5	0.6019	150.7	0.592	147.2	0.5641
138.5	0.6283	145.3	0.6081	147.8	0.6013	151.1	0.5912	147.6	0.5636
138.9	0.627	145.8	0.607	148.2	0.6007	151.6	0.5904	147.9	0.563
139.3	0.6258	146.1	0.6062	148.5	0.5999	152	0.5898	148.2	0.5625
139.7	0.6244	146.6	0.6053	149	0.5991	152.4	0.589	148.6	0.5621
140	0.6231	146.9	0.6047	149.6	0.5977	152.8	0.5883	149	0.5611
140.4	0.6221	147.2	0.6038	150	0.5969	153.2	0.5876	149.4	0.5605
140.7	0.6208	147.6	0.6031	150.5	0.5962	153.7	0.5867	150.1	0.5594
141.1	0.6196	147.9	0.6024	150.8	0.5954	154.1	0.5861	150.4	0.5588
141.4	0.6185	148.3	0.6016	151.2	0.5946	154.5	0.5855	150.8	0.5582
141.8	0.6174	148.6	0.601	151.6	0.5938	155	0.5847	151.1	0.5576
142.1	0.6165	148.9	0.6002	152	0.5932	155.3	0.5841	151.7	0.5565
142.5	0.6152	149.3	0.5993	152.3	0.5928	155.6	0.5836	152.1	0.5559
142.9	0.614	149.7	0.5986	152.6	0.5921	156	0.5828	152.4	0.5552
143.2	0.6129	150.1	0.5977	153	0.5914	156.4	0.5822	152.8	0.5546
143.5	0.6121	150.4	0.5971	153.3	0.5907	156.8	0.5814	153.1	0.554
143.8	0.611	150.7	0.5965	153.7	0.59	157.3	0.5808	153.5	0.5534
144.2	0.61	151	0.5959	154.5	0.5886	157.6	0.5802	153.9	0.5526
144.6	0.609	151.4	0.5951	155.3	0.587	158	0.5796	154.3	0.552
144.9	0.6079	151.8	0.5942	155.6	0.5864	158.3	0.5791	154.8	0.5511
145.3	0.607	152.1	0.5937	156.1	0.5858	158.7	0.5783	155.2	0.5504
145.6	0.6061	152.6	0.5926	156.4	0.5852	159	0.5779	155.8	0.5494
146	0.605	153	0.5918	156.8	0.5844	159.4	0.5773	156.2	0.5487
146.3	0.6041	153.4	0.5912	157.3	0.5836	159.8	0.5766	156.6	0.5481
146.6	0.6033	153.8	0.5904	157.6	0.5831	160.2	0.576	156.9	0.5473
147	0.6022	154.1	0.5897	158	0.5822	160.6	0.5752	157.2	0.5469
147.5	0.601	154.4	0.589	158.3	0.5816	160.9	0.5746	157.6	0.5461
147.9	0.5999	154.9	0.5881	158.7	0.5811	161.3	0.574	158	0.5453
148.3	0.599	155.5	0.5869	159	0.5804	161.7	0.5734	158.3	0.5449
148.8	0.5976	156	0.5861	159.4	0.5799	162	0.5729	158.6	0.5442
149.2	0.5965	156.3	0.5855	159.7	0.5793	162.6	0.5718	158.9	0.5436
149.6	0.5955	156.6	0.5849	160.2	0.5783	163.1	0.5711	159.3	0.543
150	0.5945	157	0.5841	160.6	0.5777	163.6	0.5703	159.7	0.5424
150.4	0.5935	157.4	0.5833	160.9	0.5769	164	0.5695	160.1	0.5416
150.7	0.5926	157.8	0.5827	161.3	0.5763	164.4	0.5689	160.5	0.541
151.1	0.5917	158.2	0.5818	161.7	0.5757	164.8	0.5683	160.9	0.5402
151.4	0.5909	158.6	0.5811	162.2	0.5748	165.2	0.5676	161.3	0.5394
151.7	0.59	158.9	0.5804	162.5	0.5742	165.5	0.567	161.7	0.5388
152.2	0.5889	159.3	0.5797	162.9	0.5735	166	0.5661	162.1	0.538
152.7	0.5878	159.7	0.579	163.2	0.5729	166.4	0.5656	162.6	0.5371
153	0.587	160	0.5785	163.5	0.5725	166.8	0.565	163.1	0.5363
153.3	0.5864	160.4	0.5776	163.9	0.5718	167.1	0.5645	163.6	0.5351
153.6	0.5856	161.1	0.5763	164.3	0.5712	167.4	0.5639	164	0.5345
154	0.5849	161.4	0.5757	164.7	0.5703	167.8	0.5633	164.5	0.5337
154.3	0.5841	161.8	0.5751	165	0.5698	168.4	0.5624	165	0.5326
154.6	0.5835	162.2	0.5743	165.3	0.5694	168.8	0.5618	165.3	0.532
155	0.5827	162.5	0.5738	165.8	0.5684	169.2	0.561	165.7	0.5312
155.4	0.5818	162.8	0.5731	166.1	0.5678	169.7	0.5602	166.1	0.5304
155.8	0.5808	163.3	0.5721	166.6	0.5672	170.1	0.5596	166.5	0.5297
156.1	0.58	163.7	0.5715	166.9	0.5666	170.5	0.5588	167	0.5286
156.5	0.5793	164	0.5709	167.3	0.5658	170.9	0.5582	167.4	0.528
156.8	0.5785	164.5	0.57	167.7	0.5652	171.3	0.5576	167.8	0.5272
157.2	0.5776	164.9	0.5694	168	0.5647	171.6	0.5571	168.2	0.5263
158.1	0.5754	165.2	0.5687	168.4	0.5639	172	0.5565	168.6	0.5255
159.1	0.5734	165.6	0.5681	168.7	0.5635	172.3	0.5559	169.1	0.5244
159.5	0.5725	165.9	0.5675	169	0.5628	172.7	0.5551	169.4	0.5236
159.9	0.5717	166.2	0.5669	169.4	0.5624	173.2	0.5545	169.9	0.5227
160.3	0.5707	166.6	0.5663	169.7	0.5619	173.7	0.5535	170.2	0.5221
160.7	0.57	167	0.5655	170	0.5613	174.1	0.5529	170.7	0.521
161.1	0.5692	167.4	0.5649	170.3	0.5608	174.4	0.5523	171	0.5202
161.5	0.5683	167.7	0.5642	170.7	0.5601	174.7	0.5518	171.4	0.5194
161.8	0.5676	168.1	0.5635	171	0.5596	175.1	0.5512	171.8	0.5185
162.2	0.567	168.4	0.5628	171.5	0.5587	175.4	0.5504	172.2	0.5177
162.6	0.5661	168.8	0.5624	171.9	0.5579	175.9	0.5498	172.8	0.5165
162.9	0.5655	169.1	0.5618	172.3	0.5573	176.2	0.5494	173.1	0.5157
163.2	0.5649	169.5	0.5611	173.3	0.5556	176.6	0.5486	173.5	0.5148
163.5	0.5642	169.8	0.5605	174.1	0.5542	177.1	0.5477	173.9	0.514
163.8	0.5636	170.2	0.5599	174.4	0.5537	177.5	0.547	174.3	0.5131
164.2	0.5628	170.6	0.5591	174.8	0.5531	178	0.5461	174.8	0.5117
164.5	0.5624	171	0.5583	175.1	0.5525	178.4	0.5455	175.2	0.5111
164.8	0.5616	171.4	0.5577	175.5	0.5518	178.8	0.5447	175.6	0.5098
165.2	0.561	171.8	0.557	175.8	0.5511	179.3	0.5439	176	0.5091
165.6	0.5602	172.4	0.5559	176.1	0.5506	180.3	0.5421	176.3	0.5081
165.9	0.5596	172.7	0.5552	176.4	0.5501	181.1	0.5405	176.7	0.5073
166.2	0.559	173.1	0.5546	176.9	0.5492	181.6	0.5397	177	0.5066
166.6	0.5582	173.5	0.554	177.4	0.5486	181.9	0.5393	177.4	0.5055
167	0.5574	173.8	0.5532	177.7	0.5478	182.4	0.5383	177.8	0.5046
167.3	0.5568	174.3	0.5525	178.1	0.5472	182.7	0.5377	178.2	0.5035
167.6	0.556	174.7	0.5517	178.6	0.5463	183.1	0.5371	178.5	0.5025
168	0.5554	175.1	0.5509	179	0.5456	183.4	0.5365	178.9	0.5015
168.4	0.5546	176	0.5494	179.3	0.545	183.8	0.5357	179.4	0.5002
169	0.5534	176.6	0.5483	179.7	0.5444	184.2	0.5351	179.8	0.4991
169.4	0.5528	177	0.5477	180	0.5438	184.6	0.5343	180.2	0.498
169.8	0.5518	177.3	0.547	180.3	0.5432	185	0.5335	180.6	0.4968
170.2	0.5512	177.7	0.5463	180.7	0.5425	185.3	0.5329	181	0.4959
170.5	0.5506	178.2	0.5455	181.1	0.5418	185.7	0.5323	181.4	0.4946
170.8	0.55	178.5	0.5449	181.4	0.5411	186	0.5315	181.8	0.4934
171.2	0.5494	178.9	0.5441	181.8	0.5405	186.4	0.5306	182.2	0.4923
171.6	0.5486	179.2	0.5435	182.1	0.5399	186.8	0.53	182.6	0.4912
172	0.5478	179.6	0.5427	183.2	0.538	187.2	0.5292	182.9	0.4901
172.3	0.5472	180	0.5421	184.5	0.5356	187.5	0.5284	183.3	0.4891
172.6	0.5466	180.4	0.5414	185.2	0.5343	188.1	0.5275	183.8	0.4874
172.9	0.5459	180.8	0.5405	185.6	0.5337	188.5	0.5266	184.3	0.4858
173.2	0.5455	181.2	0.5399	185.9	0.5331	188.9	0.5256	184.9	0.4841
173.6	0.5447	181.6	0.5393	186.2	0.5325	189.3	0.5249	185.2	0.4829
174	0.5441	181.9	0.5387	186.6	0.5317	189.7	0.5242	185.5	0.4816
174.3	0.5436	182.3	0.5379	186.9	0.5311	190.2	0.523	185.9	0.4805
174.6	0.543	182.7	0.5373	187.3	0.5303	190.6	0.5222	186.2	0.4793
175	0.5422	183	0.5366	187.6	0.5297	191.1	0.5211	186.6	0.4779
175.2	0.5418	183.4	0.536	188	0.5289	191.5	0.5201	186.9	0.4767
175.7	0.5408	183.8	0.5352	188.5	0.528	192	0.5193	187.3	0.4754
176	0.5402	184.2	0.5345	189	0.527	192.3	0.5185	187.6	0.474
176.5	0.5394	184.5	0.5337	189.5	0.5259	192.8	0.5174	188	0.4728
176.9	0.539	184.9	0.5331	189.9	0.5252	193.2	0.5165	188.3	0.4712
177.2	0.5382	185.3	0.5323	190.3	0.5244	193.5	0.5157	188.8	0.4694
177.8	0.5373	185.7	0.5315	190.7	0.5233	193.9	0.5151	189.2	0.4678
178.2	0.5365	186.1	0.5308	191.1	0.5227	194.2	0.5143	189.6	0.4661
178.5	0.5359	186.6	0.5298	191.4	0.5219	194.7	0.5132	190	0.4646
178.8	0.5352	187	0.5289	191.8	0.5213	195.1	0.5123	190.5	0.4625
179.2	0.5346	187.3	0.5283	192.1	0.5205	195.5	0.5114	190.8	0.4612
179.6	0.534	187.7	0.5277	192.4	0.5199	196	0.5101	191.1	0.4594
179.9	0.5334	188	0.527	192.8	0.5191	196.4	0.5092	191.5	0.4577
180.2	0.5328	188.3	0.5264	193.1	0.5184	197	0.5078	191.9	0.4559
180.6	0.5321	188.8	0.5253	193.5	0.5176	197.3	0.5069	192.3	0.4537
180.9	0.5315	189.3	0.5244	193.8	0.5168	197.7	0.5058	192.7	0.4519
181.3	0.5309	189.9	0.5232	194.2	0.516	198.3	0.5046	193	0.45
181.7	0.5303	190.2	0.5224	194.6	0.5154	198.7	0.5033	193.4	0.4481
182	0.5295	190.5	0.5219	194.9	0.5146	199.3	0.5016	193.8	0.4461
182.4	0.5289	191	0.5208	195.3	0.5137	199.8	0.5004	194.3	0.4432
182.7	0.5283	191.3	0.5201	195.7	0.5128	200.2	0.4994	194.9	0.4396
183.2	0.5275	191.7	0.5194	196	0.5122	200.5	0.4984	195.3	0.4373
183.5	0.5267	192	0.5187	196.4	0.5112	201	0.497	195.7	0.435
183.9	0.5261	192.5	0.5177	196.8	0.5101	201.6	0.4953	196.1	0.432
184.2	0.5256	192.8	0.517	197.2	0.5094	202	0.494	196.4	0.43
184.6	0.525	193.2	0.5162	197.5	0.5086	202.3	0.4931	196.8	0.4272
185	0.5241	193.5	0.5156	197.8	0.5078	202.8	0.4918	197.2	0.4244
185.3	0.5236	193.9	0.5148	198.1	0.507	203.2	0.4908	197.7	0.4212
185.6	0.523	194.3	0.5139	198.5	0.5063	203.6	0.4895	198	0.4182
186.1	0.5222	194.6	0.5132	198.8	0.5053	204	0.4883	198.8	0.412
186.4	0.5216	195	0.5123	199.3	0.5039	204.4	0.487	199.5	0.4052
186.8	0.521	196.1	0.5097	199.7	0.503	205	0.4849	200	0.4004
187.3	0.5201	196.7	0.5083	200.3	0.5015	205.4	0.4836	200.4	0.3962
187.7	0.5193	197.8	0.5056	200.7	0.5005	205.7	0.4824	200.8	0.3919
188.1	0.5184	198.5	0.5038	201.1	0.4993	206.1	0.4815	201.3	0.3858
188.6	0.5176	198.9	0.5029	201.7	0.498	206.4	0.4801	201.6	0.3812
188.9	0.517	199.2	0.5021	202	0.497	206.8	0.4787	202	0.3767
189.3	0.5162	199.5	0.5013	202.4	0.496	207.2	0.4773	202.4	0.3706
189.8	0.5154	199.9	0.5002	202.8	0.4949	207.5	0.476	202.7	0.3647
190.2	0.5148	200.3	0.4993	203.1	0.494	207.9	0.4748	203	0.3595
190.6	0.514	200.7	0.498	203.4	0.4932	208.5	0.4726	204.1	0.3382
191	0.5131	201	0.4974	203.8	0.4922	208.9	0.4711	205.3	0.3051
191.4	0.5125	201.3	0.4965	204.1	0.4912	209.4	0.4691	206.3	0.2731
191.8	0.5118	201.7	0.4956	204.5	0.49	209.9	0.4674	206.6	0.261
192.1	0.5111	202.1	0.4945	205	0.4886	210.3	0.4652	207.1	0.2417
192.5	0.5104	202.7	0.4928	205.4	0.4875	210.7	0.4638	207.4	0.2285
192.9	0.5097	203.1	0.4917	205.7	0.4864	211	0.4622	207.9	0.2063
193.2	0.5091	203.4	0.4906	206	0.4855	211.4	0.4607	208.3	0.199
193.5	0.5083	203.8	0.4895	206.4	0.4843	211.9	0.4585	--	--
193.9	0.5077	204.2	0.4886	206.8	0.483	212.2	0.4568	0	0.6183
194.3	0.5067	204.5	0.4875	207.1	0.4819	212.8	0.4542	0.4	0.6183
194.7	0.506	204.9	0.4864	207.6	0.4804	213.1	0.4523	1.2	0.6558
195	0.5053	205.2	0.4853	207.9	0.4791	213.5	0.4506	1.9	0.6698
195.4	0.5047	205.6	0.4843	208.3	0.4779	213.9	0.4488	2.3	0.6765
195.7	0.5039	205.9	0.4832	208.6	0.4767	214.2	0.4469	2.6	0.6808
196.1	0.5033	206.2	0.4821	209	0.4754	214.6	0.445	3	0.6855
196.5	0.5025	206.6	0.4808	209.3	0.4742	214.9	0.4435	3.5	0.6903
196.8	0.5018	207.2	0.4791	209.7	0.4729	215.3	0.4412	3.9	0.694
197.1	0.5011	207.6	0.4774	210.1	0.4715	215.9	0.4374	4.4	0.6986
197.7	0.5001	208.2	0.4757	210.4	0.4701	216.3	0.4351	4.8	0.7017
198	0.4993	208.5	0.4745	210.8	0.4689	216.6	0.4331	5.2	0.7044
198.6	0.498	208.9	0.4732	211.1	0.4677	217	0.4309	5.6	0.7072
199.1	0.4971	209.2	0.472	211.5	0.4663	217.4	0.4284	6	0.7098
199.4	0.4963	209.6	0.4706	211.9	0.4647	217.7	0.4261	6.4	0.7127
199.9	0.4954	210	0.4691	212.2	0.4633	218.2	0.4229	6.9	0.7149
200.2	0.4946	210.3	0.4681	212.7	0.4615	218.6	0.4199	7.3	0.7172
200.6	0.4937	210.7	0.4666	213.1	0.4598	218.9	0.4173	7.9	0.7202
200.9	0.4931	211	0.465	213.5	0.4577	219.3	0.4148	8.2	0.722
201.3	0.4925	211.4	0.4635	214.1	0.4553	219.8	0.4108	8.9	0.725
201.6	0.4917	211.9	0.4619	214.4	0.4539	220.3	0.4064	9.2	0.7265
202	0.4908	212.2	0.4604	214.7	0.4525	220.6	0.4035	9.7	0.7282
202.4	0.49	212.6	0.4585	215.1	0.4503	221	0.3999	10.1	0.7303
202.8	0.4892	213	0.4571	215.4	0.4488	221.6	0.3942	10.4	0.7318
203.1	0.4884	213.4	0.455	215.9	0.4463	221.9	0.3906	10.8	0.7334
203.4	0.4878	213.9	0.4531	216.2	0.445	222.4	0.3844	11.1	0.7346
203.8	0.4866	214.4	0.4505	216.7	0.4427	222.8	0.3798	11.4	0.7358
204.3	0.4856	214.9	0.4483	217	0.441	223.2	0.3753	11.9	0.7377
204.6	0.4847	215.2	0.4469	217.3	0.4393	223.7	0.3681	12.3	0.7394
205	0.4839	215.6	0.4449	217.7	0.4368	224	0.3627	12.6	0.7408
205.3	0.4832	216	0.443	218.1	0.4346	224.4	0.3562	13	0.7422
205.6	0.4824	216.3	0.4413	218.5	0.4325	224.8	0.3486	13.4	0.7436
206.1	0.4813	216.6	0.4396	218.8	0.4305	225.2	0.3413	13.8	0.7456
206.6	0.4801	216.9	0.4377	219.2	0.428	225.6	0.3319	14.1	0.7468
206.9	0.4791	217.3	0.4357	219.6	0.4255	225.9	0.3224	14.5	0.7484
207.2	0.4784	217.8	0.4326	220	0.4229	226.3	0.3127	14.9	0.7498
207.6	0.4774	218.3	0.4302	220.3	0.4209	226.6	0.303	15.4	0.7515
208	0.4765	218.8	0.4271	220.6	0.4184	227.3	0.2798	15.8	0.753
208.3	0.4757	219.2	0.4244	221	0.416	227.7	0.2654	16.2	0.7546
208.6	0.4748	219.6	0.4219	221.5	0.4122	228.1	0.2485	16.7	0.7563
208.9	0.4739	220.1	0.4182	221.8	0.4095	228.5	0.2328	17.2	0.7583
209.3	0.4729	220.5	0.4156	222.1	0.4072	228.8	0.2181	17.5	0.7595
209.7	0.4717	220.9	0.4125	222.5	0.4041	229.2	0.2015	17.9	0.7611
210.2	0.4705	221.3	0.4097	222.9	0.4005	229.6	0.1979	18.3	0.7623
210.6	0.4692	221.7	0.4067	223.3	0.3973	--	--	18.7	0.764
211	0.468	222	0.404	223.7	0.3928	0	0.5983	19.1	0.7656
211.4	0.467	222.4	0.4005	224.1	0.3891	0.4	0.5983	19.5	0.767
211.8	0.4656	222.7	0.3979	224.5	0.3855	1.3	0.6338	19.9	0.7685
212.3	0.4644	223.2	0.3939	224.9	0.3805	2.2	0.649	20.4	0.7704
212.6	0.4633	223.5	0.3908	225.5	0.3737	2.6	0.6538	20.9	0.7726
212.9	0.4622	223.9	0.3861	226	0.3663	3	0.6583	21.3	0.7741
213.3	0.4612	224.3	0.3823	226.3	0.3621	3.4	0.6633	21.7	0.7755
213.7	0.4599	224.6	0.3785	226.6	0.3571	3.9	0.6678	22.1	0.7769
213.9	0.459	225	0.3742	227.1	0.3492	4.5	0.6729	22.4	0.7785
214.3	0.4577	225.4	0.3688	227.5	0.3421	4.8	0.6755	22.8	0.7799
214.6	0.457	225.9	0.3624	227.8	0.3348	5.3	0.6796	23.1	0.7811
215	0.4556	226.3	0.3562	228.2	0.3254	5.6	0.682	23.4	0.7823
215.4	0.454	226.6	0.3516	228.6	0.3167	6.1	0.6856	23.9	0.7845
215.7	0.4528	226.9	0.3466	228.9	0.3068	6.6	0.6882	24.3	0.7861
216	0.4517	227.2	0.3406	229.3	0.2961	7	0.6907	24.6	0.7873
216.4	0.4506	227.6	0.3333	229.6	0.2841	7.4	0.693	25	0.789
216.7	0.4492	228	0.3246	230	0.2716	7.8	0.6952	25.4	0.7909
217.2	0.4475	228.3	0.3153	230.3	0.26	8.1	0.6968	25.8	0.7926
217.6	0.4461	228.9	0.2993	230.7	0.2452	8.7	0.6996	26.2	0.7941
217.9	0.4447	229.3	0.2868	231.1	0.2297	9	0.7011	26.7	0.7964
218.8	0.4412	229.7	0.2733	231.4	0.2178	9.3	0.7025	27.1	0.7981
219.5	0.4384	230.1	0.26	231.7	0.2026	9.7	0.7042	27.7	0.8012
219.8	0.4368	230.4	0.2476	232.1	0.1984	10.1	0.7058	28.1	0.803
220.1	0.4356	230.7	0.2341	--	--	10.5	0.7076	28.5	0.8047
220.5	0.434	231.1	0.2186	0	0.607	10.9	0.7093	28.8	0.8064
220.9	0.432	231.5	0.2004	1.2	0.6242	11.3	0.7107	29.1	0.8082
221.2	0.4306	231.9	0.1984	1.6	0.6324	11.7	0.7121	29.5	0.8098
221.7	0.4281	--	--	1.9	0.6383	12.1	0.7137	30	0.8123
222.1	0.4264	0	0.5839	2.3	0.6436	12.5	0.7154	30.3	0.8143
222.4	0.4249	0.4	0.5839	2.6	0.6483	12.9	0.7171	30.7	0.8163
222.8	0.4229	1.3	0.6207	3	0.6529	13.3	0.7182	31.1	0.8188
223.1	0.4212	2.3	0.6376	3.4	0.6566	13.7	0.7197	31.5	0.8208
223.6	0.4185	3.6	0.6523	3.8	0.6607	14	0.721	31.9	0.8229
223.9	0.4168	4.3	0.6586	4.2	0.6642	14.5	0.7225	32.3	0.8256
224.3	0.415	4.6	0.6619	4.5	0.6673	14.9	0.7241	32.7	0.8276
224.6	0.4129	5.1	0.6655	4.9	0.6704	15.3	0.7254	33	0.8298
225	0.4108	5.5	0.6689	5.2	0.6729	15.7	0.7267	33.4	0.8321
225.3	0.4089	5.9	0.6718	5.6	0.6755	16.1	0.7279	33.8	0.8347
225.6	0.4066	6.3	0.6744	5.9	0.6783	16.5	0.7293	34.1	0.8369
226	0.4046	6.7	0.6772	6.3	0.6808	16.8	0.7304	34.5	0.8392
226.3	0.4021	7.1	0.6797	6.7	0.6828	17.1	0.7313	34.8	0.8417
226.6	0.3998	7.5	0.6819	7	0.685	18.1	0.7346	35.3	0.8453
227	0.3978	7.9	0.6839	7.4	0.6873	19.4	0.7386	35.8	0.8485
227.3	0.3954	8.2	0.6858	7.7	0.689	20.2	0.7413	36.2	0.8513
227.7	0.3922	8.7	0.6881	8.2	0.6915	20.6	0.7425	36.7	0.8553
228.1	0.3892	9.1	0.6906	8.8	0.6944	21	0.7439	37.1	0.8588
228.5	0.3857	9.5	0.6926	9.2	0.6969	21.4	0.745	37.7	0.8634
228.9	0.3824	9.9	0.6941	9.6	0.6988	21.9	0.7465	38.1	0.8665
229.3	0.3796	10.2	0.6957	10	0.7003	22.3	0.7478	38.6	0.8702
229.9	0.374	10.6	0.6974	10.4	0.7023	22.7	0.749	38.9	0.8733
230.3	0.3702	10.9	0.6991	10.7	0.7037	23.1	0.7502	39.2	0.876
230.7	0.3661	11.5	0.7013	11	0.7048	23.4	0.7513	39.7	0.8797
231	0.3627	11.9	0.7028	11.5	0.7067	24.2	0.7537	40	0.8823
231.3	0.3585	12.2	0.7044	11.9	0.7084	25.1	0.7564	40.3	0.8851
231.7	0.3542	12.6	0.7056	12.3	0.7099	25.5	0.7575	40.6	0.8876
232.1	0.3491	12.9	0.707	12.7	0.7112	25.9	0.7588	41	0.891
232.4	0.3446	13.3	0.7082	13	0.7127	26.4	0.7605	41.4	0.8944
232.8	0.3398	13.6	0.7096	13.4	0.7141	26.8	0.7619	41.9	0.8977
233.6	0.3263	14	0.711	13.7	0.7151	27.3	0.7634	42.3	0.9009
234.3	0.3116	14.3	0.7124	14	0.7163	27.6	0.7644	42.6	0.9039
234.7	0.3026	14.8	0.7143	14.4	0.7177	28	0.7656	43.1	0.907
235.1	0.2922	15.2	0.7155	14.7	0.7189	28.3	0.7668	43.8	0.9129
235.5	0.2823	15.7	0.7172	15.2	0.7203	28.7	0.7681	44.3	0.916
235.8	0.273	16	0.7185	15.5	0.7216	29.1	0.7695	45.4	0.9229
236.1	0.2623	16.4	0.7199	15.8	0.7227	29.7	0.7712	46.5	0.9296
236.4	0.2527	16.8	0.721	16.2	0.7237	30.2	0.773	47.8	0.9359
236.7	0.2424	17.1	0.7222	16.5	0.725	30.7	0.7746	48.2	0.9381
237.1	0.2313	17.5	0.7231	16.9	0.7262	31.2	0.7763	48.7	0.9401
237.4	0.2178	17.7	0.7241	17.4	0.7279	31.6	0.7777	49.1	0.9417
237.8	0.2063	18.2	0.7258	17.8	0.729	32	0.7791	50	0.9453
238.1	0.1992	18.6	0.727	18.3	0.7306	32.4	0.7805	50.4	0.947
--	--	19	0.7281	18.6	0.7316	32.8	0.7819	50.8	0.9484
0	0.5635	19.3	0.729	18.9	0.7326	33.2	0.7834	51.1	0.9494
0.3	0.5635	19.6	0.7301	19.3	0.734	33.5	0.7847	51.5	0.9508
1.2	0.6035	19.9	0.7309	19.6	0.7349	33.9	0.7857	51.8	0.9516
2.1	0.6196	20.3	0.7321	20.2	0.7366	34.2	0.7871	52.2	0.9532
2.5	0.6256	20.6	0.7332	20.5	0.7375	34.6	0.7885	52.7	0.9544
2.9	0.6306	21.1	0.7347	20.9	0.7389	35	0.7901	53.2	0.9559
3.3	0.634	21.4	0.7357	21.3	0.74	35.4	0.7916	53.6	0.9572
3.6	0.638	21.8	0.7369	21.6	0.7409	35.8	0.793	53.9	0.9581
3.9	0.641	22.1	0.738	22	0.742	36.2	0.7947	54.3	0.9592
4.3	0.6439	22.5	0.7391	22.3	0.7431	36.6	0.7964	54.7	0.9603
4.7	0.6472	22.8	0.7402	22.8	0.7445	37	0.7981	55	0.9612
5.1	0.6503	23.2	0.7414	23.2	0.7459	37.6	0.8002	55.5	0.9623
5.4	0.6531	23.6	0.7425	23.6	0.7471	38	0.8022	55.8	0.9631
5.7	0.6555	24	0.7439	24	0.7485	38.5	0.804	56.4	0.9642
6.1	0.658	24.4	0.7448	24.4	0.7496	38.9	0.8057	56.7	0.9649
6.6	0.661	24.7	0.7459	24.7	0.7504	39.2	0.8073	57.1	0.9657
7	0.6636	25.1	0.747	25	0.7515	39.6	0.8088	57.4	0.9665
7.3	0.6655	25.5	0.7484	25.4	0.7527	39.9	0.8104	57.9	0.9676
7.6	0.6676	25.9	0.7496	25.8	0.754	40.2	0.8118	58.3	0.9683
7.9	0.6693	26.2	0.7507	26.2	0.7552	40.8	0.8144	58.6	0.969
8.4	0.6718	26.6	0.7518	26.6	0.7564	41.2	0.8163	59	0.9699
8.7	0.6735	26.9	0.7527	26.9	0.7574	41.7	0.8188	59.4	0.9707
9.1	0.6758	27.2	0.7537	27.2	0.7583	42.1	0.8209	59.9	0.9716
9.4	0.6775	27.6	0.7547	27.6	0.7595	42.4	0.8223	60.3	0.9725
9.7	0.6789	28.1	0.7563	28	0.7608	42.8	0.8242	60.7	0.9732
10.1	0.681	28.4	0.7575	28.4	0.7623	43.2	0.8268	61.2	0.9739
10.6	0.6831	28.8	0.7586	28.8	0.7636	43.6	0.8284	61.6	0.9747
10.9	0.6848	29.1	0.7597	29.2	0.7647	44.1	0.8312	62	0.9755
11.3	0.6865	29.5	0.7608	29.5	0.7659	44.5	0.8333	62.4	0.9761
11.6	0.6882	29.8	0.762	29.9	0.767	44.8	0.8355	62.7	0.9766
12.1	0.6903	30.2	0.7631	30.1	0.7681	45.2	0.8378	63.1	0.9773
12.5	0.692	30.5	0.7645	30.5	0.7692	45.6	0.8403	63.5	0.978
12.8	0.6935	30.8	0.7653	30.9	0.7706	46.1	0.8429	63.9	0.9786
13.2	0.6951	31.3	0.767	31.2	0.7716	46.5	0.845	64.3	0.9792
13.5	0.6966	31.9	0.769	31.8	0.7735	46.8	0.8471	64.6	0.9798
13.9	0.698	32.3	0.7706	32.2	0.7749	47.3	0.8501	64.9	0.9803
14.3	0.6997	32.8	0.7723	32.6	0.7763	47.7	0.8529	65.3	0.9809
14.6	0.7011	33.1	0.7733	33	0.7777	48.1	0.8552	65.7	0.9814
15	0.7027	33.5	0.7746	33.3	0.7789	48.5	0.858	66.1	0.9821
15.3	0.7037	33.8	0.7757	33.7	0.7803	48.9	0.8606	66.6	0.9828
15.6	0.7048	34.2	0.7771	34	0.7813	49.5	0.8646	66.9	0.9832
16	0.7064	34.7	0.7789	34.5	0.7831	49.9	0.8674	67.4	0.984
16.3	0.7076	35.1	0.7802	34.9	0.7845	50.2	0.8695	67.7	0.9845
16.7	0.709	35.4	0.7816	35.3	0.7862	50.5	0.8721	68.1	0.9851
17.1	0.7106	35.9	0.7833	35.6	0.7873	50.9	0.8744	68.5	0.9856
17.5	0.7118	36.3	0.7847	35.9	0.7885	51.2	0.8767	68.9	0.9862
17.9	0.7135	36.6	0.7861	36.3	0.7898	51.6	0.8795	69.4	0.9868
18.2	0.7146	37	0.7875	36.6	0.7912	52	0.8823	69.8	0.9873
18.5	0.7158	37.4	0.789	37	0.7926	52.4	0.8848	70.1	0.9877
18.8	0.7171	37.7	0.7906	37.3	0.7941	52.8	0.8874	70.5	0.988
19.2	0.7183	38.1	0.7918	37.7	0.7955	53.2	0.8902	70.9	0.9888
19.6	0.72	38.4	0.793	38	0.7968	53.5	0.8927	71.3	0.9893
20	0.7213	38.8	0.7946	38.3	0.7981	53.9	0.8949	71.6	0.9897
20.5	0.7231	39.1	0.7961	38.7	0.7994	54.3	0.8974	72	0.9902
20.8	0.7241	39.5	0.7978	39.1	0.8012	54.8	0.9009	72.4	0.9908
21.1	0.7251	40.1	0.7999	39.5	0.8031	55.2	0.9036	72.9	0.9913
21.6	0.7268	40.4	0.8017	39.9	0.8048	55.6	0.9057	73.2	0.9918
21.9	0.7279	40.8	0.8031	40.3	0.8064	55.9	0.9077	73.6	0.9924
22.3	0.729	41.2	0.805	40.6	0.8079	56.3	0.9099	73.9	0.9928
22.6	0.7301	42	0.8087	41	0.8096	56.8	0.9129	74.3	0.9933
23	0.7313	42.8	0.8123	41.3	0.8112	57.3	0.9158	74.7	0.9938
23.4	0.7327	43.3	0.8149	42.2	0.8154	57.7	0.9177	75.1	0.9942
23.8	0.734	43.8	0.8174	43.6	0.8225	58.2	0.92	75.5	0.9949
24.1	0.7351	44.2	0.8195	44.3	0.8259	58.6	0.9225	75.9	0.9953
24.4	0.7363	44.5	0.8209	44.7	0.8278	59	0.9245	76.3	0.9958
24.8	0.7375	44.8	0.8225	45.1	0.8302	59.4	0.9263	76.7	0.9964
25.2	0.7388	45.2	0.8242	45.4	0.8321	59.8	0.9279	77.3	0.997
25.5	0.7397	45.6	0.8262	45.8	0.8341	60.2	0.9294	77.7	0.9976
25.8	0.7408	45.9	0.8284	46.2	0.8364	60.6	0.9315	78.1	0.998
26.2	0.742	46.3	0.8304	46.6	0.8386	61	0.9332	78.4	0.9984
26.5	0.7433	46.7	0.8324	46.8	0.8403	61.4	0.9349	78.8	0.9989
26.9	0.7445	47	0.8344	47.2	0.842	61.9	0.9366	79.3	0.9995
27.2	0.7456	47.4	0.8364	47.5	0.8442	62.2	0.9378	79.6	0.9998
27.6	0.7467	47.8	0.8389	47.8	0.8462	62.6	0.9392	79.9	1.0003
27.9	0.7479	48.1	0.8406	48.2	0.8485	62.9	0.9403	80.2	1.0007
28.3	0.7492	48.4	0.8429	48.6	0.8508	63.3	0.9417	80.6	1.0011
28.6	0.7502	48.8	0.8451	48.9	0.853	63.8	0.9434	81.2	1.0018
29	0.7513	49.2	0.8476	49.2	0.855	64.2	0.9446	81.6	1.0023
29.3	0.7523	49.5	0.8496	49.6	0.8575	64.6	0.9457	82	1.0029
29.7	0.7535	49.9	0.8519	49.9	0.8598	64.9	0.947	82.3	1.0032
30	0.7547	50.3	0.8544	50.5	0.8633	65.3	0.9479	82.6	1.0035
30.4	0.7561	50.7	0.8572	50.8	0.8656	65.7	0.9491	83	1.004
30.8	0.7574	51.1	0.86	51.2	0.8684	66	0.9501	83.4	1.0045
31.1	0.7585	51.5	0.8622	51.6	0.8707	66.5	0.9513	83.7	1.0049
31.5	0.7595	51.8	0.8646	51.9	0.8732	66.8	0.9524	84.2	1.0054
31.9	0.7611	52.2	0.867	52.3	0.8758	67.2	0.9533	84.5	1.0057
32.2	0.7622	52.5	0.8688	52.6	0.8778	67.6	0.9542	85	1.0063
32.8	0.764	52.9	0.8713	53	0.8806	67.9	0.9552	85.3	1.0068
33.1	0.765	53.1	0.8732	53.4	0.8832	68.2	0.9559	85.7	1.0071
33.4	0.7662	53.5	0.8753	53.8	0.8857	68.6	0.9569	86.1	1.0076
33.8	0.7675	53.9	0.8784	54.3	0.8896	69	0.9578	86.4	1.008
34.2	0.7688	54.6	0.8825	54.7	0.8918	69.5	0.9589	86.9	1.0085
34.6	0.7701	54.9	0.885	55.1	0.8944	69.9	0.96	87.3	1.009
35	0.7716	55.3	0.8874	55.5	0.8972	70.4	0.9611	87.7	1.0094
35.3	0.7727	55.6	0.8896	55.9	0.8997	70.8	0.962	88.1	1.0099
35.6	0.7741	56	0.8916	56.2	0.9015	71.2	0.9628	88.7	1.0107
36.1	0.7755	56.4	0.8944	56.6	0.9036	71.6	0.9637	89.1	1.011
36.5	0.7768	57	0.8975	56.9	0.9054	72.1	0.9645	89.5	1.0113
36.8	0.778	57.4	0.9	57.3	0.9076	72.4	0.9651	90	1.0119
37.1	0.7791	57.8	0.9025	57.6	0.9096	72.9	0.9662	90.3	1.0124
37.5	0.7808	58.1	0.9043	57.9	0.9113	73.3	0.9668	90.8	1.0128
38	0.7822	58.5	0.9065	58.2	0.913	73.8	0.9677	91.2	1.0133
38.3	0.7834	59	0.9093	58.6	0.9149	74.1	0.9683	91.5	1.0136
38.6	0.7847	59.3	0.911	58.9	0.9166	74.5	0.969	92	1.0142
39	0.7861	59.7	0.913	59.3	0.9181	75	0.9699	92.3	1.0145
40.1	0.7906	60	0.9147	59.7	0.9203	75.4	0.9707	92.7	1.015
41.3	0.795	60.4	0.9166	60	0.922	75.7	0.9711	93.2	1.0155
41.9	0.7977	60.8	0.9181	60.3	0.9235	76.1	0.9719	93.6	1.0159
42.3	0.7989	61.1	0.9197	60.7	0.9254	76.5	0.9725	93.9	1.0164
42.6	0.8003	61.4	0.9211	61.1	0.9271	76.9	0.9733	94.3	1.0167
42.9	0.8016	61.8	0.9228	61.7	0.9296	77.4	0.9741	94.7	1.0172
43.2	0.8031	62.2	0.9245	62.1	0.9311	77.8	0.9747	95.2	1.0178
43.6	0.8047	62.6	0.9265	62.5	0.933	78.1	0.9752	95.6	1.0183
43.9	0.8061	62.9	0.9277	62.8	0.9341	78.4	0.9756	96	1.0186
44.3	0.8078	63.3	0.9293	63.2	0.9356	78.8	0.9763	96.3	1.0189
44.7	0.8093	63.6	0.9304	63.6	0.937	79.2	0.9769	96.7	1.0193
45.1	0.811	64	0.9318	63.9	0.9384	79.5	0.9775	97.1	1.0198
45.5	0.8129	64.4	0.9335	64.3	0.9397	79.9	0.978	97.4	1.0201
46	0.8154	64.7	0.9349	64.7	0.9409	80.3	0.9786	97.8	1.0206
46.4	0.8171	65.3	0.9367	65.1	0.9422	80.8	0.9794	98.2	1.0211
46.7	0.8186	65.9	0.9389	65.5	0.9434	81.3	0.9801	98.6	1.0215
47.1	0.8202	66.2	0.94	65.9	0.9446	81.7	0.9807	99	1.022
47.4	0.822	66.6	0.9411	66.2	0.9456	82.1	0.9812	99.4	1.0224
47.8	0.8236	66.9	0.9422	66.6	0.947	82.4	0.9817	100.1	1.0231
48.1	0.8254	67.3	0.9432	67	0.9482	82.9	0.9825	100.4	1.0235
48.4	0.8268	67.6	0.944	67.5	0.9496	83.4	0.9831	100.7	1.0238
48.8	0.8285	68	0.9453	67.8	0.9505	83.7	0.9835	101.1	1.0242
49.2	0.8309	68.4	0.9465	68.2	0.9516	84.3	0.9843	101.4	1.0246
49.6	0.8329	68.8	0.9476	68.7	0.9528	84.6	0.9848	101.7	1.0249
49.9	0.8344	69.2	0.9488	69.1	0.9538	85	0.9852	102.2	1.0254
50.3	0.8364	69.6	0.9496	69.6	0.9552	85.4	0.9859	102.5	1.0259
50.7	0.8386	70	0.9508	69.9	0.9559	85.7	0.9863	103	1.0263
51.1	0.8409	70.4	0.9518	70.2	0.9567	86.2	0.9869	103.4	1.0268
51.5	0.8431	70.7	0.9527	70.6	0.9577	86.5	0.9873	103.8	1.0273
51.8	0.8448	71.1	0.9538	71.1	0.9586	86.9	0.9877	104.1	1.0276
52.2	0.8468	71.5	0.9547	71.4	0.9594	87.4	0.9883	104.5	1.028
52.6	0.8493	71.8	0.9555	71.8	0.9601	87.8	0.9888	104.9	1.0285
53	0.8512	72.2	0.9566	72.1	0.9609	88.1	0.9893	105.2	1.0288
53.3	0.8535	72.5	0.9572	72.5	0.9617	88.6	0.9899	105.5	1.0291
53.6	0.855	72.9	0.9581	72.9	0.9628	88.9	0.9904	105.9	1.0296
53.9	0.8569	73.3	0.9589	73.4	0.9635	89.3	0.9908	106.4	1.03
54.2	0.8586	73.8	0.9598	73.7	0.9643	89.7	0.9913	106.8	1.0305
54.6	0.8609	74.2	0.9608	74	0.9648	90	0.9918	107.1	1.031
55	0.8634	74.6	0.9615	74.4	0.9656	90.4	0.9922	107.5	1.0313
55.3	0.8654	74.9	0.9623	74.8	0.9662	90.9	0.9928	107.9	1.0317
55.8	0.8677	75.2	0.9629	75.1	0.967	91.2	0.9931	108.3	1.0322
56.1	0.8695	75.6	0.9635	75.5	0.9677	91.6	0.9936	108.8	1.0328
56.4	0.8718	75.9	0.9642	75.9	0.9683	92	0.9942	109.2	1.0333
56.8	0.8736	76.3	0.9648	76.3	0.969	92.4	0.9947	110.1	1.0344
57.1	0.876	76.6	0.9656	76.7	0.9697	92.8	0.995	111	1.0352
57.6	0.8786	76.9	0.9662	77	0.9704	93.2	0.9956	111.4	1.0356
57.9	0.8805	77.4	0.967	77.3	0.971	93.6	0.9961	111.7	1.0361
58.3	0.8831	77.7	0.9676	77.7	0.9716	93.9	0.9966	112.1	1.0364
58.6	0.8848	78	0.968	78.2	0.9724	94.3	0.9969	112.4	1.0369
59	0.8871	78.3	0.9688	78.5	0.973	94.8	0.9975	112.8	1.0373
59.3	0.8885	78.7	0.9693	78.9	0.9735	95.2	0.998	113.2	1.0378
59.6	0.8907	79	0.9699	79.3	0.9741	95.6	0.9984	113.6	1.0383
59.9	0.8925	79.8	0.9713	79.6	0.9749	96	0.9989	114.1	1.0387
60.3	0.8947	80.6	0.9725	80	0.9753	96.3	0.9993	114.5	1.0392
60.6	0.8963	81	0.9733	80.3	0.9758	96.8	0.9998	114.9	1.0398
61	0.8981	81.4	0.9739	80.7	0.9766	97.2	1.0003	115.3	1.0403
61.3	0.9001	81.9	0.9749	81.1	0.9772	97.7	1.0009	115.6	1.0406
61.8	0.9029	82.3	0.9755	81.6	0.978	98.1	1.0015	116	1.041
62.2	0.9048	82.7	0.9761	82	0.9784	98.5	1.0018	116.4	1.0417
62.6	0.9071	83.1	0.9767	82.5	0.9792	98.9	1.0023	116.8	1.042
63	0.9093	83.5	0.9773	82.9	0.9798	99.3	1.0026	117.2	1.0424
63.4	0.9111	83.8	0.978	83.2	0.9803	99.8	1.0032	117.5	1.0429
63.8	0.9127	84.2	0.9784	83.6	0.9807	100.1	1.0037	117.8	1.0434
64.1	0.9142	84.5	0.9789	84	0.9815	100.5	1.004	118.2	1.0437
64.4	0.916	84.9	0.9795	84.4	0.982	100.9	1.0045	118.5	1.0441
64.8	0.9177	85.3	0.9801	84.7	0.9825	101.2	1.0048	118.9	1.0446
65.2	0.9192	85.6	0.9806	85.1	0.9829	101.7	1.0054	119.2	1.0451
65.5	0.9209	86	0.9812	85.5	0.9837	102	1.0057	119.6	1.0455
65.9	0.9228	86.3	0.9815	85.9	0.9842	102.5	1.0062	120	1.0462
66.3	0.924	86.6	0.9821	86.2	0.9846	103	1.0068	120.5	1.0468
66.6	0.9254	87	0.9826	86.5	0.9851	103.5	1.0074	121.1	1.0476
67	0.9271	87.3	0.9829	87	0.9856	103.9	1.0079	121.4	1.0479
67.3	0.9285	87.7	0.9837	87.3	0.9862	104.3	1.0082	121.8	1.0485
67.7	0.9299	88.1	0.9842	87.7	0.9866	104.7	1.0086	122.2	1.049
68.1	0.9318	88.4	0.9845	88	0.9871	105.2	1.0091	122.5	1.0493
68.7	0.9336	88.8	0.9852	88.3	0.9873	105.7	1.0097	122.9	1.0499
69	0.9349	89.1	0.9856	88.6	0.9877	106.1	1.01	123.3	1.0503
69.4	0.9363	89.5	0.9862	89	0.9883	106.5	1.0105	123.7	1.0508
69.8	0.9377	89.8	0.9866	89.5	0.9888	106.8	1.0108	124	1.0513
70.1	0.9389	90.1	0.9869	90	0.9896	107.3	1.0113	124.4	1.0519
70.5	0.9401	90.5	0.9874	90.4	0.99	107.7	1.0116	124.9	1.0525
70.9	0.9411	90.9	0.9879	90.7	0.9905	108	1.0121	125.3	1.0531
71.2	0.9423	91.2	0.9883	91.1	0.991	108.4	1.0125	125.7	1.0536
71.6	0.9435	91.6	0.9888	91.4	0.9914	108.8	1.0128	126	1.0541
72	0.9448	91.9	0.9891	91.8	0.9918	109.2	1.0131	126.7	1.055
72.3	0.9457	92.2	0.9896	92.1	0.9922	109.7	1.0138	127	1.0555
72.7	0.9468	92.6	0.9902	92.4	0.9925	110	1.0142	127.5	1.0561
73.5	0.9493	93	0.9907	92.7	0.993	110.4	1.0145	127.8	1.0565
74.3	0.9515	93.4	0.9911	93.2	0.9936	110.7	1.0148	128.1	1.057
74.6	0.9524	93.8	0.9916	93.9	0.9944	111.1	1.0153	128.6	1.0578
75.1	0.9536	94.2	0.9921	94.2	0.9949	111.7	1.0159	129	1.0581
75.4	0.9544	94.6	0.9927	94.6	0.9953	112.2	1.0164	129.3	1.0586
75.7	0.9552	94.9	0.9931	95.1	0.9959	112.5	1.0167	129.6	1.059
76	0.9561	95.2	0.9935	95.4	0.9962	113	1.0172	130	1.0596
76.3	0.9569	95.6	0.9939	95.8	0.9969	113.4	1.0176	130.4	1.0603
76.7	0.9577	96	0.9945	96.2	0.9972	113.8	1.0181	130.9	1.061
77	0.9584	96.4	0.995	96.5	0.9976	114.1	1.0184	131.3	1.0615
77.4	0.9592	96.7	0.9953	96.9	0.998	114.5	1.0187	131.7	1.0621
77.7	0.96	97	0.9958	97.2	0.9984	114.9	1.0192	132.2	1.0629
78.1	0.9612	97.4	0.9962	97.5	0.9989	115.4	1.0198	132.5	1.0634
78.5	0.962	97.8	0.9967	97.9	0.9992	115.8	1.0201	132.9	1.0641
78.9	0.9628	98.1	0.9972	98.2	0.9995	116.3	1.0207	133.3	1.0646
79.3	0.9637	98.5	0.9975	98.5	1	116.7	1.0211	133.6	1.0651
79.5	0.9642	98.8	0.998	98.9	1.0004	117.1	1.0215	134	1.0657
80.1	0.9652	99.2	0.9984	99.3	1.0009	117.6	1.0221	134.4	1.0663
80.5	0.966	99.6	0.9989	99.7	1.0014	117.9	1.0224	134.8	1.0669
80.8	0.9668	99.9	0.9993	100	1.0017	118.4	1.0228	135.1	1.0674
81.1	0.9674	100.3	0.9997	100.5	1.0021	118.7	1.0232	135.5	1.0682
81.4	0.968	100.7	1.0001	101.3	1.0032	119.1	1.0235	135.8	1.0686
81.8	0.9688	101	1.0006	102.1	1.004	119.5	1.024	136.2	1.0693
82.2	0.9694	101.4	1.0011	102.5	1.0045	119.9	1.0245	136.7	1.07
82.6	0.9704	101.7	1.0014	102.9	1.0049	120.2	1.0248	137	1.0707
82.9	0.971	102.1	1.0018	103.2	1.0052	120.7	1.0252	137.5	1.0713
83.2	0.9716	102.5	1.0023	103.5	1.0055	121.2	1.0259	137.9	1.072
83.5	0.9722	102.8	1.0026	103.8	1.0059	121.8	1.0265	138.2	1.0727
84	0.973	103.2	1.0031	104.2	1.0063	122.2	1.0268	138.6	1.0733
84.4	0.9738	103.6	1.0035	104.6	1.0068	122.5	1.0273	139	1.0739
84.7	0.9744	104	1.004	105.1	1.0074	122.9	1.0276	139.3	1.0745
85	0.975	104.3	1.0043	105.6	1.0079	123.3	1.028	139.7	1.0751
85.4	0.9756	104.8	1.0049	106	1.0083	123.8	1.0286	140.2	1.0761
85.8	0.9763	105.2	1.0054	106.4	1.0088	124.2	1.029	140.6	1.0767
86.1	0.9769	105.7	1.0059	106.8	1.0091	124.6	1.0294	141.1	1.0776
86.4	0.9773	106.9	1.0073	107.2	1.0096	124.9	1.0297	141.5	1.0781
86.7	0.978	108.1	1.0085	107.5	1.01	125.2	1.03	141.9	1.0789
87.1	0.9786	108.8	1.0094	107.9	1.0104	125.6	1.0305	142.3	1.0796
87.5	0.9792	109.2	1.0097	108.3	1.0107	126	1.0308	142.6	1.0803
87.8	0.9798	109.6	1.0102	108.7	1.011	126.3	1.0313	142.9	1.0809
88.2	0.9806	109.9	1.0107	109	1.0114	126.8	1.0317	143.4	1.0817
88.6	0.9811	110.2	1.0108	109.3	1.0117	127.2	1.0321	143.7	1.0823
88.9	0.9817	110.6	1.0111	109.7	1.0121	127.5	1.0325	144.2	1.0831
89.4	0.9826	111	1.0116	110	1.0125	127.9	1.0328	144.6	1.0837
89.8	0.9831	111.3	1.0119	110.4	1.0128	128.2	1.0333	144.9	1.0844
90.2	0.9837	111.7	1.0124	110.7	1.0131	128.6	1.0338	145.2	1.0851
90.5	0.9843	112.1	1.0128	111	1.0135	129	1.0341	145.6	1.0857
91	0.9851	112.6	1.0133	111.7	1.0142	129.4	1.0345	146	1.0865
91.3	0.9856	113	1.0138	112.1	1.0147	129.8	1.035	146.4	1.0872
91.7	0.9862	113.5	1.0142	112.6	1.0152	130.3	1.0355	146.7	1.088
92	0.9866	113.9	1.0145	112.9	1.0155	130.8	1.0361	147.1	1.0888
92.4	0.9873	114.2	1.015	113.3	1.0159	131.2	1.0366	147.5	1.0896
92.7	0.9876	114.6	1.0155	113.7	1.0162	131.7	1.037	147.9	1.0903
93.2	0.9883	115.1	1.0159	114	1.0167	132.1	1.0375	148.2	1.091
93.6	0.989	115.4	1.0162	114.3	1.0169	132.6	1.0381	148.7	1.0919
93.9	0.9894	115.7	1.0167	114.7	1.0173	133	1.0386	149	1.0927
94.2	0.9899	116.1	1.017	115	1.0176	133.3	1.0389	149.4	1.0934
94.6	0.9904	116.4	1.0173	115.4	1.018	133.7	1.0393	149.7	1.0942
94.9	0.9908	116.8	1.0178	115.7	1.0184	134	1.0397	150.1	1.0948
95.4	0.9916	117.1	1.018	116.1	1.0187	134.4	1.0401	150.4	1.0956
95.8	0.9922	117.6	1.0186	116.5	1.0192	134.8	1.0407	150.8	1.0965
96.1	0.9927	118	1.019	116.9	1.0195	135.3	1.0412	151.3	1.0975
96.5	0.9933	118.4	1.0195	117.4	1.0201	135.7	1.0417	151.6	1.0982
97.3	0.9944	118.8	1.0198	117.8	1.0206	136	1.042	152	1.0992
97.6	0.9949	119.1	1.0201	118.3	1.0211	136.4	1.0424	152.5	1.1003
97.9	0.9953	119.4	1.0206	118.7	1.0215	136.7	1.0429	152.9	1.1012
98.2	0.9956	119.8	1.0209	119	1.0218	137.1	1.0434	153.3	1.102
98.5	0.9961	120.2	1.0214	119.4	1.0221	137.5	1.0438	153.7	1.1031
98.9	0.9967	120.6	1.0217	119.8	1.0226	137.9	1.0443	154.1	1.104
99.3	0.9972	121	1.0221	120.1	1.0229	138.3	1.0448	154.5	1.1049
99.6	0.9976	121.3	1.0226	120.5	1.0232	138.7	1.0454	154.9	1.1058
100	0.9981	121.7	1.0229	120.9	1.0237	139.1	1.0457	155.4	1.1069
100.3	0.9986	122.2	1.0235	121.2	1.0242	139.7	1.0465	155.8	1.1079
100.7	0.999	122.6	1.0238	121.6	1.0245	140.1	1.0469	156.1	1.1088
101.1	0.9997	123	1.0245	122	1.0249	140.5	1.0474	156.4	1.1096
101.5	1.0003	123.5	1.0248	122.4	1.0252	140.8	1.0479	156.8	1.1103
101.9	1.0006	123.9	1.0252	122.8	1.0257	141.2	1.0483	157.1	1.1113
102.3	1.0012	124.5	1.026	123.3	1.0262	141.6	1.049	157.6	1.1127
102.6	1.0017	125	1.0265	123.6	1.0266	142	1.0494	158.1	1.1136
102.9	1.0021	125.5	1.0269	124	1.0269	142.3	1.0497	158.5	1.1148
103.2	1.0024	125.8	1.0274	124.5	1.0274	142.7	1.0503	158.9	1.1158
103.5	1.0029	126.1	1.0277	124.8	1.0277	143.1	1.0508	159.2	1.1167
103.9	1.0034	126.5	1.028	125.1	1.028	143.6	1.0514	159.6	1.1178
104.2	1.0038	126.8	1.0285	125.4	1.0283	144.2	1.0522	159.9	1.1187
104.6	1.0043	127.2	1.0288	125.8	1.029	144.6	1.0527	160.2	1.1195
105	1.0048	127.5	1.0291	126.2	1.0293	145	1.0533	160.6	1.1206
105.3	1.0051	127.8	1.0296	126.5	1.0296	145.4	1.0538	161	1.1218
105.6	1.0055	128.2	1.0299	126.8	1.0299	145.7	1.0542	161.4	1.123
106	1.006	128.5	1.0304	127.3	1.0305	146.1	1.0548	161.8	1.124
106.3	1.0065	128.8	1.0307	127.9	1.0311	146.5	1.0553	162.1	1.1249
106.7	1.0069	129.4	1.0313	128.5	1.0317	146.9	1.0558	162.5	1.126
107	1.0073	129.8	1.0316	128.9	1.0322	147.2	1.0562	162.8	1.1269
107.4	1.0077	130.1	1.0321	129.2	1.0325	147.6	1.0569	163.6	1.1294
107.8	1.0082	130.4	1.0324	129.7	1.0331	148	1.0573	164.8	1.1331
108.2	1.0088	130.8	1.0327	130.1	1.0335	148.3	1.0576	165.9	1.1368
108.6	1.0093	131.2	1.0333	130.4	1.0338	148.6	1.0581	166.6	1.1392
109.1	1.0099	131.5	1.0336	130.8	1.0342	149	1.0586	167.1	1.1407
109.5	1.0104	132	1.0341	131.1	1.0344	149.4	1.059	167.4	1.1421
109.9	1.0108	132.7	1.0347	131.4	1.0347	149.8	1.0596	168.2	1.1449
110.3	1.0111	133.2	1.0353	131.8	1.0352	150.2	1.0603	168.6	1.1463
110.6	1.0116	133.5	1.0356	132.1	1.0356	150.7	1.0609	169.6	1.1503
111	1.0121	133.9	1.0362	132.5	1.0359	151	1.0615	170.1	1.1522
111.9	1.0131	134.4	1.0367	132.8	1.0364	151.5	1.062	170.5	1.1534
112.8	1.0141	134.8	1.0372	133.2	1.0367	151.9	1.0626	170.8	1.155
113.2	1.0145	135.1	1.0375	133.5	1.037	152.3	1.0632	171.2	1.1565
113.6	1.015	135.5	1.0379	134	1.0376	152.6	1.0637	171.6	1.1582
114	1.0155	135.8	1.0384	134.3	1.0379	153	1.0643	172.1	1.1602
114.3	1.0158	136.2	1.0387	134.7	1.0384	153.3	1.0648	172.4	1.1618
114.6	1.0162	136.7	1.0395	135	1.0387	153.7	1.0652	172.9	1.1641
115	1.0167	137.1	1.0398	135.3	1.0392	154.2	1.066	173.3	1.1658
115.3	1.017	137.4	1.0403	135.7	1.0397	154.6	1.0668	173.7	1.1675
115.7	1.0175	137.8	1.0407	136.1	1.04	155.1	1.0674	174	1.1691
116.1	1.018	138.2	1.041	136.4	1.0404	155.5	1.068	174.4	1.1709
116.4	1.0183	138.5	1.0415	136.8	1.0409	155.8	1.0683	174.8	1.1731
116.7	1.0187	138.9	1.042	137.2	1.0412	156.3	1.0693	175.3	1.1756
117.2	1.0192	139.2	1.0423	137.5	1.0417	156.7	1.0697	175.7	1.1775
117.6	1.0197	139.6	1.0428	137.8	1.0421	157.1	1.0703	176.1	1.1793
118	1.0201	139.9	1.0432	138.1	1.0424	157.5	1.0711	176.5	1.182
118.4	1.0204	140.3	1.0435	138.6	1.0431	157.8	1.0716	176.9	1.184
118.8	1.0211	140.8	1.0441	139.4	1.0438	158.2	1.0722	177.3	1.1866
119.1	1.0212	141.2	1.0448	139.7	1.0443	158.6	1.0727	177.7	1.1885
119.4	1.0217	141.5	1.0451	140.1	1.0448	158.9	1.0733	178	1.1902
119.8	1.0221	141.9	1.0457	140.4	1.0451	159.2	1.0738	178.4	1.1928
120.2	1.0224	142.3	1.046	140.8	1.0455	159.6	1.0745	178.7	1.1945
120.5	1.0229	142.6	1.0465	141.2	1.0462	160	1.075	179	1.197
120.8	1.0232	143	1.0469	141.6	1.0465	160.4	1.0756	179.4	1.1996
121.1	1.0235	143.6	1.0477	141.9	1.0468	160.9	1.0765	179.8	1.2018
121.5	1.0238	144	1.0482	142.3	1.0474	161.3	1.0773	180.1	1.2041
121.8	1.0243	144.4	1.0486	142.7	1.0479	161.7	1.0778	180.6	1.2074
122.1	1.0246	144.7	1.0491	143.2	1.0485	162.1	1.0784	181	1.2106
122.6	1.0252	145	1.0494	143.5	1.0488	162.4	1.079	181.4	1.2134
123	1.0257	145.4	1.05	143.9	1.0494	163	1.0801	181.9	1.2176
123.4	1.0262	145.8	1.0507	144.2	1.0499	163.4	1.0807	182.3	1.2207
123.8	1.0266	146.2	1.051	144.5	1.0502	163.8	1.0815	182.7	1.2233
124.2	1.0269	146.6	1.0516	145.1	1.051	164.3	1.0821	183.1	1.2269
124.7	1.0276	146.9	1.0519	145.5	1.0514	164.7	1.0829	183.6	1.2311
125.1	1.028	147.3	1.0524	145.8	1.0519	165.1	1.0837	184.1	1.2365
125.4	1.0283	147.6	1.053	146.2	1.0522	165.6	1.0844	184.5	1.2399
125.8	1.0288	148	1.0534	146.5	1.0527	166	1.0852	184.8	1.243
126.1	1.0291	148.3	1.0539	146.9	1.0531	166.4	1.086	185.2	1.2467
126.5	1.0296	148.7	1.0544	147.2	1.0536	166.7	1.0866	185.6	1.2509
126.9	1.0299	149.1	1.0548	147.5	1.0541	167.2	1.0875	185.9	1.2547
127.2	1.0302	149.5	1.0553	147.9	1.0545	167.6	1.0882	186.3	1.2588
127.6	1.0308	149.8	1.0558	148.3	1.0552	168	1.0889	186.8	1.2644
127.9	1.0311	150.2	1.0564	148.7	1.0555	168.4	1.0896	187.2	1.2692
128.4	1.0316	150.5	1.0567	149	1.0561	168.7	1.0902	187.6	1.2745
128.8	1.0319	150.8	1.0573	149.3	1.0564	169.1	1.0911	188	1.2785
129.1	1.0324	151.2	1.0578	149.7	1.0569	169.6	1.092	188.3	1.2832
130	1.0333	151.6	1.0581	150	1.0573	169.9	1.0927	188.6	1.2872
130.7	1.0341	152.1	1.0589	150.5	1.0579	170.3	1.0934	189	1.292
131.1	1.0344	152.5	1.0595	150.8	1.0583	170.7	1.0942	189.4	1.2976
131.5	1.0348	152.8	1.06	151.2	1.0589	171.1	1.095	189.7	1.3025
131.8	1.0352	153.3	1.0606	151.6	1.0593	171.5	1.0958	190.1	1.3081
132.1	1.0356	153.6	1.061	151.9	1.0598	171.9	1.0967	190.4	1.3131
132.5	1.0361	154	1.0615	152.3	1.0603	172.3	1.0975	190.9	1.3205
132.8	1.0364	154.4	1.0621	152.6	1.0609	172.6	1.0981	191.3	1.3263
133.2	1.0367	154.8	1.0627	153	1.0614	173.1	1.0992	191.6	1.3323
133.5	1.0372	155.2	1.0634	153.3	1.0618	173.4	1.0998	192.2	1.3421
134	1.0376	155.5	1.0638	153.7	1.0623	174.2	1.1015	192.6	1.3495
134.3	1.0379	155.8	1.0641	154.2	1.0629	175.1	1.1037	193.1	1.3571
134.7	1.0384	156.2	1.0648	154.5	1.0635	175.5	1.1046	193.5	1.3639
135	1.0387	156.5	1.0654	155	1.0641	176	1.1054	193.8	1.3701
135.4	1.0392	157	1.066	155.3	1.0646	176.3	1.1063	194.2	1.3757
135.8	1.0397	157.3	1.0665	155.8	1.0652	176.7	1.1071	194.6	1.3835
136.2	1.0401	157.7	1.0671	156.1	1.0658	177.1	1.108	195	1.39
136.5	1.0404	158	1.0676	156.6	1.0666	177.5	1.1091	195.3	1.3962
136.9	1.0409	158.4	1.0682	157.4	1.0677	178	1.1102	195.7	1.4018
137.2	1.0412	158.8	1.0688	158	1.0686	178.3	1.111	196	1.4075
137.6	1.0417	159.1	1.0693	158.4	1.0693	178.8	1.1122	196.4	1.4137
137.9	1.0421	159.5	1.0699	158.7	1.0697	179.2	1.1131	196.8	1.4196
138.5	1.0428	159.8	1.0705	159.1	1.0703	179.5	1.1141	197.2	1.4247
138.8	1.0432	160.2	1.071	159.4	1.0708	179.9	1.1151	197.6	1.4309
139.2	1.0435	160.5	1.0716	159.8	1.0714	180.3	1.1162	198	1.4357
139.5	1.044	160.8	1.072	160.1	1.0719	180.7	1.1172	198.4	1.4402
140	1.0445	161.2	1.0727	160.4	1.0724	181.1	1.1181	198.8	1.4442
140.3	1.0448	161.6	1.0733	160.8	1.073	181.4	1.119	199.1	1.4473
140.6	1.0452	162	1.0739	161.2	1.0736	181.9	1.1204	199.5	1.4517
141	1.0457	162.3	1.0744	161.8	1.0745	182.3	1.1213	199.9	1.4555
141.4	1.0462	162.7	1.075	162.2	1.0753	182.7	1.1226	200.3	1.4588
141.8	1.0465	163	1.0755	163	1.0767	183.1	1.1238	200.7	1.4636
142.2	1.0469	163.6	1.0765	163.8	1.0779	183.5	1.1249	201.1	1.4675
142.6	1.0474	163.9	1.0772	164.1	1.0784	183.8	1.1258	201.4	1.4715
142.9	1.0479	164.5	1.0781	164.5	1.079	184.2	1.1269	201.8	1.4762
143.2	1.0482	164.9	1.0789	165	1.0798	184.6	1.128	202.3	1.4825
143.6	1.0486	165.3	1.0795	165.4	1.0807	185	1.1292	202.7	1.4881
143.9	1.0491	165.8	1.0804	165.8	1.0813	185.4	1.1305	203.1	1.494
144.2	1.0494	166.3	1.0812	166.1	1.0818	185.7	1.1316	203.5	1.5005
144.6	1.0499	166.7	1.0818	166.5	1.0823	186.3	1.1334	203.9	1.5061
145.1	1.0505	167.2	1.0826	166.8	1.0829	186.7	1.1347	204.4	1.514
145.5	1.051	167.5	1.0832	167.3	1.0837	187.1	1.1362	204.8	1.5216
145.9	1.0514	167.8	1.0838	167.7	1.0846	187.5	1.1373	205.3	1.5309
146.2	1.0517	168.2	1.0844	168.2	1.0855	187.8	1.1384	205.6	1.5375
146.5	1.0522	168.5	1.0851	168.7	1.0863	188.2	1.1398	206	1.547
146.9	1.0527	168.9	1.0857	169	1.0869	188.5	1.1409	206.3	1.5532
147.3	1.0531	169.2	1.0865	169.4	1.0875	188.9	1.1423	206.7	1.5631
147.6	1.0534	169.6	1.0871	169.8	1.0883	189.4	1.1441	207	1.5701
148	1.0539	170	1.0877	170.2	1.0891	189.8	1.1455	207.4	1.58
148.3	1.0544	170.3	1.0885	170.5	1.0897	190.1	1.1469	207.7	1.5873
148.6	1.0548	170.6	1.0891	170.8	1.0903	190.5	1.1485	208.2	1.5986
149	1.0553	171	1.0897	171.2	1.091	191	1.1505	208.6	1.6011
149.5	1.0559	171.3	1.0903	171.5	1.0916	191.4	1.1519
149.8	1.0562	171.6	1.091	171.8	1.0924	191.9	1.1539
150.2	1.0569	172	1.0917	172.1	1.093	192.2	1.1553
150.6	1.0572	172.3	1.0924	172.5	1.0938	192.6	1.157
151	1.0578	172.7	1.0931	172.9	1.0944	193	1.1587
151.4	1.0581	173	1.0939	173.3	1.0951	193.5	1.1609
151.8	1.0586	173.3	1.0945	173.8	1.0962	193.9	1.1629
152.1	1.059	173.7	1.0953	174.1	1.0969	194.3	1.1646
152.6	1.0595	174.1	1.0961	174.6	1.0978	194.6	1.1661
153	1.0601	174.4	1.0967	174.9	1.0986	195	1.1677
153.3	1.0606	175.2	1.0984	175.3	1.0995	195.4	1.1703
153.6	1.061	175.8	1.0995	175.7	1.1003	195.8	1.1717
153.9	1.0614	176.2	1.1006	176.1	1.1012	196.1	1.1736
154.3	1.0618	176.6	1.1012	176.4	1.1018	196.5	1.1756
154.6	1.0623	176.9	1.1021	176.8	1.1027	196.9	1.1778
154.9	1.0627	177.2	1.1027	177.2	1.1035	197.4	1.1807
155.2	1.0631	177.6	1.1037	177.6	1.1043	197.8	1.1829
155.6	1.0637	178.2	1.1049	177.9	1.1051	198.2	1.1852
156	1.0641	178.5	1.1055	178.3	1.1058	198.5	1.1871
156.4	1.0648	178.8	1.1063	178.6	1.1066	198.9	1.1894
156.7	1.0651	179.3	1.1074	179	1.1074	199.3	1.1917
157.2	1.0657	179.6	1.1083	179.6	1.1088	199.6	1.1939
157.6	1.0663	180	1.1091	179.9	1.1096	200	1.1968
158	1.0668	180.3	1.1099	180.2	1.1103	200.4	1.1992
158.4	1.0674	180.6	1.1106	180.5	1.1111	200.8	1.2024
158.7	1.0679	181	1.1116	180.9	1.112	201.2	1.2049
159.1	1.0685	181.4	1.1125	181.2	1.1128	201.7	1.2088
159.5	1.0689	181.7	1.1134	181.7	1.1141	202.1	1.2122
159.8	1.0694	182.3	1.1148	182.1	1.115	202.5	1.2154
160.3	1.07	182.6	1.1158	182.4	1.1159	203	1.2196
160.6	1.0705	183	1.1168	182.9	1.1172	203.4	1.223
160.9	1.071	183.6	1.1184	183.2	1.1179	203.8	1.2263
161.2	1.0714	184.1	1.1195	183.6	1.119	204.1	1.2294
161.7	1.072	185	1.1223	183.9	1.1199	204.6	1.234
162.1	1.0727	185.7	1.1243	184.3	1.1209	205.1	1.2384
162.4	1.0731	186.2	1.1255	184.7	1.122	205.5	1.2426
162.9	1.0739	186.5	1.1266	185	1.1229	205.8	1.2461
163.2	1.0744	186.9	1.1277	185.5	1.1241	206.3	1.2511
163.6	1.075	187.3	1.1288	185.8	1.1249	206.7	1.2559
164	1.0755	187.7	1.13	186.1	1.126	207.1	1.2604
164.3	1.0761	188.1	1.1313	186.5	1.1271	207.5	1.265
164.8	1.0767	188.5	1.1325	186.8	1.128	207.8	1.2689
165.1	1.0772	188.8	1.1334	187.2	1.1292	208.3	1.2746
165.4	1.0778	189.2	1.1347	187.7	1.1308	208.6	1.2796
165.7	1.0782	189.5	1.1356	188.1	1.1319	209	1.2844
166.1	1.0787	189.8	1.1367	188.5	1.1331	209.4	1.2906
166.3	1.0792	190.1	1.1378	188.8	1.1342	209.8	1.2954
166.8	1.08	190.5	1.139	189.3	1.1354	210.2	1.3015
167.3	1.0806	190.8	1.1401	189.6	1.1367	210.7	1.3094
167.7	1.0813	191.1	1.1413	190	1.1378	211.1	1.3153
168.2	1.0818	191.5	1.1426	190.5	1.1396	211.5	1.3216
168.5	1.0824	192	1.1443	190.8	1.1407	212.1	1.3298
168.8	1.0831	192.4	1.1458	191.1	1.1416	212.4	1.3349
169.2	1.0835	192.8	1.1472	191.4	1.1429	212.9	1.3425
169.5	1.0841	193.1	1.1486	191.7	1.1441	213.2	1.3487
169.9	1.0848	193.5	1.1503	192.2	1.1455	213.6	1.3554
170.3	1.0854	193.9	1.1516	192.5	1.1468	214	1.3616
170.6	1.086	194.2	1.153	192.9	1.1485	214.5	1.3694
170.9	1.0865	194.6	1.1544	193.3	1.1499	214.9	1.377
171.4	1.0872	195	1.1559	193.7	1.1514	215.3	1.3836
171.7	1.0879	195.9	1.1602	194	1.1528	215.7	1.3895
172.1	1.0883	196.6	1.1635	194.4	1.1544	216.1	1.3952
172.4	1.0889	197	1.1654	194.8	1.1558	216.5	1.4014
172.8	1.0897	197.4	1.1672	195.1	1.1571	216.8	1.407
173.2	1.0903	197.9	1.1697	195.4	1.1587	217.2	1.4118
173.5	1.091	198.2	1.1717	195.8	1.1602	217.6	1.4166
173.9	1.0916	198.6	1.1737	196.3	1.1626	217.9	1.4207
174.2	1.0922	199	1.1758	196.7	1.1644	218.3	1.4247
174.6	1.0928	199.4	1.1775	197.1	1.1661	218.6	1.4283
174.9	1.0936	199.7	1.1796	197.4	1.1677	219.1	1.4332
175.5	1.0947	200.1	1.182	197.8	1.1695	219.5	1.4365
175.9	1.0953	200.4	1.1837	198.2	1.1713	219.9	1.4408
176.2	1.0959	200.7	1.1857	198.5	1.1734	220.5	1.4462
176.6	1.0967	201	1.1877	199	1.1756	220.9	1.4498
177	1.0975	201.4	1.1897	199.3	1.1775	221.3	1.4545
177.3	1.0981	201.7	1.192	199.7	1.1796	221.9	1.4605
177.6	1.0987	202	1.194	200.1	1.1816	222.2	1.4642
178.1	1.0995	202.4	1.1965	200.5	1.184	222.5	1.4678
178.5	1.1003	202.7	1.1988	200.8	1.186	223	1.4745
178.8	1.101	203.2	1.2026	201.2	1.1886	223.4	1.4793
179.2	1.1017	203.6	1.2054	201.6	1.1908	223.7	1.4845
179.5	1.1023	204	1.2083	201.9	1.1931	224.1	1.4906
179.8	1.1031	204.3	1.2112	202.3	1.1954	224.5	1.4963
180.2	1.1037	204.7	1.214	202.7	1.1982	224.9	1.5036
180.6	1.1046	205	1.2171	203.1	1.2007	225.4	1.5138
180.9	1.1052	205.4	1.2199	203.5	1.2035	225.8	1.5208
181.3	1.106	205.7	1.2232	203.9	1.2071	226.2	1.5307
181.7	1.1068	206.1	1.2266	204.2	1.2092	226.6	1.5386
182	1.1075	206.6	1.2316	204.6	1.2122	227	1.5465
182.4	1.1083	207	1.2353	205	1.2151	227.4	1.5561
182.7	1.1091	207.3	1.2387	205.3	1.2181	227.8	1.565
183	1.1096	207.7	1.2419	205.7	1.2218	228.3	1.5765
183.4	1.1105	208.1	1.2466	206.1	1.225	228.7	1.5856
183.7	1.1111	208.5	1.2506	206.5	1.2281	229.2	1.5978
184.2	1.1122	208.9	1.2556	206.8	1.2314	229.6	1.6013
184.5	1.113	209.3	1.2595	207.3	1.2365
184.9	1.1139	209.6	1.2633	207.8	1.2412
185.3	1.1147	210	1.2683	208.1	1.2444
185.7	1.1156	210.3	1.2725	208.4	1.2474
186.1	1.1167	210.7	1.2771	208.7	1.2511
186.4	1.1175	211.1	1.283	209.1	1.2556
186.9	1.1186	211.4	1.2872	209.5	1.2602
187.2	1.1193	211.8	1.2914	209.9	1.2641
187.5	1.1201	212.2	1.2967	210.3	1.2698
187.9	1.121	212.5	1.301	210.7	1.2745
188.3	1.122	212.8	1.3055	211.1	1.2791
188.6	1.1229	213.1	1.3101	211.6	1.2863
188.9	1.1238	213.5	1.3149	212	1.2911
189.3	1.1246	213.8	1.3198	212.3	1.2962
189.6	1.1254	214.2	1.325	212.7	1.3013
190.1	1.1266	214.8	1.3349	213	1.3061
190.5	1.1279	215.3	1.3418	213.4	1.312
190.9	1.1288	215.6	1.3472	213.8	1.3174
191.2	1.1296	216	1.3534	214.2	1.3235
191.5	1.1306	216.4	1.3588	214.6	1.3289
191.9	1.1313	216.7	1.3649	215	1.3357
192.3	1.1325	217.1	1.3706	215.3	1.341
192.6	1.1336	217.5	1.3766	215.7	1.346
193	1.1347	217.9	1.3836	216	1.3514
193.3	1.1356	218.4	1.39	216.3	1.3568
193.8	1.137	218.7	1.3948	216.7	1.3627
194.1	1.1378	219.1	1.4007	217.1	1.369
194.4	1.139	219.5	1.4059	217.5	1.3752
194.8	1.1401	220	1.4115	217.8	1.3807
195.2	1.1413	220.3	1.4151	218.2	1.3872
195.6	1.1426	220.6	1.4185	218.6	1.3932
195.9	1.1435	221	1.4227	218.9	1.3974
196.2	1.1447	221.3	1.4259	219.4	1.4044
196.6	1.146	221.7	1.4293	219.7	1.409
197	1.1472	222	1.432	220.1	1.4128
197.4	1.1485	222.3	1.4354	220.4	1.4171
197.7	1.1496	222.7	1.4393	220.8	1.4214
198	1.1508	223.1	1.4431	221.2	1.4253
198.5	1.1523	223.4	1.447	221.5	1.4284
198.8	1.1534	223.7	1.4501	222.5	1.438
199.1	1.1547	224	1.4538	223.2	1.4447
199.5	1.1559	224.4	1.4577	223.7	1.45
199.8	1.1571	224.7	1.4617	224.2	1.4549
200.1	1.1585	225.1	1.4658	224.6	1.4593
200.5	1.1598	225.4	1.4704	225	1.4636
200.8	1.1612	226.1	1.4797	225.3	1.4681
201.1	1.1626	226.5	1.4856	225.6	1.4724
201.6	1.1643	227	1.4945	226	1.4769
201.9	1.166	227.4	1.5022	226.4	1.4828
202.3	1.1675	227.8	1.5092	226.7	1.4878
202.6	1.1691	228.1	1.5155	227	1.4932
203	1.1706	228.5	1.523	227.4	1.4997
203.3	1.172	228.8	1.5306	227.8	1.5058
203.7	1.174	229.3	1.5403	228.2	1.5148
204.1	1.1759	229.7	1.5503	228.6	1.5214
204.5	1.1778	230	1.5578	228.9	1.5281
204.8	1.1795	230.4	1.5665	229.3	1.5371
205.1	1.181	230.8	1.5766	229.7	1.545
205.4	1.1827	231.3	1.5882	230	1.5526
205.8	1.1849	231.6	1.5964	230.4	1.5616
206.2	1.1868	232	1.6008	230.9	1.574
206.5	1.1888			231.3	1.5819
206.9	1.1909			231.6	1.5893
207.3	1.1933			232.1	1.6
207.6	1.1954
208	1.1979
208.3	1.1996
208.6	1.2016
208.9	1.2038
209.4	1.2072
209.8	1.2099
210.1	1.2123
210.5	1.2151
210.8	1.2178
211.2	1.2209
211.5	1.2236
211.9	1.2267
212.2	1.2295
212.6	1.2334
213	1.2367
213.4	1.2409
213.8	1.2446
214.1	1.2477
214.5	1.2517
214.8	1.2556
215.1	1.2584
215.5	1.2635
215.8	1.2672
216.2	1.2717
216.6	1.2762
217.1	1.2826
217.5	1.2874
217.8	1.2919
218.2	1.2965
219	1.3077
219.7	1.3179
220.1	1.3241
220.5	1.3303
220.9	1.3351
221.2	1.3401
221.6	1.3456
221.9	1.3508
222.2	1.3563
222.6	1.3622
223	1.3681
223.3	1.3731
223.7	1.3788
224.1	1.3856
224.5	1.3914
225	1.3996
225.3	1.4044
226.2	1.4165
227	1.4269
227.4	1.4307
227.8	1.4351
228.2	1.4386
228.5	1.4419
228.8	1.445
229.3	1.449
229.6	1.4524
229.9	1.4555
230.3	1.459
230.7	1.4627
231	1.4659
231.3	1.47
231.7	1.474
232	1.478
232.3	1.482
232.7	1.4883
233.1	1.4934
233.4	1.4996
233.8	1.5067
234.2	1.5134
234.5	1.5202
234.9	1.5284
235.4	1.5399
235.7	1.5487
236	1.5561
236.4	1.5648
236.7	1.5744
237.1	1.584
237.4	1.5935
237.7	1.6002

## Sheet: Figure5c
The voltage profiles of full cells in 1 m ZnSO4 electrolyte.
1st		100th		200th		500th		1000th
Capacity (mAh/g)	Voltage (V)	Capacity (mAh/g)	Voltage (V)	Capacity (mAh/g)	Voltage (V)	Capacity (mAh/g)	Voltage (V)	Capacity (mAh/g)	Voltage (V)
0	1.5563	0	1.5479	0	1.549	0	1.5382	0	1.5532
0.9	1.5273	0.9	1.5222	0.9	1.525	0.9	1.5149	0.9	1.5216
1.2	1.5121	1.2	1.5062	1.3	1.5092	1.4	1.4935	1.2	1.5022
1.6	1.4963	1.6	1.4921	1.6	1.4945	1.9	1.4718	1.6	1.4814
1.9	1.4816	2	1.4772	2	1.481	2.3	1.4576	2.1	1.4611
2.3	1.4672	2.5	1.4577	2.3	1.469	2.6	1.4452	2.5	1.4436
2.6	1.4529	2.9	1.4462	2.6	1.4571	3	1.4317	3.1	1.419
3	1.4394	3.2	1.4355	3	1.4452	3.4	1.4193	3.4	1.4041
3.6	1.4193	3.6	1.4205	3.4	1.4326	3.9	1.4014	3.8	1.3901
3.9	1.4059	3.9	1.4101	3.7	1.4207	4.3	1.3867	4.1	1.3765
4.3	1.3935	4.3	1.3997	4.1	1.4104	4.7	1.3754	4.5	1.3638
4.7	1.3801	4.6	1.39	4.5	1.3963	5	1.3644	5	1.3452
5.2	1.3639	5	1.3801	4.9	1.3836	5.5	1.3509	5.4	1.3294
5.6	1.3532	5.3	1.3687	5.3	1.3742	6	1.336	5.8	1.3171
5.9	1.3421	5.7	1.3594	5.7	1.3635	6.5	1.3221	6.1	1.306
6.3	1.3325	6	1.3512	6.1	1.3525	6.8	1.3137	6.5	1.2946
6.7	1.3216	6.3	1.3411	6.5	1.3407	7.1	1.3046	6.8	1.2835
7	1.3122	6.7	1.3318	6.9	1.3301	7.5	1.2942	7.3	1.2688
7.4	1.3012	7.2	1.3187	7.3	1.3205	7.8	1.2852	7.7	1.2573
7.8	1.2874	7.6	1.308	7.7	1.3089	8.2	1.2751	8.1	1.2447
8.2	1.2767	8.1	1.2937	8	1.3019	8.6	1.2655	8.5	1.2322
8.6	1.2661	8.5	1.2826	8.4	1.2908	8.9	1.2556	8.9	1.2195
8.9	1.2562	8.9	1.2722	8.7	1.2824	9.2	1.2474	9.2	1.2083
9.3	1.2464	9.3	1.2624	9.1	1.2717	9.7	1.235	9.6	1.1976
9.6	1.2368	9.6	1.2548	9.5	1.263	10.1	1.2264	9.9	1.1891
9.9	1.2286	9.9	1.2469	9.8	1.254	10.4	1.2167	10.2	1.1804
10.3	1.2195	10.2	1.239	10.3	1.2424	10.8	1.2075	10.6	1.1671
10.6	1.212	10.6	1.2298	10.7	1.2333	11.2	1.1973	11.1	1.1554
10.9	1.2041	11.1	1.2188	11	1.2247	11.6	1.1878	11.5	1.1424
11.3	1.1956	11.5	1.2081	11.4	1.2148	12	1.1776	11.8	1.1339
11.6	1.1886	12	1.1992	12	1.2026	12.3	1.1691	12.3	1.1227
11.9	1.1815	12.3	1.1917	12.4	1.1914	12.8	1.1576	12.7	1.1111
12.4	1.1725	12.7	1.1838	12.8	1.184	13.2	1.1475	13.1	1.101
12.8	1.1643	13.2	1.174	13.2	1.1759	13.7	1.1382	13.5	1.091
13.2	1.1556	13.6	1.1651	13.6	1.1666	14	1.1305	14	1.0815
13.7	1.144	13.9	1.159	13.9	1.1599	14.5	1.1206	14.4	1.0728
14.1	1.1367	14.2	1.153	14.2	1.1533	15	1.1099	14.8	1.0657
14.5	1.1291	14.7	1.1424	14.6	1.1466	15.5	1.0993	15.1	1.0587
14.8	1.1229	15.1	1.1359	15	1.1389	15.8	1.093	15.5	1.0519
15.3	1.1139	15.4	1.1294	15.3	1.131	16.3	1.0846	15.8	1.0446
15.6	1.1082	15.7	1.1238	15.8	1.1227	16.7	1.0778	16.5	1.0331
15.9	1.1023	16.1	1.1162	16.2	1.1145	17	1.0714	16.9	1.0265
16.4	1.0941	16.5	1.1103	16.6	1.1075	17.4	1.0651	17.3	1.0206
16.9	1.0865	16.9	1.1029	16.9	1.102	17.8	1.0595	17.6	1.0158
17.2	1.0809	17.2	1.0979	17.5	1.0931	18.2	1.0533	18.1	1.0096
17.6	1.0761	17.6	1.0919	17.9	1.0855	18.5	1.0482	18.6	1.0026
17.9	1.0716	17.9	1.0866	18.4	1.079	19.2	1.0389	18.9	0.9976
18.3	1.0658	18.3	1.0806	18.7	1.0742	19.5	1.0344	19.4	0.9916
18.6	1.0614	18.8	1.0733	19	1.0696	19.8	1.0299	19.8	0.9871
19.2	1.0539	19.2	1.0682	19.4	1.0638	20.2	1.0251	20.1	0.9828
19.5	1.0494	19.5	1.0635	19.7	1.0593	20.7	1.0195	20.5	0.9792
19.9	1.0446	19.9	1.0587	20.1	1.0545	21	1.0152	20.8	0.975
20.3	1.0406	20.2	1.0545	20.4	1.0508	21.3	1.0113	21.3	0.9705
20.6	1.0366	20.6	1.0499	20.7	1.0466	21.7	1.0073	21.7	0.9665
21	1.0325	21	1.0452	21.1	1.0418	22.1	1.0028	22	0.9629
21.3	1.029	21.3	1.0415	21.4	1.0379	22.5	0.9986	22.3	0.9594
21.6	1.0254	21.6	1.0376	21.8	1.0328	22.9	0.9945	22.7	0.9558
22	1.0218	22	1.0336	22.1	1.0286	23.2	0.9911	23.1	0.9521
22.3	1.0181	22.3	1.0294	22.6	1.0245	23.6	0.9874	23.5	0.9491
22.7	1.0148	22.6	1.0263	23	1.02	23.9	0.9835	24	0.9442
23.1	1.011	23.1	1.022	23.3	1.0164	24.3	0.9806	24.6	0.9398
23.4	1.0082	23.5	1.0173	23.6	1.013	24.7	0.9766	25	0.9364
23.8	1.0045	23.8	1.0138	23.9	1.0096	25.1	0.9732	25.3	0.9336
24.1	1.0009	24.2	1.0104	24.3	1.0057	25.4	0.9701	25.8	0.9301
24.5	0.9978	24.7	1.0054	24.7	1.0021	25.9	0.9659	26.3	0.927
24.9	0.9944	25.1	1.002	25.1	0.998	26.3	0.9625	26.6	0.9248
25.2	0.9914	25.4	0.9989	25.5	0.9944	26.7	0.9594	27	0.9218
25.7	0.9873	25.8	0.995	25.9	0.9907	27	0.9569	27.4	0.9195
26.1	0.9842	26.2	0.9914	26.3	0.9874	27.5	0.9536	27.8	0.917
26.5	0.9814	26.6	0.9882	26.7	0.984	27.9	0.9508	28.1	0.9149
26.9	0.9786	26.9	0.9852	27	0.9809	28.2	0.948	28.5	0.9125
27.2	0.9759	27.3	0.9823	27.4	0.9781	28.6	0.9457	28.8	0.9107
27.6	0.973	27.6	0.9798	27.7	0.9752	28.9	0.9432	29.3	0.9085
28	0.9702	28	0.9769	28.1	0.9721	29.5	0.9394	29.6	0.9067
28.3	0.9679	28.3	0.9747	28.5	0.9685	29.9	0.9369	30	0.9046
28.7	0.9652	28.7	0.9714	29	0.9656	30.2	0.9346	30.4	0.9029
29	0.9631	29.1	0.9687	29.3	0.9631	30.7	0.9322	30.8	0.9009
29.3	0.9609	29.4	0.9659	29.6	0.9606	31	0.9301	31.2	0.8992
29.7	0.9586	29.8	0.9628	30	0.9578	31.4	0.9279	31.5	0.8975
30.1	0.9558	30.3	0.9598	30.4	0.9556	31.8	0.9251	31.8	0.8963
30.5	0.953	30.6	0.9573	30.8	0.9528	32.2	0.9234	32.1	0.8947
30.9	0.9508	31	0.9553	31.1	0.9502	32.5	0.9212	32.5	0.8932
31.2	0.9488	31.3	0.953	31.5	0.948	32.9	0.9195	32.9	0.8918
31.6	0.9466	31.7	0.9504	31.9	0.9451	33.3	0.9173	33.2	0.8904
31.9	0.9445	32	0.9484	32.4	0.9425	33.8	0.9147	33.7	0.8884
32.3	0.9425	32.4	0.9463	32.8	0.9401	34.2	0.9129	34.1	0.8868
32.6	0.9403	32.7	0.9442	33.4	0.9367	34.6	0.911	34.5	0.8854
33	0.9381	33.1	0.942	33.8	0.9341	35	0.9094	34.8	0.884
33.3	0.9363	33.5	0.9398	34.2	0.9322	35.3	0.9079	35.3	0.8825
33.7	0.9344	33.8	0.938	34.6	0.9297	35.8	0.9062	35.7	0.8812
34	0.9327	34.1	0.9358	34.9	0.928	36.2	0.9045	36.3	0.8798
34.4	0.931	34.5	0.9339	35.3	0.926	36.4	0.9032	36.8	0.8788
34.7	0.9293	34.9	0.9316	35.8	0.9239	36.8	0.9017	37.2	0.878
35.1	0.9271	35.4	0.9294	36.2	0.9218	37.2	0.9003	37.7	0.8772
35.5	0.9253	35.9	0.9266	36.5	0.9201	37.6	0.8986	38.1	0.8766
35.9	0.9231	36.5	0.924	36.8	0.9186	38	0.897	38.5	0.8761
36.3	0.9214	37	0.9215	37.2	0.917	38.4	0.8955	38.8	0.8757
36.7	0.9198	37.3	0.92	37.5	0.9155	38.9	0.8941	39.2	0.8752
37	0.9183	37.7	0.9181	38	0.9139	39.2	0.8929	39.5	0.8746
37.5	0.9161	38.1	0.9167	38.2	0.9125	39.6	0.8916	39.9	0.8739
37.9	0.9146	38.4	0.9152	38.6	0.9111	39.9	0.8904	40.3	0.8732
38.2	0.9132	38.8	0.9135	39.1	0.9093	40.3	0.8891	40.6	0.8727
38.6	0.9116	39.2	0.9121	39.4	0.9079	40.6	0.8881	41.2	0.8715
39	0.9099	39.5	0.9102	39.9	0.9059	40.9	0.8871	41.6	0.8707
39.4	0.9085	39.9	0.9088	40.3	0.9045	41.3	0.8859	42	0.8699
39.8	0.907	40.4	0.9071	40.6	0.9034	41.9	0.884	42.4	0.869
40.2	0.9056	40.7	0.906	41	0.902	42.2	0.8831	42.8	0.8682
40.6	0.9042	41.1	0.9045	41.4	0.9008	42.6	0.8819	43.1	0.8676
41	0.9029	41.5	0.9029	41.8	0.8991	43.2	0.88	43.5	0.8667
41.3	0.9017	41.8	0.9018	42.2	0.8978	43.7	0.8788	43.9	0.8657
41.8	0.9003	42.2	0.9006	42.5	0.8967	44	0.878	44.2	0.8651
42.1	0.8992	42.5	0.8997	42.8	0.8958	44.4	0.877	44.5	0.8643
42.4	0.8981	42.9	0.8983	43.4	0.8941	44.8	0.8764	45.1	0.8629
42.7	0.897	43.2	0.897	43.9	0.8927	45.2	0.8757	45.5	0.8625
43.1	0.8961	43.7	0.896	44.2	0.8915	45.6	0.8752	45.8	0.8617
43.4	0.8952	44.1	0.8946	44.7	0.8899	46	0.8747	46.2	0.8611
43.7	0.8941	44.4	0.8936	45.1	0.8888	46.4	0.8744	46.6	0.8602
44.1	0.893	44.8	0.8925	45.5	0.8874	46.7	0.8743	46.9	0.8594
44.5	0.8919	45.1	0.8913	46	0.8865	47.1	0.8738	47.5	0.8583
44.8	0.891	45.5	0.8904	46.3	0.8854	47.5	0.8736	47.8	0.8577
45.1	0.8901	45.8	0.8891	46.7	0.8842	47.8	0.8732	48.3	0.8569
45.5	0.8891	46.3	0.8879	47	0.8834	48.3	0.8729	48.6	0.8561
45.9	0.8882	46.6	0.8871	47.4	0.8822	48.7	0.8724	49	0.8552
46.2	0.8871	47.1	0.8856	47.8	0.8809	49.1	0.8719	49.4	0.8546
46.6	0.8862	47.5	0.8848	48.1	0.88	49.5	0.8716	49.9	0.8535
47.1	0.885	47.9	0.8836	48.5	0.8791	49.9	0.871	50.3	0.8526
47.6	0.8837	48.2	0.8826	48.8	0.8783	50.5	0.8702	50.6	0.8518
47.9	0.8828	48.6	0.8815	49.1	0.8774	50.8	0.8701	51	0.8508
48.3	0.8819	49	0.8806	49.5	0.8764	51.1	0.8695	51.4	0.8501
48.7	0.8809	49.3	0.8797	49.9	0.8757	51.6	0.8688	51.7	0.8491
49	0.8801	49.6	0.8786	50.3	0.8747	52	0.8684	52.2	0.8479
49.3	0.8792	49.9	0.8777	50.7	0.8743	52.4	0.8676	52.5	0.8468
49.8	0.8783	50.3	0.8767	51	0.8739	52.7	0.8673	52.9	0.8457
50.2	0.8772	50.7	0.8757	51.4	0.8736	53.1	0.8667	53.4	0.8443
50.5	0.8764	51.1	0.8746	51.7	0.8735	53.6	0.8662	53.7	0.8433
50.9	0.8755	51.4	0.8738	52.1	0.8732	54	0.8654	54.1	0.8422
51.2	0.8749	51.8	0.8729	52.4	0.8732	54.4	0.8648	54.4	0.8411
51.5	0.8739	52.2	0.8721	52.8	0.873	54.8	0.8643	54.8	0.8397
51.8	0.8732	52.6	0.8716	53.2	0.8729	55.2	0.8636	55.3	0.8381
52.3	0.8721	52.9	0.8712	53.5	0.8729	55.6	0.8631	55.6	0.8369
52.6	0.8713	53.3	0.871	53.8	0.8727	56	0.8625	56	0.8355
53.1	0.8702	53.6	0.8708	54.2	0.8726	56.4	0.862	56.6	0.8332
53.5	0.8693	54	0.8708	54.7	0.8722	56.7	0.8614	57.1	0.8315
53.9	0.8684	54.4	0.8708	55.1	0.8719	57.2	0.8606	57.5	0.8295
54.3	0.8677	54.9	0.8707	55.4	0.8716	57.6	0.86	57.9	0.8279
54.7	0.8668	55.2	0.8707	55.9	0.8712	58	0.8594	58.2	0.8265
55	0.8664	55.6	0.8707	56.3	0.8707	58.3	0.8588	58.7	0.8247
55.3	0.8657	55.9	0.8704	56.7	0.8702	58.7	0.858	59.1	0.8226
55.6	0.8653	56.3	0.8702	57.1	0.8699	59.1	0.8574	59.5	0.8208
56.2	0.8645	56.7	0.8701	57.5	0.8693	59.5	0.8566	59.8	0.8194
56.7	0.864	57.1	0.8698	57.9	0.869	59.9	0.8558	60.1	0.8177
57.1	0.8639	57.5	0.8695	58.2	0.8685	60.2	0.8552	60.5	0.8158
57.5	0.8637	57.8	0.8691	58.5	0.8681	60.6	0.8546	60.9	0.8141
57.9	0.8634	58.4	0.8685	58.9	0.8677	61	0.8536	61.2	0.8124
58.3	0.8631	58.7	0.8684	59.2	0.8671	61.4	0.8529	61.6	0.8104
58.7	0.8629	59.1	0.8679	59.6	0.8668	61.8	0.8519	61.9	0.8087
59	0.8628	59.4	0.8674	60	0.8662	62.1	0.8513	62.3	0.8062
59.4	0.8628	59.7	0.867	60.5	0.8656	62.6	0.8504	62.7	0.8039
59.8	0.8625	60.1	0.8665	61	0.8648	62.9	0.8495	63.2	0.8008
60.1	0.8623	60.5	0.8662	61.4	0.8642	63.3	0.8487	63.7	0.7985
60.5	0.8619	60.9	0.8656	61.8	0.8636	63.8	0.8474	64.1	0.796
60.9	0.8619	61.3	0.865	62.2	0.8631	64.4	0.846	64.7	0.7918
61.2	0.8614	61.7	0.8646	62.5	0.8628	64.8	0.8451	65.1	0.7884
61.5	0.8611	62.1	0.864	62.8	0.8622	65.2	0.8442	65.6	0.7853
61.9	0.8608	62.5	0.8636	63.3	0.8615	65.6	0.8433	66	0.7828
62.2	0.8605	62.8	0.8631	63.7	0.8611	65.9	0.8422	66.4	0.7791
62.5	0.8602	63.1	0.8628	64.1	0.8603	66.3	0.8414	66.8	0.7763
62.8	0.86	63.4	0.8623	64.5	0.8598	66.7	0.8403	67.2	0.7735
63.1	0.8595	63.8	0.8619	64.9	0.8592	67	0.8392	67.5	0.7706
63.6	0.8589	64.2	0.8614	65.2	0.8586	67.4	0.8383	67.9	0.7673
63.9	0.8586	64.6	0.8609	65.7	0.858	67.7	0.8374	68.3	0.7645
64.2	0.8583	64.9	0.8602	66	0.8577	68.1	0.8364	68.7	0.7602
64.6	0.8578	65.3	0.8597	66.3	0.857	68.4	0.8353	69.1	0.7568
65	0.8575	65.6	0.8594	66.7	0.8561	68.8	0.8343	69.4	0.7538
65.4	0.8569	66.1	0.8588	67.2	0.8557	69.2	0.8332	69.8	0.7502
65.8	0.8564	66.4	0.8581	67.6	0.8547	69.5	0.8319	70.1	0.747
66.1	0.856	66.8	0.8575	68	0.8541	69.9	0.8307	70.5	0.7442
66.5	0.8557	67.1	0.857	68.3	0.8536	70.3	0.8296	70.8	0.7403
67	0.855	67.5	0.8566	68.7	0.853	70.7	0.8282	71.1	0.7374
67.4	0.8544	67.9	0.856	69	0.8524	71.3	0.8262	71.5	0.734
67.8	0.8539	68.6	0.8549	69.4	0.8516	71.8	0.8245	71.9	0.7303
68.1	0.8535	68.9	0.8544	69.8	0.851	72.4	0.8222	72.3	0.7267
68.5	0.8529	69.4	0.8536	70.1	0.8504	72.9	0.8205	72.6	0.7236
68.9	0.8524	69.7	0.8533	70.5	0.8498	73.3	0.8191	72.9	0.7203
69.3	0.8519	70	0.8526	70.8	0.849	73.6	0.8178	73.3	0.7166
69.7	0.8513	70.3	0.8522	71.2	0.8484	74	0.8164	74.2	0.7086
70.1	0.8507	70.6	0.8515	71.5	0.8476	74.4	0.8149	74.7	0.7048
70.5	0.8501	71	0.851	71.9	0.8468	74.8	0.8133	75.1	0.7016
70.8	0.8496	71.4	0.8504	72.3	0.8462	75.2	0.8118	75.4	0.6986
71.2	0.8493	71.7	0.8498	72.6	0.8453	75.6	0.8101	75.9	0.6949
71.5	0.8487	72	0.8491	73	0.8446	76	0.8084	76.3	0.6918
71.9	0.8479	72.4	0.8485	73.3	0.8439	76.4	0.8062	76.7	0.689
72.3	0.8474	72.7	0.8479	73.6	0.8433	76.8	0.8047	77.1	0.6865
72.6	0.8467	73.2	0.8471	74	0.8425	77.2	0.803	77.4	0.6839
73	0.8462	73.6	0.8464	74.3	0.8417	77.6	0.8012	77.8	0.6817
73.4	0.8454	73.9	0.8457	74.7	0.8409	77.9	0.7995	78.1	0.6794
73.8	0.8446	74.3	0.845	75	0.84	78.3	0.7977	78.5	0.6771
74.1	0.8442	74.6	0.8442	75.4	0.8392	78.6	0.7961	78.8	0.6754
74.5	0.8436	75.2	0.8433	75.8	0.8381	79	0.7944	79.2	0.6737
75	0.8428	75.5	0.8425	76.2	0.8374	79.3	0.7926	79.5	0.6717
75.3	0.8422	75.9	0.8417	76.5	0.8364	79.7	0.7909	80	0.6692
75.6	0.8415	76.3	0.8408	76.9	0.8355	80	0.789	80.5	0.6667
75.9	0.8409	76.7	0.84	77.3	0.8346	80.4	0.7873	80.8	0.6651
76.3	0.8403	77.1	0.8392	77.7	0.8335	80.8	0.785	81.2	0.6634
76.7	0.8394	77.5	0.8384	78.1	0.8324	81.3	0.7822	81.5	0.6622
77	0.8389	77.8	0.8375	78.6	0.8312	81.7	0.7802	81.9	0.6603
77.4	0.8383	78.2	0.8369	78.9	0.8301	82	0.778	82.3	0.6586
77.9	0.8371	78.5	0.836	79.4	0.829	82.4	0.776	82.7	0.6568
78.3	0.8363	78.9	0.835	79.7	0.8279	82.9	0.7732	83.1	0.6551
78.7	0.8353	79.4	0.8338	80.1	0.827	83.2	0.7707	83.5	0.6537
79.1	0.8344	79.7	0.8327	80.4	0.8259	83.7	0.7684	83.9	0.6521
79.5	0.8336	80.1	0.8319	80.7	0.8248	84	0.7662	84.4	0.6503
79.8	0.833	80.5	0.8309	81.2	0.8236	84.4	0.7639	84.7	0.649
80.2	0.8319	80.8	0.8301	81.5	0.8226	84.7	0.7617	85.3	0.647
80.5	0.8313	81.2	0.829	81.8	0.8214	85	0.7594	85.7	0.6458
80.9	0.8304	81.6	0.8281	82.3	0.8202	85.4	0.7571	86	0.6445
81.3	0.8293	81.9	0.8271	82.6	0.8191	85.8	0.7541	86.5	0.643
81.7	0.8285	82.2	0.8262	82.9	0.8181	86.1	0.7518	86.8	0.6419
82.1	0.8271	82.6	0.8253	83.3	0.8166	86.5	0.7489	87.3	0.6402
82.5	0.8262	83	0.824	83.7	0.8155	87	0.7456	87.6	0.6394
82.9	0.8253	83.4	0.8228	84.2	0.814	87.5	0.7427	88	0.6379
83.4	0.8239	83.7	0.8219	84.6	0.8126	87.9	0.7394	88.4	0.6366
83.7	0.8231	84.1	0.8205	85	0.8109	88.3	0.7369	88.8	0.6354
84	0.8222	84.5	0.8195	85.4	0.8093	88.7	0.7337	89.1	0.6346
84.4	0.8212	84.9	0.8183	85.7	0.8082	89.2	0.7303	89.4	0.6334
84.8	0.8203	85.2	0.8174	86.1	0.807	89.6	0.7273	89.7	0.6326
85.1	0.8192	85.7	0.8158	86.5	0.8057	90	0.725	90.1	0.6315
85.4	0.8183	86.1	0.8149	86.9	0.8042	90.4	0.7216	90.5	0.6303
85.8	0.8172	86.5	0.8132	87.3	0.8028	90.9	0.7188	90.9	0.629
86.2	0.8163	86.9	0.8119	87.6	0.8016	91.2	0.7163	91.4	0.6275
86.6	0.8152	87.3	0.8109	87.9	0.8	91.6	0.7135	91.9	0.6259
87	0.8141	87.6	0.8095	88.3	0.7988	92	0.711	92.4	0.6248
87.3	0.813	88	0.8084	88.7	0.7971	92.4	0.7084	92.7	0.6239
87.8	0.8118	88.4	0.807	89.1	0.795	92.9	0.7051	93.1	0.6227
88.1	0.8105	88.7	0.8061	89.5	0.7935	93.3	0.7022	93.5	0.6217
88.5	0.8095	89.1	0.8045	89.8	0.7921	93.7	0.7002	93.8	0.6205
88.8	0.8085	89.4	0.8034	90.2	0.7907	94.1	0.6977	94.4	0.6191
89.4	0.8068	89.7	0.8022	90.5	0.789	94.4	0.6957	94.7	0.618
89.9	0.805	90.2	0.8008	90.9	0.7879	94.9	0.693	95	0.6171
90.3	0.8039	90.5	0.7991	91.2	0.7861	95.2	0.6912	95.4	0.6162
90.7	0.8028	91	0.7975	91.5	0.785	95.6	0.6895	95.8	0.6151
91	0.8014	91.3	0.7963	91.9	0.7833	95.9	0.6879	96.2	0.6138
91.4	0.8003	91.6	0.795	92.3	0.7811	96.2	0.6861	96.8	0.6121
91.7	0.7992	92	0.7937	92.7	0.7794	96.6	0.6839	97.2	0.6112
92.1	0.7978	92.3	0.7924	93	0.7777	97	0.6817	97.5	0.6101
92.4	0.7969	92.7	0.791	93.4	0.7758	97.4	0.6802	97.9	0.6092
92.8	0.7955	93	0.7898	93.7	0.7741	97.7	0.6786	98.3	0.6083
93.1	0.7943	93.3	0.7884	94.1	0.7724	98.1	0.6769	98.6	0.6073
93.4	0.7933	93.7	0.7868	94.6	0.7696	98.6	0.6744	98.9	0.6062
93.8	0.7919	94.1	0.7854	95.3	0.7662	99	0.6731	99.4	0.6052
94.2	0.7909	94.5	0.7834	95.8	0.7639	99.4	0.6713	99.7	0.6042
94.5	0.7895	94.9	0.7817	96.2	0.7614	99.8	0.6696	100.2	0.603
94.9	0.7882	95.3	0.7802	96.5	0.7594	100.2	0.6682	100.5	0.6024
95.3	0.787	95.6	0.7785	96.9	0.7574	100.6	0.6665	100.9	0.6011
95.6	0.7854	96.1	0.7766	97.3	0.7555	101.1	0.6648	101.3	0.6
96	0.7842	96.5	0.7747	97.6	0.7535	101.5	0.6634	101.7	0.5991
96.4	0.7828	97.1	0.7718	98	0.7512	101.9	0.6619	102.1	0.598
96.7	0.7816	97.6	0.7696	98.4	0.749	102.2	0.661	102.6	0.5965
97	0.7802	98.1	0.7671	98.7	0.7471	102.6	0.6593	103	0.5954
97.4	0.7785	98.6	0.7648	99.2	0.7447	103	0.6582	103.4	0.5943
97.9	0.7769	98.9	0.7633	99.5	0.7425	103.4	0.6566	103.7	0.5934
98.1	0.7758	99.3	0.7611	99.9	0.7403	103.7	0.6557	104.3	0.592
98.5	0.7744	99.8	0.7588	100.3	0.738	104.2	0.654	104.6	0.5911
98.8	0.7732	100.3	0.7566	100.6	0.736	104.7	0.6526	105	0.59
99.3	0.7712	100.6	0.7546	101	0.7338	105	0.6515	105.3	0.589
99.7	0.7695	101	0.7524	101.5	0.7307	105.5	0.6503	105.6	0.5883
100.1	0.7679	101.4	0.7506	101.9	0.7285	106	0.6487	106	0.5872
100.4	0.7665	101.8	0.7485	102.2	0.7265	106.4	0.6476	106.3	0.5862
101.1	0.7636	102.2	0.7465	102.6	0.7244	106.7	0.6465	106.7	0.585
101.5	0.7619	102.5	0.7447	102.9	0.7223	107	0.6458	107	0.5839
101.8	0.7602	102.9	0.7427	103.4	0.7202	107.4	0.6448	107.5	0.5828
102.2	0.7586	103.3	0.7405	103.7	0.718	107.6	0.6439	107.9	0.5814
102.5	0.7575	103.6	0.7385	104.1	0.7155	108.1	0.6428	108.4	0.5802
102.8	0.7555	104	0.7366	104.5	0.7134	108.5	0.6417	108.7	0.5794
103.2	0.754	104.3	0.7347	104.9	0.711	108.8	0.641	109.1	0.578
103.6	0.7523	104.7	0.7329	105.2	0.7098	109.4	0.6391	109.5	0.5769
103.9	0.7507	105	0.731	105.5	0.7076	110	0.6377	110	0.5754
104.3	0.749	105.3	0.7292	106	0.7051	110.3	0.6368	110.4	0.5742
104.7	0.7467	105.7	0.7272	106.5	0.7022	110.8	0.6357	110.9	0.5726
105.1	0.745	106	0.7254	106.8	0.7003	111.3	0.6343	111.2	0.5714
105.4	0.7434	106.4	0.7231	107.2	0.6988	111.7	0.6332	111.6	0.5703
105.7	0.7422	106.7	0.7216	107.6	0.6968	112.1	0.6323	112	0.569
106	0.7406	107	0.7197	107.9	0.6949	112.4	0.6315	112.4	0.5678
106.3	0.7391	107.4	0.7177	108.2	0.6935	112.8	0.6306	112.7	0.5666
106.7	0.7371	107.7	0.716	108.5	0.6918	113.1	0.6298	113.2	0.5652
107.1	0.7347	108.3	0.713	109	0.6899	113.4	0.6289	113.6	0.5636
107.5	0.733	108.6	0.7113	109.4	0.6882	113.8	0.6281	114.1	0.5619
107.9	0.7312	109.1	0.7084	109.7	0.6864	114.2	0.6272	114.5	0.5604
108.2	0.7293	109.5	0.7064	110.1	0.6847	114.6	0.6264	114.8	0.5591
108.7	0.7272	109.9	0.7047	110.4	0.6834	115	0.6253	115.1	0.5579
109	0.7251	110.2	0.703	110.8	0.6817	115.4	0.6244	115.5	0.5565
109.4	0.7231	110.6	0.7006	111.2	0.6796	115.8	0.6233	115.9	0.5551
109.7	0.7219	111	0.6989	111.7	0.6775	116.1	0.6227	116.5	0.5529
110	0.7205	111.4	0.6971	112	0.6765	116.5	0.6216	116.8	0.5518
110.4	0.7183	111.7	0.6954	112.4	0.6749	117	0.6205	117.2	0.5501
110.7	0.7161	112.1	0.6935	112.8	0.6735	117.4	0.6194	117.5	0.5484
111.1	0.7141	112.6	0.6913	113.1	0.6723	117.9	0.6185	117.9	0.5469
111.4	0.7126	112.9	0.6896	113.5	0.6709	118.4	0.6172	118.2	0.5453
111.8	0.7109	113.2	0.6881	113.8	0.6696	118.7	0.6165	118.6	0.5439
112.4	0.7073	113.6	0.6865	114.2	0.6681	119.1	0.6159	118.9	0.5425
112.8	0.7056	113.9	0.6851	114.6	0.667	119.4	0.6149	119.3	0.5407
113.1	0.7036	114.2	0.6837	115	0.6653	119.7	0.6141	119.7	0.5383
113.5	0.702	114.7	0.6816	115.4	0.6642	120.2	0.6131	120.1	0.5363
113.8	0.7	115.2	0.6797	115.7	0.663	120.6	0.6121	120.5	0.5343
114.2	0.6983	115.4	0.6785	116	0.6619	121.1	0.6109	121	0.5318
114.5	0.6968	115.9	0.6768	116.4	0.6608	121.5	0.61	121.4	0.5298
114.8	0.6951	116.2	0.6754	116.8	0.6596	122	0.609	121.9	0.5269
115.2	0.6932	116.6	0.674	117.1	0.6585	122.3	0.6084	122.3	0.5249
115.6	0.6915	116.9	0.6729	117.6	0.6568	122.8	0.6072	122.6	0.5227
116	0.689	117.3	0.6712	118.1	0.6554	123.1	0.6064	122.9	0.5207
116.4	0.6873	117.6	0.6701	118.5	0.6541	123.5	0.6056	123.3	0.5184
116.7	0.6858	118	0.6687	118.9	0.6529	123.8	0.6048	123.7	0.5157
117	0.6845	118.4	0.6675	119.3	0.652	124.1	0.6041	124.2	0.5123
117.3	0.6827	118.7	0.6661	119.6	0.6509	124.5	0.6033	124.6	0.5092
117.7	0.681	119.2	0.6644	120	0.65	124.9	0.6027	124.9	0.5072
118.1	0.6794	119.7	0.6625	120.4	0.6489	125.3	0.6019	125.4	0.5032
118.4	0.678	120.1	0.6613	120.7	0.6481	125.6	0.6011	125.8	0.4999
118.7	0.6763	120.6	0.6596	121.1	0.647	126	0.6	126.2	0.4968
119.1	0.6746	121	0.6583	121.4	0.6461	126.5	0.599	126.5	0.4939
119.5	0.6731	121.4	0.6569	121.8	0.6452	126.8	0.598	126.8	0.4908
120	0.6709	121.8	0.6557	122.3	0.6439	127.2	0.5974	127.3	0.4861
120.4	0.6695	122.2	0.6546	122.7	0.6427	127.5	0.5966	127.8	0.4808
120.8	0.6678	122.5	0.6537	123.1	0.6416	127.9	0.5957	128.2	0.4765
121.3	0.6658	122.9	0.6526	123.5	0.6407	128.3	0.5948	128.5	0.4715
121.7	0.6641	123.3	0.6514	123.8	0.6399	128.8	0.5937	128.9	0.4677
122.1	0.6625	123.8	0.65	124.2	0.639	129.1	0.5931	129.2	0.4635
122.4	0.6613	124.1	0.649	124.5	0.6383	129.5	0.592	129.6	0.4573
122.7	0.6602	124.4	0.6483	124.8	0.6372	129.8	0.5914	130	0.4515
123.1	0.6588	124.8	0.647	125.2	0.6365	130.2	0.5903	130.3	0.4457
123.5	0.6571	125.2	0.6461	125.5	0.6357	130.5	0.5897	130.7	0.4379
123.9	0.6558	125.7	0.6448	125.8	0.6348	130.9	0.5889	131.1	0.4302
124.2	0.6546	126	0.6438	126.2	0.634	131.3	0.588	131.5	0.4215
124.5	0.6534	126.4	0.6427	126.6	0.6329	131.6	0.587	131.9	0.4102
124.9	0.6521	126.7	0.6419	127	0.632	132.1	0.5859	132.3	0.3973
125.3	0.6509	127.1	0.6407	127.3	0.6312	132.7	0.5847	132.6	0.386
125.7	0.6496	127.5	0.6396	127.8	0.6303	133	0.5836	133.1	0.3666
126	0.6486	128	0.6386	128.1	0.6295	133.4	0.5827	133.5	0.3475
126.4	0.6472	128.3	0.6377	128.5	0.6287	133.8	0.5819	133.9	0.3316
126.8	0.6459	128.7	0.6366	128.9	0.6275	134.3	0.5805	134.2	0.3117
127.3	0.6442	129	0.6357	129.3	0.6266	134.6	0.5797	134.6	0.2899
127.7	0.643	129.6	0.6343	129.7	0.6261	135	0.579	135	0.2683
128	0.6417	129.9	0.6337	130.2	0.6248	135.4	0.5782	135.4	0.2435
128.5	0.6407	130.2	0.6326	130.5	0.6239	135.8	0.5769	135.8	0.221
128.9	0.6394	130.6	0.6318	130.8	0.6231	136.2	0.576	136.1	0.2028
129.2	0.6382	131	0.6307	131.2	0.6225	136.5	0.5751	136.5	0.1979
129.6	0.6372	131.3	0.63	131.5	0.6217	136.9	0.5742	--	--
130	0.6359	131.7	0.629	131.8	0.621	137.3	0.5734	0	0.5787
130.3	0.6352	132	0.6283	132.2	0.6202	137.7	0.572	1.1	0.601
130.7	0.634	132.5	0.6269	132.5	0.6194	138	0.5711	1.6	0.6129
131.1	0.6328	132.9	0.6264	132.9	0.6186	138.4	0.5701	2.1	0.621
131.5	0.6317	133.2	0.6255	133.3	0.6177	138.8	0.5689	2.4	0.6264
131.8	0.6307	133.6	0.6247	133.7	0.6168	139.3	0.5676	2.8	0.6318
132.1	0.6298	133.9	0.6238	134.2	0.6155	139.7	0.5664	3.1	0.6363
132.4	0.6289	134.4	0.6228	134.6	0.6148	140.1	0.5652	3.5	0.641
132.8	0.6278	134.7	0.6222	135	0.6138	140.5	0.5641	3.8	0.6452
133.1	0.627	135	0.6213	135.4	0.6131	140.8	0.5632	4.1	0.6489
133.5	0.6262	135.3	0.6207	135.7	0.6123	141.2	0.5622	4.5	0.6526
133.8	0.6253	135.6	0.6199	136.1	0.6115	141.5	0.5611	4.9	0.6565
134.1	0.6247	136	0.619	136.5	0.6107	141.9	0.5597	5.3	0.6596
134.5	0.6234	136.4	0.6182	136.9	0.6098	142.3	0.5588	5.7	0.6631
134.9	0.6224	136.7	0.6176	137.3	0.609	142.6	0.5576	6.1	0.6676
135.3	0.6214	137.2	0.6163	137.6	0.6083	143	0.5563	6.5	0.6704
135.6	0.6207	137.5	0.6154	138.1	0.6073	143.4	0.5552	7	0.6746
135.9	0.6199	137.9	0.6148	138.4	0.6066	143.8	0.5542	7.5	0.6775
136.3	0.619	138.2	0.614	138.8	0.6058	144.3	0.5525	8	0.6813
136.7	0.6179	138.6	0.6131	139.2	0.6048	144.8	0.5508	8.4	0.6842
137	0.6172	138.9	0.6124	139.6	0.6041	145.2	0.5492	8.8	0.6875
137.4	0.6163	139.3	0.6117	140	0.6033	145.6	0.5481	9.2	0.6901
137.7	0.6154	139.6	0.6109	140.3	0.6027	145.9	0.5467	9.7	0.6926
138.1	0.6143	140	0.61	140.7	0.6017	146.3	0.5453	10.1	0.6955
138.4	0.6137	140.5	0.6089	141.1	0.601	146.7	0.5439	10.5	0.698
138.8	0.6128	140.8	0.6081	141.5	0.6	147	0.5425	10.9	0.7002
139.2	0.6117	141.2	0.6075	141.8	0.5994	147.3	0.5413	11.3	0.7023
139.6	0.6106	141.6	0.6064	142.3	0.5986	147.7	0.5401	11.8	0.7056
140	0.6098	141.9	0.6058	142.6	0.5979	148.1	0.5383	12.2	0.7079
140.3	0.6092	142.3	0.605	143	0.5971	148.5	0.5365	12.6	0.7099
140.7	0.6083	142.6	0.6044	143.3	0.5962	148.9	0.5351	13	0.7121
141.1	0.6073	142.9	0.6036	143.7	0.5957	149.2	0.5337	13.4	0.7144
141.4	0.6064	143.3	0.6028	144	0.5948	149.7	0.532	13.8	0.7169
141.8	0.6056	143.8	0.6017	144.5	0.5937	150.2	0.529	14.2	0.7194
142.2	0.6048	144.2	0.601	144.8	0.5932	150.7	0.5273	14.5	0.7213
142.5	0.6041	144.6	0.6	145.2	0.5924	151.1	0.5252	14.9	0.723
142.8	0.6035	145	0.5993	145.6	0.5914	151.4	0.5233	15.3	0.7258
143.1	0.603	145.5	0.5982	146	0.5907	151.8	0.5215	15.7	0.7279
143.5	0.6021	145.9	0.5974	146.3	0.59	152.2	0.5197	16	0.7299
143.9	0.6011	146.2	0.5968	146.7	0.5893	152.6	0.5177	16.3	0.7318
144.2	0.6005	146.5	0.5962	147.1	0.5884	153	0.5153	16.7	0.7344
144.5	0.5996	146.8	0.5955	147.4	0.5875	153.4	0.5132	17.1	0.7363
144.9	0.599	147.2	0.5946	147.8	0.5869	153.7	0.5112	17.5	0.7391
145.2	0.5982	147.5	0.594	148.1	0.5861	154.2	0.5083	18	0.7417
145.6	0.5974	148	0.5929	148.4	0.5855	154.7	0.5055	18.4	0.7447
146	0.5966	148.5	0.5918	148.8	0.5847	155.1	0.5027	18.9	0.7473
146.4	0.5959	148.9	0.5912	149.2	0.5836	155.5	0.5002	19.4	0.7512
146.8	0.5951	149.3	0.5903	149.6	0.583	155.9	0.4971	20	0.7552
147.2	0.5942	149.6	0.5895	149.9	0.5821	156.3	0.4945	20.4	0.7582
147.5	0.5932	149.9	0.5889	150.3	0.5813	156.7	0.4918	20.7	0.7606
147.9	0.5926	150.2	0.5884	150.7	0.5805	157	0.4892	21.2	0.7637
148.2	0.5918	150.6	0.5875	151.1	0.5796	157.4	0.4863	21.6	0.7665
148.5	0.5914	151	0.5869	151.4	0.579	157.8	0.4835	21.9	0.7692
149	0.5904	151.4	0.5861	151.8	0.5782	158.1	0.4807	22.2	0.7718
149.3	0.5897	151.8	0.585	152.3	0.5769	158.4	0.4776	22.6	0.7749
149.8	0.5887	152.1	0.5844	152.7	0.576	158.8	0.4743	23	0.7781
150.1	0.5881	152.5	0.5836	153.1	0.5751	159.1	0.4711	23.4	0.7816
150.5	0.5873	152.9	0.5827	153.5	0.5742	159.5	0.4663	23.8	0.785
150.8	0.5867	153.3	0.5819	153.9	0.5734	159.8	0.463	24.2	0.7884
151.3	0.5858	153.7	0.5811	154.2	0.5726	160.3	0.4582	24.5	0.7913
151.6	0.585	154	0.5804	154.5	0.5718	160.6	0.4542	24.8	0.7944
152	0.5842	154.4	0.5797	154.9	0.5709	161	0.4488	25.2	0.7981
152.5	0.5833	154.8	0.5788	155.3	0.5698	161.6	0.4408	25.6	0.802
152.9	0.5824	155.2	0.578	155.7	0.569	162	0.4346	25.9	0.8061
153.2	0.5819	155.7	0.5769	156	0.5683	162.5	0.4258	26.3	0.8104
153.6	0.5811	156	0.5763	156.4	0.567	162.9	0.4187	26.7	0.815
153.9	0.5805	156.4	0.5754	156.8	0.5661	163.2	0.4117	27.2	0.8198
154.3	0.5797	156.8	0.5745	157.2	0.5652	163.7	0.3988	27.6	0.8245
154.7	0.5791	157.1	0.5737	157.6	0.5641	164.1	0.3877	28	0.829
155	0.5783	157.5	0.5729	158	0.5632	164.5	0.375	28.3	0.8324
155.4	0.5777	157.8	0.5723	158.4	0.5622	164.9	0.3604	28.8	0.8383
155.7	0.5771	158.1	0.5717	158.8	0.5613	165.3	0.343	29.2	0.8426
156	0.5766	158.5	0.5707	159.1	0.5602	165.7	0.3246	29.6	0.8474
156.4	0.5757	158.8	0.5701	159.5	0.5591	166.1	0.3054	30	0.8524
156.7	0.5751	159.3	0.5687	159.8	0.5582	166.5	0.2868	30.6	0.8583
157.1	0.5743	159.9	0.5673	160.2	0.5573	166.9	0.2665	31	0.8619
157.4	0.5737	160.4	0.5663	160.7	0.5557	167.3	0.2437	31.4	0.8667
157.8	0.5729	160.8	0.5652	161.1	0.5549	167.6	0.2232	31.8	0.8701
158.2	0.5721	161.2	0.5644	161.5	0.5537	168	0.2015	32.2	0.8735
158.6	0.5712	161.5	0.5636	161.9	0.5523	168.4	0.1975	32.6	0.8763
158.9	0.5706	161.8	0.5627	162.2	0.5515	--	--	32.9	0.8791
159.2	0.57	162.2	0.5618	162.6	0.5503	0	0.5308	33.2	0.8817
159.6	0.5694	162.7	0.5604	162.9	0.5494	0.3	0.5308	33.6	0.8845
159.9	0.5686	163.1	0.5594	163.3	0.5481	1.2	0.5844	33.9	0.8865
160.3	0.568	163.4	0.5587	163.6	0.5472	1.9	0.5988	34.4	0.8891
160.7	0.567	163.8	0.5579	164	0.5459	2.2	0.6042	34.8	0.8924
161	0.5664	164.1	0.557	164.3	0.5447	2.6	0.61	35.2	0.8946
161.5	0.5655	164.5	0.5559	164.6	0.5438	3	0.6154	35.6	0.897
161.9	0.5645	164.8	0.5552	165	0.5425	3.4	0.6207	36	0.8994
162.3	0.5636	165.1	0.5543	165.3	0.5414	3.8	0.625	36.4	0.9011
162.6	0.563	165.5	0.5534	165.7	0.5402	4.2	0.6292	36.7	0.9026
162.9	0.5625	165.8	0.5525	166	0.539	4.7	0.634	37.2	0.9045
163.3	0.5616	166.2	0.5514	166.4	0.5374	5	0.6376	37.5	0.906
164.1	0.5599	166.5	0.5504	166.9	0.5356	5.5	0.6414	37.9	0.9077
164.5	0.5593	167	0.5489	167.3	0.5345	5.8	0.6442	38.2	0.9091
164.8	0.5585	167.4	0.5481	167.7	0.5328	6.2	0.6475	38.6	0.9105
165.1	0.5579	167.7	0.547	168.2	0.5309	6.6	0.6503	38.9	0.9118
165.5	0.5571	168.1	0.5458	168.5	0.5295	7.1	0.654	39.3	0.9133
165.9	0.556	168.6	0.5444	168.9	0.5281	7.5	0.6566	39.6	0.9144
166.2	0.5556	168.9	0.5432	169.2	0.5272	8	0.6602	40.1	0.9163
166.5	0.5551	169.3	0.5422	169.6	0.5255	8.4	0.6628	40.4	0.9173
166.9	0.554	169.6	0.5411	170	0.5236	8.7	0.6651	40.8	0.9186
167.2	0.5535	170	0.5401	170.3	0.5221	9.2	0.6678	41.2	0.9197
167.6	0.5525	170.3	0.5388	170.6	0.5208	9.7	0.6709	41.8	0.9215
167.9	0.5518	170.7	0.5377	170.9	0.5194	10.2	0.6737	42.2	0.9228
168.2	0.5511	171	0.5363	171.3	0.5179	10.5	0.6752	42.5	0.9235
168.6	0.5501	171.4	0.5352	171.7	0.516	11	0.6775	43	0.9249
169	0.5492	171.8	0.5339	172.1	0.5139	11.4	0.6799	43.5	0.9263
169.4	0.5483	172.1	0.5328	172.5	0.512	11.8	0.6819	43.8	0.9273
169.8	0.5473	172.5	0.5315	172.9	0.5101	12.1	0.6837	44.2	0.9282
170.2	0.5463	172.8	0.5306	173.2	0.5084	12.5	0.6853	44.6	0.9291
170.6	0.5455	173.3	0.5287	173.6	0.5064	12.8	0.6872	44.9	0.9299
170.9	0.5447	173.7	0.527	173.9	0.5047	13.2	0.6892	45.3	0.9308
171.3	0.5438	174	0.5258	174.2	0.503	13.6	0.6913	45.6	0.9316
171.7	0.5428	174.4	0.5244	174.6	0.5005	14.1	0.6935	46	0.9327
172.1	0.5416	174.7	0.5232	175	0.4987	14.4	0.6949	46.5	0.9336
172.5	0.5408	175	0.5216	175.3	0.4963	14.8	0.6968	46.9	0.9344
172.8	0.5399	175.4	0.5199	175.6	0.4943	15.2	0.6985	47.2	0.9352
173.2	0.539	175.8	0.5185	176	0.492	15.6	0.6997	47.6	0.9361
173.4	0.5382	176.2	0.517	176.3	0.4897	16	0.7016	48	0.9369
173.8	0.5373	176.7	0.5143	176.7	0.4872	16.5	0.7042	48.3	0.9377
174.1	0.5365	177.1	0.5126	177.1	0.4847	17	0.7061	48.9	0.9387
174.5	0.5352	177.5	0.5108	177.4	0.4822	17.5	0.7081	49.3	0.9397
174.9	0.5342	177.8	0.5091	178	0.4781	17.8	0.7095	49.7	0.9403
175.3	0.5332	178.1	0.5078	178.4	0.4751	18.2	0.7113	50	0.9411
175.8	0.532	178.6	0.5055	178.8	0.4712	18.6	0.7132	50.4	0.9418
176.2	0.5308	179	0.5038	179.3	0.4677	19.1	0.7154	50.8	0.9425
176.6	0.5297	179.4	0.5018	179.7	0.4636	19.5	0.7169	51.3	0.9435
177	0.5284	179.7	0.4996	180.1	0.4598	20	0.7191	51.7	0.9443
177.3	0.5275	180	0.498	180.5	0.4559	20.4	0.7208	52.1	0.9451
177.6	0.5264	180.4	0.4962	181.1	0.4498	20.7	0.722	52.4	0.9459
177.9	0.5256	180.7	0.494	181.5	0.4453	21.3	0.7244	52.9	0.9468
178.3	0.5244	181	0.492	181.9	0.4405	21.8	0.7268	53.3	0.9476
178.7	0.5232	181.4	0.4901	182.2	0.437	22.2	0.7287	53.7	0.948
179	0.5222	181.7	0.4878	182.5	0.4329	22.6	0.7301	54	0.9487
179.4	0.5208	182.1	0.4855	182.9	0.4272	23	0.732	54.7	0.9499
179.8	0.5196	182.5	0.4832	183.2	0.4221	23.3	0.7335	55	0.9508
180.3	0.518	182.9	0.4807	183.6	0.415	23.7	0.7354	55.4	0.9513
180.7	0.5166	183.2	0.4784	183.9	0.4092	24.2	0.7375	55.7	0.9519
181.1	0.5151	183.6	0.4757	184.3	0.4024	24.6	0.7396	56.1	0.9524
181.5	0.5137	183.9	0.4736	184.6	0.394	25	0.7413	56.4	0.9528
181.9	0.5125	184.3	0.4705	185	0.3855	25.3	0.743	56.7	0.9536
182.2	0.5112	184.8	0.4663	185.3	0.3757	25.7	0.7447	57.1	0.9542
182.5	0.5098	185.2	0.4627	185.7	0.364	26.1	0.7468	57.4	0.9549
182.9	0.5086	185.6	0.4596	186.1	0.3526	26.5	0.7484	57.8	0.9555
183.3	0.5072	186	0.4562	186.5	0.3371	26.8	0.7499	58.1	0.9559
183.7	0.5055	186.3	0.4529	186.9	0.3172	27.2	0.752	58.7	0.9569
184	0.5042	186.8	0.4489	187.3	0.3024	27.6	0.7541	59	0.9573
184.4	0.5027	187.2	0.4446	187.6	0.2851	28.1	0.7569	59.3	0.9578
184.7	0.5011	187.4	0.4421	188.1	0.2609	28.6	0.7592	59.6	0.9583
185	0.4999	187.9	0.4365	188.4	0.2445	28.9	0.7613	60	0.9589
185.3	0.4988	188.3	0.4319	188.8	0.2235	29.2	0.7631	60.5	0.9598
185.7	0.4968	188.7	0.426	189.2	0.2031	29.6	0.7651	60.8	0.9603
186.2	0.4945	189.1	0.4216	189.7	0.1976	30	0.767	61.2	0.9609
186.7	0.4926	189.4	0.4164	--	--	30.3	0.7688	61.6	0.9615
187.2	0.4903	189.8	0.4108	0	0.5315	30.9	0.7721	61.9	0.962
187.5	0.4886	190.5	0.3988	0.4	0.5315	31.3	0.7744	62.4	0.9626
187.8	0.4869	190.8	0.3911	1.2	0.5759	31.6	0.7768	62.7	0.9634
188.2	0.485	191.2	0.3829	2	0.5921	32	0.7792	63.2	0.964
188.6	0.4833	191.6	0.3717	2.4	0.5982	32.3	0.7816	63.5	0.9645
188.9	0.4815	191.9	0.3632	2.7	0.603	32.7	0.784	63.9	0.9651
189.2	0.4798	192.3	0.3525	3.1	0.6081	33.2	0.7873	64.3	0.9657
189.6	0.4779	192.6	0.3396	3.5	0.6124	33.6	0.7899	64.7	0.9662
189.9	0.4757	193	0.3272	3.8	0.6163	34	0.7924	65	0.9666
190.3	0.4737	193.3	0.3142	4.3	0.6207	34.4	0.7954	65.4	0.9674
190.7	0.4715	193.8	0.2905	4.6	0.6245	34.8	0.7983	65.8	0.968
191	0.4694	194.2	0.273	5	0.6279	35.1	0.8011	66.2	0.9687
191.4	0.467	194.7	0.2466	5.5	0.6317	35.6	0.8045	66.7	0.9694
191.8	0.4646	195	0.2336	6	0.636	36	0.8079	67	0.9699
192.3	0.4616	195.5	0.2111	6.4	0.6391	36.3	0.8102	67.4	0.9704
192.7	0.459	195.9	0.1989	6.8	0.6421	36.7	0.8135	67.7	0.9708
193	0.4565	--	--	7.2	0.6448	37.1	0.8167	68.2	0.9714
193.3	0.4545	0	0.5256	7.5	0.6472	37.6	0.8209	68.5	0.9721
193.8	0.4512	0.3	0.5256	8	0.6503	38	0.8251	69	0.9728
194.1	0.4489	1.4	0.5769	8.4	0.6527	38.4	0.8278	69.3	0.9733
194.4	0.4461	2.1	0.5901	8.8	0.6551	38.8	0.8318	69.7	0.9739
194.8	0.4433	2.5	0.596	9.1	0.6571	39.3	0.8358	70.2	0.9747
195.1	0.4405	2.9	0.6005	9.5	0.6593	39.8	0.8402	70.6	0.9752
195.5	0.4376	3.2	0.6056	9.8	0.6613	40.2	0.8434	70.9	0.9755
195.8	0.4346	3.6	0.61	10.2	0.6638	40.6	0.8465	71.3	0.9763
196.1	0.4319	4	0.614	10.6	0.6659	40.9	0.8493	71.7	0.9769
196.5	0.4289	4.3	0.6174	11.1	0.6681	41.3	0.8526	72.1	0.9775
196.8	0.4253	4.7	0.6208	11.5	0.6704	41.6	0.8558	72.7	0.9784
197.3	0.421	5.1	0.6245	11.8	0.672	42.1	0.8592	73	0.9789
197.6	0.4178	5.5	0.6283	12.2	0.6735	42.5	0.8623	73.4	0.9795
198.2	0.4112	6	0.6321	12.5	0.6749	42.8	0.8646	73.8	0.9803
198.6	0.4069	6.3	0.634	12.8	0.6765	43.2	0.8674	74.2	0.9809
198.9	0.4029	6.7	0.6376	13.3	0.6791	43.6	0.8707	74.6	0.9812
199.3	0.3981	7	0.6402	13.7	0.681	44	0.8732	75	0.9818
199.7	0.3917	7.3	0.6422	14	0.6824	44.5	0.8766	75.3	0.9825
200	0.3872	7.6	0.6442	14.4	0.6839	44.8	0.8788	75.8	0.9831
200.4	0.3815	8	0.6469	14.8	0.6858	45.3	0.8815	76.2	0.9837
200.7	0.3764	8.3	0.6489	15.1	0.687	45.7	0.8839	76.5	0.9845
201.2	0.3681	8.7	0.6512	15.4	0.6886	46.1	0.886	76.9	0.9849
201.6	0.3595	9.3	0.6549	15.8	0.6899	46.5	0.8881	77.2	0.9854
202	0.3526	9.7	0.6569	16.3	0.692	46.9	0.8907	77.5	0.9862
202.3	0.3449	10.1	0.6589	16.7	0.6937	47.4	0.8929	77.9	0.9866
202.8	0.3339	10.4	0.6611	17.1	0.6957	47.7	0.8949	78.4	0.9874
203.2	0.3229	10.9	0.6636	17.5	0.6968	48.1	0.8964	78.7	0.988
203.5	0.3142	11.3	0.6656	17.9	0.6986	48.6	0.8989	79	0.9887
203.8	0.3051	11.6	0.6675	18.3	0.6999	49	0.9005	79.5	0.9894
204.2	0.2958	12	0.6692	18.6	0.7014	49.4	0.9022	79.9	0.99
204.5	0.2869	12.4	0.6713	19	0.7027	49.9	0.9039	80.3	0.9908
204.9	0.2731	12.8	0.6732	19.4	0.7044	50.2	0.9054	80.6	0.9914
205.2	0.2637	13.1	0.6746	19.7	0.7055	50.7	0.9071	81	0.9922
205.6	0.2511	13.6	0.6766	20	0.7065	51	0.9084	81.6	0.9933
205.9	0.2384	13.9	0.6783	20.4	0.7082	51.4	0.9096	82.1	0.9941
206.3	0.2276	14.3	0.6799	20.7	0.7098	51.7	0.9107	82.4	0.9947
206.6	0.2167	14.7	0.6817	21.1	0.711	52.1	0.9118	82.8	0.9956
207	0.2041	15.1	0.6833	21.4	0.7123	52.4	0.913	83.3	0.9964
207.3	0.1992	15.4	0.6848	21.8	0.7137	52.8	0.9142	83.6	0.9972
--	--	15.7	0.6864	22.1	0.7151	53.1	0.9152	84	0.998
0	0.5168	16.1	0.6879	22.5	0.7165	53.6	0.9166	84.5	0.9989
0.3	0.5168	16.5	0.6893	22.9	0.7179	54	0.9177	84.9	0.9997
1.2	0.5574	16.8	0.6907	23.2	0.7191	54.3	0.9187	85.2	1.0003
2	0.5731	17.1	0.6921	23.5	0.7203	54.7	0.9197	85.6	1.0012
2.3	0.5785	17.4	0.6932	23.9	0.7216	55.1	0.9208	86	1.002
2.7	0.5853	17.9	0.6952	24.2	0.723	55.5	0.922	86.3	1.0028
3.1	0.5911	18.2	0.6963	24.6	0.7244	56	0.9232	86.7	1.0034
3.7	0.5974	18.6	0.6975	25.1	0.7265	56.3	0.9242	87	1.0043
4.1	0.6024	18.8	0.6986	25.5	0.7278	56.7	0.9249	87.4	1.0048
4.4	0.605	19.2	0.7	25.8	0.7292	57.1	0.926	87.8	1.0059
4.8	0.609	19.5	0.7014	26.1	0.7304	57.5	0.9271	88.2	1.0068
5.1	0.6126	19.9	0.7027	26.4	0.7318	58	0.9279	88.6	1.0074
5.5	0.616	20.2	0.7037	26.8	0.7332	58.3	0.9287	88.9	1.0085
5.8	0.6188	20.7	0.7056	27.2	0.7351	58.6	0.9296	89.4	1.0096
6.2	0.6219	21	0.707	27.7	0.7368	59	0.9302	90	1.0108
6.5	0.6242	21.4	0.7086	28.1	0.7385	59.4	0.931	90.4	1.0121
6.9	0.6275	21.8	0.7098	28.5	0.7403	60	0.9324	90.9	1.0133
7.4	0.6312	22.2	0.7113	28.9	0.7419	60.4	0.9333	91.3	1.0142
7.8	0.6338	22.6	0.7129	29.3	0.7436	60.7	0.9338	91.6	1.0152
8.1	0.6362	23	0.7148	29.6	0.745	61	0.9344	92	1.0162
8.4	0.6382	23.5	0.7166	30	0.7471	61.4	0.9352	92.4	1.017
8.7	0.6405	24	0.7182	30.5	0.7487	61.9	0.9363	92.9	1.0187
9.1	0.643	24.4	0.7197	30.9	0.7506	62.3	0.9367	93.3	1.0195
9.6	0.6459	24.8	0.7211	31.3	0.7526	62.6	0.9377	93.6	1.0206
9.9	0.6478	25.2	0.7227	31.8	0.7547	63	0.9383	94	1.0215
10.3	0.6501	25.9	0.7254	32.2	0.7568	63.5	0.9392	94.4	1.0229
10.6	0.6521	26.3	0.7272	32.8	0.7595	63.9	0.9398	94.7	1.0238
10.9	0.6535	26.8	0.7289	33.1	0.7609	64.2	0.9404	95.1	1.0249
11.3	0.6557	27.2	0.7304	33.4	0.7626	64.6	0.9414	95.5	1.0263
11.6	0.6574	27.6	0.7323	33.9	0.7651	65	0.942	95.9	1.0274
12	0.6597	28.1	0.7341	34.3	0.767	65.4	0.9428	96.3	1.0285
12.4	0.6616	28.4	0.7352	34.6	0.7685	65.8	0.9434	96.7	1.0299
12.8	0.6636	28.7	0.7368	35	0.7704	66.2	0.9442	97	1.0308
13.1	0.6653	29.1	0.7382	35.3	0.7724	66.6	0.9448	97.5	1.0324
13.5	0.6675	29.4	0.7397	35.7	0.7744	67	0.9454	97.8	1.0336
14.1	0.6701	29.8	0.7409	36.2	0.7774	67.6	0.9463	98.2	1.0348
14.6	0.6724	30.1	0.7422	36.5	0.7792	67.9	0.947	98.6	1.0359
14.9	0.6741	30.4	0.7437	36.9	0.7811	68.3	0.9474	99	1.0378
15.3	0.6755	30.7	0.745	37.2	0.7831	68.6	0.9482	99.4	1.0392
15.6	0.6775	31.1	0.7464	37.6	0.7851	69.1	0.9488	99.8	1.0406
16	0.6793	31.5	0.7481	37.9	0.7873	69.4	0.9494	100.2	1.0418
16.5	0.6811	31.9	0.7499	38.3	0.7898	69.8	0.9501	100.6	1.0435
16.8	0.6825	32.2	0.7513	38.7	0.7918	70.2	0.9505	100.9	1.0449
17.1	0.6841	32.5	0.7529	39.2	0.795	70.7	0.9513	101.3	1.0466
17.4	0.6855	33	0.7547	39.7	0.7986	71	0.9519	101.7	1.0485
17.8	0.687	33.4	0.7568	40.2	0.8014	71.5	0.9527	102.5	1.0517
18.2	0.689	33.7	0.7582	40.5	0.804	71.9	0.9533	102.8	1.0531
18.6	0.6904	34	0.7597	40.9	0.8062	72.4	0.9541	103.2	1.0548
18.9	0.6917	34.4	0.7614	41.2	0.8088	72.9	0.9549	103.5	1.0564
19.2	0.6929	34.8	0.7633	41.7	0.8123	73.3	0.9555	104	1.0583
19.6	0.6949	35.1	0.7648	42	0.8146	73.7	0.9561	104.5	1.0609
20	0.6961	35.5	0.7668	42.4	0.8172	74	0.9566	104.8	1.0623
20.3	0.6975	35.8	0.7684	42.8	0.82	74.4	0.9572	105.1	1.064
20.6	0.6988	36.2	0.7701	43.1	0.8228	74.7	0.9573	105.4	1.0657
21	0.7002	36.6	0.7721	43.6	0.8265	75.1	0.958	105.9	1.0683
21.4	0.7017	37	0.7747	44	0.8291	75.4	0.9584	106.3	1.0703
21.7	0.703	37.4	0.7766	44.3	0.8315	75.9	0.9592	106.6	1.072
22	0.7042	37.8	0.7788	44.6	0.8344	76.3	0.9598	107	1.0741
22.4	0.7061	38.1	0.7806	45	0.8374	76.7	0.9604	107.3	1.0759
22.8	0.7075	38.7	0.7836	45.4	0.84	77	0.9608	107.8	1.0786
23.1	0.7087	39.1	0.7865	45.8	0.8429	77.5	0.9614	108.1	1.0803
23.5	0.7104	39.5	0.7887	46.1	0.8453	77.9	0.9618	108.4	1.0823
23.9	0.7115	39.9	0.7912	46.4	0.8479	78.2	0.9625	108.8	1.0849
24.2	0.713	40.3	0.793	46.8	0.8508	78.6	0.9629	109.1	1.0868
24.7	0.7151	40.7	0.7955	47.3	0.8547	79.1	0.9635	109.5	1.0894
25.3	0.7175	41.1	0.7978	47.7	0.8574	79.5	0.9642	109.9	1.0919
25.8	0.7191	41.4	0.8	48.1	0.8602	79.9	0.9646	110.3	1.0945
26.1	0.7206	41.7	0.8023	48.5	0.8626	80.3	0.9652	110.7	1.0972
26.4	0.7219	42.2	0.805	48.8	0.8651	80.6	0.9657	111	1.0995
26.8	0.7231	42.5	0.8076	49.3	0.8682	81	0.9662	111.4	1.1026
27.2	0.7247	43	0.8105	49.7	0.8708	81.3	0.9666	111.8	1.1052
27.7	0.7268	43.3	0.8129	50	0.8729	81.8	0.9671	112.2	1.108
28	0.7282	43.6	0.8149	50.4	0.8753	82.1	0.9677	112.5	1.1105
28.4	0.7298	43.9	0.8169	50.9	0.8781	82.5	0.9682	112.8	1.1136
28.8	0.7315	44.3	0.8202	51.5	0.8814	82.8	0.9687	113.4	1.1176
29.2	0.7332	44.7	0.8223	51.8	0.8834	83.3	0.9693	113.8	1.1218
29.6	0.7347	45	0.8245	52.2	0.8853	83.6	0.9696	114.2	1.1244
29.9	0.736	45.3	0.827	52.6	0.887	84.1	0.9701	114.5	1.1279
30.2	0.7374	45.7	0.8299	52.9	0.8885	84.5	0.9708	114.9	1.1313
30.5	0.7385	46.1	0.833	53.3	0.8904	85	0.9713	115.3	1.1359
31	0.7405	46.4	0.8355	53.6	0.8919	85.4	0.9721	115.7	1.1395
31.4	0.7422	46.8	0.8384	54	0.8938	85.9	0.9725	116.1	1.143
31.7	0.7436	47.2	0.8405	54.3	0.8952	86.2	0.973	116.4	1.1463
32	0.7447	47.5	0.8426	54.7	0.8969	86.6	0.9733	116.7	1.1505
32.3	0.7462	47.9	0.8462	55.1	0.8986	87	0.9739	117.2	1.1556
32.7	0.7478	48.4	0.8491	55.4	0.9001	87.3	0.9744	117.5	1.1599
33.1	0.7496	48.8	0.8524	55.8	0.9015	87.7	0.9749	117.8	1.164
33.5	0.7513	49.2	0.855	56.2	0.9031	88.1	0.9755	118.2	1.1692
33.9	0.7532	49.7	0.8583	56.5	0.9043	88.5	0.9759	118.6	1.1736
34.2	0.7547	50.2	0.862	57	0.906	88.9	0.9764	119	1.179
34.7	0.7569	50.6	0.8643	57.4	0.9074	89.3	0.9769	119.3	1.1837
35	0.7585	50.9	0.8664	57.7	0.9085	89.6	0.9773	119.7	1.1906
35.4	0.7602	51.3	0.8688	58.1	0.9099	90	0.9776	120.1	1.1967
35.7	0.7616	51.6	0.8707	58.4	0.9108	90.4	0.9784	120.4	1.2026
36	0.7633	52.2	0.8746	58.9	0.9121	90.8	0.9789	120.9	1.21
36.5	0.7654	52.7	0.877	59.2	0.9132	91.3	0.9795	121.3	1.2192
37	0.7681	53	0.8791	59.5	0.9141	91.7	0.98	121.9	1.23
37.4	0.7698	53.5	0.8817	59.8	0.9152	92.2	0.9806	122.3	1.2393
37.9	0.7723	53.9	0.8836	60.3	0.9166	92.5	0.9809	122.6	1.2461
38.3	0.7743	54.3	0.8856	60.7	0.9177	92.9	0.9815	123	1.2553
38.7	0.7766	54.8	0.8879	61	0.9186	93.3	0.982	123.4	1.2636
39.1	0.7786	55.2	0.8898	61.4	0.9195	93.7	0.9825	123.7	1.2717
39.5	0.7811	55.5	0.8916	61.8	0.9204	94	0.9828	124.1	1.2808
39.8	0.7828	56	0.8935	62.1	0.9214	94.3	0.9832	124.6	1.2946
40.3	0.7853	56.3	0.895	62.6	0.9228	94.7	0.9838	125	1.306
40.9	0.7885	56.7	0.8966	62.9	0.9235	95.2	0.9845	125.4	1.3162
41.3	0.7907	57	0.8978	63.2	0.9242	95.6	0.9849	125.8	1.3253
41.5	0.7924	57.4	0.8994	63.6	0.9251	96	0.9856	126.2	1.3363
41.9	0.7946	57.7	0.9008	63.9	0.9259	96.4	0.9863	126.5	1.3456
42.2	0.7964	58.1	0.9022	64.3	0.9265	96.8	0.9868	127	1.3571
42.6	0.7986	58.4	0.9034	64.8	0.928	97.2	0.9871	127.3	1.3641
42.9	0.8006	58.7	0.9046	65.2	0.9288	97.6	0.9877	127.6	1.3712
43.2	0.8028	59	0.9057	65.5	0.9297	98	0.9885	127.9	1.3766
43.6	0.8053	59.4	0.9071	65.9	0.9305	98.4	0.9888	128.3	1.3833
44	0.8074	60	0.9088	66.3	0.9311	98.8	0.9894	128.6	1.3894
44.4	0.8099	60.3	0.9101	66.8	0.9322	99.2	0.9902	129	1.3954
44.7	0.8126	60.7	0.9111	67.1	0.9328	99.6	0.9907	129.4	1.4011
45.1	0.815	61.1	0.9125	67.4	0.9335	100	0.9911	129.7	1.4063
45.4	0.8171	61.6	0.9138	67.7	0.9339	100.3	0.9918	130	1.4121
45.8	0.8192	61.9	0.9149	68.1	0.9349	100.8	0.9925	130.4	1.419
46.1	0.8219	62.3	0.9161	68.4	0.9355	101.2	0.9928	130.8	1.4253
46.5	0.8243	62.6	0.9169	68.7	0.9359	101.6	0.9938	131.4	1.4383
46.9	0.827	62.9	0.9178	69.1	0.9366	102	0.9942	131.7	1.4458
47.2	0.8291	63.4	0.9192	69.5	0.9373	102.5	0.995	132.1	1.4548
47.7	0.8326	63.9	0.9204	69.8	0.9381	102.8	0.9956	132.4	1.4639
48	0.8349	64.2	0.9214	70.2	0.9387	103.2	0.9962	132.8	1.4749
48.4	0.8377	64.6	0.9223	70.6	0.9395	103.6	0.9969	133.4	1.4945
48.8	0.8398	65	0.9234	71	0.9403	104.1	0.9975	133.7	1.5062
49.1	0.8425	65.6	0.9246	71.5	0.9411	104.4	0.9981	134.1	1.5186
49.5	0.8446	65.9	0.9256	72	0.9422	104.8	0.9986	134.5	1.5338
50	0.8482	66.3	0.9266	72.5	0.9428	105.1	0.9992	134.9	1.5472
50.4	0.8508	66.6	0.9273	72.9	0.9437	105.5	0.9998	135.2	1.5625
50.9	0.8549	66.9	0.9279	73.3	0.9442	105.8	1.0003	135.5	1.5754
51.3	0.8567	67.4	0.929	73.7	0.9449	106.3	1.0012	136	1.5937
51.8	0.8602	67.8	0.9297	74.1	0.9454	106.6	1.0018	136.3	1.6013
52.3	0.8631	68.1	0.9307	74.4	0.946	107.1	1.0024
52.7	0.8657	68.4	0.9311	74.7	0.9468	107.6	1.0034
53	0.8679	68.8	0.9319	75.1	0.9473	107.9	1.004
53.3	0.8699	69.1	0.9327	75.4	0.9477	108.3	1.0046
53.7	0.8721	69.4	0.9335	75.9	0.9485	108.8	1.0052
54.2	0.875	69.8	0.9339	76.2	0.9491	109.3	1.0065
54.7	0.8774	70.1	0.9346	76.6	0.9496	109.8	1.0071
55.1	0.8795	70.4	0.9352	76.9	0.9502	110.2	1.008
55.4	0.8812	70.9	0.9361	77.3	0.9507	110.5	1.0085
55.7	0.8829	71.3	0.9369	77.6	0.9513	110.8	1.009
56.1	0.8848	71.6	0.9375	78	0.9518	111.2	1.0099
56.5	0.8867	72	0.9383	78.3	0.9522	111.5	1.0107
56.9	0.8887	72.4	0.9389	78.6	0.9528	112	1.0113
57.4	0.8913	72.8	0.9397	79	0.9533	112.3	1.0121
57.8	0.8927	73.2	0.9404	79.4	0.9539	112.7	1.0127
58.2	0.8946	73.5	0.9411	79.8	0.9546	113.1	1.0138
58.6	0.8967	73.9	0.9417	80.1	0.9549	113.7	1.0148
59	0.898	74.2	0.9423	80.5	0.9556	114	1.0155
59.4	0.8997	74.7	0.9432	80.9	0.9561	114.4	1.0162
59.8	0.9012	75	0.9439	81.2	0.9566	114.8	1.017
60.3	0.9032	75.4	0.9443	81.7	0.9573	115.2	1.0181
60.6	0.9045	75.7	0.9449	82.1	0.9578	115.6	1.019
60.9	0.9056	76.1	0.9456	82.8	0.9586	116	1.0198
61.3	0.907	76.5	0.9463	83.3	0.9594	116.3	1.0204
61.6	0.908	76.9	0.9471	83.7	0.96	116.7	1.0214
62	0.9094	77.3	0.9476	84.1	0.9603	117.1	1.0223
62.4	0.9107	77.6	0.9482	84.4	0.9609	117.6	1.0234
62.8	0.9119	78	0.9488	84.7	0.9612	117.9	1.0242
63.2	0.9135	78.3	0.9493	85	0.9618	118.4	1.0254
63.5	0.9142	78.7	0.9501	85.4	0.9623	118.9	1.0265
63.8	0.9152	79	0.9504	85.7	0.9626	119.3	1.0276
64.2	0.9164	79.4	0.9511	86.1	0.9631	119.6	1.0282
64.6	0.9177	79.8	0.9515	86.4	0.9634	120	1.0291
64.9	0.9184	80.2	0.9521	86.8	0.9639	120.4	1.0302
65.3	0.9194	80.5	0.9527	87.1	0.9646	120.8	1.031
65.7	0.9206	80.8	0.9532	87.6	0.9651	121.1	1.0317
66	0.9215	81.1	0.9535	88	0.9656	121.5	1.0328
66.3	0.9225	81.4	0.9541	88.3	0.966	121.8	1.0338
66.7	0.9232	81.8	0.9547	88.6	0.9665	122.3	1.035
67.1	0.9243	82.3	0.9555	89	0.967	122.5	1.0358
67.4	0.9251	82.6	0.9559	89.5	0.9676	123	1.037
67.8	0.9262	83	0.9566	89.9	0.968	123.4	1.0384
68.1	0.9268	83.3	0.9569	90.2	0.9683	123.8	1.0395
68.5	0.9279	83.6	0.9573	90.7	0.9691	124.2	1.0406
68.8	0.9287	84	0.9577	91	0.9694	124.6	1.042
69.2	0.9293	84.5	0.9584	91.3	0.9699	125.1	1.0432
69.5	0.9302	84.8	0.9589	91.7	0.9702	125.4	1.0443
69.9	0.9313	85.1	0.9595	92	0.9705	125.8	1.0454
70.2	0.9319	85.5	0.96	92.3	0.971	126.2	1.0466
70.5	0.9325	85.9	0.9606	92.7	0.9714	126.5	1.0477
70.9	0.9335	86.3	0.9611	93.2	0.9721	126.9	1.0493
71.2	0.9339	86.6	0.9615	93.8	0.9728	127.2	1.0505
71.7	0.935	87	0.9621	94.2	0.9733	127.6	1.0516
72	0.9358	87.4	0.9626	94.5	0.9738	128	1.0527
72.4	0.9366	87.8	0.9629	94.9	0.9742	128.3	1.0539
72.7	0.9373	88.3	0.9637	95.2	0.9745	128.7	1.0556
73.1	0.9381	88.8	0.9645	95.6	0.975	129.1	1.057
73.5	0.9389	89.3	0.9651	95.9	0.9753	129.5	1.0584
73.9	0.9398	89.6	0.9656	96.3	0.9759	129.8	1.0598
74.3	0.9404	90	0.9659	96.7	0.9763	130.2	1.0612
74.6	0.9411	90.4	0.9665	97.1	0.9769	130.6	1.0626
75.1	0.942	90.7	0.967	97.4	0.9773	131	1.0641
75.5	0.9428	91.1	0.9674	97.7	0.9775	131.3	1.0657
75.9	0.9437	91.6	0.9682	98.1	0.9781	131.7	1.0676
76.3	0.9443	91.9	0.9685	98.6	0.9786	132.1	1.0691
76.6	0.9449	92.3	0.969	99.2	0.9794	132.4	1.0707
77.1	0.9459	92.6	0.9693	99.5	0.9797	132.8	1.0722
77.4	0.9463	93	0.9697	99.9	0.9801	133.1	1.0738
77.7	0.9473	93.4	0.9704	100.3	0.9807	133.5	1.0755
78.1	0.9477	93.9	0.971	100.7	0.9809	133.8	1.0772
78.5	0.9485	94.3	0.9714	101	0.9814	134.2	1.079
78.9	0.949	94.8	0.9721	101.4	0.9818	134.6	1.0809
79.3	0.9499	95.2	0.9725	101.7	0.9821	135	1.0826
79.7	0.9507	95.7	0.973	102.1	0.9828	135.4	1.0846
80	0.9511	96	0.9735	102.4	0.9831	135.7	1.0868
80.3	0.9518	96.3	0.9739	102.8	0.9835	136.3	1.09
80.7	0.9524	96.6	0.9742	103.1	0.984	136.7	1.0922
81	0.953	97	0.9747	103.4	0.9843	137.1	1.0941
81.4	0.9535	97.3	0.9752	103.8	0.9846	137.4	1.0962
81.7	0.9541	97.7	0.9755	104.1	0.9852	137.8	1.0986
82	0.9547	98	0.9759	104.5	0.9856	138.2	1.1007
82.5	0.9553	98.4	0.9764	104.9	0.9862	138.5	1.1027
82.8	0.9559	98.9	0.9769	105.4	0.9868	138.8	1.1049
83.1	0.9564	99.5	0.9776	105.8	0.9871	139.2	1.1072
83.5	0.9569	99.9	0.9783	106.2	0.9877	139.6	1.1096
83.8	0.9575	100.4	0.9787	106.5	0.988	140	1.1122
84.3	0.9581	100.7	0.979	106.8	0.9885	140.3	1.1148
84.6	0.9587	101.1	0.9797	107.1	0.9888	140.7	1.1175
85	0.9592	101.5	0.98	107.4	0.9893	141.1	1.1199
85.3	0.9598	101.9	0.9804	107.8	0.9899	141.6	1.1237
85.6	0.9603	102.3	0.9809	108.3	0.9904	142	1.1266
86	0.9609	102.7	0.9812	108.6	0.9908	142.4	1.1296
86.4	0.9614	103	0.9815	109	0.9913	142.7	1.1327
86.8	0.962	103.4	0.9821	109.4	0.9916	143.1	1.1361
87.1	0.9625	103.8	0.9826	109.7	0.9922	143.5	1.1389
87.5	0.9631	104.1	0.9829	110.2	0.9928	143.9	1.1423
87.9	0.9637	104.5	0.9834	110.6	0.9935	144.2	1.1452
88.4	0.9645	104.8	0.9838	111	0.9939	144.5	1.1485
88.7	0.9649	105.3	0.9843	111.4	0.9944	144.9	1.1516
89.1	0.9654	105.6	0.9848	111.8	0.995	145.3	1.1554
89.5	0.9659	106	0.9851	112.1	0.9955	145.7	1.1598
89.8	0.9665	106.3	0.9857	112.4	0.9958	146.1	1.1635
90.2	0.967	106.7	0.9859	112.7	0.9962	146.4	1.1672
90.5	0.9674	107.1	0.9865	113.1	0.9966	146.9	1.1722
91	0.968	107.4	0.9868	113.5	0.9975	147.2	1.1767
91.3	0.9687	107.7	0.9873	114	0.998	147.7	1.1826
91.6	0.969	108.1	0.9877	114.3	0.9984	148.1	1.1871
92	0.9694	108.5	0.9882	114.7	0.9989	148.4	1.192
92.3	0.9699	108.8	0.9887	115.1	0.9995	148.8	1.1971
92.7	0.9705	109.2	0.989	115.5	1.0001	149.2	1.2018
93	0.9708	109.5	0.9896	115.8	1.0006	149.7	1.2089
93.4	0.9714	109.9	0.9899	116.2	1.0012	150.1	1.215
93.7	0.9719	110.4	0.9905	116.7	1.0018	150.5	1.2218
94.1	0.9722	110.9	0.9911	117.1	1.0023	151	1.2303
94.4	0.9728	111.4	0.9919	117.4	1.0029	151.4	1.2365
94.8	0.9732	111.7	0.9922	117.8	1.0034	151.8	1.2444
95.2	0.9738	112.1	0.9927	118.1	1.0037	152.2	1.2503
95.6	0.9742	112.4	0.9931	118.4	1.0043	152.6	1.2579
95.9	0.9747	112.8	0.9936	118.7	1.0046	152.9	1.2644
96.3	0.9752	113.1	0.9941	119.2	1.0054	153.3	1.2717
96.6	0.9756	113.5	0.9944	119.5	1.0057	153.8	1.2815
97	0.9759	113.8	0.9947	120	1.0065	154.2	1.2905
97.3	0.9763	114.2	0.9953	120.3	1.0069	154.7	1.2998
97.7	0.9769	114.5	0.9958	120.7	1.0076	155	1.3075
98.1	0.9773	114.9	0.9962	121	1.008	155.4	1.3154
98.5	0.9778	115.4	0.9969	121.4	1.0088	155.8	1.3246
99	0.9786	115.7	0.9972	121.8	1.0094	156.2	1.3336
99.6	0.9792	116.1	0.9978	122.2	1.0099	156.6	1.3421
100	0.9798	116.6	0.9984	122.6	1.0105	156.9	1.3491
100.5	0.9803	117	0.9989	123	1.0113	157.4	1.3577
100.9	0.9807	117.3	0.9993	123.3	1.0117	157.8	1.3638
101.2	0.9811	117.7	1	123.7	1.0124	158.3	1.3729
101.6	0.9815	118.1	1.0004	124.1	1.013	158.7	1.3782
101.9	0.982	118.5	1.0011	124.4	1.0136	159.2	1.3852
102.3	0.9823	118.8	1.0014	124.9	1.0144	159.6	1.39
102.7	0.9829	119.2	1.002	125.2	1.015	160.1	1.3965
103.2	0.9835	119.5	1.0023	125.5	1.0155	160.6	1.4027
103.5	0.9838	119.8	1.0028	125.9	1.0161	160.9	1.407
103.8	0.9842	120.2	1.0034	126.3	1.0166	161.2	1.4121
104.2	0.9846	120.6	1.0037	126.6	1.0173	161.6	1.4177
104.5	0.9849	121	1.0043	127	1.0181	162	1.425
104.9	0.9856	121.3	1.0046	127.4	1.0189	162.4	1.4314
105.2	0.9857	121.7	1.0052	127.9	1.0197	162.7	1.4376
105.5	0.9862	122.3	1.0059	128.3	1.0203	163.1	1.4444
105.9	0.9866	122.7	1.0066	128.6	1.0211	163.4	1.4521
106.3	0.9869	123	1.0071	129	1.0215	163.8	1.4608
106.7	0.9876	123.4	1.0077	129.3	1.0223	164.1	1.4692
107.2	0.9882	123.8	1.0082	129.6	1.0231	164.5	1.4791
107.7	0.9888	124.1	1.0086	130	1.0237	164.9	1.49
108.3	0.9894	124.5	1.0094	130.4	1.0245	165.3	1.5007
108.7	0.9899	124.8	1.0097	130.8	1.0251	165.7	1.5129
109.2	0.9905	125.2	1.0104	131.1	1.0259	166.1	1.5244
109.6	0.991	125.5	1.0107	131.4	1.0263	166.4	1.5351
110	0.9914	125.8	1.0113	131.7	1.0271	166.8	1.5475
110.3	0.9918	126.3	1.0119	132.1	1.0279	167.1	1.5582
110.8	0.9924	126.7	1.0127	132.5	1.0286	167.5	1.5726
111.2	0.9928	127	1.0131	133	1.0293	168.1	1.5916
111.5	0.9933	127.3	1.0136	133.4	1.0304	168.4	1.6008
111.9	0.9938	128	1.0145	133.7	1.0311
112.3	0.9942	128.4	1.0153	134.2	1.0319
112.7	0.9945	128.8	1.0158	134.4	1.0325
113.1	0.9952	129.2	1.0167	134.8	1.0335
113.4	0.9955	129.6	1.0172	135.1	1.0339
113.8	0.9959	130	1.0178	135.4	1.0348
114.2	0.9964	130.3	1.0184	135.8	1.0355
114.5	0.9969	130.6	1.019	136.3	1.0367
114.9	0.9973	131	1.0193	136.7	1.0376
115.3	0.9978	131.3	1.02	137	1.0386
115.6	0.9983	131.7	1.0207	137.5	1.0395
116	0.9986	132.1	1.0214	137.8	1.0403
116.4	0.9989	132.4	1.022	138.2	1.0412
116.8	0.9995	132.8	1.0224	138.6	1.0423
117.2	1.0001	133.2	1.0234	139.1	1.0435
117.6	1.0004	133.8	1.0243	139.5	1.0445
118	1.0009	134.2	1.0251	140	1.0459
118.3	1.0012	134.6	1.0257	140.3	1.0466
118.8	1.0018	135	1.0265	140.6	1.0474
119.1	1.0023	135.3	1.0271	140.9	1.0482
119.4	1.0026	135.7	1.0279	141.3	1.0491
119.8	1.0032	136	1.0283	141.7	1.0505
120.2	1.0035	136.3	1.029	142	1.0513
120.5	1.0038	136.6	1.0294	142.4	1.0521
120.9	1.0045	137	1.0302	142.7	1.0531
121.2	1.0046	137.3	1.0307	143.1	1.0539
121.5	1.0049	137.7	1.0316	143.5	1.0553
121.8	1.0054	138	1.0321	144	1.0567
122.4	1.006	138.3	1.033	144.4	1.0579
122.7	1.0065	138.7	1.0336	144.9	1.0595
123.1	1.0069	139.1	1.0342	145.3	1.0609
123.5	1.0073	139.5	1.0355	145.6	1.0618
123.9	1.008	139.9	1.0362	146	1.0631
124.3	1.0083	140.4	1.037	146.3	1.0641
124.6	1.0088	140.7	1.0378	146.6	1.0649
125	1.0093	141.1	1.0387	146.9	1.0662
125.3	1.0097	141.5	1.0395	147.4	1.0677
125.7	1.01	141.8	1.0401	147.7	1.0691
126	1.0105	142.2	1.041	148.1	1.0702
126.4	1.011	142.7	1.0421	148.5	1.0717
126.7	1.0114	143.2	1.0434	149	1.0736
127.1	1.0121	143.5	1.044	149.5	1.0755
127.4	1.0124	143.9	1.0449	149.8	1.0769
127.8	1.0127	144.3	1.046	150.4	1.0792
128.3	1.0135	144.7	1.0471	150.8	1.0806
128.7	1.0139	145.1	1.0479	151.2	1.0821
129	1.0144	145.5	1.0491	151.5	1.0837
129.4	1.0148	145.9	1.0499	151.8	1.0851
129.7	1.0153	146.2	1.0505	152.2	1.0868
130.1	1.0158	146.6	1.0516	152.5	1.0883
130.4	1.0162	146.9	1.0524	152.9	1.09
130.8	1.0167	147.3	1.0533	153.2	1.0916
131.2	1.0173	147.6	1.0542	153.6	1.0934
131.7	1.018	147.9	1.0552	153.9	1.095
132	1.0183	148.3	1.0561	154.3	1.097
132.4	1.0187	148.7	1.0573	154.8	1.0993
132.7	1.0193	149	1.0581	155.2	1.1013
133	1.0197	149.3	1.0592	155.5	1.1037
133.7	1.0206	149.7	1.0603	155.9	1.1058
134.1	1.0212	150.1	1.0614	156.3	1.1079
134.4	1.0215	150.5	1.0624	156.6	1.11
134.8	1.022	151	1.064	157	1.1122
135.2	1.0226	151.3	1.0651	157.4	1.1144
135.6	1.0232	151.7	1.0662	157.7	1.1162
135.9	1.0235	152	1.0671	158.1	1.1186
136.2	1.024	152.5	1.0688	158.4	1.1207
136.5	1.0246	152.8	1.0699	158.9	1.1235
136.9	1.0251	153.1	1.0711	159.2	1.1257
137.3	1.0255	153.5	1.0722	159.5	1.1283
137.6	1.026	153.9	1.0736	159.8	1.1305
137.9	1.0266	154.3	1.075	160.2	1.1336
138.3	1.0271	154.6	1.0758	160.6	1.1359
138.6	1.0274	154.9	1.0772	160.9	1.1385
139	1.0282	155.3	1.0784	161.2	1.1412
139.4	1.0285	155.6	1.0798	161.7	1.1457
139.8	1.0291	156	1.0812	162.1	1.1489
140.2	1.0296	156.5	1.0834	162.5	1.1522
140.6	1.0304	156.8	1.0848	162.8	1.1551
141	1.031	157.2	1.086	163.2	1.1581
141.3	1.0313	157.5	1.0872	163.5	1.1613
141.7	1.0317	157.8	1.0889	163.9	1.1649
142.1	1.0325	158.2	1.0906	164.3	1.1694
142.4	1.0331	158.6	1.0924	164.6	1.1725
142.8	1.0336	159	1.0941	165	1.1759
143.1	1.0342	159.4	1.0961	165.3	1.1795
143.5	1.0348	159.7	1.0979	165.7	1.1846
143.9	1.0355	160.1	1.0993	166.2	1.19
144.3	1.0359	160.4	1.101	166.8	1.1968
144.8	1.0369	160.8	1.1029	167.3	1.2035
145.2	1.0376	161.2	1.1049	167.7	1.2078
145.6	1.0381	161.6	1.1074	168	1.2119
145.9	1.0387	161.9	1.1086	168.3	1.2162
146.3	1.0393	162.4	1.1116	168.6	1.2199
146.7	1.04	162.8	1.1147	168.9	1.2241
147	1.0406	163.2	1.1167	169.3	1.2294
147.4	1.0412	163.6	1.1193	169.6	1.234
147.8	1.0418	164	1.1215	170	1.2393
148.1	1.0424	164.4	1.1241	170.3	1.2441
148.4	1.0431	164.8	1.1266	170.7	1.2489
148.7	1.0437	165.2	1.1299	171	1.2536
149.1	1.0443	165.7	1.1328	171.3	1.259
149.4	1.0448	166	1.1354	171.6	1.2636
149.9	1.0455	166.4	1.1384	171.9	1.2683
150.2	1.0465	166.8	1.1416	172.3	1.2746
150.7	1.0474	167.3	1.1455	172.7	1.2808
151.1	1.0479	167.7	1.1491	173.3	1.2909
151.5	1.0488	168.1	1.1525	173.7	1.2977
151.9	1.0496	168.5	1.1556	174	1.3044
152.3	1.0502	168.8	1.1581	174.4	1.3105
152.6	1.051	169.2	1.1616	174.7	1.317
152.9	1.0517	169.5	1.1654	175.1	1.3241
153.3	1.0522	169.8	1.1683	175.5	1.3301
153.6	1.0531	170.2	1.172	175.8	1.3357
154	1.0536	170.6	1.1761	176.2	1.3436
154.3	1.0544	171	1.1801	176.6	1.3508
154.6	1.0552	171.3	1.1841	177.2	1.359
155	1.0559	171.7	1.1883	177.5	1.3642
155.3	1.0567	172.1	1.1917	177.8	1.3687
155.7	1.0575	172.4	1.1959	178.2	1.3742
156.5	1.0593	172.8	1.1995	178.6	1.3787
156.8	1.0601	173.2	1.2047	179	1.383
157.1	1.0607	173.5	1.2086	179.2	1.3861
157.6	1.0618	174	1.2148	179.6	1.3895
158	1.0631	174.4	1.2198	179.9	1.3935
158.4	1.0638	174.8	1.2246	180.3	1.3983
158.7	1.0646	175.2	1.2295	180.7	1.4039
159	1.0654	175.5	1.234	181.2	1.4092
159.4	1.0663	175.9	1.239	181.6	1.4148
159.7	1.0672	176.3	1.2441	181.9	1.4197
160.1	1.0682	176.6	1.2484	182.3	1.4252
160.5	1.0691	177	1.254	182.6	1.4306
160.7	1.0699	177.3	1.2587	182.9	1.4359
161.1	1.0708	177.7	1.2638	183.4	1.4436
161.6	1.0722	178	1.2686	183.7	1.4506
162	1.0734	178.3	1.2739	184.2	1.4602
162.4	1.0742	178.8	1.2815	184.8	1.4745
162.7	1.0753	179.3	1.2897	185.2	1.4833
163.1	1.0764	179.7	1.2962	185.5	1.4904
163.5	1.0775	180.1	1.3027	185.9	1.4999
163.8	1.0782	180.5	1.3089	186.2	1.5082
164.2	1.0793	180.9	1.316	186.6	1.5182
164.5	1.0803	181.2	1.3208	186.9	1.5261
164.9	1.0815	181.6	1.3286	187.3	1.5368
165.2	1.0826	182	1.3353	187.6	1.5476
165.5	1.0837	182.3	1.3399	188.1	1.563
165.9	1.0848	182.7	1.3463	188.5	1.5752
166.3	1.086	183.1	1.3523	188.9	1.587
166.7	1.0871	183.5	1.359	189.4	1.6005
167	1.0883	183.9	1.3642
167.5	1.0899	184.3	1.3697
168	1.0917	184.7	1.3746
168.5	1.0933	185	1.379
168.8	1.0944	185.5	1.3833
169.3	1.0961	185.8	1.3873
169.7	1.0978	186.1	1.3915
170.1	1.099	186.5	1.3954
170.4	1.1	186.9	1.4002
170.8	1.1018	187.3	1.4061
171.2	1.1034	187.8	1.4118
171.5	1.1048	188.1	1.4159
171.9	1.1063	188.4	1.4208
172.3	1.1077	188.8	1.4261
172.8	1.1103	189.1	1.4307
173.2	1.1122	189.4	1.4369
173.7	1.1141	189.8	1.4427
174.1	1.1164	190.2	1.4507
174.4	1.1181	190.5	1.4577
174.8	1.1198	191.1	1.4704
175.2	1.122	191.5	1.4803
175.6	1.1237	192	1.4914
175.9	1.1255	192.4	1.501
176.3	1.128	192.8	1.5127
176.6	1.13	193.2	1.5239
177.1	1.1327	193.6	1.5332
177.6	1.1359	194	1.5447
178	1.1389	194.4	1.5588
178.3	1.1412	194.9	1.5724
178.7	1.144	195.2	1.5828
179.2	1.1468	195.5	1.5938
179.6	1.1506	195.9	1.6006
180	1.1534
180.3	1.1559
180.6	1.1584
180.9	1.1615
181.3	1.1646
181.6	1.1678
181.9	1.1711
182.3	1.1745
182.6	1.1782
183	1.1821
183.3	1.1855
183.6	1.1888
184	1.1933
184.3	1.197
184.8	1.2033
185.2	1.2075
185.5	1.2122
185.8	1.2167
186.3	1.2223
186.7	1.2286
187	1.2326
187.4	1.2385
187.8	1.2427
188.2	1.2489
188.5	1.2545
189	1.2605
189.3	1.266
189.7	1.2725
190.2	1.2795
190.7	1.2888
191.1	1.2953
191.4	1.3001
191.7	1.3067
192.1	1.3128
192.4	1.3193
192.8	1.3253
193.1	1.3318
193.4	1.338
193.9	1.345
194.3	1.3528
194.6	1.3591
194.9	1.3639
195.3	1.37
195.7	1.3754
196	1.3804
196.6	1.3869
197	1.3918
197.3	1.3951
197.7	1.3991
198.1	1.403
198.5	1.4067
198.8	1.4107
199.2	1.4149
199.5	1.4196
199.9	1.4252
200.2	1.43
200.6	1.4371
201	1.4435
201.3	1.4514
201.7	1.4602
202.2	1.4732
202.6	1.482
202.9	1.4926
203.3	1.5022
203.6	1.5131
203.9	1.5233
204.3	1.5332
204.6	1.5451
205	1.5577
205.3	1.5687
205.7	1.5802
206	1.591
206.4	1.6009

## Sheet: Figure5d
Rate performance
Zn/1 m ZnSO4/ZVO		Zn/1 m ZnSO4-0.1 m HTFSI/ZVO
Cycle number	Capacity (mAh/g)	Cycle number	Capacity (mAh/g)
1	301.7	1	332.3
2	299.5	2	331.8
3	295.5	3	330.6
4	291.3	4	328.7
5	288.8	5	328.7
6	232.7	6	276.2
7	237.3	7	277
8	238.2	8	278.2
9	238.7	9	278.8
10	240	10	279.7
11	191	11	223.3
12	188.7	12	221.8
13	190.2	13	222.8
14	191.6	14	222.8
15	191.6	15	224.1
16	150.3	16	169.7
17	148.2	17	169.1
18	148.5	18	168.1
19	149.1	19	169.4
20	150.6	20	170.2
21	115.8	21	125.1
22	92.5	22	103.7
23	91.5	23	104.4
24	95.9	24	106.9
25	98.5	25	106.9
26	133.2	26	152.9
27	152.5	27	170.5
28	151.3	28	171.6
29	151.4	29	171.5
30	152	30	171
31	193.2	31	223.7
32	197.1	32	228.7
33	199	33	229.4
34	197	34	229.4
35	197.5	35	230.3
36	246.2	36	287.9
37	247	37	290.3
38	246	38	289
39	245.6	39	289.4
40	245	40	289.3
41	293.5	41	337.1
42	291.4	42	334.7
43	287.9	43	332.4
44	285.5	44	329.6
45	283.1	45	328.1

## Sheet: Figure5e
Self-discharge tests
Zn/1 m ZnSO4-0.1 m HTFSI/ZVO
Time(h)	Voltage (V)
0	0.199
0	0.5799
0	0.598
0	0.6123
0	0.6193
0.001	0.6267
0.001	0.636
0.001	0.6434
0.002	0.6481
0.002	0.6517
0.002	0.6552
0.002	0.6585
0.002	0.6619
0.003	0.6655
0.003	0.6686
0.003	0.6713
0.003	0.6738
0.003	0.6765
0.004	0.6794
0.004	0.6822
0.004	0.6862
0.004	0.689
0.005	0.6935
0.005	0.6965
0.005	0.6986
0.005	0.7011
0.005	0.7037
0.006	0.7067
0.006	0.7096
0.006	0.7124
0.006	0.7148
0.006	0.7171
0.007	0.7199
0.007	0.723
0.007	0.7259
0.007	0.7281
0.008	0.7306
0.008	0.7329
0.008	0.736
0.008	0.7394
0.008	0.7423
0.009	0.745
0.009	0.7476
0.009	0.7502
0.009	0.7535
0.009	0.7568
0.01	0.762
0.01	0.7662
0.01	0.7696
0.01	0.7729
0.011	0.7758
0.011	0.7792
0.011	0.7831
0.011	0.7871
0.012	0.7907
0.012	0.7943
0.012	0.798
0.012	0.8016
0.012	0.8054
0.013	0.8096
0.013	0.8149
0.013	0.8189
0.013	0.8229
0.013	0.827
0.014	0.8307
0.014	0.8347
0.014	0.8406
0.014	0.8456
0.014	0.8507
0.015	0.8552
0.015	0.8612
0.015	0.8684
0.015	0.8744
0.016	0.88
0.016	0.8868
0.016	0.8933
0.016	0.8983
0.016	0.904
0.017	0.9094
0.017	0.9144
0.017	0.9203
0.017	0.9249
0.017	0.9301
0.018	0.935
0.018	0.9392
0.018	0.9456
0.018	0.9499
0.018	0.9533
0.019	0.9564
0.019	0.9597
0.019	0.9634
0.019	0.966
0.019	0.9688
0.02	0.9714
0.02	0.9745
0.02	0.9767
0.02	0.9789
0.02	0.9814
0.021	0.9842
0.021	0.9863
0.021	0.989
0.021	0.9911
0.022	0.9927
0.022	0.9949
0.022	0.9967
0.022	0.9987
0.023	1.0007
0.023	1.0024
0.023	1.004
0.023	1.0055
0.023	1.0069
0.023	1.0086
0.024	1.0102
0.024	1.0121
0.024	1.0135
0.024	1.0148
0.025	1.0162
0.025	1.0176
0.025	1.019
0.025	1.0203
0.025	1.0215
0.026	1.0234
0.026	1.0246
0.026	1.0262
0.026	1.0277
0.027	1.0288
0.027	1.0299
0.027	1.0317
0.027	1.033
0.027	1.0341
0.028	1.0352
0.028	1.0361
0.028	1.0373
0.028	1.0384
0.028	1.0393
0.029	1.0403
0.029	1.0412
0.029	1.0426
0.029	1.0435
0.03	1.0448
0.03	1.0457
0.03	1.0465
0.03	1.0477
0.03	1.0486
0.031	1.0499
0.031	1.0508
0.031	1.0516
0.031	1.0525
0.031	1.0534
0.032	1.0545
0.032	1.0556
0.032	1.0565
0.032	1.0575
0.033	1.0581
0.033	1.0589
0.033	1.0598
0.033	1.0609
0.034	1.062
0.034	1.0627
0.034	1.0635
0.034	1.0645
0.034	1.0652
0.035	1.0662
0.035	1.0669
0.035	1.0677
0.035	1.0683
0.035	1.0691
0.036	1.0697
0.036	1.0703
0.036	1.071
0.036	1.0717
0.036	1.0725
0.037	1.0731
0.037	1.0739
0.037	1.0745
0.037	1.0751
0.038	1.0759
0.038	1.0772
0.038	1.0781
0.038	1.0789
0.039	1.0795
0.039	1.0801
0.039	1.0809
0.039	1.0813
0.039	1.0823
0.04	1.0826
0.04	1.0834
0.04	1.0843
0.04	1.0851
0.041	1.0858
0.041	1.0865
0.041	1.0869
0.041	1.0877
0.042	1.0885
0.042	1.0889
0.042	1.0896
0.042	1.09
0.042	1.0905
0.043	1.0911
0.043	1.0916
0.043	1.0924
0.043	1.093
0.044	1.0941
0.044	1.0948
0.044	1.0956
0.044	1.0961
0.045	1.0967
0.045	1.0975
0.045	1.0981
0.045	1.0986
0.045	1.0992
0.046	1.1
0.046	1.1006
0.046	1.101
0.046	1.1017
0.046	1.1021
0.047	1.1026
0.047	1.1032
0.047	1.104
0.047	1.1044
0.047	1.1051
0.048	1.1055
0.048	1.106
0.048	1.1065
0.048	1.1071
0.049	1.1082
0.049	1.1089
0.049	1.1096
0.049	1.1102
0.05	1.111
0.05	1.1117
0.05	1.1124
0.05	1.113
0.051	1.1136
0.051	1.1142
0.051	1.1148
0.051	1.1153
0.051	1.1159
0.052	1.1165
0.052	1.117
0.052	1.1175
0.052	1.1181
0.052	1.1187
0.053	1.1192
0.053	1.1198
0.053	1.1204
0.053	1.121
0.053	1.1215
0.054	1.1221
0.054	1.1227
0.054	1.1237
0.054	1.1243
0.055	1.1249
0.055	1.1255
0.055	1.126
0.055	1.1268
0.055	1.1274
0.056	1.128
0.056	1.1288
0.056	1.1291
0.056	1.1297
0.056	1.1302
0.057	1.1308
0.057	1.1314
0.057	1.132
0.057	1.1327
0.057	1.1333
0.058	1.1339
0.058	1.1345
0.058	1.1351
0.058	1.1356
0.058	1.1362
0.059	1.137
0.059	1.1376
0.059	1.1384
0.059	1.1392
0.06	1.1401
0.06	1.141
0.06	1.1416
0.06	1.1423
0.06	1.1429
0.061	1.1435
0.061	1.1443
0.061	1.1451
0.061	1.1457
0.061	1.1463
0.062	1.1469
0.062	1.1477
0.062	1.1483
0.062	1.1488
0.062	1.1497
0.063	1.1505
0.063	1.1513
0.063	1.152
0.063	1.1525
0.063	1.1531
0.064	1.1537
0.064	1.1545
0.064	1.1553
0.064	1.1559
0.064	1.1567
0.065	1.1573
0.065	1.1581
0.065	1.1592
0.065	1.1602
0.066	1.1612
0.066	1.1621
0.066	1.1629
0.066	1.1638
0.066	1.1644
0.067	1.1652
0.067	1.1661
0.067	1.1671
0.067	1.1678
0.068	1.1688
0.068	1.1697
0.068	1.1706
0.068	1.1714
0.068	1.1723
0.069	1.1731
0.069	1.1739
0.069	1.175
0.069	1.1756
0.07	1.1765
0.07	1.1776
0.07	1.1784
0.07	1.1792
0.07	1.1799
0.071	1.1807
0.071	1.1818
0.071	1.1827
0.071	1.1837
0.071	1.1846
0.072	1.1855
0.072	1.1863
0.072	1.1872
0.072	1.1883
0.072	1.1891
0.073	1.19
0.073	1.1908
0.073	1.1917
0.073	1.1926
0.074	1.1939
0.074	1.1948
0.074	1.1959
0.074	1.1967
0.074	1.1976
0.075	1.1988
0.075	1.1998
0.075	1.2009
0.075	1.2019
0.076	1.2029
0.076	1.2038
0.076	1.2047
0.076	1.2057
0.076	1.2071
0.077	1.2083
0.077	1.2092
0.077	1.2102
0.077	1.2109
0.077	1.212
0.078	1.2131
0.078	1.214
0.078	1.2153
0.078	1.2162
0.078	1.2171
0.079	1.2182
0.079	1.2192
0.079	1.2201
0.079	1.2212
0.079	1.2224
0.08	1.2241
0.08	1.2252
0.08	1.2264
0.08	1.2277
0.081	1.2292
0.081	1.2302
0.081	1.2314
0.081	1.2322
0.081	1.2334
0.082	1.2345
0.082	1.236
0.082	1.2376
0.082	1.2385
0.083	1.2398
0.083	1.2407
0.083	1.2419
0.083	1.243
0.083	1.2441
0.084	1.2457
0.084	1.2466
0.084	1.2477
0.084	1.2488
0.084	1.25
0.085	1.2511
0.085	1.2522
0.085	1.2534
0.085	1.2548
0.085	1.2559
0.086	1.2574
0.086	1.2587
0.086	1.2601
0.086	1.2612
0.086	1.2624
0.087	1.264
0.087	1.265
0.087	1.2664
0.087	1.2677
0.088	1.2692
0.088	1.2705
0.088	1.2722
0.088	1.2736
0.088	1.275
0.089	1.276
0.089	1.2774
0.089	1.2791
0.089	1.2805
0.089	1.2818
0.09	1.283
0.09	1.2844
0.09	1.2857
0.09	1.2874
0.09	1.2886
0.091	1.2901
0.091	1.2919
0.091	1.2931
0.091	1.295
0.091	1.2962
0.092	1.2979
0.092	1.2996
0.092	1.301
0.092	1.3022
0.093	1.3038
0.093	1.305
0.093	1.3066
0.093	1.3081
0.093	1.3095
0.093	1.3108
0.094	1.3123
0.094	1.3136
0.094	1.3151
0.094	1.3171
0.094	1.3194
0.095	1.3213
0.095	1.3229
0.095	1.3246
0.095	1.3261
0.095	1.3277
0.096	1.3303
0.096	1.3325
0.096	1.3342
0.096	1.3359
0.097	1.3376
0.097	1.3398
0.097	1.3416
0.097	1.3439
0.098	1.3456
0.098	1.3472
0.098	1.3489
0.098	1.3503
0.098	1.3522
0.098	1.3545
0.099	1.3562
0.099	1.3585
0.099	1.3604
0.099	1.3625
0.1	1.3649
0.1	1.3669
0.1	1.3687
0.1	1.3704
0.1	1.3728
0.101	1.3749
0.101	1.3777
0.101	1.3802
0.101	1.383
0.102	1.3858
0.102	1.3884
0.102	1.3903
0.102	1.3926
0.102	1.3949
0.103	1.3973
0.103	1.3997
0.103	1.4035
0.103	1.4055
0.103	1.4081
0.104	1.4106
0.104	1.4131
0.104	1.4162
0.104	1.419
0.105	1.4214
0.105	1.4244
0.105	1.4267
0.105	1.4297
0.105	1.4321
0.106	1.4345
0.106	1.4371
0.106	1.4402
0.106	1.4428
0.106	1.4452
0.106	1.4476
0.107	1.4517
0.107	1.4545
0.107	1.4576
0.107	1.46
0.108	1.4631
0.108	1.4659
0.108	1.4692
0.108	1.4723
0.108	1.4754
0.109	1.4789
0.109	1.4819
0.109	1.4852
0.109	1.4884
0.109	1.4915
0.11	1.4958
0.11	1.4996
0.11	1.5033
0.11	1.5064
0.11	1.5095
0.111	1.5134
0.111	1.5169
0.111	1.5203
0.111	1.5242
0.111	1.5275
0.112	1.531
0.112	1.5344
0.112	1.5386
0.112	1.542
0.112	1.5478
0.113	1.5512
0.113	1.5555
0.113	1.5608
0.113	1.5647
0.113	1.5699
0.114	1.5751
0.114	1.5802
0.114	1.5847
0.114	1.5893
0.114	1.5951
0.115	1.5992
0.115	1.6006
0.115	1.5436
0.118	1.5024
0.12	1.4855
0.123	1.4741
0.126	1.4673
0.129	1.4621
0.132	1.4582
0.135	1.4552
0.137	1.4529
0.14	1.4509
0.143	1.4492
0.145	1.4476
0.148	1.4464
0.151	1.4453
0.154	1.4444
0.157	1.4435
0.159	1.4425
0.162	1.4419
0.165	1.4411
0.168	1.4405
0.171	1.4399
0.173	1.4393
0.176	1.4388
0.179	1.4382
0.182	1.4377
0.184	1.4373
0.187	1.4368
0.19	1.4363
0.193	1.4359
0.196	1.4355
0.198	1.4351
0.201	1.4346
0.204	1.4343
0.207	1.4338
0.209	1.4335
0.212	1.4332
0.215	1.4328
0.218	1.4324
0.22	1.4323
0.223	1.432
0.226	1.4317
0.229	1.4312
0.232	1.4311
0.234	1.4307
0.237	1.4303
0.24	1.43
0.243	1.4298
0.245	1.4293
0.248	1.4292
0.251	1.4289
0.254	1.4286
0.257	1.4283
0.259	1.428
0.262	1.4276
0.265	1.4275
0.268	1.4272
0.27	1.4269
0.273	1.4266
0.276	1.4262
0.279	1.4259
0.282	1.4258
0.284	1.4255
0.287	1.4253
0.29	1.425
0.293	1.4247
0.296	1.4244
0.298	1.4242
0.301	1.4239
0.304	1.4238
0.307	1.4235
0.309	1.4231
0.312	1.423
0.315	1.4227
0.318	1.4224
0.32	1.4222
0.323	1.4219
0.326	1.4218
0.329	1.4214
0.332	1.4211
0.334	1.421
0.337	1.4207
0.34	1.4205
0.343	1.4202
0.346	1.42
0.348	1.4197
0.351	1.4194
0.354	1.4193
0.357	1.419
0.359	1.4188
0.362	1.4185
0.365	1.4183
0.368	1.418
0.37	1.4179
0.373	1.4176
0.376	1.4174
0.379	1.4171
0.382	1.4169
0.384	1.4168
0.387	1.4165
0.39	1.4162
0.393	1.416
0.395	1.4159
0.398	1.4157
0.401	1.4156
0.404	1.4152
0.407	1.4151
0.409	1.4149
0.412	1.4148
0.415	1.4146
0.418	1.4143
0.42	1.4142
0.423	1.414
0.426	1.4138
0.429	1.4137
0.432	1.4134
0.434	1.4132
0.437	1.4131
0.44	1.4128
0.443	1.4128
0.445	1.4125
0.448	1.4123
0.451	1.412
0.454	1.4118
0.457	1.4117
0.459	1.4115
0.462	1.4112
0.465	1.4111
0.468	1.4107
0.47	1.4106
0.473	1.4104
0.476	1.4103
0.479	1.41
0.482	1.4098
0.484	1.4097
0.487	1.4094
0.49	1.4092
0.493	1.409
0.496	1.4089
0.498	1.4087
0.501	1.4086
0.504	1.4083
0.507	1.4083
0.509	1.408
0.512	1.4078
0.515	1.4076
0.518	1.4073
0.521	1.4072
0.523	1.407
0.526	1.4067
0.529	1.4066
0.532	1.4064
0.534	1.4063
0.537	1.4061
0.54	1.4059
0.543	1.4056
0.546	1.4055
0.548	1.4053
0.551	1.405
0.554	1.4049
0.557	1.4047
0.559	1.4045
0.562	1.4044
0.565	1.4041
0.568	1.4039
0.571	1.4038
0.573	1.4036
0.576	1.4033
0.579	1.4033
0.582	1.403
0.584	1.4028
0.587	1.4027
0.59	1.4025
0.593	1.4024
0.596	1.4021
0.598	1.4019
0.601	1.4018
0.604	1.4016
0.607	1.4014
0.609	1.4013
0.612	1.4011
0.615	1.4008
0.618	1.4007
0.621	1.4005
0.623	1.4004
0.626	1.4002
0.629	1.4
0.632	1.3999
0.634	1.3997
0.637	1.3994
0.64	1.3993
0.643	1.3991
0.646	1.3991
0.648	1.399
0.651	1.3988
0.654	1.3987
0.657	1.3985
0.659	1.3983
0.662	1.3983
0.665	1.3982
0.668	1.3979
0.67	1.3979
0.673	1.3977
0.676	1.3976
0.679	1.3974
0.682	1.3973
0.684	1.3971
0.687	1.3969
0.69	1.3968
0.693	1.3966
0.695	1.3965
0.698	1.3963
0.701	1.3962
0.704	1.396
0.707	1.3959
0.709	1.3957
0.712	1.3956
0.715	1.3954
0.718	1.3952
0.72	1.3951
0.723	1.3949
0.726	1.3946
0.729	1.3946
0.732	1.3945
0.734	1.3942
0.737	1.394
0.74	1.3938
0.743	1.3938
0.746	1.3935
0.748	1.3934
0.751	1.3932
0.754	1.3931
0.757	1.3929
0.759	1.3928
0.762	1.3926
0.765	1.3925
0.768	1.3923
0.77	1.3921
0.773	1.392
0.776	1.3918
0.779	1.3917
0.782	1.3915
0.784	1.3914
0.787	1.3912
0.79	1.3911
0.793	1.3909
0.796	1.3907
0.798	1.3906
0.801	1.3904
0.804	1.3903
0.807	1.3901
0.809	1.39
0.812	1.3898
0.815	1.3897
0.818	1.3897
0.821	1.3895
0.823	1.3894
0.826	1.3892
0.829	1.389
0.832	1.3889
0.834	1.3887
0.837	1.3886
0.84	1.3884
0.843	1.3884
0.846	1.3883
0.848	1.3881
0.851	1.388
0.854	1.3878
0.857	1.3878
0.859	1.3876
0.862	1.3875
0.865	1.3873
0.868	1.3872
0.871	1.3872
0.873	1.387
0.876	1.3869
0.879	1.3867
0.882	1.3867
0.884	1.3866
0.887	1.3864
0.89	1.3863
0.893	1.3861
0.895	1.3859
0.898	1.3858
0.901	1.3858
0.904	1.3856
0.907	1.3856
0.909	1.3855
0.912	1.3853
0.915	1.3852
0.918	1.385
0.921	1.3849
0.923	1.3847
0.926	1.3845
0.929	1.3844
0.932	1.3844
0.934	1.3842
0.937	1.3841
0.94	1.3839
0.943	1.3838
0.945	1.3836
0.948	1.3835
0.951	1.3833
0.954	1.3832
0.957	1.3832
0.959	1.383
0.962	1.3828
0.965	1.3827
0.968	1.3825
0.971	1.3824
0.973	1.3822
0.976	1.3822
0.979	1.3821
0.982	1.3819
0.985	1.3818
0.987	1.3816
0.99	1.3814
0.993	1.3813
0.996	1.3811
0.998	1.3811
1.001	1.381
1.004	1.3808
1.007	1.3807
1.009	1.3805
1.012	1.3804
1.015	1.3804
1.018	1.3802
1.021	1.3801
1.023	1.3801
1.026	1.3799
1.029	1.3799
1.032	1.3797
1.034	1.3796
1.037	1.3796
1.04	1.3794
1.043	1.3794
1.046	1.3793
1.048	1.3791
1.051	1.3791
1.054	1.379
1.057	1.3788
1.059	1.3788
1.062	1.3787
1.065	1.3785
1.068	1.3783
1.07	1.3782
1.073	1.3782
1.076	1.378
1.079	1.3779
1.082	1.3777
1.084	1.3777
1.087	1.3776
1.09	1.3774
1.093	1.3773
1.096	1.3773
1.098	1.3771
1.101	1.377
1.104	1.3768
1.107	1.3766
1.109	1.3765
1.112	1.3763
1.115	1.3763
1.118	1.3762
1.121	1.376
1.123	1.3759
1.126	1.3757
1.129	1.3757
1.132	1.3756
1.134	1.3754
1.137	1.3752
1.14	1.3752
1.143	1.3751
1.146	1.3749
1.148	1.3748
1.151	1.3746
1.154	1.3745
1.157	1.3745
1.159	1.3743
1.162	1.3742
1.165	1.374
1.168	1.374
1.17	1.3739
1.173	1.3739
1.176	1.3737
1.179	1.3737
1.182	1.3735
1.184	1.3735
1.187	1.3734
1.19	1.3732
1.193	1.3732
1.195	1.3731
1.198	1.3731
1.201	1.3729
1.204	1.3728
1.207	1.3728
1.209	1.3726
1.212	1.3725
1.215	1.3725
1.218	1.3723
1.221	1.3721
1.223	1.372
1.226	1.372
1.229	1.3718
1.232	1.3717
1.234	1.3717
1.237	1.3715
1.24	1.3714
1.243	1.3712
1.245	1.3712
1.248	1.3711
1.251	1.3709
1.254	1.3708
1.257	1.3708
1.26	1.3706
1.262	1.3704
1.265	1.3704
1.268	1.3701
1.27	1.3701
1.273	1.37
1.276	1.37
1.279	1.3698
1.282	1.3697
1.284	1.3695
1.287	1.3694
1.29	1.3694
1.293	1.3692
1.296	1.369
1.298	1.3689
1.301	1.3689
1.304	1.3687
1.307	1.3686
1.309	1.3686
1.312	1.3684
1.315	1.3684
1.318	1.3683
1.321	1.3683
1.323	1.3683
1.326	1.3681
1.329	1.3681
1.332	1.368
1.334	1.368
1.337	1.3678
1.34	1.3678
1.343	1.3677
1.346	1.3677
1.348	1.3675
1.351	1.3675
1.354	1.3673
1.357	1.3672
1.359	1.367
1.362	1.367
1.365	1.3669
1.368	1.3669
1.37	1.3667
1.373	1.3666
1.376	1.3664
1.379	1.3664
1.382	1.3663
1.384	1.3661
1.387	1.3661
1.39	1.3659
1.393	1.3658
1.396	1.3656
1.398	1.3656
1.401	1.3655
1.404	1.3653
1.407	1.3652
1.409	1.3652
1.412	1.365
1.415	1.3649
1.418	1.3649
1.42	1.3647
1.423	1.3646
1.426	1.3646
1.429	1.3644
1.432	1.3642
1.434	1.3642
1.437	1.3641
1.44	1.3641
1.443	1.3639
1.446	1.3638
1.448	1.3638
1.451	1.3636
1.454	1.3636
1.457	1.3635
1.459	1.3635
1.462	1.3635
1.465	1.3633
1.468	1.3633
1.47	1.3632
1.473	1.3632
1.476	1.3632
1.479	1.363
1.482	1.363
1.484	1.3628
1.487	1.3628
1.49	1.3627
1.493	1.3625
1.496	1.3625
1.498	1.3624
1.501	1.3624
1.504	1.3624
1.507	1.3622
1.509	1.3622
1.512	1.3621
1.515	1.3619
1.518	1.3619
1.52	1.3618
1.523	1.3616
1.526	1.3616
1.529	1.3615
1.532	1.3613
1.534	1.3613
1.537	1.3611
1.54	1.3611
1.543	1.361
1.545	1.3608
1.548	1.3608
1.551	1.3607
1.554	1.3605
1.557	1.3604
1.559	1.3604
1.562	1.3602
1.565	1.3602
1.568	1.3601
1.571	1.3599
1.573	1.3597
1.576	1.3597
1.579	1.3596
1.582	1.3596
1.584	1.3594
1.587	1.3594
1.59	1.3593
1.593	1.3593
1.596	1.3591
1.598	1.3591
1.601	1.359
1.604	1.359
1.607	1.3588
1.61	1.3588
1.612	1.3587
1.615	1.3587
1.618	1.3587
1.621	1.3585
1.623	1.3585
1.626	1.3584
1.629	1.3584
1.632	1.3582
1.634	1.3582
1.637	1.358
1.64	1.358
1.643	1.3579
1.646	1.3577
1.648	1.3577
1.651	1.3576
1.654	1.3576
1.657	1.3574
1.659	1.3573
1.662	1.3573
1.665	1.3571
1.668	1.3571
1.671	1.357
1.673	1.3568
1.676	1.3568
1.679	1.3566
1.682	1.3566
1.684	1.3565
1.687	1.3563
1.69	1.3563
1.693	1.3562
1.696	1.356
1.698	1.356
1.701	1.3559
1.704	1.3559
1.707	1.3557
1.709	1.3556
1.712	1.3556
1.715	1.3554
1.718	1.3554
1.721	1.3553
1.723	1.3551
1.726	1.3551
1.729	1.3549
1.732	1.3549
1.734	1.3548
1.737	1.3548
1.74	1.3546
1.743	1.3546
1.745	1.3546
1.748	1.3545
1.751	1.3545
1.754	1.3545
1.757	1.3543
1.759	1.3543
1.762	1.3543
1.765	1.3542
1.768	1.3542
1.771	1.3542
1.773	1.354
1.776	1.3539
1.779	1.3539
1.782	1.3539
1.784	1.3537
1.787	1.3537
1.79	1.3535
1.793	1.3535
1.795	1.3534
1.798	1.3534
1.801	1.3532
1.804	1.3531
1.807	1.3531
1.809	1.3529
1.812	1.3529
1.815	1.3528
1.818	1.3526
1.821	1.3526
1.823	1.3525
1.826	1.3525
1.829	1.3523
1.832	1.3523
1.834	1.3522
1.837	1.352
1.84	1.352
1.843	1.3518
1.846	1.3518
1.848	1.3517
1.851	1.3515
1.854	1.3515
1.857	1.3514
1.859	1.3514
1.862	1.3512
1.865	1.3512
1.868	1.3511
1.87	1.3511
1.873	1.3509
1.876	1.3508
1.879	1.3508
1.882	1.3506
1.884	1.3506
1.887	1.3506
1.89	1.3504
1.893	1.3504
1.895	1.3503
1.898	1.3503
1.901	1.3503
1.904	1.3503
1.907	1.3501
1.909	1.3501
1.912	1.3501
1.915	1.35
1.918	1.35
1.921	1.3498
1.923	1.3498
1.926	1.3498
1.929	1.3497
1.932	1.3497
1.934	1.3495
1.937	1.3495
1.94	1.3494
1.943	1.3494
1.946	1.3492
1.948	1.3491
1.951	1.3491
1.954	1.3491
1.957	1.3489
1.96	1.3487
1.962	1.3487
1.965	1.3486
1.968	1.3486
1.97	1.3484
1.973	1.3484
1.976	1.3483
1.979	1.3483
1.982	1.3481
1.984	1.3481
1.987	1.348
1.99	1.3478
1.993	1.3478
1.996	1.3477
1.998	1.3477
2.001	1.3475
2.004	1.3475
2.007	1.3473
2.009	1.3472
2.012	1.3472
2.015	1.347
2.018	1.347
2.021	1.347
2.023	1.3469
2.026	1.3469
2.029	1.3467
2.032	1.3466
2.034	1.3466
2.037	1.3466
2.04	1.3464
2.043	1.3464
2.045	1.3464
2.048	1.3463
2.051	1.3463
2.054	1.3463
2.057	1.3461
2.059	1.3461
2.062	1.3461
2.065	1.346
2.068	1.346
2.07	1.346
2.073	1.3458
2.076	1.3458
2.079	1.3458
2.082	1.3456
2.084	1.3456
2.087	1.3455
2.09	1.3455
2.093	1.3453
2.096	1.3453
2.098	1.3452
2.101	1.3452
2.104	1.345
2.107	1.345
2.109	1.3449
2.112	1.3449
2.115	1.3449
2.118	1.3447
2.12	1.3447
2.123	1.3446
2.126	1.3446
2.129	1.3444
2.132	1.3442
2.134	1.3442
2.137	1.3441
2.14	1.3441
2.143	1.3439
2.145	1.3439
2.148	1.3438
2.151	1.3438
2.154	1.3436
2.157	1.3436
2.159	1.3435
2.162	1.3435
2.165	1.3433
2.168	1.3433
2.17	1.3433
2.173	1.3432
2.176	1.343
2.179	1.343
2.182	1.343
2.184	1.3429
2.187	1.3429
2.19	1.3429
2.193	1.3429
2.196	1.3429
2.198	1.3427
2.201	1.3427
2.204	1.3427
2.207	1.3425
2.209	1.3425
2.212	1.3425
2.215	1.3425
2.218	1.3424
2.221	1.3424
2.223	1.3422
2.226	1.3422
2.229	1.3422
2.232	1.3421
2.234	1.3421
2.237	1.3419
2.24	1.3419
2.243	1.3418
2.245	1.3418
2.248	1.3416
2.251	1.3416
2.254	1.3415
2.257	1.3415
2.259	1.3415
2.262	1.3413
2.265	1.3411
2.268	1.3411
2.271	1.3411
2.273	1.341
2.276	1.341
2.279	1.3408
2.282	1.3408
2.285	1.3407
2.287	1.3405
2.29	1.3405
2.293	1.3405
2.296	1.3404
2.298	1.3404
2.301	1.3402
2.304	1.3402
2.307	1.3401
2.309	1.3401
2.312	1.3399
2.315	1.3399
2.318	1.3398
2.321	1.3398
2.323	1.3398
2.326	1.3396
2.329	1.3396
2.332	1.3396
2.334	1.3394
2.337	1.3394
2.34	1.3394
2.343	1.3394
2.346	1.3394
2.348	1.3393
2.351	1.3393
2.354	1.3393
2.357	1.3393
2.359	1.3391
2.362	1.3391
2.365	1.339
2.368	1.339
2.37	1.339
2.373	1.339
2.376	1.339
2.379	1.3388
2.382	1.3388
2.384	1.3388
2.387	1.3387
2.39	1.3387
2.393	1.3385
2.395	1.3385
2.398	1.3384
2.401	1.3384
2.404	1.3384
2.407	1.3382
2.409	1.3382
2.412	1.338
2.415	1.338
2.418	1.3379
2.42	1.3379
2.423	1.3377
2.426	1.3377
2.429	1.3376
2.432	1.3376
2.434	1.3374
2.437	1.3374
2.44	1.3373
2.443	1.3373
2.446	1.3371
2.448	1.3371
2.451	1.337
2.454	1.337
2.457	1.337
2.459	1.3368
2.462	1.3368
2.465	1.3367
2.468	1.3367
2.47	1.3367
2.473	1.3367
2.476	1.3365
2.479	1.3365
2.482	1.3365
2.484	1.3365
2.487	1.3363
2.49	1.3363
2.493	1.3363
2.496	1.3363
2.498	1.3362
2.501	1.3362
2.504	1.3362
2.507	1.336
2.509	1.336
2.512	1.336
2.515	1.3359
2.518	1.3359
2.521	1.3359
2.523	1.3359
2.526	1.3357
2.529	1.3357
2.532	1.3356
2.535	1.3356
2.537	1.3354
2.54	1.3354
2.543	1.3353
2.546	1.3353
2.548	1.3353
2.551	1.3351
2.554	1.3351
2.557	1.3349
2.559	1.3349
2.562	1.3349
2.565	1.3348
2.568	1.3348
2.571	1.3346
2.573	1.3346
2.576	1.3345
2.579	1.3345
2.582	1.3343
2.584	1.3343
2.587	1.3343
2.59	1.3342
2.593	1.3342
2.595	1.334
2.598	1.334
2.601	1.334
2.604	1.3339
2.607	1.3339
2.61	1.3339
2.612	1.3337
2.615	1.3339
2.618	1.3337
2.62	1.3337
2.623	1.3337
2.626	1.3337
2.629	1.3336
2.632	1.3336
2.634	1.3336
2.637	1.3336
2.64	1.3334
2.643	1.3334
2.646	1.3334
2.648	1.3332
2.651	1.3332
2.654	1.3332
2.657	1.3332
2.66	1.3331
2.662	1.3331
2.665	1.3329
2.668	1.3329
2.67	1.3328
2.673	1.3328
2.676	1.3326
2.679	1.3326
2.682	1.3326
2.684	1.3325
2.687	1.3325
2.69	1.3325
2.693	1.3323
2.696	1.3323
2.698	1.3323
2.701	1.3322
2.704	1.3322
2.707	1.332
2.709	1.332
2.712	1.3318
2.715	1.3318
2.718	1.3317
2.721	1.3317
2.723	1.3315
2.726	1.3315
2.729	1.3314
2.732	1.3314
2.734	1.3314
2.737	1.3312
2.74	1.3312
2.743	1.3311
2.746	1.3311
2.748	1.3311
2.751	1.3311
2.754	1.3309
2.757	1.3309
2.759	1.3309
2.762	1.3309
2.765	1.3309
2.768	1.3309
2.771	1.3308
2.773	1.3308
2.776	1.3308
2.779	1.3308
2.782	1.3308
2.784	1.3306
2.787	1.3306
2.79	1.3306
2.793	1.3306
2.796	1.3305
2.798	1.3305
2.801	1.3305
2.804	1.3303
2.807	1.3303
2.809	1.3303
2.812	1.3301
2.815	1.3301
2.818	1.3301
2.821	1.33
2.823	1.33
2.826	1.3298
2.829	1.3298
2.832	1.3298
2.834	1.3297
2.837	1.3297
2.84	1.3297
2.843	1.3295
2.845	1.3295
2.848	1.3294
2.851	1.3294
2.854	1.3292
2.857	1.3292
2.859	1.3292
2.862	1.3291
2.865	1.3291
2.868	1.3289
2.87	1.3289
2.873	1.3289
2.876	1.3287
2.879	1.3287
2.882	1.3286
2.884	1.3286
2.887	1.3286
2.89	1.3284
2.893	1.3284
2.895	1.3284
2.898	1.3283
2.901	1.3283
2.904	1.3283
2.907	1.3283
2.909	1.3283
2.912	1.3283
2.915	1.3281
2.918	1.3281
2.92	1.3281
2.923	1.3281
2.926	1.3281
2.929	1.3281
2.932	1.3281
2.934	1.328
2.937	1.328
2.94	1.328
2.943	1.328
2.946	1.328
2.948	1.328
2.951	1.3278
2.954	1.3278
2.957	1.3278
2.959	1.3277
2.962	1.3278
2.965	1.3277
2.968	1.3277
2.971	1.3277
2.973	1.3277
2.976	1.3275
2.979	1.3275
2.982	1.3275
2.984	1.3273
2.987	1.3273
2.99	1.3272
2.993	1.3272
2.995	1.3272
2.998	1.3272
3.001	1.327
3.004	1.327
3.007	1.327
3.009	1.3269
3.012	1.3269
3.015	1.3269
3.018	1.3267
3.021	1.3267
3.023	1.3266
3.026	1.3266
3.029	1.3266
3.032	1.3264
3.034	1.3264
3.037	1.3263
3.04	1.3263
3.043	1.3261
3.045	1.3261
3.048	1.3261
3.051	1.326
3.054	1.326
3.057	1.326
3.059	1.3258
3.062	1.3258
3.065	1.3256
3.068	1.3256
3.07	1.3256
3.073	1.3255
3.076	1.3255
3.079	1.3255
3.082	1.3253
3.084	1.3253
3.087	1.3253
3.09	1.3252
3.093	1.3252
3.096	1.3252
3.098	1.3252
3.101	1.3252
3.104	1.325
3.107	1.325
3.109	1.325
3.112	1.325
3.115	1.325
3.118	1.325
3.121	1.325
3.123	1.3249
3.126	1.3249
3.129	1.3249
3.132	1.3249
3.134	1.3249
3.137	1.3249
3.14	1.3247
3.143	1.3247
3.145	1.3247
3.148	1.3247
3.151	1.3246
3.154	1.3246
3.157	1.3244
3.159	1.3244
3.162	1.3242
3.165	1.3242
3.168	1.3242
3.17	1.3242
3.173	1.3241
3.176	1.3241
3.179	1.3241
3.182	1.3239
3.184	1.3239
3.187	1.3238
3.19	1.3238
3.193	1.3238
3.195	1.3236
3.198	1.3236
3.201	1.3236
3.204	1.3235
3.207	1.3235
3.209	1.3235
3.212	1.3233
3.215	1.3233
3.218	1.3233
3.221	1.3232
3.223	1.3232
3.226	1.3232
3.229	1.3232
3.232	1.3232
3.234	1.3232
3.237	1.3232
3.24	1.3232
3.243	1.3232
3.246	1.3232
3.248	1.323
3.251	1.323
3.254	1.323
3.257	1.323
3.259	1.323
3.262	1.323
3.265	1.3229
3.268	1.3229
3.27	1.3229
3.273	1.3229
3.276	1.3227
3.279	1.3227
3.282	1.3227
3.284	1.3227
3.287	1.3225
3.29	1.3225
3.293	1.3224
3.295	1.3224
3.298	1.3224
3.301	1.3224
3.304	1.3222
3.307	1.3221
3.309	1.3221
3.312	1.3221
3.315	1.3221
3.318	1.3219
3.32	1.3219
3.323	1.3219
3.326	1.3218
3.329	1.3218
3.332	1.3218
3.334	1.3216
3.337	1.3216
3.34	1.3216
3.343	1.3215
3.346	1.3215
3.348	1.3215
3.351	1.3213
3.354	1.3213
3.357	1.3213
3.359	1.3213
3.362	1.3211
3.365	1.3211
3.368	1.3211
3.371	1.3211
3.373	1.3211
3.376	1.3211
3.379	1.3211
3.382	1.3211
3.384	1.3211
3.387	1.3211
3.39	1.3211
3.393	1.3211
3.395	1.3211
3.398	1.321
3.401	1.321
3.404	1.321
3.407	1.321
3.409	1.3208
3.412	1.3208
3.415	1.3208
3.418	1.3208
3.42	1.3207
3.423	1.3207
3.426	1.3207
3.429	1.3205
3.432	1.3205
3.434	1.3205
3.437	1.3205
3.44	1.3204
3.443	1.3204
3.445	1.3202
3.448	1.3202
3.451	1.3202
3.454	1.3202
3.457	1.3201
3.459	1.3201
3.462	1.3199
3.465	1.3199
3.468	1.3199
3.47	1.3198
3.473	1.3198
3.476	1.3196
3.479	1.3196
3.482	1.3196
3.484	1.3196
3.487	1.3194
3.49	1.3194
3.493	1.3194
3.495	1.3194
3.498	1.3194
3.501	1.3193
3.504	1.3193
3.507	1.3193
3.509	1.3193
3.512	1.3193
3.515	1.3193
3.518	1.3193
3.52	1.3193
3.523	1.3191
3.526	1.3191
3.529	1.3191
3.532	1.3191
3.534	1.319
3.537	1.319
3.54	1.319
3.543	1.319
3.545	1.319
3.548	1.319
3.551	1.3188
3.554	1.3188
3.557	1.3188
3.559	1.3187
3.562	1.3187
3.565	1.3187
3.568	1.3187
3.57	1.3185
3.573	1.3185
3.576	1.3185
3.579	1.3184
3.582	1.3184
3.585	1.3182
3.587	1.3184
3.59	1.3182
3.593	1.3182
3.595	1.3182
3.598	1.318
3.601	1.318
3.604	1.318
3.607	1.3179
3.609	1.3179
3.612	1.3179
3.615	1.3179
3.618	1.3177
3.621	1.3177
3.623	1.3177
3.626	1.3176
3.629	1.3176
3.632	1.3176
3.634	1.3174
3.637	1.3176
3.64	1.3174
3.643	1.3174
3.646	1.3174
3.648	1.3174
3.651	1.3174
3.654	1.3174
3.657	1.3173
3.659	1.3174
3.662	1.3173
3.665	1.3173
3.668	1.3173
3.67	1.3173
3.673	1.3173
3.676	1.3173
3.679	1.3173
3.682	1.3171
3.684	1.3171
3.687	1.3171
3.69	1.3171
3.693	1.3171
3.695	1.3171
3.698	1.3171
3.701	1.3171
3.704	1.3171
3.707	1.317
3.709	1.317
3.712	1.317
3.715	1.317
3.718	1.317
3.72	1.3168
3.723	1.3168
3.726	1.3168
3.729	1.3168
3.732	1.3167
3.734	1.3167
3.737	1.3167
3.74	1.3167
3.743	1.3165
3.745	1.3165
3.748	1.3165
3.751	1.3163
3.754	1.3163
3.757	1.3162
3.759	1.3162
3.762	1.3162
3.765	1.3162
3.768	1.316
3.77	1.316
3.773	1.316
3.776	1.3159
3.779	1.3159
3.782	1.3159
3.784	1.3157
3.787	1.3157
3.79	1.3157
3.793	1.3157
3.795	1.3157
3.798	1.3157
3.801	1.3156
3.804	1.3156
3.807	1.3156
3.809	1.3156
3.812	1.3154
3.815	1.3154
3.818	1.3154
3.82	1.3153
3.823	1.3153
3.826	1.3153
3.829	1.3153
3.832	1.3153
3.834	1.3153
3.837	1.3153
3.84	1.3153
3.843	1.3153
3.846	1.3153
3.848	1.3153
3.851	1.3151
3.854	1.3151
3.857	1.3151
3.859	1.3151
3.862	1.3151
3.865	1.3151
3.868	1.3151
3.87	1.3151
3.873	1.3149
3.876	1.3149
3.879	1.3149
3.882	1.3149
3.885	1.3149
3.887	1.3148
3.89	1.3148
3.893	1.3148
3.895	1.3146
3.898	1.3146
3.901	1.3146
3.904	1.3146
3.907	1.3145
3.909	1.3145
3.912	1.3145
3.915	1.3143
3.918	1.3143
3.921	1.3143
3.923	1.3143
3.926	1.3142
3.929	1.3142
3.932	1.3142
3.934	1.314
3.937	1.314
3.94	1.314
3.943	1.3139
3.946	1.3139
3.948	1.3139
3.951	1.3139
3.954	1.3137
3.957	1.3137
3.959	1.3137
3.962	1.3136
3.965	1.3136
3.968	1.3136
3.971	1.3136
3.973	1.3136
3.976	1.3134
3.979	1.3134
3.982	1.3136
3.984	1.3134
3.987	1.3134
3.99	1.3134
3.993	1.3134
3.995	1.3134
3.998	1.3134
4.001	1.3134
4.004	1.3134
4.007	1.3134
4.009	1.3134
4.012	1.3132
4.015	1.3132
4.018	1.3132
4.02	1.3132
4.023	1.3132
4.026	1.3131
4.029	1.3131
4.032	1.3131
4.034	1.3131
4.037	1.3131
4.04	1.3129
4.043	1.3129
4.046	1.3129
4.048	1.3129
4.051	1.3128
4.054	1.3128
4.057	1.3128
4.059	1.3126
4.062	1.3126
4.065	1.3126
4.068	1.3126
4.07	1.3125
4.073	1.3125
4.076	1.3125
4.079	1.3123
4.082	1.3123
4.084	1.3123
4.087	1.3123
4.09	1.3122
4.093	1.3122
4.096	1.3122
4.098	1.312
4.101	1.312
4.104	1.312
4.107	1.312
4.109	1.3118
4.112	1.3118
4.115	1.3118
4.118	1.3118
4.12	1.3117
4.123	1.3117
4.126	1.3117
4.129	1.3117
4.132	1.3117
4.134	1.3117
4.137	1.3117
4.14	1.3117
4.143	1.3117
4.145	1.3117
4.148	1.3115
4.151	1.3115
4.154	1.3115
4.157	1.3115
[truncated: 7,722 more rows]

## Sheet: Figure5f
Self-discharge tests
Zn/1 m ZnSO4/ZVO
0	0.1998
0	0.5976
0	0.5976
0.001	0.6419
0.001	0.6638
0.001	0.6762
0.002	0.6842
0.002	0.6907
0.002	0.6968
0.002	0.7037
0.002	0.7093
0.003	0.7141
0.003	0.7203
0.003	0.7256
0.003	0.7312
0.003	0.7361
0.004	0.7411
0.004	0.7459
0.004	0.754
0.004	0.7622
0.005	0.7671
0.005	0.7726
0.005	0.7775
0.005	0.7823
0.005	0.7893
0.006	0.7943
0.006	0.8
0.006	0.8067
0.006	0.8126
0.006	0.8195
0.007	0.8257
0.007	0.8316
0.007	0.8378
0.007	0.8454
0.007	0.8521
0.008	0.8584
0.008	0.8653
0.008	0.8726
0.008	0.8794
0.008	0.8865
0.009	0.8924
0.009	0.8989
0.009	0.9071
0.009	0.9135
0.01	0.9229
0.01	0.9285
0.01	0.9332
0.01	0.937
0.011	0.9411
0.011	0.9446
0.011	0.9484
0.011	0.9511
0.011	0.9549
0.012	0.958
0.012	0.9612
0.012	0.9642
0.012	0.9671
0.012	0.9696
0.013	0.9725
0.013	0.9758
0.013	0.9783
0.013	0.9806
0.014	0.9831
0.014	0.9852
0.014	0.9869
0.014	0.9888
0.014	0.9911
0.015	0.9927
0.015	0.9949
0.015	0.9969
0.015	0.999
0.015	1.0006
0.016	1.0029
0.016	1.0048
0.016	1.0062
0.016	1.0079
0.016	1.0093
0.017	1.011
0.017	1.0127
0.017	1.0148
0.017	1.0162
0.018	1.0193
0.018	1.022
0.018	1.0234
0.018	1.0245
0.019	1.0279
0.019	1.0294
0.019	1.0307
0.02	1.0322
0.02	1.0336
0.02	1.0348
0.02	1.0359
0.02	1.0375
0.021	1.0392
0.021	1.0404
0.021	1.0415
0.021	1.0431
0.022	1.0445
0.022	1.0459
0.022	1.0469
0.022	1.0482
0.022	1.0491
0.023	1.0505
0.023	1.0514
0.023	1.0527
0.023	1.0542
0.023	1.0553
0.024	1.0564
0.024	1.0575
0.024	1.0586
0.024	1.0598
0.024	1.0612
0.025	1.0623
0.025	1.0634
0.025	1.0645
0.025	1.0658
0.026	1.0671
0.026	1.068
0.026	1.0691
0.026	1.0707
0.026	1.072
0.027	1.0728
0.027	1.0741
0.027	1.0751
0.027	1.0761
0.027	1.0772
0.028	1.0781
0.028	1.0789
0.028	1.0798
0.028	1.0806
0.028	1.0817
0.029	1.0827
0.029	1.0837
0.029	1.0849
0.029	1.0858
0.029	1.0868
0.03	1.0875
0.03	1.0886
0.03	1.0894
0.03	1.0903
0.03	1.0914
0.031	1.0924
0.031	1.0936
0.031	1.0944
0.031	1.0953
0.032	1.0958
0.032	1.0967
0.032	1.0976
0.032	1.0986
0.032	1.0993
0.033	1.1001
0.033	1.101
0.033	1.1018
0.033	1.1024
0.033	1.1032
0.034	1.1037
0.034	1.1043
0.034	1.1049
0.034	1.1058
0.035	1.1065
0.035	1.1074
0.035	1.1089
0.036	1.1114
0.037	1.1125
0.037	1.113
0.037	1.1136
0.037	1.1139
0.037	1.1142
0.037	1.1151
0.038	1.1155
0.038	1.1162
0.038	1.1167
0.038	1.1172
0.039	1.1181
0.039	1.1186
0.039	1.1193
0.039	1.1201
0.039	1.1206
0.04	1.1212
0.04	1.1213
0.04	1.1217
0.04	1.1226
0.041	1.1238
0.041	1.1251
0.042	1.1269
0.042	1.1275
0.042	1.128
0.043	1.1286
0.043	1.1294
0.043	1.13
0.043	1.1308
0.044	1.1313
0.044	1.1317
0.044	1.1322
0.044	1.1327
0.044	1.1334
0.044	1.1339
0.045	1.1344
0.045	1.1344
0.045	1.1347
0.045	1.1358
0.046	1.1364
0.046	1.1367
0.046	1.1372
0.046	1.1382
0.046	1.1389
0.047	1.1395
0.047	1.1399
0.047	1.1404
0.047	1.141
0.047	1.1416
0.048	1.1423
0.048	1.1429
0.048	1.1435
0.048	1.1438
0.049	1.1446
0.049	1.1452
0.049	1.1458
0.049	1.1466
0.049	1.1475
0.05	1.1482
0.05	1.1488
0.05	1.1494
0.05	1.1499
0.05	1.1506
0.051	1.1516
0.051	1.1523
0.051	1.1531
0.051	1.1536
0.052	1.1544
0.052	1.1553
0.052	1.1559
0.052	1.1564
0.053	1.1571
0.053	1.1576
0.053	1.1582
0.053	1.1589
0.053	1.1598
0.054	1.1601
0.054	1.1612
0.054	1.1615
0.054	1.1623
0.054	1.1626
0.054	1.1635
0.055	1.164
0.055	1.1646
0.055	1.1652
0.055	1.166
0.056	1.1666
0.056	1.1672
0.056	1.1678
0.056	1.1685
0.056	1.1686
0.057	1.1686
0.057	1.1694
0.057	1.1703
0.057	1.1708
0.057	1.1713
0.058	1.1717
0.058	1.1725
0.058	1.1733
0.058	1.174
0.058	1.1747
0.059	1.1753
0.059	1.1762
0.059	1.1768
0.059	1.1776
0.06	1.1782
0.06	1.179
0.06	1.1798
0.06	1.1806
0.06	1.1813
0.061	1.1823
0.061	1.183
0.061	1.1833
0.061	1.1841
0.062	1.1849
0.062	1.1857
0.062	1.1863
0.062	1.1872
0.062	1.1882
0.063	1.1891
0.063	1.1899
0.063	1.1906
0.063	1.1913
0.063	1.192
0.064	1.1926
0.064	1.1933
0.064	1.1942
0.064	1.1948
0.064	1.1956
0.065	1.1968
0.065	1.1973
0.065	1.1982
0.065	1.1988
0.066	1.1999
0.066	1.2009
0.066	1.2019
0.066	1.2029
0.067	1.2035
0.067	1.2044
0.067	1.205
0.067	1.206
0.067	1.2068
0.067	1.2077
0.068	1.2086
0.068	1.2095
0.068	1.2105
0.068	1.2114
0.069	1.2122
0.069	1.2131
0.069	1.2139
0.069	1.2147
0.069	1.2153
0.07	1.2164
0.07	1.2173
0.07	1.2182
0.07	1.2193
0.071	1.2201
0.071	1.2215
0.071	1.2226
0.071	1.2232
0.071	1.2243
0.072	1.2252
0.072	1.2261
0.072	1.2271
0.072	1.2277
0.072	1.2286
0.073	1.2294
0.073	1.2302
0.073	1.2311
0.073	1.2319
0.074	1.2331
0.074	1.234
0.074	1.2348
0.074	1.2359
0.074	1.237
0.075	1.2382
0.075	1.2391
0.075	1.2399
0.075	1.2407
0.075	1.2419
0.076	1.2427
0.076	1.2436
0.076	1.2444
0.076	1.2458
0.076	1.2467
0.077	1.248
0.077	1.2488
0.077	1.2498
0.077	1.2508
0.078	1.2517
0.078	1.2528
0.078	1.2537
0.078	1.255
0.078	1.2557
0.079	1.257
0.079	1.2579
0.079	1.2593
0.079	1.2602
0.08	1.2612
0.08	1.2622
0.08	1.2632
0.08	1.2643
0.08	1.2652
0.081	1.266
0.081	1.2669
0.081	1.2683
0.081	1.2694
0.081	1.2705
0.081	1.2712
0.082	1.272
0.082	1.2733
0.082	1.2742
0.082	1.2753
0.082	1.2765
0.083	1.2776
0.083	1.2788
0.083	1.2801
0.083	1.2813
0.084	1.2824
0.084	1.2838
0.084	1.285
0.084	1.2863
0.084	1.2874
0.085	1.2889
0.085	1.2903
0.085	1.2919
0.085	1.2931
0.086	1.2946
0.086	1.2957
0.086	1.297
0.086	1.2981
0.086	1.299
0.086	1.3005
0.087	1.3016
0.087	1.303
0.087	1.3044
0.087	1.3056
0.087	1.307
0.088	1.3084
0.088	1.3097
0.088	1.3112
0.088	1.3125
0.088	1.3137
0.089	1.3151
0.089	1.3163
0.089	1.318
0.089	1.3194
0.09	1.3215
0.09	1.323
0.09	1.3247
0.09	1.3264
0.091	1.3281
0.091	1.3298
0.091	1.3311
0.091	1.3326
0.091	1.3345
0.092	1.3357
0.092	1.3377
0.092	1.3388
0.092	1.3402
0.092	1.3416
0.093	1.3439
0.093	1.3463
0.093	1.3481
0.093	1.3497
0.094	1.3518
0.094	1.3543
0.094	1.356
0.094	1.3579
0.094	1.3593
0.095	1.3608
0.095	1.3628
0.095	1.3647
0.095	1.3673
0.095	1.3695
0.096	1.3714
0.096	1.3732
0.096	1.3749
0.096	1.3771
0.096	1.3791
0.097	1.3811
0.097	1.3828
0.097	1.3849
0.097	1.3869
0.097	1.3892
0.098	1.3914
0.098	1.3932
0.098	1.3954
0.098	1.3977
0.099	1.401
0.099	1.4033
0.099	1.4066
0.099	1.4095
0.1	1.4129
0.1	1.4152
0.1	1.4173
0.1	1.4199
0.1	1.4227
0.101	1.4255
0.101	1.4278
0.101	1.4304
0.101	1.4334
0.101	1.4359
0.102	1.4383
0.102	1.4413
0.102	1.4447
0.102	1.4473
0.102	1.45
0.103	1.4529
0.103	1.4554
0.103	1.4585
0.103	1.4617
0.103	1.465
0.104	1.4678
0.104	1.4704
0.104	1.4752
0.104	1.4783
0.105	1.4814
0.105	1.4847
0.105	1.4883
0.105	1.4912
0.105	1.4945
0.106	1.4979
0.106	1.5013
0.106	1.5055
0.106	1.5079
0.106	1.5129
0.107	1.5165
0.107	1.52
0.107	1.5233
0.107	1.5268
0.107	1.5309
0.108	1.5349
0.108	1.5385
0.108	1.5423
0.108	1.5458
0.108	1.5501
0.109	1.5546
0.109	1.5582
0.109	1.562
0.109	1.5658
0.11	1.5713
0.11	1.5765
0.11	1.5805
0.11	1.585
0.11	1.5896
0.111	1.594
0.111	1.5988
0.111	1.6005
0.111	1.5196
0.114	1.4745
0.117	1.4599
0.119	1.4506
0.122	1.4441
0.125	1.439
0.128	1.4351
0.131	1.432
0.133	1.4292
0.136	1.4267
0.139	1.4245
0.142	1.4227
0.144	1.421
0.147	1.4194
0.15	1.4179
0.153	1.4168
0.156	1.4154
0.158	1.4143
0.161	1.4134
0.164	1.4125
0.167	1.4115
0.169	1.4109
0.172	1.4101
0.175	1.4095
0.178	1.4087
0.181	1.4081
0.183	1.4075
0.186	1.407
0.189	1.4064
0.192	1.4059
0.194	1.4055
0.197	1.405
0.2	1.4045
0.203	1.4042
0.206	1.4038
0.208	1.4033
0.211	1.403
0.214	1.4027
0.217	1.4022
0.219	1.4019
0.222	1.4016
0.225	1.4013
0.228	1.401
0.231	1.4007
0.233	1.4004
0.236	1.4002
0.239	1.3999
0.242	1.3996
0.244	1.3993
0.247	1.3991
0.25	1.3988
0.253	1.3985
0.256	1.3983
0.258	1.3982
0.261	1.3979
0.264	1.3977
0.267	1.3976
0.269	1.3973
0.272	1.3971
0.275	1.3969
0.278	1.3966
0.28	1.3966
0.283	1.3963
0.286	1.3962
0.289	1.396
0.292	1.3959
0.295	1.3957
0.297	1.3956
0.3	1.3954
0.303	1.3952
0.306	1.3952
0.308	1.3951
0.311	1.3949
0.314	1.3948
0.317	1.3948
0.319	1.3946
0.322	1.3946
0.325	1.3945
0.328	1.3943
0.331	1.3942
0.333	1.394
0.336	1.394
0.339	1.3938
0.342	1.3938
0.344	1.3937
0.347	1.3935
0.35	1.3934
0.353	1.3934
0.356	1.3932
0.358	1.3931
0.361	1.3931
0.364	1.3929
0.367	1.3928
0.37	1.3928
0.372	1.3926
0.375	1.3925
0.378	1.3923
0.381	1.3923
0.383	1.3921
0.386	1.3921
0.389	1.392
0.392	1.3918
0.395	1.3917
0.397	1.3917
0.4	1.3915
0.403	1.3914
0.406	1.3914
0.408	1.3912
0.411	1.3911
0.414	1.3911
0.417	1.3909
0.42	1.3909
0.422	1.3907
0.425	1.3907
0.428	1.3906
0.431	1.3906
0.433	1.3906
0.436	1.3904
0.439	1.3904
0.442	1.3904
0.444	1.3903
0.447	1.3903
0.45	1.3903
0.453	1.3901
0.456	1.3901
0.458	1.3901
0.461	1.39
0.464	1.39
0.467	1.3898
0.47	1.3898
0.472	1.3898
0.475	1.3898
0.478	1.3897
0.481	1.3895
0.483	1.3895
0.486	1.3895
0.489	1.3894
0.492	1.3894
0.494	1.3892
0.497	1.3892
0.5	1.389
0.503	1.389
0.506	1.389
0.508	1.3889
0.511	1.3889
0.514	1.3889
0.517	1.3887
0.519	1.3887
0.522	1.3886
0.525	1.3886
0.528	1.3884
0.53	1.3884
0.533	1.3884
0.536	1.3883
0.539	1.3883
0.542	1.3883
0.544	1.3881
0.547	1.3881
0.55	1.3881
0.553	1.388
0.556	1.388
0.558	1.388
0.561	1.388
0.564	1.388
0.567	1.3878
0.57	1.3878
0.572	1.3878
0.575	1.3878
0.578	1.3878
0.581	1.3878
0.583	1.3878
0.586	1.3878
0.589	1.3876
0.592	1.3876
0.594	1.3876
0.597	1.3875
0.6	1.3875
0.603	1.3875
0.605	1.3875
0.608	1.3875
0.611	1.3873
0.614	1.3873
0.617	1.3872
0.619	1.3873
0.622	1.3872
0.625	1.3872
0.628	1.3872
0.631	1.387
0.633	1.387
0.636	1.387
0.639	1.387
0.642	1.3869
0.645	1.3869
0.647	1.3869
0.65	1.3867
0.653	1.3867
0.656	1.3867
0.658	1.3867
0.661	1.3867
0.664	1.3867
0.667	1.3866
0.669	1.3866
0.672	1.3866
0.675	1.3866
0.678	1.3864
0.681	1.3864
0.683	1.3864
0.686	1.3864
0.689	1.3864
0.692	1.3864
0.695	1.3863
0.697	1.3863
0.7	1.3861
0.703	1.3861
0.706	1.3861
0.708	1.3861
0.711	1.3861
0.714	1.3861
0.717	1.3861
0.719	1.3861
0.722	1.3859
0.725	1.3859
0.728	1.3859
0.731	1.3859
0.733	1.3859
0.736	1.3858
0.739	1.3858
0.742	1.3858
0.744	1.3858
0.747	1.3858
0.75	1.3856
0.753	1.3856
0.756	1.3856
0.758	1.3855
0.761	1.3855
0.764	1.3855
0.767	1.3855
0.769	1.3853
0.772	1.3853
0.775	1.3853
0.778	1.3853
0.781	1.3853
0.783	1.3852
0.786	1.3852
0.789	1.3852
0.792	1.385
0.795	1.385
0.797	1.385
0.8	1.385
0.803	1.385
0.805	1.385
0.808	1.385
0.811	1.385
0.814	1.385
0.817	1.385
0.819	1.3849
0.822	1.3849
0.825	1.3849
0.828	1.3849
0.83	1.3849
0.833	1.3847
0.836	1.3847
0.839	1.3847
0.842	1.3847
0.844	1.3847
0.847	1.3847
0.85	1.3847
0.853	1.3845
0.856	1.3845
0.858	1.3845
0.861	1.3845
0.864	1.3845
0.867	1.3845
0.869	1.3844
0.872	1.3844
0.875	1.3844
0.878	1.3844
0.881	1.3842
0.883	1.3842
0.886	1.3842
0.889	1.3842
0.892	1.3842
0.894	1.3841
0.897	1.3841
0.9	1.3841
0.903	1.3841
0.906	1.3841
0.908	1.3839
0.911	1.3839
0.914	1.3839
0.917	1.3838
0.919	1.3838
0.922	1.3838
0.925	1.3838
0.928	1.3838
0.93	1.3838
0.933	1.3838
0.936	1.3838
0.939	1.3838
0.942	1.3838
0.944	1.3838
0.947	1.3838
0.95	1.3838
0.953	1.3838
0.956	1.3838
0.958	1.3838
0.961	1.3836
0.964	1.3836
0.967	1.3836
0.97	1.3836
0.972	1.3836
0.975	1.3836
0.978	1.3836
0.981	1.3835
0.983	1.3835
0.986	1.3835
0.989	1.3835
0.992	1.3833
0.994	1.3833
0.997	1.3833
1	1.3833
1.003	1.3833
1.006	1.3833
1.008	1.3832
1.011	1.3832
1.014	1.3832
1.017	1.3832
1.019	1.383
1.022	1.383
1.025	1.383
1.028	1.383
1.031	1.383
1.033	1.3828
1.036	1.3828
1.039	1.3828
1.042	1.3828
1.044	1.3827
1.047	1.3827
1.05	1.3827
1.053	1.3827
1.056	1.3827
1.058	1.3827
1.061	1.3827
1.064	1.3827
1.067	1.3825
1.069	1.3827
1.072	1.3825
1.075	1.3825
1.078	1.3825
1.081	1.3825
1.083	1.3825
1.086	1.3825
1.089	1.3825
1.092	1.3824
1.095	1.3825
1.097	1.3825
1.1	1.3824
1.103	1.3824
1.106	1.3824
1.108	1.3824
1.111	1.3824
1.114	1.3824
1.117	1.3822
1.119	1.3822
1.122	1.3822
1.125	1.3822
1.128	1.3822
1.131	1.3822
1.133	1.3821
1.136	1.3821
1.139	1.3821
1.142	1.3821
1.144	1.3821
1.147	1.3819
1.15	1.3819
1.153	1.3819
1.156	1.3819
1.158	1.3819
1.161	1.3818
1.164	1.3818
1.167	1.3818
1.17	1.3818
1.172	1.3818
1.175	1.3816
1.178	1.3816
1.181	1.3816
1.183	1.3816
1.186	1.3816
1.189	1.3816
1.192	1.3816
1.194	1.3816
1.197	1.3816
1.2	1.3816
1.203	1.3816
1.206	1.3816
1.208	1.3814
1.211	1.3814
1.214	1.3816
1.217	1.3814
1.22	1.3814
1.222	1.3814
1.225	1.3814
1.228	1.3814
1.231	1.3814
1.233	1.3814
1.236	1.3813
1.239	1.3813
1.242	1.3813
1.244	1.3813
1.247	1.3813
1.25	1.3811
1.253	1.3811
1.256	1.3811
1.258	1.3811
1.261	1.3811
1.264	1.3811
1.267	1.381
1.27	1.381
1.272	1.381
1.275	1.381
1.278	1.381
1.281	1.381
1.283	1.3808
1.286	1.3808
1.289	1.3808
1.292	1.3808
1.294	1.3808
1.297	1.3807
1.3	1.3807
1.303	1.3807
1.306	1.3807
1.308	1.3807
1.311	1.3807
1.314	1.3807
1.317	1.3807
1.319	1.3807
1.322	1.3807
1.325	1.3807
1.328	1.3807
1.33	1.3807
1.333	1.3805
1.336	1.3805
1.339	1.3805
1.342	1.3805
1.345	1.3805
1.347	1.3805
1.35	1.3805
1.353	1.3805
1.356	1.3805
1.358	1.3804
1.361	1.3804
1.364	1.3804
1.367	1.3804
1.369	1.3804
1.372	1.3804
1.375	1.3804
1.378	1.3804
1.381	1.3802
1.383	1.3802
1.386	1.3802
1.389	1.3802
1.392	1.3802
1.394	1.3801
1.397	1.3801
1.4	1.3801
1.403	1.3801
1.406	1.3801
1.408	1.3799
1.411	1.3799
1.414	1.3799
1.417	1.3799
1.419	1.3799
1.422	1.3797
1.425	1.3797
1.428	1.3797
1.431	1.3797
1.433	1.3797
1.436	1.3797
1.439	1.3797
1.442	1.3797
1.444	1.3797
1.447	1.3797
1.45	1.3797
1.453	1.3797
1.456	1.3797
1.458	1.3797
1.461	1.3797
1.464	1.3797
1.467	1.3797
1.47	1.3797
1.472	1.3797
1.475	1.3796
1.478	1.3796
1.481	1.3796
1.483	1.3796
1.486	1.3796
1.489	1.3796
1.492	1.3796
1.495	1.3796
1.497	1.3796
1.5	1.3796
1.503	1.3796
1.506	1.3796
1.508	1.3796
1.511	1.3794
1.514	1.3796
1.517	1.3794
1.519	1.3794
1.522	1.3794
1.525	1.3794
1.528	1.3794
1.531	1.3794
1.533	1.3794
1.536	1.3793
1.539	1.3793
1.542	1.3793
1.544	1.3793
1.547	1.3793
1.55	1.3791
1.553	1.3791
1.556	1.3791
1.558	1.3791
1.561	1.3791
1.564	1.3791
1.567	1.379
1.569	1.379
1.572	1.379
1.575	1.379
1.578	1.379
1.58	1.3788
1.583	1.3788
1.586	1.3788
1.589	1.3788
1.592	1.3787
1.594	1.3788
1.597	1.3787
1.6	1.3787
1.603	1.3787
1.606	1.3787
1.608	1.3785
1.611	1.3785
1.614	1.3785
1.617	1.3785
1.619	1.3785
1.622	1.3785
1.625	1.3787
1.628	1.3785
1.631	1.3785
1.633	1.3785
1.636	1.3785
1.639	1.3785
1.642	1.3785
1.644	1.3785
1.647	1.3785
1.65	1.3785
1.653	1.3785
1.656	1.3785
1.658	1.3785
1.661	1.3785
1.664	1.3785
1.667	1.3785
1.669	1.3785
1.672	1.3783
1.675	1.3783
1.678	1.3783
1.681	1.3783
1.683	1.3783
1.686	1.3783
1.689	1.3782
1.692	1.3782
1.695	1.3782
1.697	1.3782
1.7	1.3782
1.703	1.3782
1.705	1.3782
1.709	1.378
1.711	1.378
1.714	1.378
1.717	1.378
1.719	1.3779
1.722	1.3779
1.725	1.3779
1.728	1.3779
1.731	1.3779
1.733	1.3779
1.736	1.3779
1.739	1.3777
1.742	1.3777
1.745	1.3777
1.747	1.3777
1.75	1.3777
1.753	1.3777
1.756	1.3777
1.759	1.3777
1.761	1.3777
1.764	1.3777
1.767	1.3777
1.77	1.3777
1.772	1.3777
1.775	1.3777
1.778	1.3777
1.781	1.3777
1.783	1.3777
1.786	1.3777
1.789	1.3777
1.792	1.3777
1.795	1.3777
1.797	1.3776
1.8	1.3776
1.803	1.3776
1.806	1.3776
1.808	1.3776
1.811	1.3774
1.814	1.3776
1.817	1.3774
1.819	1.3774
1.822	1.3774
1.825	1.3774
1.828	1.3773
1.831	1.3773
1.833	1.3773
1.836	1.3773
1.839	1.3773
1.842	1.3773
1.845	1.3771
1.847	1.3771
1.85	1.3771
1.853	1.3771
1.856	1.3771
1.858	1.3771
1.861	1.377
1.864	1.377
1.867	1.3771
1.869	1.377
1.872	1.3771
1.875	1.377
1.878	1.3771
1.881	1.3771
1.883	1.377
1.886	1.377
1.889	1.377
1.892	1.377
1.895	1.377
1.897	1.377
1.9	1.377
1.903	1.377
1.906	1.377
1.908	1.377
1.911	1.377
1.914	1.377
1.917	1.377
1.92	1.3768
1.922	1.3768
1.925	1.3768
1.928	1.3768
1.931	1.3768
1.933	1.3766
1.936	1.3766
1.939	1.3766
1.942	1.3766
1.944	1.3766
1.947	1.3766
1.95	1.3765
1.953	1.3765
1.956	1.3765
1.958	1.3765
1.961	1.3765
1.964	1.3763
1.967	1.3763
1.969	1.3763
1.972	1.3763
1.975	1.3763
1.978	1.3763
1.981	1.3763
1.983	1.3763
1.986	1.3762
1.989	1.3762
1.992	1.3762
1.994	1.3762
1.997	1.3763
2	1.3762
2.003	1.3763
2.006	1.3763
2.008	1.3763
2.011	1.3763
2.014	1.3763
2.017	1.3763
2.02	1.3763
2.022	1.3763
2.025	1.3763
2.028	1.3763
2.031	1.3762
2.033	1.3763
2.036	1.3762
2.039	1.3762
2.042	1.3762
2.044	1.3762
2.047	1.3762
2.05	1.3762
2.053	1.376
2.056	1.376
2.058	1.376
2.061	1.376
2.064	1.376
2.067	1.376
2.07	1.376
2.072	1.3759
2.075	1.3759
2.078	1.3759
2.081	1.3759
2.083	1.3757
2.086	1.3757
2.089	1.3757
2.092	1.3757
2.094	1.3757
2.097	1.3756
2.1	1.3756
2.103	1.3756
2.106	1.3756
2.108	1.3756
2.111	1.3756
2.114	1.3754
2.117	1.3754
2.119	1.3756
2.122	1.3754
2.125	1.3756
2.128	1.3756
2.131	1.3756
2.133	1.3756
2.136	1.3756
2.139	1.3756
2.142	1.3756
2.144	1.3756
2.147	1.3756
2.15	1.3756
2.153	1.3756
2.156	1.3756
2.159	1.3756
2.161	1.3756
2.164	1.3756
2.167	1.3754
2.17	1.3754
2.172	1.3754
2.175	1.3754
2.178	1.3754
2.18	1.3754
2.183	1.3754
2.186	1.3754
2.189	1.3752
2.192	1.3752
2.194	1.3752
2.197	1.3752
2.2	1.3752
2.203	1.3752
2.206	1.3752
2.208	1.3751
2.211	1.3751
2.214	1.3751
2.217	1.3751
2.22	1.3751
2.222	1.3749
2.225	1.3749
2.228	1.3749
2.231	1.3749
2.233	1.3749
2.236	1.3749
2.239	1.3749
2.242	1.3748
2.245	1.3748
2.247	1.3748
2.25	1.3748
2.253	1.3748
2.256	1.3746
2.258	1.3746
2.261	1.3746
2.264	1.3746
2.267	1.3746
2.269	1.3746
2.272	1.3746
2.275	1.3746
2.278	1.3746
2.281	1.3746
2.283	1.3746
2.286	1.3746
2.289	1.3745
2.292	1.3746
2.294	1.3746
2.297	1.3746
2.3	1.3746
2.303	1.3746
2.306	1.3745
2.308	1.3745
2.311	1.3745
2.314	1.3745
2.317	1.3745
2.319	1.3745
2.322	1.3745
2.325	1.3745
2.328	1.3745
2.331	1.3743
2.333	1.3743
2.336	1.3743
2.339	1.3743
2.342	1.3743
2.345	1.3743
2.347	1.3743
2.35	1.3742
2.353	1.3742
2.356	1.3742
2.358	1.3742
2.361	1.3742
2.364	1.3742
2.367	1.3742
2.369	1.374
2.372	1.374
2.375	1.374
2.378	1.374
2.381	1.374
2.383	1.374
2.386	1.374
2.389	1.374
2.392	1.374
2.394	1.374
2.397	1.374
2.4	1.374
2.403	1.374
2.406	1.374
2.408	1.374
2.411	1.374
2.414	1.3739
2.417	1.3739
2.419	1.3739
2.422	1.3739
2.425	1.3739
2.428	1.3739
2.431	1.3739
2.433	1.3739
2.436	1.3739
2.439	1.3739
2.442	1.3737
2.445	1.3737
2.447	1.3739
2.45	1.3737
2.453	1.3737
2.456	1.3737
2.458	1.3737
2.461	1.3737
2.464	1.3737
2.467	1.3737
2.469	1.3735
2.472	1.3735
2.475	1.3735
2.478	1.3735
2.481	1.3735
2.483	1.3735
2.486	1.3735
2.489	1.3734
2.492	1.3734
2.494	1.3734
2.497	1.3734
2.5	1.3734
2.503	1.3734
2.506	1.3734
2.508	1.3734
2.511	1.3732
2.514	1.3734
2.517	1.3732
2.52	1.3732
2.522	1.3734
2.525	1.3734
2.528	1.3732
2.531	1.3732
2.533	1.3732
2.536	1.3732
2.539	1.3732
2.542	1.3732
2.545	1.3732
2.547	1.3732
2.55	1.3732
2.553	1.3732
2.556	1.3732
2.558	1.3732
2.561	1.3732
2.564	1.3732
2.567	1.3731
2.57	1.3731
2.572	1.3731
2.575	1.3731
2.578	1.3731
2.581	1.3731
2.583	1.3731
2.586	1.3731
2.589	1.3729
2.592	1.3729
2.594	1.3729
2.597	1.3729
2.6	1.3729
2.603	1.3729
2.606	1.3728
2.608	1.3729
2.611	1.3729
2.614	1.3728
2.617	1.3728
2.62	1.3728
2.622	1.3728
2.625	1.3728
2.628	1.3726
2.631	1.3726
2.633	1.3726
2.636	1.3726
2.639	1.3728
2.642	1.3726
2.644	1.3728
2.647	1.3726
2.65	1.3728
2.653	1.3726
2.656	1.3726
2.658	1.3726
2.661	1.3726
2.664	1.3726
2.667	1.3726
2.67	1.3725
2.672	1.3725
2.675	1.3725
2.678	1.3725
2.681	1.3725
2.683	1.3725
2.686	1.3725
2.689	1.3725
2.692	1.3725
2.694	1.3725
2.697	1.3725
2.7	1.3725
2.703	1.3723
2.706	1.3723
2.708	1.3723
2.711	1.3723
2.714	1.3723
2.717	1.3723
2.719	1.3723
2.722	1.3723
2.725	1.3723
2.728	1.3721
2.731	1.3721
2.733	1.3721
2.736	1.3721
2.739	1.3721
2.742	1.3721
2.745	1.3721
2.747	1.372
2.75	1.372
2.753	1.372
2.756	1.372
2.758	1.372
2.761	1.372
2.764	1.372
2.767	1.372
2.769	1.372
2.772	1.372
2.775	1.372
2.778	1.372
2.781	1.372
2.783	1.372
2.786	1.372
2.789	1.372
2.792	1.372
2.794	1.372
2.797	1.372
2.8	1.372
2.803	1.372
2.806	1.372
2.808	1.3718
2.811	1.3718
2.814	1.3718
2.817	1.3718
2.819	1.3718
2.822	1.3718
2.825	1.3718
2.828	1.3718
2.831	1.3718
2.833	1.3717
2.836	1.3717
2.839	1.3717
2.842	1.3717
2.844	1.3717
2.847	1.3717
2.85	1.3717
2.853	1.3715
2.856	1.3715
2.858	1.3715
2.861	1.3715
2.864	1.3715
2.867	1.3715
2.87	1.3715
2.872	1.3715
2.875	1.3714
2.878	1.3714
2.88	1.3714
2.883	1.3714
2.886	1.3714
2.889	1.3714
2.892	1.3715
2.895	1.3715
2.897	1.3715
2.9	1.3715
2.903	1.3715
2.906	1.3714
2.908	1.3714
2.911	1.3714
2.914	1.3714
2.917	1.3714
2.92	1.3714
2.922	1.3714
2.925	1.3714
2.928	1.3714
2.931	1.3712
2.933	1.3714
2.936	1.3712
2.939	1.3714
2.942	1.3712
2.944	1.3712
2.947	1.3712
2.95	1.3712
2.953	1.3712
2.956	1.3712
2.958	1.3711
2.961	1.3711
2.964	1.3711
2.967	1.3711
2.97	1.3711
2.972	1.3711
2.975	1.3711
2.978	1.3711
2.981	1.3711
2.983	1.3709
2.986	1.3709
2.989	1.3709
2.992	1.3709
2.994	1.3709
2.997	1.3709
3	1.3709
3.003	1.3708
3.006	1.3709
3.008	1.3708
3.011	1.3709
3.014	1.3709
3.017	1.3709
3.02	1.3709
3.022	1.3709
3.025	1.3709
3.028	1.3709
3.031	1.3709
3.033	1.3709
3.036	1.3709
3.039	1.3709
3.042	1.3709
3.044	1.3709
3.047	1.3709
3.05	1.3709
3.053	1.3709
3.056	1.3709
3.058	1.3708
3.061	1.3709
3.064	1.3708
3.067	1.3708
3.069	1.3708
3.072	1.3708
3.075	1.3708
3.078	1.3708
3.081	1.3706
3.083	1.3706
3.086	1.3706
3.089	1.3706
3.092	1.3706
3.094	1.3704
3.097	1.3704
3.1	1.3704
3.103	1.3704
3.106	1.3704
3.109	1.3704
3.111	1.3703
3.114	1.3703
3.117	1.3703
3.119	1.3703
3.122	1.3703
3.125	1.3703
3.128	1.3703
3.131	1.3703
3.133	1.3703
3.136	1.3703
3.139	1.3704
3.142	1.3704
3.145	1.3704
3.147	1.3704
3.15	1.3704
3.153	1.3704
3.156	1.3704
3.159	1.3704
3.161	1.3704
3.164	1.3703
3.167	1.3704
3.169	1.3703
3.172	1.3703
3.175	1.3703
3.178	1.3703
3.181	1.3703
3.183	1.3703
3.186	1.3701
3.189	1.3701
3.192	1.3701
3.194	1.3701
3.197	1.3701
3.2	1.3701
3.203	1.37
3.206	1.37
3.208	1.37
3.211	1.37
3.214	1.37
3.217	1.37
3.219	1.37
3.222	1.3698
3.225	1.3698
3.228	1.3698
3.231	1.3698
3.233	1.3698
3.236	1.3698
3.239	1.3698
3.242	1.3698
3.245	1.3698
3.247	1.3698
3.25	1.3698
3.253	1.3698
3.256	1.3698
3.258	1.37
3.261	1.3698
3.264	1.37
3.267	1.37
3.269	1.37
3.272	1.37
3.275	1.3698
3.278	1.37
3.281	1.37
3.283	1.3698
3.286	1.3698
3.289	1.3698
3.292	1.3698
3.294	1.3698
3.297	1.3698
3.3	1.3698
3.303	1.3697
3.305	1.3697
3.308	1.3697
3.311	1.3697
3.314	1.3697
3.317	1.3697
3.32	1.3695
3.322	1.3695
3.325	1.3695
3.328	1.3695
3.33	1.3695
3.333	1.3695
3.336	1.3695
3.339	1.3694
3.342	1.3694
3.344	1.3694
3.347	1.3694
3.35	1.3694
3.353	1.3694
3.355	1.3694
3.358	1.3694
3.361	1.3694
3.364	1.3694
3.367	1.3694
3.37	1.3694
3.372	1.3694
3.375	1.3694
3.378	1.3695
3.381	1.3694
3.383	1.3694
3.386	1.3694
3.389	1.3694
3.392	1.3694
3.395	1.3694
3.397	1.3694
3.4	1.3694
3.403	1.3694
3.406	1.3694
3.408	1.3694
3.411	1.3692
3.414	1.3692
3.417	1.3692
3.419	1.3692
3.422	1.3692
3.425	1.3692
3.428	1.3692
3.431	1.369
3.433	1.3692
3.436	1.369
3.439	1.369
3.442	1.369
3.444	1.369
3.447	1.3689
3.45	1.3689
3.453	1.3689
3.456	1.3689
3.458	1.3689
3.461	1.3689
3.464	1.3689
3.467	1.3689
3.469	1.3689
3.472	1.3689
3.475	1.3689
3.478	1.3689
3.48	1.3689
3.483	1.3689
3.486	1.3689
3.489	1.3689
3.492	1.3689
3.494	1.3689
3.497	1.3689
3.5	1.3689
3.503	1.3689
3.506	1.3689
3.508	1.3689
3.511	1.3689
3.514	1.3689
3.517	1.3689
3.519	1.3689
3.522	1.3687
3.525	1.3689
3.528	1.3687
3.531	1.3687
3.533	1.3687
3.536	1.3687
3.539	1.3686
3.542	1.3687
3.545	1.3687
3.547	1.3686
3.55	1.3686
3.553	1.3686
3.556	1.3686
3.558	1.3686
3.561	1.3686
3.564	1.3684
3.567	1.3684
3.569	1.3684
3.572	1.3684
3.575	1.3684
3.578	1.3683
3.581	1.3683
3.583	1.3683
3.586	1.3683
3.589	1.3683
3.592	1.3684
3.594	1.3683
3.597	1.3684
3.6	1.3684
3.603	1.3684
3.606	1.3684
3.608	1.3684
3.611	1.3684
3.614	1.3684
3.617	1.3684
3.62	1.3684
3.622	1.3684
3.625	1.3684
3.628	1.3684
3.631	1.3684
3.633	1.3684
3.636	1.3684
3.639	1.3683
3.642	1.3683
3.644	1.3683
3.647	1.3683
3.65	1.3683
3.653	1.3683
3.656	1.3683
3.659	1.3681
3.661	1.3681
3.664	1.3681
3.667	1.3681
3.669	1.3681
3.672	1.3681
3.675	1.3681
3.678	1.368
3.681	1.368
3.683	1.368
3.686	1.368
3.689	1.368
3.692	1.368
3.695	1.3678
3.697	1.3678
3.7	1.3678
3.703	1.3678
3.706	1.3678
3.708	1.3678
3.711	1.3678
3.714	1.3678
3.717	1.3678
3.72	1.3678
3.722	1.368
3.725	1.368
3.728	1.368
3.731	1.368
3.733	1.368
3.736	1.368
3.739	1.368
3.742	1.368
3.744	1.368
3.747	1.3678
3.75	1.3678
3.753	1.3678
3.755	1.3678
3.758	1.3678
3.761	1.3678
3.764	1.3678
3.767	1.3678
3.769	1.3678
3.772	1.3678
3.775	1.3677
3.778	1.3677
3.781	1.3677
3.783	1.3677
3.786	1.3677
3.789	1.3677
3.792	1.3677
3.794	1.3675
3.797	1.3675
3.8	1.3675
3.803	1.3675
3.806	1.3675
3.808	1.3675
3.811	1.3673
3.814	1.3673
3.817	1.3675
3.819	1.3673
3.822	1.3675
3.825	1.3675
3.828	1.3675
3.831	1.3675
3.834	1.3675
3.836	1.3675
3.839	1.3675
3.842	1.3675
3.845	1.3675
3.847	1.3675
3.85	1.3675
3.853	1.3675
3.856	1.3675
3.858	1.3675
3.861	1.3675
3.864	1.3675
3.867	1.3675
3.869	1.3673
3.872	1.3673
3.875	1.3673
3.878	1.3673
3.881	1.3673
3.883	1.3673
3.886	1.3673
3.889	1.3673
3.892	1.3673
3.894	1.3672
3.897	1.3672
3.9	1.3672
3.903	1.3672
3.906	1.3672
3.908	1.3672
3.911	1.3672
3.914	1.367
3.917	1.367
3.919	1.367
3.922	1.367
3.925	1.367
3.928	1.367
3.931	1.367
3.933	1.3669
3.936	1.367
3.939	1.367
3.942	1.367
3.944	1.367
3.947	1.367
3.95	1.367
3.953	1.367
3.956	1.367
3.958	1.367
3.961	1.367
3.964	1.367
3.967	1.367
3.969	1.367
3.972	1.367
3.975	1.367
3.978	1.367
3.98	1.367
3.983	1.367
3.986	1.367
3.989	1.367
3.992	1.3669
3.995	1.3669
3.997	1.3669
4	1.3669
4.003	1.3669
4.006	1.3669
4.008	1.3669
4.011	1.3667
4.014	1.3667
4.017	1.3667
4.019	1.3667
4.022	1.3667
4.025	1.3667
4.028	1.3666
4.03	1.3667
4.033	1.3666
4.036	1.3666
4.039	1.3666
4.042	1.3666
4.044	1.3666
4.047	1.3666
4.05	1.3664
4.053	1.3664
4.056	1.3666
4.058	1.3664
4.061	1.3664
4.064	1.3664
4.067	1.3664
4.07	1.3666
4.072	1.3666
4.075	1.3666
4.078	1.3666
4.081	1.3666
4.083	1.3666
4.086	1.3666
4.089	1.3666
4.092	1.3664
4.094	1.3666
4.097	1.3666
4.1	1.3664
4.103	1.3664
4.106	1.3664
4.108	1.3664
4.111	1.3664
4.114	1.3664
4.117	1.3664
4.119	1.3664
4.122	1.3664
4.125	1.3664
4.128	1.3663
4.131	1.3663
4.133	1.3663
4.136	1.3663
4.139	1.3663
4.142	1.3663
4.144	1.3663
4.147	1.3661
4.15	1.3661
4.153	1.3661
4.156	1.3661
4.158	1.3661
4.161	1.3661
4.164	1.3661
4.167	1.3661
4.169	1.3659
4.172	1.3659
4.175	1.3659
4.178	1.3659
4.18	1.3659
4.183	1.3659
4.186	1.3659
4.189	1.3659
4.192	1.3661
4.194	1.3661
4.197	1.3661
4.2	1.3661
4.203	1.3661
4.206	1.3661
4.208	1.3661
4.211	1.3661
4.214	1.3661
4.217	1.3661
4.219	1.3661
4.222	1.3661
4.225	1.3659
4.228	1.3661
4.23	1.3659
4.233	1.3659
4.236	1.3659
4.239	1.3659
[truncated: 7,496 more rows]

## Sheet: Figure5g
Long-term cycling stability
Zn/1 m ZnSO4-0.1 m HTFSI/ZVO			Zn/1 m ZnSO4/ZVO
Cycle number	Capacity (mAh/g)	CE(%)	Cycle number	Capacity (mAh/g)	CE(%)
1	238.1	99.84	1	207.3	99.58
2	236.3	99.96	2	205.2	100
3	235.2	99.97	3	203.9	100.05
4	234.2	100.07	4	203.6	99.96
5	234.4	99.99	5	202.7	100
6	233.3	99.99	6	202.1	100.04
7	232.4	100.02	7	201.2	100.08
8	231.9	100.01	8	200.7	100.02
9	231.5	99.96	9	199.9	99.95
10	230.8	100.03	10	200.4	100.12
11	230.3	100.04	11	200.5	99.96
12	230	100.05	12	200.4	100.04
13	229.4	99.96	13	200.4	99.96
14	229.1	99.99	14	199.9	100.2
15	228.9	100.05	15	200.1	99.89
16	228.8	99.97	16	199.9	99.96
17	228.5	100.14	17	199.5	101.09
18	228.5	99.89	18	201.1	99.07
19	228.2	100.05	19	201.2	100.38
20	228	99.99	20	199.9	99.75
21	227.8	100.31	21	199.4	99.86
22	228.5	99.82	22	198.6	100.42
23	228.1	100.09	23	199.5	99.65
24	228.1	99.82	24	199.2	100.39
25	227.5	100.09	25	199.3	99.67
26	227.7	100.02	26	198.7	99.93
27	227.9	100	27	198.6	100.05
28	227.8	99.94	28	198.2	100
29	227.9	100.09	29	198.8	100.07
30	228	100.06	30	198.5	99.93
31	227.9	99.96	31	198.3	100.01
32	228	99.94	32	198.1	99.97
33	227.9	100.13	33	198.2	100.12
34	228.3	99.97	34	198.5	100
35	228.2	100.03	35	198.2	99.9
36	228.4	100.08	36	197.7	100.45
37	228.6	99.88	37	198.7	99.68
38	228.2	100.1	38	197.9	100.04
39	228.6	99.89	39	198.4	100.07
40	228.2	100.06	40	198.2	99.81
41	228.9	99.98	41	197.9	100.14
42	228.9	100.08	42	198.1	99.97
43	229.4	99.99	43	197.7	99.97
44	230	100.09	44	198.1	100.11
45	229.7	99.98	45	197.8	99.86
46	229.5	100.04	46	197.7	100.04
47	229.9	99.93	47	198.1	100.1
48	229.7	99.95	48	198.1	100.1
49	229.9	100.01	49	198.4	99.82
50	229.8	100.13	50	197.8	99.99
51	230.2	99.9	51	197.6	100.07
52	230.3	100.09	52	197.7	100.04
53	230.9	100.08	53	197.9	100.02
54	231	100.03	54	197.8	99.99
55	231.6	100.01	55	197.8	100.06
56	231.3	99.9	56	198.4	99.97
57	231.3	100.12	57	198.9	99.94
58	231.5	100.05	58	198.3	99.99
59	231.8	99.9	59	198	100.11
60	231.7	99.94	60	198.7	99.91
61	231.7	99.98	61	198.4	100.08
62	232.9	100.04	62	198.4	99.99
63	232	100.11	63	198	100.01
64	232.4	99.9	64	197.9	100.02
65	232.1	100.03	65	197.9	99.98
66	232.3	100	66	197.5	100.06
67	231.9	99.97	67	197.3	99.88
68	231.8	99.98	68	197	99.97
69	231.9	100	69	197.1	100.17
70	231.9	100.18	70	197.2	99.97
71	232.3	99.89	71	197.2	99.93
72	232	99.97	72	196.6	100.02
73	232	99.97	73	196.9	99.96
74	231.7	100.15	74	196.7	100.1
75	232.7	99.98	75	197	99.94
76	232.3	99.99	76	196.5	100.15
77	232.2	99.94	77	196.3	99.95
78	232.5	100.24	78	196.3	99.99
79	232.8	100.44	79	196.5	99.87
80	234.4	99.47	80	195.9	100.12
81	232.5	100.73	81	196.3	99.98
82	234.2	99.12	82	195.9	100.07
83	232	99.97	83	196.2	99.86
84	231.7	100.59	84	195.9	100.05
85	233.7	99.55	85	196	100.01
86	232.1	100.53	86	196.2	100.06
87	233.4	99.43	87	196	99.91
88	232.2	99.98	88	195.7	100.08
89	231.6	99.96	89	195.8	100.01
90	231.6	100.04	90	195.9	99.91
91	231.8	100.03	91	195.5	100.1
92	231.6	99.96	92	195.5	99.85
93	231.7	99.97	93	195.4	100.05
94	231.5	100.07	94	195.3	100
95	231.5	100.01	95	195.1	99.96
96	231.8	99.97	96	195.1	99.97
97	231.4	100	97	194.9	100.1
98	231.9	100.03	98	195.9	99.97
99	231.8	99.97	99	195.4	100.06
100	231.9	100.06	100	195.9	99.99
101	232	99.96	101	196	99.91
102	231.8	100.05	102	196.5	100.13
103	231.7	99.9	103	196.4	99.94
104	231.8	100.07	104	196.3	100.04
105	232.2	100.13	105	196.6	100.13
106	232.4	99.85	106	196.7	99.88
107	231.2	100	107	196.2	100.06
108	231	100.03	108	196.2	100.01
109	231.7	100.74	109	195.6	99.93
110	233.6	99.25	110	195.5	100.02
111	231.9	100.03	111	195.5	100.03
112	232.3	99.97	112	195.5	99.88
113	232.5	99.98	113	195.7	100.11
114	232.3	100.13	114	195.9	100.06
115	233.2	99.87	115	196.4	99.94
116	233	100.1	116	195.9	99.97
117	232.8	99.99	117	196.3	100.05
118	232.6	99.92	118	195.8	99.96
119	232.1	100.08	119	195.3	100.11
120	232.3	99.95	120	195.7	99.83
121	234.4	100.01	121	195.3	100.03
122	232	99.96	122	195.3	100.13
123	232	99.98	123	195.7	99.84
124	231.8	100.14	124	195.2	100.17
125	232.3	100.07	125	195.3	100
126	232.2	99.87	126	195.2	99.96
127	231.8	100.11	127	195.5	99.95
128	232	99.92	128	195.5	100.06
129	232.2	99.93	129	195.6	99.87
130	231.4	100.09	130	194.5	100.08
131	231.5	99.99	131	195.2	100.08
132	231.3	99.93	132	194.8	99.98
133	231	100.06	133	194.7	99.94
134	231.2	99.9	134	194.5	100.06
135	230.9	100.21	135	194.4	99.87
136	231.2	99.83	136	194.2	100.07
137	231.3	99.95	137	194.3	100.05
138	230.8	100.15	138	193.9	100.02
139	231.1	99.86	139	193.7	99.94
140	230.6	100.12	140	193.8	99.89
141	231	99.94	141	193.9	100.02
142	230.9	100.01	142	193.6	100.05
143	231	100.11	143	193.7	100.05
144	231.4	99.89	144	193.5	100.11
145	230.9	99.97	145	193.9	99.78
146	231.1	99.96	146	193.5	100.08
147	232	100.09	147	193	99.95
148	231	100.03	148	194.3	100.03
149	232.9	100.02	149	194	100.06
150	232	99.96	150	194.4	100.11
151	233.3	100.86	151	194.4	99.95
152	235.9	99.27	152	194.1	99.97
153	234.3	99.91	153	193.8	99.95
154	233.5	100.03	154	193.3	100.07
155	233	100.08	155	193.5	99.84
156	233.2	99.85	156	192.9	100
157	233.3	99.98	157	192.9	100.13
158	232.8	100.06	158	193	100.05
159	232.8	100.06	159	192.9	99.91
160	233.3	99.95	160	192.5	100.04
161	233.5	100.01	161	192.6	99.85
162	233.9	100.09	162	191.9	100.48
163	234.1	99.89	163	193.1	99.54
164	233.3	100.05	164	192.7	100.11
165	233.1	100.01	165	192.3	99.95
166	233.1	100.06	166	192.6	100.08
167	233.3	99.88	167	192.9	99.9
168	233.1	99.98	168	192.5	100.03
169	233.1	100.03	169	192.2	99.96
170	233.3	100.08	170	191.7	100.06
171	233.2	99.97	171	192.2	100.01
172	233.7	100.12	172	191.7	99.94
173	234.1	99.91	173	191.6	99.92
174	233.9	99.91	174	190.9	100.02
175	233.3	100.06	175	191.4	100.14
176	233.3	100.06	176	191	100.06
177	233.5	99.92	177	191.4	99.79
178	232.9	100.08	178	190.5	99.99
179	233.3	99.95	179	190.6	100.26
180	232.7	99.97	180	190.6	99.94
181	232.4	99.92	181	190.3	99.84
182	232.3	100.02	182	190.4	99.99
183	232.2	100.04	183	189.6	100.12
184	232.6	100.02	184	190	99.93
185	232.5	99.95	185	189.6	100.04
186	232.6	100.01	186	189.5	99.95
187	232.4	100.31	187	189.9	100.04
188	232.4	99.8	188	189.8	99.92
189	234.1	100.02	189	189.1	100.05
190	233.9	99.96	190	189.1	99.97
191	233.3	99.98	191	190.4	99.95
192	233.1	99.98	192	189.4	99.98
193	232.6	100	193	189.1	99.99
194	233.6	100.05	194	188.8	100.11
195	233.2	99.96	195	189.4	100
196	232.7	99.97	196	189.2	99.9
197	232.6	100.04	197	188.2	100.14
198	232.4	99.98	198	190.2	99.91
199	232.3	99.93	199	189	100.12
200	232.1	99.99	200	189.7	99.86
201	231.9	100.75	201	188.6	99.93
202	235.2	99.35	202	188.5	100.16
203	232.4	100.08	203	189.9	100
204	233.5	99.94	204	189.4	100.03
205	233.9	100.05	205	188.4	100.1
206	232.9	99.98	206	188.8	99.72
207	232.8	99.96	207	187.9	100.07
208	232.2	99.99	208	187.9	99.96
209	232.1	100.32	209	189.2	100.13
210	232.7	99.75	210	188.7	99.88
211	232.3	99.89	211	188.5	100.14
212	231.6	100.11	212	188	99.83
213	231.9	99.98	213	187.7	100.05
214	231.8	99.89	214	188.3	100.11
215	231.1	100.07	215	187.6	99.91
216	231.2	99.94	216	187.4	100.07
217	230.9	100.13	217	188	100.05
218	230.9	100.11	218	187.9	99.91
219	231.4	99.82	219	187.5	99.94
220	230.7	100.1	220	188.2	100.06
221	230.7	100.09	221	188.1	100.09
222	231.2	99.9	222	188.1	99.93
223	231	99.93	223	187.7	99.95
224	230.7	100.06	224	187.8	99.95
225	231.9	99.98	225	187.1	100.05
226	231.1	99.97	226	187.5	100.07
227	231	99.9	227	187.3	99.96
228	230.6	100.06	228	187.4	100.14
229	230.2	100.09	229	188	99.83
230	232	100.02	230	187.9	99.96
231	231.4	99.96	231	188.1	100.03
232	231	99.94	232	187.9	100.17
233	230.7	99.93	233	188.7	99.84
234	231.6	100.18	234	188.2	100.08
235	231.7	99.96	235	187.8	100.04
236	231.4	99.9	236	188.3	99.85
237	230.8	100.07	237	188.3	100.19
238	230.7	99.91	238	188.3	99.88
239	231.8	100.04	239	187.9	100.01
240	231.2	100	240	187.9	100.06
241	231.1	100.08	241	188.4	99.89
242	231.2	99.91	242	187.9	100.06
243	230.8	99.97	243	188.2	100.05
244	230.5	100.07	244	188.2	100.01
245	230.5	100.08	245	188.5	99.87
246	230.6	99.85	246	188	100.12
247	230.5	100.31	247	188.1	99.99
248	232.2	99.74	248	188	99.98
249	231.4	100.04	249	188.4	100.06
250	231.1	100.1	250	188.6	99.86
251	231.3	100.47	251	187.8	100.07
252	233.1	99.43	252	188	100.09
253	231.8	100.06	253	188.2	99.95
254	231.8	99.97	254	187.7	99.9
255	232.4	100.08	255	187.7	100.08
256	232.2	99.86	256	187.8	99.98
257	231.8	100.13	257	187.5	100.12
258	232.7	99.94	258	187.8	99.82
259	232.9	100.71	259	187.4	99.95
260	235.2	99.4	260	187.9	100.09
261	233.1	99.94	261	187.5	100.06
262	233	100.09	262	187.6	100.01
263	233.4	99.89	263	187.8	99.86
264	232.9	100.03	264	187.6	99.99
265	233	100	265	187	100.2
266	233.2	99.97	266	187.5	100.27
267	233.3	100.07	267	187.8	99.52
268	233.6	99.89	268	186.7	100.08
269	233.3	100.07	269	187	99.92
270	233.7	99.92	270	187	100.16
271	233.4	100.07	271	187	99.83
272	233.8	100.06	272	186.8	100.16
273	233.8	99.89	273	186.6	99.92
274	233.6	100.1	274	186.8	99.97
275	234.4	99.97	275	186.3	100.04
276	234	99.94	276	186.5	99.93
277	233.9	100.11	277	186.3	100.12
278	234.8	100.26	278	186.2	99.94
279	235.7	100.18	279	186.6	100.04
280	235.4	99.51	280	185.9	99.92
281	234.5	99.99	281	187.6	99.94
282	234.1	99.95	282	185.8	100.04
283	233.9	100.09	283	185.4	100.1
284	234.5	99.87	284	185.6	100.01
285	233.6	100.03	285	185.4	99.88
286	233.3	100.01	286	185.3	100.04
287	233.9	100.69	287	185.6	100.04
288	235.5	99.41	288	185.2	99.87
289	233.8	99.91	289	185	100.07
290	233.9	100	290	185.2	99.9
291	233.7	100.03	291	185.3	100.12
292	233.8	100.01	292	185.1	100.09
293	233.7	100.09	293	185.2	99.95
294	233.8	99.9	294	185.3	100.41
295	233.7	99.97	295	185.4	99.52
296	233.5	100.19	296	184.6	99.96
297	233.9	100	297	184.3	100.02
298	234	99.83	298	184.2	99.93
299	233.6	100.37	299	183.8	100.06
300	234.4	99.61	300	184	100.13
301	233.7	100.03	301	184.2	99.93
302	233.4	100.07	302	184	99.94
303	233.8	99.88	303	183.7	100.02
304	233.4	100.06	304	183.5	99.97
305	233.3	100.08	305	183.4	99.91
306	233.5	99.98	306	182.9	100.1
307	233.3	100	307	183.4	99.94
308	233.8	99.89	308	183	100.09
309	233.4	100.12	309	183.1	99.97
310	233.2	99.84	310	182.9	99.95
311	232.8	100.1	311	182.9	99.93
312	232.6	99.97	312	182.3	100.19
313	232.4	100.17	313	182.6	99.99
314	232.8	99.85	314	183	99.95
315	232.5	100.34	315	182.4	100.05
316	233.1	99.6	316	182.6	99.96
317	231.7	100.08	317	182.4	100.01
318	231.8	99.95	318	182.3	100.06
319	231.7	99.94	319	182.6	99.81
320	231.3	100.09	320	182.1	100
321	231.6	99.97	321	181.8	99.98
322	231.4	99.96	322	181.7	100.06
323	231.3	100.07	323	181.8	100
324	231.5	100.05	324	181.8	100.04
325	231.5	99.92	325	181.8	100.06
326	231.6	100.01	326	181.9	99.91
327	231.3	100	327	181.4	99.98
328	231	99.92	328	181.3	100.03
329	231	100.07	329	181.3	99.97
330	231.1	99.92	330	181	99.9
331	230.8	100.15	331	180.6	100.11
332	231.4	99.96	332	180.8	99.92
333	231.1	99.99	333	180.8	100.01
334	230.8	99.96	334	180.8	100.07
335	231.2	100	335	180.5	100.03
336	230.5	100	336	180.8	99.97
337	230.4	99.95	337	180.5	99.96
338	230.6	99.99	338	180.2	100.12
339	230.1	100.06	339	180.5	99.95
340	230.4	99.9	340	180.3	99.85
341	230.1	100.06	341	179.8	100
342	230	99.93	342	179.9	99.98
343	229.9	100.03	343	179.7	100.07
344	230.1	100.29	344	180.1	100.11
345	230.8	99.71	345	180.2	100.02
346	230.1	100.03	346	179.9	99.84
347	230.4	100.06	347	179.3	100.04
348	230.4	100.08	348	179.6	99.93
349	230.6	100	349	179.6	100.07
350	230.9	99.97	350	179.3	99.93
351	230.7	99.92	351	179.3	100.13
352	230.3	100.05	352	179.7	99.97
353	230.4	99.92	353	179.3	100.01
354	230.5	100.03	354	179.3	99.85
355	232.1	100.01	355	178.8	100.16
356	231.1	100.01	356	179.2	99.83
357	230.2	99.94	357	178.7	100.25
358	230.3	100.06	358	179.4	99.9
359	230.8	99.93	359	178.9	99.98
360	230.5	100.03	360	179.1	100.07
361	230.7	100.09	361	178.6	99.95
362	230.8	99.89	362	179	99.89
363	230.7	100.12	363	178.7	100.02
364	231	99.86	364	178.6	100.06
365	230.6	100.16	365	178.7	99.92
366	231.2	99.92	366	178.3	100
367	231.2	99.94	367	178.1	100.15
368	231	100.1	368	178.6	99.8
369	231.4	99.96	369	178.2	100.1
370	231.6	99.94	370	178.7	100.09
371	231.2	100.12	371	178.7	99.87
372	232	99.92	372	178.7	100.02
373	231.6	100.12	373	178.4	100.02
374	232.4	100.04	374	178.4	100.06
375	231.9	99.9	375	178.7	99.94
376	231.6	100.02	376	178.5	100.06
377	231.7	100	377	178.8	99.87
378	231.8	99.93	378	178	99.97
379	231.7	99.99	379	178	100.18
380	231.7	100.14	380	178.9	99.84
381	232	99.84	381	178.1	100.06
382	231.8	100.07	382	178.3	100.12
383	231.8	100.04	383	178.4	99.99
384	232.1	99.97	384	178.3	99.81
385	231.6	100.36	385	178	100
386	232.7	99.59	386	177.7	100.13
387	232	100.08	387	178.1	99.83
388	232	99.95	388	177.7	100.11
389	231.9	100.01	389	177.4	100.01
390	231.5	99.93	390	177.8	100.03
391	231.4	99.98	391	177.5	100.02
392	230.7	100.82	392	177.3	100.05
393	232.9	99.46	393	177.7	99.78
394	232.1	99.98	394	177.5	100.07
395	231.9	99.88	395	177.2	100.11
396	231.5	99.89	396	177.5	99.9
397	231.1	100.08	397	177.1	99.96
398	231.3	100.01	398	176.7	99.97
399	231.3	100.04	399	177	100.1
400	231.2	99.88	400	177	100.16
401	230.7	99.98	401	177.2	99.9
402	230.7	100.14	402	177	99.84
403	231.3	99.9	403	176.5	99.99
404	230.7	100.06	404	176.3	100.05
405	230.8	99.97	405	176.2	100.13
406	231.5	99.96	406	176.7	99.93
407	230.9	100.1	407	176.5	99.94
408	231.1	100.04	408	176	99.9
409	231.1	99.91	409	175.7	100.04
410	230.9	99.92	410	175.7	100.09
411	230.6	100.79	411	175.7	99.9
412	232.6	99.22	412	175.5	100.14
413	230.7	100.89	413	176	99.81
414	232.8	99.25	414	175.4	100.06
415	231.5	99.96	415	175.5	99.98
416	230.9	99.92	416	175.1	100.11
417	230.6	99.97	417	175.7	99.89
418	230.4	100.08	418	175.5	100.06
419	230.8	100.03	419	175.3	100.04
420	230.8	99.89	420	175.5	99.84
421	229.9	100.1	421	174.7	100.08
422	229.9	99.89	422	175.1	99.97
423	229.6	100.03	423	175	100.01
424	229.4	100.05	424	174.9	100.01
425	229.6	100.01	425	174.8	99.91
426	229.3	100.02	426	174.6	100.15
427	229.1	99.94	427	174.6	99.89
428	229.1	99.96	428	174.5	100.21
429	228.7	100.08	429	175.1	99.95
430	228.7	99.87	430	174.9	100
431	228.6	100.15	431	174.6	99.83
432	228.8	99.87	432	174.2	99.97
433	228.4	100.07	433	173.8	100.03
434	228.6	99.99	434	174.2	100.1
435	228.4	99.9	435	174	99.97
436	228	100.53	436	173.7	99.94
437	229.2	99.54	437	173.7	100.03
438	228.2	99.92	438	174	100
439	227.9	100.03	439	173.9	100.08
440	228.3	100.05	440	173.9	100.02
441	227.8	99.98	441	173.9	99.86
442	227.9	99.94	442	173	99.96
443	227.3	100.09	443	172.8	100.25
444	227.8	100	444	173	99.89
445	227.4	100.25	445	172.8	100.04
446	228.2	99.69	446	172.6	99.99
447	227.2	99.99	447	172.7	99.98
448	227.3	100.13	448	172.2	99.94
449	227.7	99.85	449	172.5	99.91
450	227.3	99.99	450	171.9	100.1
451	227	100.06	451	172.2	99.9
452	227.2	100	452	171.5	100.14
453	228.1	100	453	171.9	99.89
454	227.2	100.01	454	171.8	100.04
455	227.2	100.04	455	171.7	99.99
456	227.7	99.98	456	171.7	100.06
457	227.2	99.93	457	171.7	100.01
458	227.4	100.48	458	171.5	99.85
459	228.1	99.61	459	171.5	100.14
460	228	100.03	460	171.4	100.01
461	227.9	99.88	461	171.3	99.94
462	227.2	100.02	462	170.7	99.96
463	227.6	100.09	463	171	99.99
464	228.2	99.89	464	170.9	100.13
465	227.9	100.08	465	171	99.79
466	228.1	99.91	466	170.8	100.29
467	228.1	100.03	467	170.8	99.83
468	228.4	100.08	468	170.3	99.97
469	228.9	99.95	469	170.1	99.95
470	229	100.07	470	170	99.96
471	229.1	99.95	471	170	100.09
472	228.7	100	472	170.2	99.94
473	228.5	99.95	473	170	100.04
474	228.5	99.98	474	169.9	100.05
475	228	100.07	475	170	99.9
476	228.6	100.05	476	169.7	99.97
477	228.9	100.01	477	169.7	100.22
478	228.7	99.99	478	170.1	99.86
479	228.7	99.96	479	169.8	100.06
480	229.1	100.07	480	169.7	99.97
481	229.3	100.04	481	169.8	99.89
482	229.8	99.9	482	169	100.07
483	229.4	100.09	483	169.3	99.89
484	229.8	99.98	484	169.1	100.09
485	229.9	99.9	485	169.4	99.88
486	229.5	100.12	486	169	100.09
487	230.1	100.01	487	169.4	99.94
488	230.3	99.94	488	168.6	100.07
489	230.4	100.02	489	168.9	99.88
490	230.1	100.12	490	168.3	99.97
491	230.6	99.95	491	168.4	100.12
492	230.1	99.88	492	168.4	100.01
493	229.9	100.07	493	168.4	100.07
494	229.8	99.9	494	168.5	100.3
495	229.4	99.98	495	168.7	99.65
496	229.3	100.07	496	168.1	99.89
497	229.4	100.02	497	168	100.03
498	229.5	100.11	498	168.5	100.09
499	229.5	99.94	499	168.4	99.88
500	229.6	100.02	500	168.4	100.01
501	229.5	99.84	501	168.3	100.03
502	228.9	100.16	502	168.3	100.09
503	229	99.9	503	168.4	100.03
504	229	100.03	504	168.3	99.86
505	228.9	99.93	505	168.5	100.06
506	228.6	100.16	506	168.1	99.89
507	228.8	99.84	507	167.9	100.15
508	228.3	100.03	508	168.3	99.96
509	228.6	100.01	509	168.3	100.08
510	228.8	100.06	510	168.5	99.84
511	228.4	99.97	511	168.3	99.94
512	228	99.92	512	168	100.13
513	227.8	99.79	513	168.3	99.93
514	227.7	100.14	514	168	100.08
515	227.7	99.89	515	168.1	99.93
516	227.1	99.97	516	167.9	100.04
517	227.6	100.01	517	167.8	100.14
518	227.7	100.09	518	168.1	99.9
519	227.9	100.02	519	167.9	99.87
520	228.3	100	520	167.7	100.2
521	228.2	99.84	521	167.9	99.9
522	227.2	100	522	168.2	100.13
523	227.3	100.02	523	168.5	99.97
524	227.5	100.04	524	168	99.93
525	227.8	100	525	168	99.92
526	227.2	99.97	526	167.5	100.03
527	227.1	100.03	527	167.6	100.09
528	226.8	100.09	528	167.7	100.01
529	226.9	99.83	529	167.9	99.85
530	226.2	100.06	530	167.5	100.03
531	226.1	99.94	531	167.5	99.98
532	225.6	100.04	532	167.5	100.21
533	225.7	100.12	533	167.9	99.77
534	225.7	99.91	534	167.5	100.1
535	225.6	100.07	535	167.5	99.96
536	225.7	99.95	536	166.9	99.92
537	225.1	99.98	537	166.8	100.08
538	224.9	99.98	538	166.7	99.93
539	224.8	100.11	539	166.9	100.01
540	224.8	99.8	540	167	99.94
541	224	100.09	541	166.7	100.12
542	224.3	99.99	542	166.9	99.88
543	224.5	100.03	543	166.4	99.98
544	224.3	99.95	544	166.3	100.23
545	223.8	100.04	545	166.6	100
546	224.2	100.01	546	166.8	99.75
547	223.9	99.9	547	166.3	100.23
548	223.4	100.04	548	166.4	99.91
549	223.2	100.09	549	166.4	99.97
550	223.5	99.86	550	165.8	100.32
551	223	100	551	166.5	99.64
552	222.9	100.08	552	165.7	100.1
553	223	99.92	553	166.1	99.95
554	223	100.11	554	165.6	100.1
555	223	99.98	555	165.7	99.9
556	222.9	99.95	556	165.4	99.91
557	222.6	99.99	557	165.1	99.96
558	222.7	100.07	558	165	100.13
559	222.5	99.85	559	165.5	100.03
560	222.3	100.16	560	165.1	99.95
561	222.4	99.88	561	165.3	99.93
562	222.1	100.05	562	164.8	100.16
563	222.3	99.92	563	164.8	99.78
564	222	100.03	564	164.5	99.98
565	222.4	100.06	565	164.2	100.02
566	222.2	99.93	566	163.9	100.1
567	222.4	100.05	567	164.3	100
568	222.3	100.04	568	164.3	100.09
569	222.5	99.9	569	164	100.36
570	222.1	100.04	570	164.7	99.56
571	222.6	100.13	571	164.1	99.91
572	222.6	99.85	572	163.7	100.12
573	222.7	100.11	573	164	99.93
574	222.7	99.87	574	163.9	100.02
575	222.6	100.06	575	163.9	99.86
576	222.7	99.98	576	163.6	100.08
577	222.4	100.05	577	163.8	99.92
578	222.6	99.92	578	163.4	100.15
579	222.2	100.01	579	163.8	99.87
580	222.5	99.93	580	163.1	100.14
581	222.4	100.12	581	163.3	99.99
582	222.4	100.08	582	163.5	99.99
583	222.6	99.93	583	163.3	100.03
584	222.7	99.95	584	163	99.89
585	222.5	100.09	585	163	99.93
586	222.9	100.64	586	162.7	100.12
587	224.2	99.26	587	162.9	99.9
588	222.5	99.96	588	162	100.13
589	222.4	100.09	589	162.2	99.8
590	222.9	100.02	590	161.9	100.16
591	222.9	99.98	591	161.9	99.85
592	222.7	100.01	592	161.5	100.17
593	222.8	100.17	593	161.8	99.93
594	223.5	99.74	594	161.5	100.05
595	222.9	100.19	595	161.3	100.09
596	223.6	99.84	596	161.2	99.84
597	223.3	100.01	597	161.1	99.95
598	223.3	100	598	160.7	100.06
599	223.2	100.08	599	160.8	99.98
600	223.5	100.04	600	160.5	99.96
601	223.5	99.87	601	160.1	100.03
602	223.4	99.96	602	160.1	100.05
603	223.1	100.1	603	160	99.93
604	223.2	99.96	604	159.9	100.05
605	223.1	100.03	605	159.8	99.91
606	223.3	99.89	606	159.7	99.97
607	222.7	100.05	607	159.6	99.97
608	222.8	100.04	608	158.9	100.01
609	222.7	99.96	609	159.1	100.08
610	222.9	100.03	610	159	100.06
611	222.4	100.03	611	159.3	99.99
612	222.6	100.03	612	159.2	99.91
613	222.6	99.93	613	158.8	100.03
614	222.5	99.91	614	159.3	99.88
615	222.1	100.05	615	158.6	100.19
616	222	99.99	616	158.9	99.89
617	222.2	100	617	158.6	100.12
618	222	100.02	618	158.7	99.78
619	221.8	100.13	619	158.1	100.17
620	221.8	99.79	620	158.4	99.98
621	221.4	100.05	621	158.2	99.87
622	221.5	99.99	622	157.6	99.98
623	221.5	100.06	623	157.8	100.13
624	221.2	99.91	624	158	100.35
625	221	100.02	625	158.5	99.57
626	221.4	100.11	626	157.7	99.95
627	221.5	99.92	627	157.9	100.13
628	221.5	100.03	628	157.6	99.94
629	221.5	99.91	629	157.2	99.92
630	220.9	100.05	630	157	100.15
631	220.9	99.92	631	157.2	100
632	220.6	100.13	632	157.4	99.86
633	220.7	99.89	633	156.9	100.15
634	220.4	100.12	634	157.2	99.8
635	220.8	99.99	635	156.9	100.04
636	220.5	100.01	636	157	100.02
637	220.2	100	637	157	99.94
638	220	99.84	638	156.8	99.98
639	219.3	100.07	639	156.3	100.01
640	219.6	100.05	640	156.3	100.14
641	219.7	99.87	641	156.7	100.16
642	219	99.99	642	156.7	99.91
643	219.2	100.09	643	156.5	99.79
644	219.4	100.03	644	156.1	100.16
645	219.2	99.96	645	156.4	100.16
646	218.9	100.04	646	156.7	99.78
647	219.1	99.92	647	156	99.99
648	218.6	100.05	648	156.1	100.14
649	218.5	99.91	649	156.3	99.81
650	218.7	100	650	156.1	100.39
651	218.4	100.21	651	156.6	99.64
652	218.9	99.82	652	156.2	99.96
653	218.4	99.95	653	155.7	100.03
654	218.1	100.03	654	155.6	100.04
655	218.3	100.05	655	155.2	100
656	218.3	99.93	656	155.3	100.01
657	217.8	99.98	657	155.5	99.93
658	217.7	100.11	658	155.3	99.93
659	218.2	100.02	659	155.6	100.16
660	218.1	100	660	155.7	99.99
661	218	99.84	661	155.4	99.84
662	217.7	100.11	662	155.5	100.05
663	218	99.9	663	155.2	99.92
664	217.6	99.98	664	155.2	100.05
665	217.6	99.99	665	155.4	100.02
666	217.5	100.16	666	155.4	100.06
667	218	99.91	667	155.2	100.05
668	217.8	99.98	668	155.1	99.82
669	217.5	100.1	669	155.4	100.19
670	217.7	99.86	670	155.4	99.79
671	217.4	100.02	671	155	100.02
672	217.6	100.05	672	154.9	100.09
673	217.9	100.07	673	155.1	99.97
674	218.1	100.02	674	155.2	99.94
675	218.4	99.96	675	154.9	99.96
676	218	100.01	676	154.3	100.24
677	218.1	99.94	677	154.8	99.85
678	218.2	100.06	678	154.8	100.02
679	218.7	100.03	679	154.5	100.1
680	218.6	100.02	680	154.9	99.88
681	219.8	100	681	154.2	99.93
682	219.9	99.97	682	154.4	100.02
683	219.6	100.03	683	154.5	100.04
684	219.8	99.86	684	154.5	100.09
685	219.1	100.07	685	154.6	99.86
686	219.2	99.9	686	154.4	99.98
687	219.2	100.14	687	154.5	100.16
688	219.4	99.95	688	154.9	99.95
689	219.5	99.97	689	154.4	99.97
690	219.7	100.06	690	154	100.09
691	219.8	100.11	691	154.8	100.02
692	220.4	99.84	692	154	99.85
693	220	99.96	693	154.1	99.9
694	220.1	100.11	694	153.8	100.22
695	220.3	100.08	695	154.3	100.04
696	220.7	99.88	696	154.4	99.93
697	220.7	100.05	697	154.3	99.89
698	220.7	99.99	698	154.2	100.06
699	221.1	100.06	699	154	100.05
700	221.1	99.86	700	154	99.89
701	220.2	100.02	701	153.4	100.05
702	220.7	100.02	702	153.5	100.16
703	220.4	100.03	703	153.4	99.99
704	220.3	99.9	704	153.5	99.93
705	220	100.13	705	153.5	99.89
706	220.3	99.94	706	153.4	99.97
707	219.9	99.94	707	153.2	100.01
708	219.9	100.09	708	153	99.91
709	219.6	99.98	709	152.8	100.2
710	220.1	99.95	710	152.8	99.97
711	221.3	99.99	711	152.8	99.87
712	220.9	100.04	712	152.1	100.39
713	220.8	100.15	713	153.1	99.6
714	221.5	99.91	714	152.1	100.07
715	221	99.93	715	152.5	99.89
716	221.4	100.06	716	151.9	100.01
717	221.5	99.97	717	152.2	100.05
718	221.2	99.96	718	152.2	99.93
719	221.3	100.16	719	152.1	100.12
720	221.4	100	720	152	99.88
721	221.3	99.88	721	151.5	100.09
722	221.1	99.96	722	152	99.86
723	220.9	100.12	723	151.6	100.21
724	220.9	99.9	724	151.6	100.01
725	220.4	99.98	725	151.4	99.8
726	220.2	99.94	726	151	100.16
727	220.1	100.11	727	151.5	99.99
728	220.1	99.92	728	151.7	99.94
729	219.9	100	729	151.8	99.96
730	219.6	100.05	730	151.2	100.07
731	219.7	99.95	731	151.2	100.1
732	219.3	100	732	151.4	100.31
733	219.2	100.01	733	152.2	99.49
734	219.7	100.18	734	150.9	100.22
735	220.1	99.9	735	151.8	99.96
736	219.6	100	736	151.2	99.88
737	219.7	99.98	737	150.9	99.88
738	219.2	99.9	738	149.9	100
739	219.4	100.02	739	150.8	100.03
740	218.1	99.98	740	149.9	100.26
741	218.7	100.04	741	150.6	99.96
742	218.1	100	742	150.3	99.74
743	218.7	100.06	743	149.8	100.26
744	218.9	99.96	744	150.1	99.75
745	218.9	99.9	745	149.6	100.26
746	218.6	100.11	746	149.9	99.71
747	218.7	100.01	747	149.7	100.01
748	219	100.08	748	149.3	100.13
749	218.9	99.84	749	149.5	99.98
750	218.7	99.96	750	149.5	100.08
751	217.7	100.06	751	149.3	99.78
752	218.1	100.11	752	149.3	100.16
753	218.1	99.95	753	149.6	99.91
754	218.1	99.96	754	148.9	100.07
755	217.9	99.89	755	149.4	99.99
756	217	100.09	756	148.9	99.98
757	217.2	100.03	757	148.5	100.01
758	217.2	99.98	758	148.7	99.96
759	217	99.98	759	148.8	100.05
760	216.8	99.92	760	148.5	99.89
761	216.3	100.15	761	148.3	100.51
762	216.6	99.89	762	149.4	99.58
763	216.3	99.93	763	148.4	99.87
764	216.1	100.08	764	147.9	100.09
765	216.2	99.95	765	147.9	100.47
766	215.8	100.02	766	148.7	99.62
767	215.9	100.1	767	147.8	100.05
768	216.1	99.98	768	148	99.86
769	216	99.9	769	147.8	100.17
770	216	100.03	770	147.4	99.97
771	215.9	100.11	771	148.2	99.77
772	215.9	99.98	772	147.3	100.03
773	216.1	100.13	773	147.8	100.05
774	216.2	99.93	774	147.4	100.13
775	216.3	99.97	775	147.7	99.95
776	216.3	99.97	776	147.5	99.8
777	216.1	99.92	777	147.1	100
778	215.8	100.08	778	147.2	100.18
779	216.1	99.89	779	147.3	99.84
780	215.9	100.06	780	147.1	100.12
781	215.9	99.93	781	147.1	99.9
782	215.7	100.12	782	147.2	100.07
783	216.5	99.86	783	147.2	99.94
784	216.4	100.05	784	147.1	100.1
785	216.6	100.01	785	147.1	99.97
786	216.8	100.03	786	146.6	100.02
787	217.3	100.09	787	147	99.87
788	217.3	99.88	788	146.4	100.18
789	217.1	100.05	789	146.7	99.82
790	217.3	99.95	790	146.3	100.13
791	217	100.14	791	146.4	100.15
792	217.7	99.92	792	146.3	99.71
793	217.4	99.95	793	145.7	100.06
794	217	100.05	794	145.9	100.09
795	217.1	99.97	795	146.1	100.01
796	217	99.94	796	146.3	99.91
797	216.6	100.09	797	145.7	100.02
798	216.8	99.91	798	145.8	99.99
799	216.6	99.98	799	145.9	100
800	216.3	100.01	800	146.3	99.97
801	216.4	100.06	801	145.9	100.04
802	216.6	100.02	802	146.1	100.1
803	216.6	100.08	803	146.2	99.74
804	216.9	100.02	804	145.6	100.14
805	217.2	99.92	805	146.4	99.94
806	217	100.12	806	146.5	100.04
807	217.5	99.93	807	146.6	100.1
808	217.2	99.93	808	146.7	99.82
809	217.3	100.05	809	145.9	100.11
810	217.3	100.01	810	146.6	100.05
811	217.4	99.87	811	146.5	100.03
812	216.6	99.97	812	146.6	99.99
813	216.5	100.04	813	146.5	100.03
814	216.2	100.08	814	146.7	99.82
815	216.5	99.99	815	145.7	99.94
816	216.7	99.88	816	145.7	100.21
817	216.4	100.11	817	146.2	100.02
818	216.4	99.97	818	146.6	99.88
819	216.5	100.02	819	146.5	99.94
820	216.6	100.08	820	146.2	100.04
821	217.2	100	821	146.4	99.94
822	216.7	100	822	146.1	100.08
823	216.6	99.9	823	146.1	99.95
824	216.3	100.01	824	146.1	99.97
825	216.7	100.01	825	146.1	100.08
826	216.4	99.95	826	146.3	100.05
827	216.1	99.96	827	146.3	99.89
828	216.1	100.01	828	146	100.05
829	215.8	99.96	829	145.9	100.09
830	215.9	100.07	830	146.2	100.01
831	215.5	100.05	831	146.1	100
832	215.8	99.99	832	146.3	100.06
833	215.7	100.01	833	146.5	99.85
834	215.6	99.96	834	146.1	100.06
835	215.6	100.02	835	146.4	99.98
836	215.6	99.98	836	146	99.91
837	215.4	100.02	837	146.3	100.09
838	215.3	99.87	838	146	100.41
839	214.9	100	839	146.9	99.53
840	214.3	100.12	840	145.9	100.04
841	215	100.01	841	145.7	99.92
842	215.1	100.57	842	145.8	100.63
843	216.3	99.33	843	147	99.39
844	214.7	100.03	844	145.9	100.14
845	214.4	100.07	845	146.1	99.93
846	214.6	99.92	846	145.7	100.15
847	214.4	100.02	847	145.8	99.91
848	214.8	100.03	848	145.6	99.95
849	214.6	99.92	849	145.7	99.84
850	214.6	99.97	850	145.1	100.49
851	214.3	100.12	851	145.7	99.56
852	214.3	99.98	852	145.2	100.1
853	214.3	99.96	853	145.9	99.98
854	214	99.95	854	145.7	99.98
855	213.9	100.09	855	145.7	99.9
856	213.9	99.99	856	145.3	100.23
857	214	100.08	857	145.7	99.91
858	214	99.89	858	145.6	100
859	213.9	99.98	859	145.4	100.35
860	213.6	99.97	860	146.1	99.58
861	213.2	99.97	861	145.4	100.06
862	213.2	100.07	862	145.4	100.05
863	213.5	99.99	863	145.3	99.88
864	213.9	100.05	864	145.4	100.05
865	213.4	100.24	865	145.1	100.05
866	213.9	99.79	866	145.2	99.85
867	213.5	99.91	867	144.9	100.09
868	213.3	100.03	868	144.9	99.93
869	213.5	100.02	869	144.7	99.95
870	213.1	100.03	870	144.8	100.12
871	213.3	99.97	871	144.8	100.09
872	213	99.97	872	144.7	99.78
873	213.2	99.96	873	144.1	100.08
874	212.7	100.03	874	144.5	99.92
875	212.4	100.01	875	144	100.04
876	212.5	100.04	876	143.8	100
877	212.9	99.98	877	143.9	99.88
878	212.6	99.86	878	143.9	100.27
879	211.9	100.15	879	143.9	99.83
880	212.4	100.21	880	143.3	100.11
881	212.7	99.68	881	143.9	100.01
882	212	99.94	882	143.7	99.8
883	212.1	100.02	883	143.2	100.14
884	211.5	99.98	884	143.5	99.96
885	211.3	100.11	885	143.2	100.11
886	211.8	99.9	886	143.2	99.83
887	211.3	100.04	887	142.8	100.12
888	211.5	99.96	888	143.1	99.94
889	211.4	100.11	889	143.2	100.31
890	211.5	99.98	890	143.8	99.64
891	211.6	100	891	142.7	99.98
892	211.2	99.93	892	142.7	99.98
893	211	100.09	893	142.7	100.07
894	211.4	100.02	894	142.9	100.02
895	211.8	99.88	895	142.6	100.12
896	211.3	100.11	896	142.6	99.79
897	211.5	99.92	897	142.7	100.07
898	211.6	100.03	898	142.2	99.96
899	211.5	100.05	899	142	100
900	211.8	99.85	900	141.8	99.89
901	211.5	100.07	901	141.6	100.35
902	212.2	99.98	902	142.1	99.7
903	212	100.07	903	142	100.18
904	212.4	100.09	904	142.1	99.8
905	212.9	99.95	905	141.7	100.1
906	213	100	906	141.9	100.06
907	213.2	99.98	907	142.2	99.79
908	213	100.12	908	141.7	99.96
909	213.5	99.91	909	141.5	99.99
910	213	99.9	910	141.2	100.09
911	212.9	100.21	911	141.6	100.1
912	213.3	99.81	912	141.7	99.99
913	213	100.01	913	141.4	99.98
914	212.8	100.12	914	141.4	100.1
915	212.9	99.87	915	141.3	99.84
916	212.9	99.98	916	140.7	99.9
917	212.7	100.13	917	140.6	99.96
918	212.6	100.08	918	140.4	100.13
919	213.5	99.84	919	140.5	100
920	212.7	100.29	920	140.5	100.05
921	213.7	99.83	921	140.5	99.9
922	213.4	99.98	922	140.1	99.98
923	213.3	99.95	923	140	99.89
924	213.1	99.97	924	139.8	100.18
925	212.9	100.45	925	139.9	99.99
926	214.1	99.64	926	139.9	100.38
927	213.9	99.96	927	140.3	99.59
928	213.3	99.93	928	139.9	100.05
929	213.4	99.95	929	139.7	99.99
930	213.1	100.58	930	139.9	99.93
931	214.4	99.63	931	139.7	100.08
932	213.5	99.83	932	139.6	99.89
933	213.2	100.1	933	139.1	100.08
934	213.2	100.01	934	139.2	99.87
935	213.3	99.99	935	139	100.2
936	213.6	100.08	936	139.2	99.82
937	213.4	99.98	937	138.6	99.94
938	213.3	99.96	938	138.8	100.16
939	213.2	100.02	939	139.1	100
940	213.5	99.83	940	138.9	100.07
941	212.7	100.06	941	139	99.85
942	213	100.09	942	138.8	100.46
943	213.2	100.02	943	139.5	99.68
944	212.9	99.89	944	138.8	99.92
945	212.7	100	945	138.5	99.91
946	212.7	99.95	946	138.2	100.06
947	212.7	100.12	947	138.5	99.92
948	213	99.86	948	138.5	100.04
949	212.4	100.24	949	138.4	99.86
950	212.1	99.76	950	138	100.07
951	212.4	100.12	951	138.1	100.12
952	212.9	99.88	952	138	99.97
953	212.4	100.14	953	138	100.02
954	212.7	99.88	954	138	99.95
955	212.3	100.02	955	137.8	100.11
956	212.6	100.03	956	138.4	99.76
957	212.4	100.1	957	137.8	100.15
958	212.5	100.03	958	138	99.93
959	212.9	99.79	959	137.7	100.12
960	212.2	100.12	960	137.7	99.82
961	212.2	99.96	961	137.5	100.04
962	212.6	100.11	962	136.9	99.96
963	212.9	99.95	963	137.5	100.03
964	212.6	99.93	964	137.3	99.94
965	212.2	99.91	965	137.7	100.16
966	212	100.09	966	137.9	100.01
967	211.6	99.96	967	137.8	99.83
968	211.2	99.97	968	137.3	100.23
969	211.1	100.08	969	138.2	99.8
970	211.3	99.96	970	137.4	100.07
971	211	100	971	137.4	100.08
972	210.8	99.96	972	138.1	99.8
973	210.5	100.08	973	137.7	100.11
974	210.3	99.95	974	137.8	100.09
975	210.4	100.11	975	137.9	100.43
976	210.4	99.96	976	138.6	99.83
977	210.4	99.89	977	137.9	99.77
978	210.1	100.11	978	137.9	99.8
979	210.4	99.96	979	137.3	100.17
980	210.1	99.89	980	137.8	99.94
981	210.4	99.96	981	137.1	100.05
982	209.5	100.11	982	137.4	100
983	209.8	99.93	983	137.4	99.83
984	209.2	100.11	984	137.1	100.13
985	209.5	99.87	985	136.9	99.88
986	209.2	100.15	986	136.5	100.06
987	209.4	99.93	987	137	99.96
988	209.2	100.03	988	136.8	99.88
989	209.5	99.92	989	136.7	100.16
990	209	100	990	136.8	100.01
991	208.9	100.18	991	136.6	99.91
992	209	99.79	992	136.5	100.09
993	208.5	100.09	993	136.6	99.84
994	208.8	100.04	994	136.7	100.5
995	209.2	99.89	995	137.2	99.59
996	208.6	99.99	996	136.6	100.13
997	208.6	100.1	997	136.8	99.79
998	209	99.96	998	136.4	100.1
999	208.6	99.88	999	136.2	100.1
1000	208.3	100.17	1000	136.5	99.9
1001	208.5	99.97
1002	208.6	99.86
1003	208.5	100
1004	208.4	100.07
1005	208.1	100.05
1006	208.6	99.95
1007	208.3	100.03
1008	208.2	100.09
1009	209.2	99.95
1010	208.4	99.89
1011	208.2	100.06
1012	208.5	100.01
1013	208.4	99.91
1014	208.1	100.15
1015	208.5	99.9
1016	208.6	100.23
1017	209.1	99.86
1018	209	99.88
1019	208.6	100.04
1020	208.6	100.09
1021	209	99.92
1022	208.8	99.98
1023	209.1	100.03
1024	209.3	100
1025	208.8	100.07
1026	208.8	100.13
1027	209.1	99.77
1028	208.7	100.13
1029	208.9	99.99
1030	208.5	99.92
1031	208.5	99.94
1032	207.9	100.09
1033	208.5	99.95
1034	208.4	100.15
1035	208.5	99.88
1036	208	99.99
1037	208.1	100.01
1038	208.2	99.96
1039	208.4	100.11
1040	208.6	99.89
1041	208.2	100.05
1042	208.6	100.03
1043	208.6	99.98
1044	208.6	99.93
1045	208	100.04
1046	208.4	100.05
1047	208.3	99.94
1048	208	99.99
1049	208	100.1
1050	208	99.88
1051	207.7	100.07
1052	208.2	99.9
1053	208.4	100.16
1054	208	99.83
1055	207.4	100.12
1056	207.8	99.97
1057	207.9	100.03
1058	207.7	99.93
1059	207.4	100.15
1060	208	99.87
1061	207.3	99.98
1062	207.3	100.24
1063	207.9	99.83
1064	207.5	100.25
1065	208.1	99.7
1066	207.5	99.92
1067	207.1	100.13
1068	208.3	100
1069	207.7	99.96
1070	207.5	100
1071	207.7	100.02
1072	207.8	100.05
1073	207.8	99.95
1074	207.9	99.95
1075	207.8	99.98
1076	207.5	100.03
1077	207.2	99.99
1078	207.6	100.07
1079	207.7	99.91
1080	207	100.02
1081	207.1	99.98
1082	206.8	100.02
1083	207.5	99.95
1084	207.2	100.05
1085	207	100
1086	206.9	99.96
1087	206.5	99.96
1088	206.5	99.99
1089	206.3	100.12
1090	206.5	99.91
1091	206.3	99.98
1092	206.2	100.06
1093	206.3	100.06
1094	206.6	99.94
1095	206.2	100
1096	206.1	99.97
1097	206.1	100.03
1098	205.9	99.94
1099	205.8	100.02
1100	205.8	99.97
1101	205.6	100
1102	205.6	100.02
1103	205.5	100
1104	205.7	100.04
1105	205.6	99.92
1106	205.4	100.05
1107	205.3	99.99
1108	205.3	100.04
1109	205.4	99.9
1110	204.9	100.14
1111	205.5	99.99
1112	205.5	99.99
1113	205.4	100.07
1114	205.6	99.94
1115	205.2	99.98
1116	205.3	100.04
1117	205.6	100.06
1118	205.4	100.06
1119	205.6	99.82
1120	205.3	100.1
1121	205.4	99.84
1122	205.1	100.41
1123	205.9	99.58
1124	205	100.08
1125	205.5	100
1126	205.2	99.93
1127	204.8	99.98
1128	205	100.03
1129	204.7	100.12
1130	205.3	99.87
1131	204.8	100.05
1132	205.1	100.49
1133	206.2	99.62
1134	205.4	99.93
1135	205.2	99.94
1136	204.9	100.01
1137	205	100.25
1138	205.4	99.9
1139	205.1	99.9
1140	205	100.04
1141	205.4	100
1142	205.6	100.13
1143	206	99.89
1144	206	100.05
1145	205.9	99.83
1146	205.4	100.01
1147	205.4	100.43
1148	206.3	99.66
1149	205.6	100.07
1150	205.9	99.94
1151	205.7	100.03
1152	205.8	100.65
1153	207.1	99.29
1154	205.6	100.02
1155	205.4	100.12
1156	205.6	99.8
1157	205.5	100.19
1158	205.6	99.87
1159	205.3	100.14
1160	205.5	99.92
1161	205.1	100.14
1162	205.3	99.77
1163	205	99.98
1164	204.9	100.19
1165	205.2	100.25
1166	206	99.58
1167	205	100.03
1168	204.9	99.98
1169	204.8	99.94
1170	205	100.13
1171	205	100.08
1172	205.3	99.87
1173	205.1	100.12
1174	205.1	99.96
1175	205.1	99.94
1176	205	99.93
1177	204.8	100.1
1178	204.8	100.05
1179	205.1	99.9
1180	204.7	100.04
1181	204.8	99.86
1182	204.8	100.13
1183	204.8	99.89
1184	204.6	100.06
1185	204.6	99.99
1186	204.6	99.94
1187	204.7	100.17
1188	205.1	100.08
1189	205	100.31
1190	206.1	99.52
1191	204.9	100.08
1192	204.8	99.92
1193	203.4	100.01
1194	203	100
1195	203.6	100.06
1196	203.8	99.92
1197	203.1	99.93
1198	203.4	100.08
1199	203.6	100.18
1200	204.3	99.92
1201	203.6	99.82
1202	202.9	100.14
1203	203.4	99.95
1204	203.4	100.01
1205	203.9	99.89
1206	203.1	100.03
1207	203.4	99.99
1208	203.2	100.26
1209	204.1	99.73
1210	203.8	100.01
1211	203.3	99.97
1212	202.5	100.1
1213	203.6	99.98
1214	203.2	100.05
1215	203.6	100.06
1216	204.2	99.9
1217	203.1	99.95
1218	202.7	100.08
1219	202.9	99.9
1220	202.9	99.97
1221	202.8	100
1222	202.7	100.07
1223	202.4	100.02
1224	202.3	100
1225	202.3	99.92
1226	202.1	100.04
1227	202.5	100.04
1228	202.4	100.08
1229	202.3	99.95
1230	202.1	99.94
1231	201.9	100.08
1232	202.1	99.83
1233	201.7	100.1
1234	201.9	100.05
1235	201.9	99.88
1236	201.8	100.15
1237	201.6	99.82
1238	202.1	100.13
1239	201.8	100.08
1240	202.4	99.81
1241	202	100.11
1242	202.1	100.16
1243	202.8	99.72
1244	202.1	100.1
1245	202.3	100.03
1246	202.1	100.04
1247	202.7	99.97
1248	202.3	99.99
1249	202.2	99.98
1250	201.7	100.03
1251	202.1	99.89
1252	202	99.95
1253	201.8	100.1
1254	202	99.97
1255	201.9	100.02
1256	201.8	100.28
1257	202.7	99.72
1258	201.8	99.94
1259	202.1	100.05
1260	202.5	100
1261	202.1	99.92
1262	202.3	100.09
1263	201.9	99.98
1264	201.9	100.01
1265	201.5	100.17
1266	202.1	99.92
1267	201.9	99.94
1268	201.6	100.04
1269	201.8	99.87
1270	201.9	100.02
1271	201.5	100.03
1272	201.3	100.03
1273	201.3	100.06
1274	201.1	99.91
1275	201.1	99.96
1276	201	100.12
1277	200.9	99.97
1278	200.7	99.92
1279	200.7	100.03
1280	201.3	100.05
1281	201.3	100.07
1282	201.2	100.11
1283	200.6	99.92
1284	202.2	99.92
1285	202	100.1
1286	202	99.87
1287	201.5	100.59
1288	202.4	99.44
1289	201.7	100.01
1290	200.8	100.03
1291	200.9	100.01
1292	200.8	99.83
1293	200.3	100.15
1294	200.5	99.9
1295	200.8	99.99
1296	200.5	100.08
1297	200.7	99.99
1298	200.4	99.96
1299	200.4	100.76
1300	202.2	99.32
1301	200.3	99.84
1302	199.7	100.09
1303	199.4	99.99
1304	201.1	99.96
1305	200.2	100.07
1306	201.1	99.89
1307	200	100.02
1308	198.7	100.33
1309	200.6	100.01
1310	200.5	100.89
1311	201.9	98.88
1312	200.6	99.9
1313	199.7	99.94
1314	198.5	100.13
1315	199.2	99.88
1316	200.3	100.01
1317	199.1	101.12
1318	201	98.95
1319	199.2	100.04
1320	199.4	100.04
1321	199.5	99.92
1322	199.6	100.28
1323	200	99.71
1324	199.7	101.01
1325	201.8	99.12
1326	200	99.89
1327	199.9	100.04
1328	199.8	100.01
1329	199.2	100.08
1330	199.9	99.81
1331	199.3	100.18
1332	200	100
1333	199.6	99.85
1334	199.3	100.17
1335	199.7	99.76
1336	198.8	99.97
1337	199.8	100.01
1338	198.9	100.22
1339	199.9	99.82
1340	198.5	100.03
1341	198.9	99.99
1342	199.3	99.97
1343	198.4	100.22
1344	199.8	99.88
1345	198.6	100.08
1346	198.9	99.79
1347	198.5	100.04
1348	198.7	100.19
1349	199.3	99.83
1350	198.8	100.17
1351	198.5	99.76
1352	198.4	100.2
1353	198.8	99.89
1354	198.2	100.86
1355	200.7	99.09
1356	198.4	100.17
1357	198.7	100.02
1358	199.3	99.94
1359	198.8	99.89
1360	198.4	100.74
1361	200	99.27
1362	198.6	99.96
1363	198.4	100.18
1364	198.6	99.8
1365	198.1	100.16
1366	199.5	99.92
1367	198.3	99.91
1368	198.2	100.07
1369	198.4	100.09
1370	198.5	100.08
1371	199	99.93
1372	199	99.92
1373	198.5	100.01
1374	198.2	99.99
1375	198.3	100.14
1376	199	99.8
1377	198.6	101.33
1378	201.6	98.79
1379	198.7	100.11
1380	198.9	99.81
1381	198.5	100.06
1382	198	99.96
1383	198.5	100.22
1384	198.8	99.75
1385	198.1	99.98
1386	197.9	100
1387	198.6	100.18
1388	197.6	100.01
1389	198.5	99.89
1390	197.8	99.92
1391	199	100.11
1392	198.8	100.11
1393	199.1	100.33
1394	199.3	99.51
1395	197.2	100.07
1396	198.1	99.97
1397	198.2	100.07
1398	198.3	99.84
1399	198.2	100
1400	198.3	99.95
1401	197.7	99.99
1402	198	100.01
1403	197.8	100.52
1404	198.9	99.57
1405	197.9	100.05
1406	198	100.03
1407	197.9	99.85
1408	197.8	100.2
1409	197.9	99.89
1410	197.7	100.71
1411	199	99.36
1412	197.6	99.88
1413	197.3	100.04
1414	197.5	99.95
1415	198.2	100.07
1416	197.6	100.06
1417	197.6	99.99
1418	197.7	100.34
1419	198.4	99.52
1420	197	99.95
1421	196.8	100.2
1422	197.1	99.99
1423	197.2	100
1424	197.4	99.81
1425	196.7	100.13
1426	197	100.23
1427	197.9	99.7
1428	196.9	99.95
1429	197	100.01
1430	196.7	100.1
1431	197.5	100.17
1432	196.9	99.68
1433	195.5	100.11
1434	196.4	100.05
1435	196.2	100.41
1436	197.8	99.56
1437	196.5	100.02
1438	196.2	100.07
1439	195.9	99.75
1440	195	100.16
1441	195.8	100.82
1442	198	99.17
1443	196.3	99.99
1444	196.5	99.98
1445	196.8	100.05
1446	196.7	100.53
1447	198	99.39
1448	196.3	100.07
1449	196.4	99.99
1450	196.1	100.16
1451	196.8	99.75
1452	196.1	100.42
1453	196.8	99.81
1454	196.5	99.9
1455	196.2	99.96
1456	195.7	100.02
1457	195.7	99.99
1458	195.6	100.02
1459	195.7	100.95
1460	198.6	99.02
1461	195.6	100.01
1462	195.8	100.07
1463	195.5	99.88
1464	195.3	100.19
1465	195.4	99.93
1466	195.5	99.83
1467	195	100.11
1468	195.4	99.94
1469	195.5	99.91
1470	195.7	101.14
1471	198.1	99.45
1472	196.7	99.56
1473	194.7	99.97
1474	194.8	99.88
1475	194.3	100.15
1476	194.1	99.91
1477	194.2	100.01
1478	194.3	99.95
1479	194.3	100.12
1480	194.3	99.85
1481	195	100.12
1482	195	101.16
1483	197.7	98.99
1484	196.1	99.97
1485	195.9	99.92
1486	195.3	100
1487	195	100
1488	194.8	99.99
1489	194.6	99.99
1490	194.5	99.88
1491	194.1	100.26
1492	194.4	99.9
1493	194	99.91
1494	193.6	100.13
1495	193.9	100.09
1496	193.7	99.99
1497	194.3	99.8
1498	193.4	99.9
1499	193.5	100.43
1500	193.8	99.81
1501	193.4	99.82
1502	193.1	100.32
1503	193.5	100.34
1504	194.4	99.29
1505	192.9	100.4
1506	193.9	99.61
1507	193	100.79
1508	194.6	99.52
1509	193.8	100.02
1510	194	99.79
1511	193.3	99.85
1512	192.8	100.47
1513	193.9	99.68
1514	193.5	99.86
1515	193.9	100.08
1516	194.4	99.99
1517	194	99.94
1518	194	100.86
1519	196.2	99.17
1520	195.2	100.33
1521	194.9	99.77
1522	195.2	100.21
1523	196.1	99.84
1524	195.3	99.95
1525	195.2	100.06
1526	195.1	99.94
1527	194.4	99.98
1528	194.1	100.05
1529	194.1	100.03
1530	193.8	99.87
1531	193.7	99.92
1532	192.7	100.13
1533	193.2	100.01
1534	193.2	100.07
1535	193.1	99.82
1536	192.9	100.04
1537	192.8	100
1538	192.5	99.97
1539	192.8	100.18
1540	192.7	99.86
1541	192.6	100.18
1542	192.8	99.83
1543	192.8	100.02
1544	192.4	100.04
1545	192.7	99.85
1546	192.2	100.09
1547	192.4	99.9
1548	192.1	100.12
1549	192.3	99.88
1550	192.2	100.06
1551	192.4	99.97
1552	192.4	100.05
1553	192	100.09
1554	192.5	99.98
1555	192.1	99.91
1556	192.3	100.28
1557	193.2	99.67
1558	191.4	99.96
1559	192	100.17
1560	193.8	100.02
1561	193.3	99.87
1562	192.6	100.04
1563	192.4	99.92
1564	192.5	100.13
1565	192.2	100.04
1566	192.2	100.08
1567	192.3	99.92
1568	192.1	99.96
1569	192.2	99.85
1570	191.4	100.09
1571	192.8	99.96
1572	192.5	100.09
1573	192.3	100.09
1574	192.3	100.06
1575	192.5	99.86
1576	192.1	100.06
1577	191.8	99.98
1578	191.6	99.86
1579	191.9	100.02
1580	191	100.12
1581	192.8	100.04
1582	192.5	99.82
1583	191.6	100.04
1584	191.8	100.12
1585	191.8	99.81
1586	192.3	100.02
1587	191.2	100.16
1588	191.6	99.9
1589	190.9	100.2
1590	192.6	99.89
1591	192	99.83
1592	191.2	99.99
1593	191.1	100.05
1594	190.9	100.04
1595	191.1	100.05
1596	190.7	99.9
1597	190.7	99.96
1598	190.6	100.16
1599	191.4	99.99
1600	191.4	99.95
1601	191.3	99.94
1602	191.4	100.01
1603	190.6	100.11
1604	192	100.04
1605	191.9	100.6
1606	193.3	99.42
1607	191.9	99.96
1608	191.7	99.86
1609	191.2	100.09
1610	191.7	99.88
1611	190.4	100.19
1612	191.2	99.96
1613	191.5	99.89
1614	190.8	99.99
1615	190.8	100.19
1616	191.1	99.82
1617	190.8	100.06
1618	190.9	99.87
1619	190.6	100.16
1620	191.1	99.96
1621	192.1	100.22
1622	191.9	99.74
1623	191.3	100.03
1624	191.3	99.97
1625	190.7	99.93
1626	190.5	100.04
1627	190.5	100.02
1628	190.6	100.05
1629	190.8	99.89
1630	190.7	100.12
1631	190.7	99.89
1632	190.3	100.01
1633	190.2	100.02
1634	190.3	100.95
1635	192.5	99.2
1636	190.9	99.85
1637	190.7	100.14
1638	191.1	100
1639	190.8	99.97
1640	190.9	99.89
1641	190.8	100.01
1642	190.6	100.29
1643	191.1	99.83
1644	190.7	100
1645	191.2	99.9
1646	190.7	100.04
1647	191.3	100.01
1648	191	99.94
1649	191	99.97
1650	191.4	100.12
1651	191.3	99.98
1652	191.3	99.98
1653	191.6	99.92
1654	191.3	100.8
1655	193.2	99.33
1656	191.5	99.96
1657	191.2	99.99
1658	191.2	99.93
1659	190.9	100
1660	190.5	100.06
1661	190.8	99.95
1662	191.5	100.14
1663	190.8	99.93
1664	190.8	100.06
1665	190.7	100.09
1666	190.8	99.73
1667	190	100.04
1668	190.2	100.01
1669	190	99.97
1670	189.9	100.13
1671	190.1	100.02
1672	190.2	99.81
1673	189.8	100.05
1674	190.4	99.96
1675	190.2	100.09
1676	190.2	100.01
1677	190.4	100.02
1678	190.3	100.05
1679	190.6	100.06
1680	190.7	99.8
1681	190.4	100.58
1682	191.4	99.55
1683	190.8	99.95
1684	190.4	99.91
1685	190.9	100.01
1686	190.1	100.12
1687	190.4	99.96
1688	190.7	99.95
1689	190.4	100.12
1690	190.5	99.92
1691	190.9	100.09
1692	190.5	99.82
1693	190.2	100.59
1694	191.7	99.54
1695	190.1	99.95
1696	189.8	100.42
1697	190.8	99.51
1698	189.6	100.24
1699	190.3	99.81
1700	189.5	100.09
1701	190	99.84
1702	189.3	100.15
1703	189.4	100.01
1704	189.6	99.86
1705	189.3	100.04
1706	189	99.96
1707	189.2	99.95
1708	189	100
1709	189	100.32
1710	189.5	99.92
1711	189.4	99.99
1712	189.6	99.85
1713	188.9	100.11
1714	189.2	100.04
1715	189.2	99.76
1716	188.6	100.74
1717	190	99.27
1718	188.8	100.59
1719	189.8	99.44
1720	188.7	100.04
1721	189.4	100.07
1722	189.1	100.02
1723	189.1	99.97
1724	189	99.92
1725	188.8	99.92
1726	188.6	100.14
1727	188.7	100.05
1728	188.8	100.08
1729	189	99.84
1730	188.4	100.02
1731	188.5	99.89
1732	188.9	100.19
1733	188.8	99.97
1734	188.7	99.98
1735	188.6	100.13
1736	189.1	100.07
1737	189.1	99.74
1738	188.6	99.99
1739	188.5	100
1740	188.5	100.01
1741	189	99.99
1742	188.7	100.12
1743	189.1	100.03
1744	188.9	100.01
1745	188.8	99.85
1746	188.4	99.97
1747	188.9	100.38
1748	189.2	99.8
1749	189	99.86
1750	188.2	99.97
1751	188.2	100.47
1752	189.4	99.61
1753	188.7	99.85
1754	188.2	100.15
1755	188.6	100.01
1756	188.7	99.97
1757	188.8	100.08
1758	188.6	99.87
1759	188.4	100.09
1760	188.8	99.88
1761	189.1	100.08
1762	188.9	99.93
1763	189.1	100.11
1764	189.5	99.89
1765	189.6	100.13
1766	190	99.92
1767	189.9	100.13
1768	190.3	99.89
1769	190.4	100.09
1770	191.4	100.04
1771	191	99.88
1772	190.8	100.02
1773	191	100
1774	190.4	100.8
1775	192.1	99.18
1776	190.4	100.03
1777	190.3	99.95
1778	190	100.03
1779	190	99.93
1780	189.7	100.15
1781	190	99.94
1782	189.8	99.97
1783	189.9	100.02
1784	189.7	99.9
1785	189.2	100.08
1786	189.5	100.09
1787	189.9	99.89
1788	189.3	100.02
1789	190.2	100.12
1790	189.5	100.06
1791	189.3	99.82
1792	189.4	100.07
1793	189.5	100.01
1794	189.5	99.82
1795	189.5	100.1
1796	189.6	100.04
1797	189.7	99.87
1798	189.7	100
1799	189.5	99.98
1800	188.9	100.11
1801	189.1	99.99
1802	189.2	100.05
1803	189.4	99.89
1804	189	100.04
1805	189.1	100.03
1806	189.1	100.03
1807	189	99.99
1808	189.1	99.95
1809	188.6	99.94
1810	188.6	100.06
1811	188.6	99.93
1812	188.2	100.12
1813	188.4	100.01
1814	188.5	100.38
1815	189.7	99.57
1816	188.9	99.95
1817	188.7	100.2
1818	189.1	99.88
1819	189	99.98
1820	188.7	99.95
1821	188.9	100.04
1822	188.7	100.31
1823	189.6	99.71
1824	188.6	99.98
1825	188.5	100.92
1826	190.5	99.05
1827	188.3	99.95
1828	187.7	100.9
1829	189.7	99.26
1830	188.1	99.83
1831	187.5	100.12
1832	187.3	100.03
1833	187.3	99.94
1834	187.2	99.87
1835	186.8	100.18
1836	187.1	99.82
1837	187	100.15
1838	186.6	99.96
1839	186.8	100.62
1840	187.9	99.28
1841	186.2	100.16
1842	186.8	100.01
1843	186.7	99.91
1844	186.1	99.95
1845	186	99.93
1846	185.7	100.02
1847	185.8	100.22
1848	186.1	99.9
1849	186	99.97
1850	185.9	99.87
1851	186.1	99.98
1852	185.7	100.04
1853	185.6	100.21
1854	186.2	99.89
1855	186	99.95
1856	185.8	99.91
1857	185.1	100.22
1858	185.9	99.93
1859	185.8	99.89
1860	185	100.35
1861	185.7	99.74
1862	185.3	100.09
1863	185.5	99.83
1864	185.5	100.02
1865	185.4	100.64
1866	187	99.43
1867	185.7	99.98
1868	185.6	99.93
1869	185.8	100.53
1870	187.1	99.55
1871	186.4	99.98
1872	185.8	100.05
1873	186	99.86
1874	185.5	100.07
1875	185.7	100.17
1876	186.1	99.9
1877	186.5	99.85
1878	185.9	100.1
1879	186.1	100.06
1880	186.2	100.41
1881	186.8	99.55
1882	185.8	99.89
1883	185.3	100.03
1884	185.4	99.98
1885	185.2	100.02
1886	185.2	100.09
1887	185.4	99.88
1888	185.2	100.07
1889	185.5	99.92
1890	185.1	99.96
1891	185.1	100.06
1892	184.9	99.94
1893	184.9	100.12
1894	185	99.97
1895	185	99.99
1896	184.8	99.93
1897	184.8	100.15
1898	185.4	100.03
1899	185.1	99.97
1900	185.5	100.02
1901	185.6	99.87
1902	185	99.99
1903	185.2	100.11
1904	185.4	99.88
1905	185.3	100.37
1906	186.3	99.73
1907	185.4	100.03
1908	185.4	100.05
1909	185.9	99.97
1910	186.4	100.03
1911	186.8	99.88
1912	185.4	99.99
1913	185.6	100
1914	185.5	100.08
1915	185.9	99.99
1916	185.7	100.01
1917	185.3	99.81
1918	185	100.17
1919	185.1	99.97
1920	185.2	99.85
1921	184.7	100.01
1922	184.4	100.18
1923	184.9	99.86
1924	184.5	100.38
1925	185.2	99.74
1926	184.6	100.02
1927	184.8	99.82
1928	184.2	99.98
1929	184.4	99.97
1930	183.7	100.23
1931	184.4	99.8
1932	183.9	100.15
1933	184.1	99.93
1934	183.8	99.96
1935	183.6	100.04
1936	185.1	99.94
1937	183.8	100.11
1938	184	99.98
1939	184.4	100.02
1940	183.9	99.99
1941	184.1	99.96
1942	183.5	100
1943	183.7	99.97
1944	183.5	99.9
1945	183.1	100.14
1946	183.6	99.91
1947	183	100.02
1948	182.9	100.11
1949	183.2	99.81
1950	182.9	100.17
1951	182.9	100
1952	183	99.87
1953	182.5	100.06
1954	182.5	100.05
1955	182.6	99.98
1956	182.9	99.89
1957	182.3	100.33
1958	183	99.82
1959	182.8	99.92
1960	182.3	100.18
1961	182.7	99.88
1962	182.7	99.96
1963	182.1	99.98
1964	182.1	99.96
1965	182.1	99.92
1966	181.8	100.06
1967	182	100.65
1968	183.3	99.44
1969	182.1	99.91
1970	182.2	100.13
1971	182.8	99.85
1972	181.9	100.02
1973	181.7	100.08
1974	182	101.1
1975	184	98.98
1976	182.4	99.81
1977	182.2	99.96
1978	182.1	100.22
1979	182.5	99.94
1980	182.5	99.96
1981	182.3	100.07
1982	182.3	99.98
1983	182.3	99.83
1984	182.3	100.22
1985	182.5	99.94
1986	182.3	100
1987	182.2	100.02
1988	182.3	100.09
1989	182.6	100
1990	182.3	100.44
1991	183.3	99.66
1992	182.7	99.65
1993	182.1	99.99
1994	181.7	100.16
1995	182	99.98
1996	182.3	99.98
1997	182.4	100.41
[truncated: 3 more rows]
