# Supplementary material for: Highly reversible zinc metal anode enabled by strong Brønsted acid and hydrophobic interfacial chemistry
Source: Nat Commun. 2024 May 21;15:4303. doi: 10.1038/s41467-024-48444-5 (PMC11109197; doi:10.1038/s41467-024-48444-5)
Supplement: Supplementary file 4 — Source data [file 41467_2024_48444_MOESM4_ESM.zip › Source data/Figure6.xlsx]

## Sheet: Figure6a
XPS of Zn anode after soaking in 1 m ZnSO4+0.1 m HTFSI for 5 h
sputter 0 S
Raw data		Fitted peak1	Fitted peak2	Background	Envelope
175.488	2188.67	2188.67	2188.67	2188.67	2188.67
175.388	2187.55	2187.55	2187.55	2187.55	2187.55
175.288	2219.38	2219.38	2219.38	2219.38	2219.38
175.188	2143.44	2143.44	2143.44	2143.44	2143.44
175.088	2179.74	2179.74	2179.74	2179.74	2179.74
174.988	2196.49	2196.49	2196.49	2196.49	2196.49
174.888	2186.44	2186.44	2186.44	2186.44	2186.44
174.788	2145.68	2145.68	2145.68	2145.68	2145.68
174.688	2155.73	2155.73	2155.73	2155.73	2155.73
174.588	2169.13	2169.13	2169.13	2169.13	2169.13
174.488	2182.53	2182.53	2182.53	2182.53	2182.53
174.388	2180.85	2180.85	2180.85	2180.85	2180.85
174.288	2174.15	2174.15	2174.15	2174.15	2174.15
174.188	2159.08	2159.08	2159.08	2159.08	2159.08
174.088	2208.21	2208.21	2208.21	2208.21	2208.21
173.988	2175.83	2175.83	2175.83	2175.83	2175.83
173.888	2124.46	2124.46	2124.46	2124.46	2124.46
173.788	2154.05	2154.06	2154.05	2154.05	2154.06
173.688	2195.37	2195.38	2195.37	2195.37	2195.38
173.588	2192.58	2192.6	2192.58	2192.58	2192.6
173.488	2224.4	2224.43	2224.4	2224.4	2224.43
173.388	2211	2211.05	2211	2211	2211.05
173.288	2211.56	2211.65	2211.56	2211.56	2211.65
173.188	2166.34	2166.49	2166.34	2166.34	2166.49
173.088	2246.74	2246.98	2246.74	2246.74	2246.98
172.988	2232.22	2232.61	2232.22	2232.22	2232.61
172.888	2291.96	2292.58	2291.96	2291.96	2292.58
172.788	2206.54	2207.51	2206.54	2206.54	2207.51
172.688	2211.56	2213.07	2211.57	2211.56	2213.07
172.588	2184.76	2187.06	2184.77	2184.76	2187.08
172.488	2185.32	2188.55	2185.09	2185.07	2188.57
172.388	2251.2	2190.58	2185.41	2185.38	2190.62
172.288	2236.13	2193.34	2185.75	2185.69	2193.4
172.188	2224.4	2197.16	2186.1	2186	2197.26
172.088	2221.05	2202.31	2186.48	2186.31	2202.49
171.988	2238.92	2209.3	2186.91	2186.62	2209.6
171.888	2273.54	2218.67	2187.4	2186.92	2219.15
171.788	2267.4	2230.97	2188.01	2187.23	2231.75
171.688	2303.13	2247.2	2188.78	2187.54	2248.43
171.588	2318.2	2267.93	2189.79	2187.85	2269.86
171.488	2357.29	2294.28	2191.17	2188.16	2297.29
171.388	2345	2327.11	2193.08	2188.47	2331.72
171.288	2333.28	2367.14	2195.75	2188.78	2374.11
171.188	2446.06	2415.52	2199.5	2189.09	2425.93
171.088	2544.33	2472.17	2204.7	2189.4	2487.47
170.988	2562.2	2537.45	2212.03	2189.71	2559.77
170.888	2626.96	2610.62	2222.03	2190.02	2642.64
170.788	2700.1	2690.29	2235.7	2190.33	2735.67
170.688	2752.59	2774.52	2254.13	2190.64	2838.01
170.588	2925.67	2860.1	2278.43	2190.94	2947.58
170.488	3044.04	2943.22	2310.57	2191.25	3062.53
170.388	3185.3	3019.55	2351.72	2191.56	3179.71
170.288	3278.54	3084.71	2404.1	2191.87	3296.94
170.188	3380.71	3133.75	2469.46	2192.18	3411.03
170.088	3536.49	3164.13	2549.21	2192.49	3520.85
169.988	3638.11	3172.64	2645.66	2192.8	3625.51
169.888	3704.55	3159.28	2758.65	2193.11	3724.82
169.788	3837.99	3125.13	2888.9	2193.42	3820.61
169.688	3983.16	3072.09	3034.94	2193.73	3913.3
169.588	4034.52	3004.76	3193.97	2194.04	4004.68
169.488	4045.13	2926.88	3362.12	2194.35	4094.65
169.388	4051.83	2843.39	3532.97	2194.66	4181.7
169.288	4088.68	2758.45	3698.89	2194.96	4262.38
169.188	4256.18	2675.75	3851.25	2195.27	4331.73
169.088	4241.11	2597.95	3981.26	2195.58	4383.63
168.988	4319.27	2527.32	4079.03	2195.89	4410.45
168.888	4392.97	2464.7	4139.48	2196.2	4407.98
168.788	4404.14	2410.58	4156.2	2196.51	4370.26
168.688	4365.06	2365.05	4129.16	2196.82	4297.39
168.588	4280.75	2327.22	4060.56	2197.13	4190.65
168.488	4260.09	2296.78	3954.16	2197.44	4053.5
168.388	4077.51	2272.47	3819.18	2197.75	3893.9
168.288	3855.86	2253.48	3663.13	2198.06	3718.55
168.188	3576.13	2238.97	3495.83	2198.37	3536.44
168.088	3380.16	2227.95	3325.64	2198.68	3354.92
167.988	3189.2	2219.89	3159.95	2198.98	3180.85
167.888	2950.8	2213.99	3004.03	2199.29	3018.72
167.788	2791.11	2209.8	2862.46	2199.6	2872.66
167.688	2668.28	2206.91	2736.9	2199.91	2743.9
167.588	2501.34	2204.94	2628.36	2200.22	2633.08
167.488	2420.38	2203.69	2536.99	2200.53	2540.15
167.388	2389.67	2202.92	2461.03	2200.84	2463.11
167.288	2332.16	2202.5	2399.82	2201.15	2401.18
167.188	2283.03	2202.33	2350.9	2201.46	2351.77
167.088	2211	2202.32	2312.61	2201.77	2313.16
166.988	2209.89	2202.42	2283.29	2202.08	2283.63
166.888	2204.86	2202.6	2260.94	2202.39	2261.16
166.788	2227.2	2202.83	2244.5	2202.7	2244.63
166.688	2204.86	2203.08	2232.4	2203	2232.48
166.588	2209.33	2203.36	2223.71	2203.31	2223.76
166.488	2218.82	2203.65	2217.62	2203.62	2217.65
166.388	2210.45	2203.95	2213.38	2203.93	2213.39
166.288	2227.75	2204.25	2210.57	2204.24	2210.57
166.188	2211.56	2204.56	2208.72	2204.55	2208.72
166.088	2204.86	2204.86	2207.57	2204.86	2207.57
165.988	2189.79	2189.79	2191.53	2189.79	2191.53
165.888	2179.74	2179.74	2180.84	2179.74	2180.84
165.788	2257.35	2257.35	2258.04	2257.35	2258.04
165.688	2222.73	2222.73	2223.16	2222.73	2223.16
165.588	2197.6	2197.6	2197.86	2197.6	2197.86
165.488	2233.9	2233.9	2234.06	2233.9	2234.06
165.388	2234.45	2234.45	2234.54	2234.45	2234.54
165.288	2265.16	2265.16	2265.21	2265.16	2265.21
165.188	2258.46	2258.46	2258.49	2258.46	2258.49
165.088	2222.73	2222.73	2222.75	2222.73	2222.75
164.988	2251.76	2251.76	2251.77	2251.76	2251.77
164.888	2254.55	2254.55	2254.56	2254.55	2254.56
164.788	2211.56	2211.56	2211.56	2211.56	2211.56
164.688	2207.1	2207.1	2207.1	2207.1	2207.1
164.588	2241.15	2241.15	2241.15	2241.15	2241.15
164.488	2207.1	2207.1	2207.1	2207.1	2207.1
164.388	2240.6	2240.6	2240.6	2240.6	2240.6
164.288	2288.61	2288.61	2288.61	2288.61	2288.61
164.188	2310.39	2310.39	2310.39	2310.39	2310.39
164.088	2294.75	2294.75	2294.75	2294.75	2294.75
163.988	2247.3	2247.3	2247.3	2247.3	2247.3
163.888	2274.65	2274.65	2274.65	2274.65	2274.65
163.788	2241.71	2241.71	2241.71	2241.71	2241.71
163.688	2269.07	2269.07	2269.07	2269.07	2269.07
163.588	2265.16	2265.16	2265.16	2265.16	2265.16
163.488	2289.17	2289.17	2289.17	2289.17	2289.17
163.388	2266.84	2266.84	2266.84	2266.84	2266.84
163.288	2288.61	2288.61	2288.61	2288.61	2288.61
163.188	2321	2321	2321	2321	2321
163.088	2348.91	2348.91	2348.91	2348.91	2348.91
162.988	2325.46	2325.46	2325.46	2325.46	2325.46
162.888	2264.05	2264.05	2264.05	2264.05	2264.05
162.788	2298.66	2298.66	2298.66	2298.66	2298.66
162.688	2248.41	2248.41	2248.41	2248.41	2248.41
162.588	2271.86	2271.86	2271.86	2271.86	2271.86
162.488	2295.87	2295.87	2295.87	2295.87	2295.87
162.388	2322.67	2322.67	2322.67	2322.67	2322.67
162.288	2266.84	2266.84	2266.84	2266.84	2266.84
162.188	2331.05	2331.05	2331.05	2331.05	2331.05
162.088	2317.65	2317.65	2317.65	2317.65	2317.65
161.988	2259.58	2259.58	2259.58	2259.58	2259.58
161.888	2269.07	2269.07	2269.07	2269.07	2269.07
161.788	2334.4	2334.4	2334.4	2334.4	2334.4
161.688	2338.3	2338.3	2338.3	2338.3	2338.3
161.588	2287.5	2287.5	2287.5	2287.5	2287.5
161.488	2295.31	2295.31	2295.31	2295.31	2295.31
161.388	2254	2254	2254	2254	2254
161.288	2243.95	2243.95	2243.95	2243.95	2243.95
161.188	2248.97	2248.97	2248.97	2248.97	2248.97
161.088	2253.44	2253.44	2253.44	2253.44	2253.44
160.988	2247.85	2247.85	2247.85	2247.85	2247.85
160.888	2217.7	2217.7	2217.7	2217.7	2217.7
160.788	2270.75	2270.75	2270.75	2270.75	2270.75
160.688	2276.89	2276.89	2276.89	2276.89	2276.89
160.588	2251.76	2251.76	2251.76	2251.76	2251.76
160.488	2236.69	2236.69	2236.69	2236.69	2236.69
160.388	2267.95	2267.95	2267.95	2267.95	2267.95
160.288	2207.1	2207.1	2207.1	2207.1	2207.1
160.188	2233.34	2233.34	2233.34	2233.34	2233.34
160.088	2242.27	2242.27	2242.27	2242.27	2242.27
159.988	2218.82	2218.82	2218.82	2218.82	2218.82
159.888	2214.35	2214.35	2214.35	2214.35	2214.35
159.788	2209.33	2209.33	2209.33	2209.33	2209.33
159.688	2180.85	2180.85	2180.85	2180.85	2180.85
159.588	2279.12	2279.12	2279.12	2279.12	2279.12
159.488	2259.58	2259.58	2259.58	2259.58	2259.58
159.388	2251.2	2251.2	2251.2	2251.2	2251.2
159.288	2233.34	2233.34	2233.34	2233.34	2233.34
159.188	2255.11	2255.11	2255.11	2255.11	2255.11
159.088	2229.43	2229.43	2229.43	2229.43	2229.43
158.988	2243.39	2243.39	2243.39	2243.39	2243.39
158.888	2217.15	2217.15	2217.15	2217.15	2217.15
158.788	2235.01	2235.01	2235.01	2235.01	2235.01
158.688	2252.88	2252.88	2252.88	2252.88	2252.88
158.588	2270.19	2270.19	2270.19	2270.19	2270.19
158.488	2243.95	2243.95	2243.95	2243.95	2243.95
158.388	2244.5	2244.5	2244.5	2244.5	2244.5
158.288	2200.4	2200.4	2200.4	2200.4	2200.4
158.188	2248.97	2248.97	2248.97	2248.97	2248.97
158.088	2202.63	2202.63	2202.63	2202.63	2202.63
157.988	2204.3	2204.3	2204.3	2204.3	2204.3
157.888	2160.75	2160.75	2160.75	2160.75	2160.75
157.788	2191.46	2191.46	2191.46	2191.46	2191.46
157.688	2171.92	2171.92	2171.92	2171.92	2171.92
157.588	2203.19	2203.19	2203.19	2203.19	2203.19
157.488	2201.51	2201.51	2201.51	2201.51	2201.51
157.388	2235.01	2235.01	2235.01	2235.01	2235.01
157.288	2163.54	2163.54	2163.54	2163.54	2163.54
157.188	2138.42	2138.42	2138.42	2138.42	2138.42
157.088	2142.89	2142.89	2142.89	2142.89	2142.89
156.988	2150.7	2150.7	2150.7	2150.7	2150.7
156.888	2154.05	2154.05	2154.05	2154.05	2154.05
156.788	2164.66	2164.66	2164.66	2164.66	2164.66
156.688	2138.98	2138.98	2138.98	2138.98	2138.98
156.588	2176.95	2176.95	2176.95	2176.95	2176.95
156.488	2214.35	2214.35	2214.35	2214.35	2214.35
156.388	2218.26	2218.26	2218.26	2218.26	2218.26
156.288	2156.84	2156.84	2156.84	2156.84	2156.84
156.188	2162.99	2162.99	2162.99	2162.99	2162.99
156.088	2135.63	2135.63	2135.63	2135.63	2135.63
155.988	2156.84	2156.84	2156.84	2156.84	2156.84
155.888	2155.17	2155.17	2155.17	2155.17	2155.17
155.788	2149.59	2149.59	2149.59	2149.59	2149.59
155.688	2212.12	2212.12	2212.12	2212.12	2212.12
155.588	2185.88	2185.88	2185.88	2185.88	2185.88
155.488	2166.34	2166.34	2166.34	2166.34	2166.34
sputter 120 S
Raw data		Fitted peak1	Fitted peak2	Fitted peak3	Fitted peak4	Fitted peak5	Fitted peak6	Background	Envelope
175.351	2201.91	2201.91	2201.91	2201.91	2201.91	2201.91	2201.91	2201.91	2201.91
175.251	2216.75	2216.75	2216.75	2216.75	2216.75	2216.75	2216.75	2216.75	2216.75
175.151	2211.48	2211.48	2211.48	2211.48	2211.48	2211.48	2211.48	2211.48	2211.48
175.051	2213.4	2213.4	2213.4	2213.4	2213.4	2213.4	2213.4	2213.4	2213.4
174.951	2202.39	2202.39	2202.39	2202.39	2202.39	2202.39	2202.39	2202.39	2202.39
174.851	2191.86	2191.86	2191.86	2191.86	2191.86	2191.86	2191.86	2191.86	2191.86
174.751	2168.89	2168.89	2168.89	2168.89	2168.89	2168.89	2168.89	2168.89	2168.89
174.651	2168.89	2168.89	2168.89	2168.89	2168.89	2168.89	2168.89	2168.89	2168.89
174.551	2245.46	2245.46	2245.46	2245.46	2245.46	2245.46	2245.46	2245.46	2245.46
174.451	2192.82	2192.82	2192.82	2192.82	2192.82	2192.82	2192.82	2192.82	2192.82
174.351	2201.43	2201.43	2201.43	2201.43	2201.43	2201.43	2201.43	2201.43	2201.43
174.251	2224.88	2224.88	2224.88	2224.88	2224.88	2224.88	2224.88	2224.88	2224.88
174.151	2199.52	2199.52	2199.52	2199.52	2199.52	2199.52	2199.52	2199.52	2199.52
174.051	2209.09	2209.09	2209.09	2209.09	2209.1	2209.09	2209.09	2209.09	2209.1
173.951	2199.52	2199.52	2199.52	2199.52	2199.53	2199.52	2199.52	2199.52	2199.53
173.851	2170.32	2170.32	2170.32	2170.32	2170.34	2170.32	2170.32	2170.32	2170.34
173.751	2187.55	2187.55	2187.55	2187.55	2187.58	2187.55	2187.55	2187.55	2187.58
173.651	2140.65	2140.65	2140.65	2140.65	2140.7	2140.65	2140.65	2140.65	2140.7
173.551	2144	2144	2144	2144	2144.08	2144	2144	2144	2144.08
173.451	2169.85	2169.85	2169.85	2169.85	2169.98	2169.85	2169.85	2169.85	2169.98
173.351	2134.91	2134.91	2134.91	2134.91	2135.12	2134.91	2134.91	2134.91	2135.12
173.251	2190.9	2190.9	2190.9	2190.9	2191.24	2190.9	2190.9	2190.9	2191.24
173.151	2197.6	2197.6	2197.6	2197.6	2198.13	2197.6	2197.6	2197.6	2198.13
173.051	2201.91	2201.91	2201.91	2201.91	2202.74	2201.91	2201.91	2201.91	2202.74
172.951	2179.9	2179.9	2179.9	2179.9	2181.17	2179.9	2179.9	2179.9	2181.17
172.851	2176.55	2176.56	2176.55	2176.55	2178.47	2176.55	2176.55	2176.55	2178.47
172.751	2197.6	2197.61	2197.6	2197.6	2200.47	2197.6	2197.6	2197.6	2200.49
172.651	2189.47	2189.5	2189.47	2189.47	2193.7	2189.47	2189.47	2189.47	2193.73
172.551	2162.67	2162.71	2162.67	2162.67	2168.83	2162.67	2162.67	2162.67	2168.88
172.451	2160.27	2163.3	2163.23	2163.23	2172.09	2163.23	2163.23	2163.23	2172.16
172.351	2235.41	2163.91	2163.78	2163.78	2176.33	2163.78	2163.78	2163.78	2176.45
172.251	2213.4	2164.54	2164.34	2164.34	2181.94	2164.34	2164.34	2164.34	2182.14
172.151	2203.35	2165.22	2164.9	2164.9	2189.2	2164.9	2164.9	2164.9	2189.52
172.051	2190.42	2165.97	2165.45	2165.45	2198.59	2165.45	2165.45	2165.45	2199.11
171.951	2257.9	2166.83	2166.01	2166.01	2210.58	2166.01	2166.01	2166.01	2211.41
171.851	2204.3	2167.85	2166.56	2166.56	2225.62	2166.56	2166.56	2166.56	2226.91
171.751	2234.45	2169.1	2167.12	2167.12	2244.44	2167.12	2167.12	2167.12	2246.42
171.651	2243.07	2170.69	2167.68	2167.68	2267.3	2167.68	2167.68	2167.68	2270.32
171.551	2249.77	2172.74	2168.23	2168.23	2294.8	2168.23	2168.24	2168.23	2299.31
171.451	2300.5	2175.46	2168.79	2168.79	2327.13	2168.79	2168.79	2168.79	2333.81
171.351	2406.74	2179.11	2169.35	2169.35	2364.23	2169.35	2169.36	2169.35	2374
171.251	2420.14	2183.96	2169.9	2169.9	2406.03	2169.9	2169.92	2169.9	2420.1
171.151	2486.66	2190.51	2170.46	2170.46	2451.56	2170.46	2170.48	2170.46	2471.64
171.051	2544.57	2199.18	2171.02	2171.01	2499.78	2171.01	2171.06	2171.01	2527.99
170.951	2538.35	2210.61	2171.57	2171.57	2548.96	2171.57	2171.64	2171.57	2588.07
170.851	2609.65	2225.59	2172.13	2172.13	2596.99	2172.13	2172.23	2172.13	2650.57
170.751	2701.06	2244.76	2172.69	2172.68	2641.25	2172.68	2172.85	2172.68	2713.5
170.651	2708.72	2269.32	2173.25	2173.24	2679.42	2173.24	2173.5	2173.24	2775.77
170.551	2779.55	2299.9	2173.82	2173.8	2708.67	2173.8	2174.19	2173.8	2835.19
170.451	2858.99	2337.55	2174.38	2174.35	2727.19	2174.35	2174.95	2174.35	2891.01
170.351	2923.6	2383.12	2174.96	2174.91	2733.75	2174.91	2175.79	2174.91	2942.89
170.251	2902.06	2436.85	2175.55	2175.47	2727.38	2175.47	2176.76	2175.47	2990.15
170.151	2960.45	2499.47	2176.16	2176.02	2709.29	2176.02	2177.9	2176.02	3034.75
170.051	2999.21	2570.08	2176.79	2176.58	2680.29	2176.58	2179.26	2176.58	3076.69
169.951	3015.96	2647.9	2177.47	2177.13	2642.8	2177.13	2180.91	2177.13	3117.68
169.851	3100.67	2731.06	2178.21	2177.69	2599.28	2177.69	2182.96	2177.69	3158.43
169.751	3142.3	2816.77	2179.04	2178.25	2552.2	2178.25	2185.47	2178.25	3198.74
169.651	3229.88	2901.48	2179.99	2178.8	2504.13	2178.8	2188.6	2178.8	3237.79
169.551	3283.96	2981.11	2181.13	2179.36	2457.19	2179.36	2192.45	2179.36	3273.8
169.451	3343.31	3050.93	2182.51	2179.92	2412.97	2179.92	2197.16	2179.92	3303.83
169.351	3335.17	3106.48	2184.23	2180.47	2372.63	2180.47	2202.9	2180.47	3324.82
169.251	3354.31	3144.46	2186.4	2181.03	2336.97	2181.03	2209.72	2181.03	3334.47
169.151	3254.29	3160.87	2189.15	2181.58	2306.04	2181.58	2217.8	2181.58	3329.11
169.051	3327.03	3155.87	2192.68	2182.14	2280.07	2182.14	2227.12	2182.14	3309.32
168.951	3304.06	3129.04	2197.15	2182.7	2258.58	2182.7	2237.66	2182.7	3274.34
168.851	3266.73	3082.66	2202.85	2183.25	2241.2	2183.25	2249.33	2183.25	3226.27
168.751	3165.28	3020.44	2210	2183.81	2227.48	2183.81	2261.84	2183.81	3168.33
168.651	3071	2945.88	2218.86	2184.37	2216.77	2184.37	2274.87	2184.37	3103.29
168.551	2990.6	2864.22	2229.78	2184.92	2208.7	2184.92	2287.91	2184.92	3035.83
168.451	2860.43	2779.59	2242.87	2185.48	2202.67	2185.48	2300.36	2185.48	2969.05
168.351	2827.4	2695.95	2258.47	2186.04	2198.29	2186.04	2311.54	2186.04	2906.15
168.251	2725.47	2616.32	2276.55	2186.59	2195.23	2186.59	2320.87	2186.59	2849.2
168.151	2712.55	2543.27	2297.08	2187.15	2193.14	2187.15	2327.59	2187.15	2799.64
168.051	2656.55	2477.81	2319.86	2187.7	2191.83	2187.7	2331.41	2187.7	2757.79
167.951	2622.58	2420.97	2344.33	2188.26	2191.05	2188.26	2332	2188.26	2723.57
167.851	2663.25	2372.62	2369.83	2188.82	2190.68	2188.82	2329.35	2188.82	2696.03
167.751	2628.8	2332.29	2395.34	2189.37	2190.6	2189.37	2323.8	2189.37	2673.92
167.651	2648.9	2299.62	2419.69	2189.93	2190.73	2189.93	2315.63	2189.93	2655.88
167.551	2681.44	2273.36	2441.5	2190.49	2191	2190.49	2305.59	2190.49	2639.99
167.451	2723.08	2252.87	2459.59	2191.04	2191.37	2191.04	2294.27	2191.04	2624.99
167.351	2621.14	2237.09	2472.48	2191.6	2191.8	2191.6	2282.36	2191.6	2608.93
167.251	2607.26	2225.13	2479.56	2192.15	2192.28	2192.15	2270.43	2192.15	2590.94
167.151	2590.03	2216.36	2480.2	2192.71	2192.79	2192.71	2259.02	2192.71	2570.24
167.051	2521.6	2209.96	2474.34	2193.27	2193.31	2193.27	2248.45	2193.27	2546.26
166.951	2522.55	2205.48	2462.68	2193.82	2193.85	2193.82	2238.99	2193.82	2519.54
166.851	2523.99	2202.41	2445.79	2194.38	2194.4	2194.38	2230.76	2194.38	2490.22
166.751	2459.86	2200.38	2425.14	2194.94	2194.95	2194.94	2223.77	2194.94	2459.44
166.651	2406.74	2199.16	2401.96	2195.49	2195.5	2195.5	2218.03	2195.49	2428.17
166.551	2439.76	2198.47	2377.57	2196.05	2196.05	2196.06	2213.39	2196.05	2397.34
166.451	2344.05	2198.19	2353.16	2196.61	2196.61	2196.62	2209.77	2196.61	2367.93
166.351	2300.97	2198.18	2329.78	2197.16	2197.16	2197.19	2207.02	2197.16	2340.69
166.251	2284.22	2198.37	2308.08	2197.72	2197.72	2197.77	2204.99	2197.72	2316.05
166.151	2285.18	2198.68	2288.61	2198.27	2198.27	2198.36	2203.58	2198.27	2294.4
166.051	2263.17	2199.08	2271.6	2198.83	2198.83	2198.96	2202.64	2198.83	2275.79
165.951	2269.39	2199.54	2257.05	2199.39	2199.39	2199.59	2202.09	2199.39	2260.11
165.851	2220.57	2200.04	2245.02	2199.94	2199.94	2200.25	2201.84	2199.94	2247.32
165.751	2250.25	2200.56	2235.19	2200.5	2200.5	2200.97	2201.8	2200.5	2237.03
165.651	2274.17	2201.09	2227.39	2201.06	2201.06	2201.77	2201.95	2201.06	2229.03
165.551	2227.75	2201.63	2221.33	2201.61	2201.61	2202.67	2202.21	2201.61	2223.01
165.451	2179.9	2202.18	2216.7	2202.17	2202.17	2203.72	2202.57	2202.17	2218.67
165.351	2249.29	2202.73	2213.33	2202.73	2202.72	2204.98	2202.99	2202.72	2215.86
165.251	2273.7	2203.28	2210.9	2203.29	2203.28	2206.5	2203.45	2203.28	2214.3
165.151	2233.97	2203.84	2209.24	2203.86	2203.84	2208.37	2203.95	2203.84	2213.91
165.051	2236.85	2204.39	2208.18	2204.43	2204.39	2210.72	2204.46	2204.39	2214.61
164.951	2188.99	2204.95	2207.56	2205.01	2204.95	2213.62	2204.99	2204.95	2216.33
164.851	2243.55	2205.51	2207.29	2205.6	2205.51	2217.26	2205.53	2205.51	2219.17
164.751	2243.55	2206.06	2207.26	2206.22	2206.06	2221.77	2206.08	2206.06	2223.15
164.651	2305.76	2206.62	2207.42	2206.86	2206.62	2227.32	2206.63	2206.62	2228.37
164.551	2273.22	2207.18	2207.7	2207.56	2207.18	2234.09	2207.18	2207.18	2235
164.451	2265.08	2207.73	2208.07	2208.33	2207.73	2242.17	2207.73	2207.73	2243.1
164.351	2281.83	2208.29	2208.5	2209.2	2208.29	2251.75	2208.29	2208.29	2252.88
164.251	2285.18	2208.84	2208.98	2210.21	2208.84	2262.82	2208.85	2208.84	2264.33
164.151	2345	2209.4	2209.49	2211.44	2209.4	2275.36	2209.4	2209.4	2277.49
164.051	2329.69	2209.96	2210.01	2212.95	2209.96	2289.25	2209.96	2209.96	2292.3
163.951	2356.01	2210.51	2210.54	2214.85	2210.51	2304.15	2210.51	2210.51	2308.52
163.851	2381.85	2211.07	2211.09	2217.29	2211.07	2319.68	2211.07	2211.07	2325.91
163.751	2362.23	2211.63	2211.64	2220.39	2211.63	2335.21	2211.63	2211.63	2343.99
163.651	2385.2	2212.18	2212.19	2224.41	2212.18	2350.04	2212.18	2212.18	2362.27
163.551	2380.42	2212.74	2212.74	2229.55	2212.74	2363.35	2212.74	2212.74	2380.17
163.451	2383.77	2213.29	2213.3	2236.09	2213.29	2374.43	2213.29	2213.29	2397.22
163.351	2412.96	2213.85	2213.85	2244.39	2213.85	2382.38	2213.85	2213.85	2412.92
163.251	2452.2	2214.41	2214.41	2254.68	2214.41	2386.85	2214.41	2214.41	2427.12
163.151	2430.19	2214.96	2214.96	2267.39	2214.96	2387.46	2214.96	2214.96	2439.88
163.051	2468.95	2215.52	2215.52	2282.76	2215.52	2384.16	2215.52	2215.52	2451.4
162.951	2492.4	2216.08	2216.08	2300.99	2216.08	2377.39	2216.08	2216.08	2462.3
162.851	2456.51	2216.63	2216.63	2322.32	2216.63	2367.48	2216.63	2216.63	2473.16
162.751	2500.54	2217.19	2217.19	2346.53	2217.19	2355.31	2217.19	2217.19	2484.65
162.651	2523.99	2217.74	2217.74	2373.5	2217.74	2341.62	2217.74	2217.74	2497.38
162.551	2582.38	2218.3	2218.3	2402.6	2218.3	2327.21	2218.3	2218.3	2511.51
162.451	2589.55	2218.86	2218.86	2433	2218.86	2312.79	2218.86	2218.86	2526.93
162.351	2563.23	2219.41	2219.41	2463.55	2219.41	2298.99	2219.41	2219.41	2543.12
162.251	2624.49	2219.97	2219.97	2492.9	2219.97	2286.19	2219.97	2219.97	2559.11
162.151	2581.42	2220.53	2220.53	2519.33	2220.53	2274.73	2220.53	2220.53	2573.53
162.051	2601.52	2221.08	2221.08	2541.38	2221.08	2264.74	2221.08	2221.08	2585.04
161.951	2559.88	2221.64	2221.64	2557.57	2221.64	2256.23	2221.64	2221.64	2592.16
161.851	2582.85	2222.2	2222.2	2566.59	2222.2	2249.24	2222.2	2222.2	2593.63
161.751	2610.61	2222.75	2222.75	2568.14	2222.75	2243.57	2222.75	2222.75	2588.96
161.651	2665.17	2223.31	2223.31	2561.72	2223.31	2239.11	2223.31	2223.31	2577.52
161.551	2527.34	2223.86	2223.86	2548.21	2223.86	2235.69	2223.86	2223.86	2560.04
161.451	2523.03	2224.42	2224.42	2528.52	2224.42	2233.14	2224.42	2224.42	2537.24
161.351	2536.43	2224.98	2224.98	2503.97	2224.98	2231.34	2224.98	2224.98	2510.33
161.251	2503.89	2225.53	2225.53	2476.3	2225.53	2230.1	2225.53	2225.53	2480.87
161.151	2508.68	2226.09	2226.09	2446.99	2226.09	2229.33	2226.09	2226.09	2450.23
161.051	2436.41	2226.65	2226.65	2417.55	2226.65	2228.92	2226.65	2226.65	2419.82
160.951	2397.17	2227.2	2227.2	2389.18	2227.2	2228.77	2227.2	2227.2	2390.75
160.851	2351.23	2227.76	2227.76	2362.83	2227.76	2228.83	2227.76	2227.76	2363.9
160.751	2336.87	2228.31	2228.31	2339	2228.31	2229.03	2228.31	2228.31	2339.72
160.651	2388.08	2228.87	2228.87	2318.2	2228.87	2229.35	2228.87	2228.87	2318.68
160.551	2332.56	2229.43	2229.43	2300.37	2229.43	2229.74	2229.43	2229.43	2300.68
160.451	2346.92	2229.98	2229.98	2285.48	2229.98	2230.19	2229.98	2229.98	2285.68
160.351	2280.4	2230.54	2230.54	2273.34	2230.54	2230.67	2230.54	2230.54	2273.47
160.251	2331.6	2231.1	2231.1	2263.59	2231.1	2231.18	2231.1	2231.1	2263.67
160.151	2328.25	2231.65	2231.65	2256.04	2231.65	2231.7	2231.65	2231.65	2256.09
160.051	2347.88	2232.21	2232.21	2250.23	2232.21	2232.24	2232.21	2232.21	2250.26
159.951	2308.15	2232.77	2232.77	2245.91	2232.77	2232.78	2232.77	2232.77	2245.93
159.851	2233.5	2233.32	2233.32	2242.79	2233.32	2233.33	2233.32	2233.32	2242.8
159.751	2309.11	2233.88	2233.88	2240.59	2233.88	2233.88	2233.88	2233.88	2240.59
159.651	2283.75	2234.43	2234.43	2239.15	2234.43	2234.44	2234.43	2234.43	2239.15
159.551	2294.75	2234.99	2234.99	2238.25	2234.99	2234.99	2234.99	2234.99	2238.25
159.451	2323.47	2235.55	2235.55	2237.77	2235.55	2235.55	2235.55	2235.55	2237.77
159.351	2350.27	2236.1	2236.1	2237.6	2236.1	2236.1	2236.1	2236.1	2237.61
159.251	2327.3	2236.66	2236.66	2237.66	2236.66	2236.66	2236.66	2236.66	2237.66
159.151	2313.9	2237.22	2237.22	2237.87	2237.22	2237.22	2237.22	2237.22	2237.87
159.051	2301.93	2237.77	2237.77	2238.2	2237.77	2237.77	2237.77	2237.77	2238.2
158.951	2340.22	2238.33	2238.33	2238.6	2238.33	2238.33	2238.33	2238.33	2238.6
158.851	2302.41	2238.88	2238.88	2239.06	2238.88	2238.88	2238.88	2238.88	2239.06
158.751	2327.77	2239.44	2239.44	2239.55	2239.44	2239.44	2239.44	2239.44	2239.55
158.651	2318.68	2240	2240	2240.06	2240	2240	2240	2240	2240.06
158.551	2273.22	2240.55	2240.55	2240.59	2240.55	2240.55	2240.55	2240.55	2240.59
158.451	2238.76	2241.11	2241.11	2241.13	2241.11	2241.11	2241.11	2241.11	2241.13
158.351	2307.2	2241.67	2241.67	2241.68	2241.67	2241.67	2241.67	2241.67	2241.68
158.251	2305.76	2242.22	2242.22	2242.23	2242.22	2242.22	2242.22	2242.22	2242.23
158.151	2278	2242.78	2242.78	2242.78	2242.78	2242.78	2242.78	2242.78	2242.78
158.051	2285.66	2243.34	2243.34	2243.34	2243.34	2243.34	2243.34	2243.34	2243.34
157.951	2341.65	2243.89	2243.89	2243.89	2243.89	2243.89	2243.89	2243.89	2243.89
157.851	2250.25	2244.45	2244.45	2244.45	2244.45	2244.45	2244.45	2244.45	2244.45
157.751	2332.08	2245	2245	2245	2245	2245	2245	2245	2245
157.651	2314.37	2245.56	2245.56	2245.56	2245.56	2245.56	2245.56	2245.56	2245.56
157.551	2280.4	2246.12	2246.12	2246.12	2246.12	2246.12	2246.12	2246.12	2246.12
157.451	2304.32	2246.67	2246.67	2246.67	2246.67	2246.67	2246.67	2246.67	2246.67
157.351	2312.46	2247.23	2247.23	2247.23	2247.23	2247.23	2247.23	2247.23	2247.23
157.251	2302.89	2247.79	2247.79	2247.79	2247.79	2247.79	2247.79	2247.79	2247.79
157.151	2253.12	2248.34	2248.34	2248.34	2248.34	2248.34	2248.34	2248.34	2248.34
157.051	2237.8	2248.9	2248.9	2248.9	2248.9	2248.9	2248.9	2248.9	2248.9
156.951	2242.11	2249.45	2249.45	2249.45	2249.45	2249.45	2249.45	2249.45	2249.45
156.851	2254.55	2250.01	2250.01	2250.01	2250.01	2250.01	2250.01	2250.01	2250.01
156.751	2258.86	2250.57	2250.57	2250.57	2250.57	2250.57	2250.57	2250.57	2250.57
156.651	2261.73	2251.12	2251.12	2251.12	2251.12	2251.12	2251.12	2251.12	2251.12
156.551	2251.68	2251.68	2251.68	2251.68	2251.68	2251.68	2251.68	2251.68	2251.68
156.451	2244.5	2244.5	2244.5	2244.5	2244.5	2244.5	2244.5	2244.5	2244.5
156.351	2238.28	2238.28	2238.28	2238.28	2238.28	2238.28	2238.28	2238.28	2238.28
156.251	2255.03	2255.03	2255.03	2255.03	2255.03	2255.03	2255.03	2255.03	2255.03
156.151	2204.3	2204.3	2204.3	2204.3	2204.3	2204.3	2204.3	2204.3	2204.3
156.051	2232.06	2232.06	2232.06	2232.06	2232.06	2232.06	2232.06	2232.06	2232.06
155.951	2282.79	2282.79	2282.79	2282.79	2282.79	2282.79	2282.79	2282.79	2282.79
155.851	2218.66	2218.66	2218.66	2218.66	2218.66	2218.66	2218.66	2218.66	2218.66
155.751	2240.2	2240.2	2240.2	2240.2	2240.2	2240.2	2240.2	2240.2	2240.2
155.651	2228.71	2228.71	2228.71	2228.71	2228.71	2228.71	2228.71	2228.71	2228.71
155.551	2260.3	2260.3	2260.3	2260.3	2260.3	2260.3	2260.3	2260.3	2260.3
155.451	2203.82	2203.82	2203.82	2203.82	2203.82	2203.82	2203.82	2203.82	2203.82
155.351	2218.66	2218.66	2218.66	2218.66	2218.66	2218.66	2218.66	2218.66	2218.66
sputter 600 S
Raw data		Fitted peak1	Fitted peak2	Fitted peak3	Fitted peak4	Fitted peak5	Fitted peak6	Background	Envelope
171.951	2281.35	2285.86	2285.85	2285.85	2285.85	2293.94	2285.85	2285.85	2293.94
171.851	2251.76	2285.89	2285.87	2285.87	2285.87	2298.67	2285.87	2285.87	2298.69
171.751	2216.03	2285.94	2285.9	2285.9	2285.9	2305.66	2285.9	2285.9	2305.7
171.651	2279.68	2286	2285.93	2285.93	2285.93	2315.71	2285.93	2285.93	2315.78
171.551	2308.15	2286.1	2285.95	2285.95	2285.95	2329.8	2285.95	2285.95	2329.95
171.451	2355.05	2286.26	2285.98	2285.98	2285.98	2348.99	2285.98	2285.98	2349.26
171.351	2371.25	2286.52	2286.01	2286.01	2286.01	2374.21	2286.01	2286.01	2374.72
171.251	2440.48	2286.98	2286.03	2286.03	2286.03	2406.23	2286.03	2286.03	2407.17
171.151	2427.64	2287.75	2286.06	2286.06	2286.06	2445.37	2286.06	2286.06	2447.05
171.051	2467.28	2289.04	2286.09	2286.09	2286.09	2491.25	2286.09	2286.09	2494.19
170.951	2532.6	2291.14	2286.11	2286.11	2286.11	2542.29	2286.12	2286.11	2547.32
170.851	2610.21	2294.53	2286.14	2286.14	2286.14	2595.7	2286.14	2286.14	2604.09
170.751	2649.85	2299.87	2286.17	2286.17	2286.17	2647.52	2286.17	2286.17	2661.22
170.651	2702.34	2308.03	2286.2	2286.2	2286.2	2692.96	2286.2	2286.2	2714.8
170.551	2795.58	2320.19	2286.22	2286.22	2286.22	2726.82	2286.23	2286.22	2760.79
170.451	2753.15	2337.82	2286.25	2286.25	2286.25	2744.99	2286.26	2286.25	2796.58
170.351	2781.06	2362.79	2286.28	2286.28	2286.28	2745.19	2286.31	2286.28	2821.74
170.251	2861.46	2397.14	2286.3	2286.3	2286.3	2727.4	2286.36	2286.3	2838.29
170.151	2860.9	2442.76	2286.33	2286.33	2286.33	2693.92	2286.43	2286.33	2850.45
170.051	2874.3	2501.35	2286.36	2286.36	2286.36	2648.71	2286.55	2286.36	2863.9
169.951	2903.9	2573.87	2286.38	2286.4	2286.38	2597.01	2286.72	2286.38	2884.85
169.851	2926.23	2660.12	2286.41	2286.44	2286.41	2543.64	2287	2286.41	2917.98
169.751	3014.45	2757.76	2286.44	2286.49	2286.44	2492.58	2287.44	2286.44	2964.96
169.651	3152.91	2862.03	2286.46	2286.56	2286.46	2446.6	2288.13	2286.46	3023.93
169.551	3247.83	2965.88	2286.49	2286.68	2286.49	2407.39	2289.19	2286.49	3089.66
169.451	3186.97	3060.29	2286.52	2286.86	2286.52	2375.29	2290.78	2286.52	3153.66
169.351	3231.08	3135	2286.54	2287.15	2286.54	2350	2293.13	2286.54	3205.65
169.251	3174.13	3181.15	2286.57	2287.63	2286.57	2330.76	2296.5	2286.57	3236.33
169.151	3167.43	3192.95	2286.6	2288.4	2286.6	2316.61	2301.21	2286.6	3239.38
169.051	3193.11	3168.85	2286.62	2289.63	2286.62	2306.55	2307.63	2286.62	3212.79
168.951	3170.78	3112.01	2286.65	2291.54	2286.65	2299.56	2316.05	2286.65	3159.21
168.851	3145.65	3029.24	2286.68	2294.45	2286.68	2294.85	2326.74	2286.68	3085.24
168.751	3027.85	2930.51	2286.7	2298.75	2286.7	2291.75	2339.81	2286.7	3000.7
168.651	2992.67	2825.62	2286.73	2305.02	2286.73	2289.77	2355.12	2286.73	2915.34
168.551	2896.08	2723.03	2286.76	2313.82	2286.76	2288.56	2372.15	2286.76	2837.28
168.451	2776.04	2628.96	2286.78	2325.85	2286.78	2287.82	2389.97	2286.78	2772.24
168.351	2768.78	2547.47	2286.81	2341.75	2286.81	2287.4	2407.26	2286.81	2723.45
168.251	2771.01	2479.89	2286.84	2362.14	2286.84	2287.16	2422.43	2286.84	2691.1
168.151	2701.22	2426.01	2286.87	2387.32	2286.87	2287.04	2433.73	2286.87	2673.5
168.051	2658.23	2384.58	2286.89	2417.04	2286.89	2286.98	2439.81	2286.89	2667.74
167.951	2681.68	2353.77	2286.92	2450.47	2286.92	2286.97	2439.89	2286.92	2670.34
167.851	2711.27	2331.67	2286.95	2485.95	2286.95	2286.97	2433.98	2286.95	2677.73
167.751	2747	2316.17	2286.97	2521	2286.97	2286.98	2422.83	2286.97	2686.07
167.651	2698.99	2305.61	2287	2552.39	2287	2287	2407.78	2287	2691.79
167.551	2652.09	2298.6	2287.03	2576.81	2287.03	2287.03	2390.57	2287.03	2691.93
167.451	2659.9	2294.09	2287.05	2591.34	2287.05	2287.05	2372.8	2287.05	2684.12
167.351	2637.01	2291.27	2287.08	2594.11	2287.08	2287.08	2355.79	2287.08	2667.01
167.251	2651.53	2289.54	2287.11	2584.61	2287.11	2287.11	2340.49	2287.11	2640.42
167.151	2691.73	2288.52	2287.13	2564.15	2287.13	2287.13	2327.43	2287.13	2605.83
167.051	2610.21	2287.93	2287.16	2535.4	2287.16	2287.16	2316.75	2287.16	2565.75
166.951	2533.16	2287.6	2287.19	2501.59	2287.19	2287.19	2308.34	2287.19	2523.16
166.851	2532.6	2287.43	2287.21	2466	2287.21	2287.21	2301.94	2287.21	2480.95
166.751	2461.7	2287.35	2287.24	2431.47	2287.24	2287.24	2297.24	2287.24	2441.59
166.651	2460.58	2287.32	2287.27	2400.07	2287.27	2287.27	2293.91	2287.27	2406.76
166.551	2395.25	2287.32	2287.29	2372.94	2287.29	2287.29	2291.6	2287.29	2377.27
166.451	2374.6	2287.33	2287.32	2350.53	2287.32	2287.32	2290.04	2287.32	2353.27
166.351	2322.11	2287.35	2287.35	2332.75	2287.35	2287.35	2289.03	2287.35	2334.44
166.251	2333.28	2287.38	2287.37	2319.18	2287.37	2287.37	2288.39	2287.37	2320.2
166.151	2291.4	2287.4	2287.4	2309.14	2287.4	2287.4	2288	2287.4	2309.74
166.051	2289.17	2287.43	2287.43	2301.92	2287.43	2287.43	2287.77	2287.43	2302.27
165.951	2290.29	2287.46	2287.45	2296.88	2287.46	2287.45	2287.65	2287.45	2297.08
165.851	2291.96	2287.48	2287.48	2293.47	2287.48	2287.48	2287.59	2287.48	2293.58
165.751	2188.67	2287.51	2287.51	2291.23	2287.51	2287.51	2287.57	2287.51	2291.29
165.651	2227.2	2287.54	2287.54	2289.8	2287.54	2287.54	2287.57	2287.54	2289.83
165.551	2203.75	2287.56	2287.56	2288.9	2287.57	2287.56	2287.58	2287.56	2288.93
165.451	2204.3	2287.59	2287.59	2288.36	2287.61	2287.59	2287.6	2287.59	2288.39
165.351	2245.06	2287.62	2287.62	2288.05	2287.65	2287.62	2287.62	2287.62	2288.1
165.251	2270.19	2287.64	2287.65	2287.89	2287.71	2287.64	2287.64	2287.64	2287.96
165.151	2273.54	2287.67	2287.68	2287.8	2287.8	2287.67	2287.67	2287.67	2287.94
165.051	2310.39	2287.7	2287.71	2287.77	2287.94	2287.7	2287.7	2287.7	2288.02
164.951	2351.7	2287.72	2287.75	2287.76	2288.15	2287.72	2287.72	2287.72	2288.21
164.851	2283.59	2287.75	2287.79	2287.77	2288.49	2287.75	2287.75	2287.75	2288.55
164.751	2257.9	2287.78	2287.84	2287.79	2289.03	2287.78	2287.78	2287.78	2289.11
164.651	2300.34	2287.8	2287.92	2287.81	2289.88	2287.8	2287.8	2287.8	2290
164.551	2305.92	2287.83	2288.02	2287.83	2291.2	2287.83	2287.83	2287.83	2291.39
164.451	2309.83	2287.86	2288.16	2287.86	2293.19	2287.86	2287.86	2287.86	2293.49
164.351	2248.41	2287.88	2288.37	2287.88	2296.12	2287.88	2287.88	2287.88	2296.61
164.251	2267.95	2287.91	2288.69	2287.91	2300.32	2287.91	2287.91	2287.91	2301.09
164.151	2275.77	2287.94	2289.15	2287.94	2306.21	2287.94	2287.94	2287.94	2307.42
164.051	2342.77	2287.96	2289.82	2287.96	2314.22	2287.96	2287.96	2287.96	2316.08
163.951	2393.58	2287.99	2290.81	2287.99	2324.74	2287.99	2287.99	2287.99	2327.56
163.851	2389.67	2288.02	2292.22	2288.02	2338.1	2288.02	2288.02	2288.02	2342.31
163.751	2407.54	2288.04	2294.21	2288.04	2354.42	2288.04	2288.04	2288.04	2360.59
163.651	2375.15	2288.07	2297.02	2288.07	2373.55	2288.07	2288.07	2288.07	2382.51
163.551	2428.2	2288.1	2300.86	2288.1	2394.84	2288.1	2288.1	2288.1	2407.59
163.451	2452.76	2288.12	2306.07	2288.12	2417.11	2288.12	2288.12	2288.12	2435.05
163.351	2439.92	2288.15	2312.98	2288.15	2438.72	2288.15	2288.15	2288.15	2463.54
163.251	2500.22	2288.18	2322	2288.18	2457.67	2288.18	2288.18	2288.18	2491.49
163.151	2578.95	2288.21	2333.58	2288.21	2471.79	2288.21	2288.21	2288.21	2517.16
163.051	2538.19	2288.23	2348.06	2288.23	2479.38	2288.23	2288.23	2288.23	2539.21
162.951	2549.35	2288.26	2365.96	2288.26	2479.47	2288.26	2288.26	2288.26	2557.17
162.851	2560.52	2288.29	2387.34	2288.29	2472.07	2288.29	2288.29	2288.29	2571.12
162.751	2568.34	2288.31	2412.48	2288.31	2458.14	2288.31	2288.31	2288.31	2582.31
162.651	2582.85	2288.34	2441.04	2288.34	2439.32	2288.34	2288.34	2288.34	2592.02
162.551	2591.79	2288.37	2472.59	2288.37	2417.79	2288.37	2288.37	2288.37	2602.01
162.451	2581.18	2288.39	2506.16	2288.39	2395.57	2288.39	2288.39	2288.39	2613.34
162.351	2599.05	2288.42	2540.42	2288.42	2374.31	2288.42	2288.42	2288.42	2626.32
162.251	2619.7	2288.45	2573.62	2288.45	2355.17	2288.45	2288.45	2288.45	2640.34
162.151	2668.28	2288.47	2603.87	2288.47	2338.85	2288.47	2288.47	2288.47	2654.25
162.051	2683.91	2288.5	2628.8	2288.5	2325.49	2288.5	2288.5	2288.5	2665.79
161.951	2607.98	2288.53	2646.86	2288.53	2314.97	2288.53	2288.53	2288.53	2673.3
161.851	2659.35	2288.55	2656.26	2288.55	2306.97	2288.55	2288.55	2288.55	2674.67
161.751	2679.45	2288.58	2656.39	2288.58	2301.08	2288.58	2288.58	2288.58	2668.9
161.651	2674.98	2288.61	2647.2	2288.61	2296.91	2288.61	2288.61	2288.61	2655.5
161.551	2637.01	2288.63	2629.37	2288.63	2294.01	2288.63	2288.63	2288.63	2634.75
161.451	2646.5	2288.66	2604.6	2288.66	2292.06	2288.66	2288.66	2288.66	2608
161.351	2544.33	2288.69	2574.5	2288.69	2290.79	2288.69	2288.69	2288.69	2576.6
161.251	2569.45	2288.71	2541.4	2288.71	2289.98	2288.71	2288.71	2288.71	2542.67
161.151	2554.38	2288.74	2507.19	2288.74	2289.49	2288.74	2288.74	2288.74	2507.94
161.051	2497.43	2288.77	2473.64	2288.77	2289.2	2288.77	2288.77	2288.77	2474.07
160.951	2446.62	2288.79	2442.11	2288.79	2289.04	2288.79	2288.79	2288.79	2442.35
160.851	2427.08	2288.82	2413.53	2288.82	2288.96	2288.82	2288.82	2288.82	2413.66
160.751	2358.96	2288.85	2388.38	2288.85	2288.92	2288.85	2288.85	2288.85	2388.45
160.651	2372.92	2288.88	2366.97	2288.88	2288.91	2288.88	2288.88	2288.88	2367
160.551	2401.4	2288.9	2349.04	2288.9	2288.92	2288.9	2288.9	2288.9	2349.06
160.451	2373.48	2288.93	2334.57	2288.93	2288.94	2288.93	2288.93	2288.93	2334.58
160.351	2331.6	2288.96	2322.98	2288.96	2288.96	2288.96	2288.96	2288.96	2322.98
160.251	2336.07	2288.98	2313.97	2288.98	2288.98	2288.98	2288.98	2288.98	2313.97
160.151	2330.49	2289.01	2307.07	2289.01	2289.01	2289.01	2289.01	2289.01	2307.07
160.051	2324.35	2289.04	2301.89	2289.04	2289.04	2289.04	2289.04	2289.04	2301.89
159.951	2336.63	2289.06	2298.08	2289.06	2289.06	2289.06	2289.06	2289.06	2298.08
159.851	2315.97	2289.09	2295.31	2289.09	2289.09	2289.09	2289.09	2289.09	2295.31
159.751	2329.93	2289.12	2293.36	2289.12	2289.12	2289.12	2289.12	2289.12	2293.36
159.651	2352.82	2289.14	2291.98	2289.14	2289.14	2289.14	2289.14	2289.14	2291.98
sputter 1200 S
Raw data		Fitted peak1	Fitted peak2	Fitted peak3	Fitted peak4	Fitted peak5	Fitted peak6	Background	Envelope
175.351	2205.26	2205.26	2205.26	2205.26	2205.26	2205.26	2205.26	2205.26	2205.26
175.251	2183.25	2183.25	2183.25	2183.25	2183.25	2183.25	2183.25	2183.25	2183.25
175.151	2212.44	2212.44	2212.44	2212.44	2212.44	2212.44	2212.44	2212.44	2212.44
175.051	2163.15	2163.15	2163.15	2163.15	2163.15	2163.15	2163.15	2163.15	2163.15
174.951	2172.24	2172.24	2172.24	2172.24	2172.24	2172.24	2172.24	2172.24	2172.24
174.851	2182.29	2182.29	2182.29	2182.29	2182.29	2182.29	2182.29	2182.29	2182.29
174.751	2238.76	2238.76	2238.76	2238.76	2238.76	2238.76	2238.76	2238.76	2238.76
174.651	2186.6	2186.6	2186.6	2186.6	2186.6	2186.6	2186.6	2186.6	2186.6
174.551	2209.09	2209.09	2209.09	2209.09	2209.09	2209.09	2209.09	2209.09	2209.09
174.451	2165.54	2165.54	2165.54	2165.54	2165.54	2165.54	2165.54	2165.54	2165.54
174.351	2184.2	2184.2	2184.2	2184.2	2184.2	2184.2	2184.2	2184.2	2184.2
174.251	2249.29	2249.29	2249.29	2249.29	2249.29	2249.29	2249.29	2249.29	2249.29
174.151	2196.65	2196.65	2196.65	2196.65	2196.65	2196.65	2196.65	2196.65	2196.65
174.051	2178.94	2178.94	2178.94	2178.94	2178.94	2178.94	2178.94	2178.94	2178.94
173.951	2172.24	2172.24	2172.24	2172.24	2172.24	2172.24	2172.24	2172.24	2172.24
173.851	2274.65	2274.65	2274.65	2274.65	2274.65	2274.65	2274.65	2274.65	2274.65
173.751	2220.1	2220.1	2220.1	2220.1	2220.1	2220.1	2220.1	2220.1	2220.1
173.651	2203.35	2203.35	2203.35	2203.35	2203.35	2203.35	2203.35	2203.35	2203.35
173.551	2232.54	2232.54	2232.54	2232.54	2232.54	2232.54	2232.54	2232.54	2232.54
173.451	2198.08	2198.08	2198.08	2198.08	2198.08	2198.08	2198.08	2198.08	2198.08
173.351	2215.31	2215.31	2215.31	2215.31	2215.31	2215.31	2215.31	2215.31	2215.31
173.251	2274.65	2274.65	2274.65	2274.65	2274.65	2274.65	2274.65	2274.65	2274.65
173.151	2202.87	2202.87	2202.87	2202.87	2202.87	2202.87	2202.87	2202.87	2202.87
173.051	2220.1	2220.1	2220.1	2220.1	2220.11	2220.1	2220.1	2220.1	2220.11
172.951	2172.72	2172.72	2172.72	2172.72	2172.73	2172.72	2172.72	2172.72	2172.73
172.851	2221.05	2221.05	2221.05	2221.05	2221.08	2221.05	2221.05	2221.05	2221.08
172.751	2177.98	2177.98	2177.98	2177.98	2178.04	2177.98	2177.98	2177.98	2178.04
172.651	2211.48	2211.48	2211.48	2211.48	2211.59	2211.48	2211.48	2211.48	2211.59
172.551	2222.97	2222.97	2222.97	2222.97	2223.18	2222.97	2222.97	2222.97	2223.18
172.451	2208.61	2208.61	2208.61	2208.61	2209	2208.61	2208.61	2208.61	2209
172.351	2177.5	2177.5	2177.5	2177.5	2178.22	2177.5	2177.5	2177.5	2178.22
172.251	2214.83	2214.83	2214.83	2214.83	2216.11	2214.83	2214.83	2214.83	2216.11
172.151	2203.82	2203.82	2203.82	2203.82	2206.05	2203.82	2203.82	2203.82	2206.05
172.051	2228.71	2204.69	2204.69	2204.69	2208.48	2204.69	2204.69	2204.69	2208.49
171.951	2221.05	2205.57	2205.56	2205.56	2211.87	2205.56	2205.56	2205.56	2211.87
171.851	2243.55	2206.45	2206.44	2206.44	2216.64	2206.44	2206.44	2206.44	2216.66
171.751	2186.12	2207.34	2207.31	2207.31	2223.43	2207.31	2207.31	2207.31	2223.45
171.651	2273.7	2208.24	2208.18	2208.18	2233.08	2208.18	2208.18	2208.18	2233.14
171.551	2309.11	2209.16	2209.05	2209.05	2246.51	2209.05	2209.05	2209.05	2246.62
171.451	2330.65	2210.14	2209.92	2209.92	2264.79	2209.92	2209.92	2209.92	2265.01
171.351	2325.38	2211.2	2210.8	2210.8	2289.13	2210.8	2210.8	2210.8	2289.53
171.251	2373.24	2212.42	2211.67	2211.67	2320.52	2211.67	2211.67	2211.67	2321.27
171.151	2381.85	2213.89	2212.54	2212.54	2359.46	2212.54	2212.54	2212.54	2360.82
171.051	2428.28	2215.8	2213.41	2213.41	2405.83	2213.41	2213.41	2213.41	2408.22
170.951	2541.7	2218.4	2214.28	2214.28	2458.58	2214.29	2214.28	2214.28	2462.69
170.851	2535.48	2222.07	2215.16	2215.16	2514.99	2215.16	2215.16	2215.16	2521.9
170.751	2592.43	2227.39	2216.03	2216.03	2571.15	2216.03	2216.03	2216.03	2582.52
170.651	2665.17	2235.2	2216.9	2216.9	2621.96	2216.91	2216.9	2216.9	2640.26
170.551	2685.27	2246.52	2217.77	2217.77	2661.74	2217.78	2217.77	2217.77	2690.5
170.451	2749.4	2262.72	2218.65	2218.65	2685.78	2218.66	2218.65	2218.65	2729.87
170.351	2776.2	2285.47	2219.52	2219.52	2690.97	2219.55	2219.52	2219.52	2756.96
170.251	2794.86	2316.76	2220.39	2220.39	2676.29	2220.46	2220.39	2220.39	2772.73
170.151	2827.4	2358.69	2221.26	2221.26	2644.26	2221.39	2221.26	2221.26	2781.82
170.051	2822.62	2413.02	2222.13	2222.14	2599.19	2222.37	2222.13	2222.13	2790.32
169.951	2831.71	2481.04	2223.01	2223.01	2546.37	2223.43	2223.01	2223.01	2804.83
169.851	2881.96	2562.95	2223.88	2223.89	2491.25	2224.62	2223.88	2223.88	2831.07
169.751	2990.12	2657.44	2224.75	2224.77	2438.35	2226.01	2224.75	2224.75	2872.3
169.651	3017.4	2760.75	2225.62	2225.65	2390.76	2227.7	2225.62	2225.62	2928
169.551	3092.05	2866.58	2226.49	2226.55	2350.37	2229.86	2226.49	2226.49	2993.89
169.451	3183.46	2966.56	2227.37	2227.48	2317.64	2232.7	2227.37	2227.37	3062.28
169.351	3161.93	3050.97	2228.24	2228.45	2292.18	2236.47	2228.24	2228.24	3123.36
169.251	3159.05	3109.95	2229.11	2229.5	2273.18	2241.52	2229.11	2229.11	3166.81
169.151	3167.19	3136.13	2229.98	2230.67	2259.63	2248.25	2229.98	2229.98	3184.74
169.051	3162.88	3126.44	2230.85	2232.04	2250.28	2257.11	2230.85	2230.85	3173.31
168.951	3087.27	3082.29	2231.73	2233.73	2244.13	2268.48	2231.73	2231.73	3133.45
168.851	3042.76	3009.44	2232.6	2235.93	2240.33	2282.68	2232.6	2232.6	3070.58
168.751	2926.95	2916.49	2233.47	2238.86	2238.18	2299.85	2233.47	2233.47	2992.98
168.651	2889.14	2813.69	2234.34	2242.87	2237.14	2319.82	2234.34	2234.34	2910.5
168.551	2781.94	2710.2	2235.21	2248.39	2236.83	2341.95	2235.21	2235.21	2831.73
168.451	2756.58	2613.16	2236.09	2255.94	2237	2365.07	2236.09	2236.09	2762.92
168.351	2712.07	2527.28	2236.96	2266.19	2237.47	2387.52	2236.96	2236.96	2707.58
168.251	2698.19	2455.14	2237.83	2279.84	2238.1	2407.32	2237.83	2237.83	2666.9
168.151	2671.39	2396.99	2238.7	2297.5	2238.85	2422.28	2238.7	2238.7	2639.51
168.051	2642.2	2351.85	2239.58	2319.71	2239.65	2430.72	2239.58	2239.58	2623.2
167.951	2605.35	2318.06	2240.45	2346.65	2240.48	2431.66	2240.45	2240.45	2615.51
167.851	2571.85	2293.62	2241.32	2378.09	2241.34	2425.11	2241.32	2241.32	2614.2
167.751	2633.58	2276.67	2242.19	2412.97	2242.2	2412.02	2242.19	2242.19	2617.29
167.651	2626.88	2265.25	2243.06	2449.43	2243.07	2394.04	2243.06	2243.06	2622.61
167.551	2598.17	2257.87	2243.94	2484.84	2243.94	2373.36	2243.94	2243.94	2628.21
167.451	2589.55	2253.36	2244.81	2515.99	2244.81	2351.99	2244.81	2244.81	2631.72
167.351	2637.41	2250.8	2245.68	2539.41	2245.68	2331.57	2245.68	2245.68	2630.42
167.251	2613.48	2249.56	2246.55	2552.38	2246.55	2313.28	2246.55	2246.55	2622.11
167.151	2597.21	2249.15	2247.42	2553.37	2247.42	2297.8	2247.42	2247.42	2605.47
167.051	2561.32	2249.26	2248.3	2542.36	2248.3	2285.28	2248.3	2248.3	2580.31
166.951	2529.25	2249.69	2249.17	2520.89	2249.17	2275.61	2249.17	2249.17	2547.86
166.851	2514.9	2250.32	2250.04	2491.61	2250.04	2268.45	2250.04	2250.04	2510.3
166.751	2459.38	2251.06	2250.91	2458	2250.91	2263.42	2250.91	2250.91	2470.65
166.651	2413.92	2251.86	2251.78	2423.27	2251.78	2260.09	2251.78	2251.78	2431.65
166.551	2364.63	2252.69	2252.66	2390.09	2252.66	2258.04	2252.66	2252.66	2395.5
166.451	2370.85	2253.55	2253.53	2360.29	2253.53	2256.93	2253.53	2253.53	2363.71
166.351	2282.31	2254.41	2254.4	2335	2254.4	2256.5	2254.4	2254.4	2337.11
166.251	2281.83	2255.28	2255.27	2314.45	2255.27	2256.54	2255.27	2255.27	2315.72
166.151	2267	2256.15	2256.14	2298.45	2256.14	2256.89	2256.14	2256.14	2299.2
166.051	2243.55	2257.02	2257.02	2286.48	2257.02	2257.45	2257.02	2257.02	2286.91
165.951	2239.72	2257.89	2257.89	2277.89	2257.89	2258.13	2257.89	2257.89	2278.14
165.851	2256.47	2258.76	2258.76	2272.04	2258.76	2258.89	2258.76	2258.76	2272.18
165.751	2261.25	2259.63	2259.63	2268.24	2259.63	2259.7	2259.64	2259.63	2268.32
165.651	2206.22	2260.5	2260.5	2265.95	2260.5	2260.54	2260.51	2260.5	2265.99
165.551	2227.27	2261.38	2261.38	2264.74	2261.38	2261.4	2261.39	2261.38	2264.77
165.451	2230.15	2262.25	2262.25	2264.28	2262.25	2262.26	2262.28	2262.25	2264.31
165.351	2267.95	2263.12	2263.12	2264.32	2263.12	2263.13	2263.17	2263.12	2264.38
165.251	2236.37	2263.99	2263.99	2264.69	2263.99	2264	2264.09	2263.99	2264.78
165.151	2235.41	2264.87	2264.87	2265.26	2264.87	2264.87	2265.05	2264.87	2265.44
165.051	2274.17	2265.74	2265.74	2265.95	2265.74	2265.74	2266.06	2265.74	2266.28
164.951	2245.94	2266.61	2266.61	2266.72	2266.61	2266.61	2267.18	2266.61	2267.3
164.851	2245.94	2267.48	2267.48	2267.54	2267.48	2267.48	2268.46	2267.48	2268.53
164.751	2279.44	2268.35	2268.35	2268.38	2268.35	2268.35	2270.01	2268.35	2270.04
164.651	2262.69	2269.23	2269.23	2269.24	2269.23	2269.23	2271.95	2269.23	2271.97
164.551	2218.66	2270.1	2270.1	2270.11	2270.1	2270.1	2274.47	2270.1	2274.48
164.451	2208.13	2270.97	2270.97	2270.97	2270.97	2270.97	2277.83	2270.97	2277.83
164.351	2319.64	2271.84	2271.85	2271.84	2271.84	2271.84	2282.35	2271.84	2282.36
164.251	2349.31	2272.71	2272.73	2272.71	2272.71	2272.71	2288.43	2272.71	2288.44
164.151	2319.64	2273.59	2273.62	2273.59	2273.59	2273.59	2296.5	2273.59	2296.53
164.051	2300.02	2274.46	2274.52	2274.46	2274.46	2274.46	2307.02	2274.46	2307.08
163.951	2282.31	2275.33	2275.44	2275.33	2275.33	2275.33	2320.4	2275.33	2320.52
163.851	2302.41	2276.2	2276.41	2276.2	2276.2	2276.2	2336.97	2276.2	2337.18
163.751	2315.33	2277.07	2277.46	2277.07	2277.07	2277.07	2356.65	2277.07	2357.03
163.651	2349.79	2277.95	2278.63	2277.95	2277.95	2277.95	2379.03	2277.95	2379.71
163.551	2387.6	2278.82	2280	2278.82	2278.82	2278.82	2403.19	2278.82	2404.38
163.451	2410.09	2279.69	2281.7	2279.69	2279.69	2279.69	2427.62	2279.69	2429.63
163.351	2433.06	2280.56	2283.89	2280.56	2280.56	2280.56	2450.29	2280.56	2453.62
163.251	2446.46	2281.43	2286.83	2281.43	2281.43	2281.43	2468.97	2281.43	2474.36
163.151	2499.58	2282.31	2290.84	2282.31	2282.31	2282.31	2481.57	2282.31	2490.11
163.051	2516.81	2283.18	2296.35	2283.18	2283.18	2283.18	2486.6	2283.18	2499.77
162.951	2484.75	2284.05	2303.9	2284.05	2284.05	2284.05	2483.32	2284.05	2503.17
162.851	2467.52	2284.92	2314.16	2284.92	2284.92	2284.92	2472.46	2284.92	2501.69
162.751	2471.83	2285.79	2327.8	2285.79	2285.79	2285.79	2455.52	2285.79	2497.53
162.651	2502.45	2286.67	2345.47	2286.67	2286.67	2286.67	2434.6	2286.67	2493.4
162.551	2534.04	2287.54	2367.67	2287.54	2287.54	2287.54	2411.91	2287.54	2492.04
162.451	2558.93	2288.41	2394.61	2288.41	2288.41	2288.41	2389.5	2288.41	2495.7
162.351	2548.88	2289.28	2426.05	2289.28	2289.28	2289.28	2368.86	2289.28	2505.63
162.251	2502.93	2290.16	2460.94	2290.16	2290.16	2290.16	2350.92	2290.16	2521.7
162.151	2554.62	2291.03	2497.4	2291.03	2291.03	2291.03	2336.1	2291.03	2542.47
162.051	2603.43	2291.9	2532.8	2291.9	2291.9	2291.9	2324.46	2291.9	2565.36
161.951	2597.21	2292.77	2563.95	2292.77	2292.77	2292.77	2315.69	2292.77	2586.86
161.851	2608.7	2293.64	2587.37	2293.64	2293.64	2293.64	2309.36	2293.64	2603.09
161.751	2603.91	2294.52	2600.35	2294.52	2294.52	2294.52	2305.02	2294.52	2610.85
161.651	2620.66	2295.39	2601.33	2295.39	2295.39	2295.39	2302.24	2295.39	2608.19
161.551	2585.73	2296.26	2590.32	2296.26	2296.26	2296.26	2300.64	2296.26	2594.7
161.451	2589.08	2297.13	2568.86	2297.13	2297.13	2297.13	2299.86	2297.13	2571.58
161.351	2549.83	2298	2539.57	2298	2298	2298	2299.66	2298	2541.23
161.251	2559.4	2298.88	2505.96	2298.88	2298.88	2298.88	2299.86	2298.88	2506.94
161.151	2505.8	2299.75	2471.24	2299.75	2299.75	2299.75	2300.32	2299.75	2471.81
161.051	2456.51	2300.62	2438.05	2300.62	2300.62	2300.62	2300.94	2300.62	2438.37
160.951	2431.63	2301.49	2408.25	2301.49	2301.49	2301.49	2301.67	2301.49	2408.43
160.851	2389.03	2302.36	2382.96	2302.36	2302.36	2302.36	2302.46	2302.36	2383.06
160.751	2418.7	2303.24	2362.42	2303.24	2303.24	2303.24	2303.29	2303.24	2362.47
160.651	2392.38	2304.11	2346.41	2304.11	2304.11	2304.11	2304.14	2304.11	2346.44
160.551	2358.88	2304.98	2334.44	2304.98	2304.98	2304.98	2304.99	2304.98	2334.45
160.451	2321.55	2305.85	2325.86	2305.85	2305.85	2305.85	2305.86	2305.85	2325.86
160.351	2319.16	2306.72	2320.01	2306.72	2306.72	2306.72	2306.73	2306.72	2320.01
160.251	2271.3	2307.6	2316.2	2307.6	2307.6	2307.6	2307.6	2307.6	2316.21
160.151	2331.6	2308.47	2313.91	2308.47	2308.47	2308.47	2308.47	2308.47	2313.91
160.051	2374.2	2309.34	2312.7	2309.34	2309.34	2309.34	2309.34	2309.34	2312.7
159.951	2318.68	2310.21	2312.24	2310.21	2310.21	2310.21	2310.21	2310.21	2312.24
159.851	2349.79	2311.09	2312.28	2311.09	2311.09	2311.09	2311.09	2311.09	2312.28
159.751	2316.29	2311.96	2312.65	2311.96	2311.96	2311.96	2311.96	2311.96	2312.65
159.651	2334	2312.83	2313.22	2312.83	2312.83	2312.83	2312.83	2312.83	2313.22
159.551	2356.49	2313.7	2313.92	2313.7	2313.7	2313.7	2313.7	2313.7	2313.92
159.451	2351.23	2314.57	2314.69	2314.57	2314.57	2314.57	2314.57	2314.57	2314.69
159.351	2338.78	2315.45	2315.51	2315.45	2315.45	2315.45	2315.45	2315.45	2315.51
159.251	2350.27	2316.32	2316.35	2316.32	2316.32	2316.32	2316.32	2316.32	2316.35
159.151	2369.89	2317.19	2317.21	2317.19	2317.19	2317.19	2317.19	2317.19	2317.21
159.051	2339.74	2318.06	2318.07	2318.06	2318.06	2318.06	2318.06	2318.06	2318.07
158.951	2393.82	2318.93	2318.94	2318.93	2318.93	2318.93	2318.93	2318.93	2318.94
158.851	2332.56	2319.81	2319.81	2319.81	2319.81	2319.81	2319.81	2319.81	2319.81
158.751	2300.97	2320.68	2320.68	2320.68	2320.68	2320.68	2320.68	2320.68	2320.68
158.651	2321.55	2321.55	2321.55	2321.55	2321.55	2321.55	2321.55	2321.55	2321.55
158.551	2293.32	2293.32	2293.32	2293.32	2293.32	2293.32	2293.32	2293.32	2293.32
158.451	2301.45	2301.45	2301.45	2301.45	2301.45	2301.45	2301.45	2301.45	2301.45
158.351	2335.91	2335.91	2335.91	2335.91	2335.91	2335.91	2335.91	2335.91	2335.91
158.251	2345.48	2345.48	2345.48	2345.48	2345.48	2345.48	2345.48	2345.48	2345.48
158.151	2385.2	2385.2	2385.2	2385.2	2385.2	2385.2	2385.2	2385.2	2385.2
158.051	2324.42	2324.42	2324.42	2324.42	2324.42	2324.42	2324.42	2324.42	2324.42
157.951	2326.34	2326.34	2326.34	2326.34	2326.34	2326.34	2326.34	2326.34	2326.34
157.851	2363.67	2363.67	2363.67	2363.67	2363.67	2363.67	2363.67	2363.67	2363.67
157.751	2303.37	2303.37	2303.37	2303.37	2303.37	2303.37	2303.37	2303.37	2303.37
157.651	2275.13	2275.13	2275.13	2275.13	2275.13	2275.13	2275.13	2275.13	2275.13
157.551	2345	2345	2345	2345	2345	2345	2345	2345	2345
157.451	2281.83	2281.83	2281.83	2281.83	2281.83	2281.83	2281.83	2281.83	2281.83
157.351	2325.86	2325.86	2325.86	2325.86	2325.86	2325.86	2325.86	2325.86	2325.86
157.251	2318.68	2318.68	2318.68	2318.68	2318.68	2318.68	2318.68	2318.68	2318.68
157.151	2295.71	2295.71	2295.71	2295.71	2295.71	2295.71	2295.71	2295.71	2295.71
157.051	2319.16	2319.16	2319.16	2319.16	2319.16	2319.16	2319.16	2319.16	2319.16
156.951	2285.66	2285.66	2285.66	2285.66	2285.66	2285.66	2285.66	2285.66	2285.66
156.851	2327.77	2327.77	2327.77	2327.77	2327.77	2327.77	2327.77	2327.77	2327.77
156.751	2282.79	2282.79	2282.79	2282.79	2282.79	2282.79	2282.79	2282.79	2282.79
156.651	2290.45	2290.45	2290.45	2290.45	2290.45	2290.45	2290.45	2290.45	2290.45
156.551	2306.24	2306.24	2306.24	2306.24	2306.24	2306.24	2306.24	2306.24	2306.24
156.451	2328.25	2328.25	2328.25	2328.25	2328.25	2328.25	2328.25	2328.25	2328.25
156.351	2306.24	2306.24	2306.24	2306.24	2306.24	2306.24	2306.24	2306.24	2306.24
156.251	2306.72	2306.72	2306.72	2306.72	2306.72	2306.72	2306.72	2306.72	2306.72
156.151	2318.68	2318.68	2318.68	2318.68	2318.68	2318.68	2318.68	2318.68	2318.68
156.051	2296.19	2296.19	2296.19	2296.19	2296.19	2296.19	2296.19	2296.19	2296.19
155.951	2271.78	2271.78	2271.78	2271.78	2271.78	2271.78	2271.78	2271.78	2271.78
155.851	2249.29	2249.29	2249.29	2249.29	2249.29	2249.29	2249.29	2249.29	2249.29
155.751	2307.2	2307.2	2307.2	2307.2	2307.2	2307.2	2307.2	2307.2	2307.2
155.651	2278.96	2278.96	2278.96	2278.96	2278.96	2278.96	2278.96	2278.96	2278.96
155.551	2212.44	2212.44	2212.44	2212.44	2212.44	2212.44	2212.44	2212.44	2212.44
155.451	2207.65	2207.65	2207.65	2207.65	2207.65	2207.65	2207.65	2207.65	2207.65
155.351	2166.97	2166.97	2166.97	2166.97	2166.97	2166.97	2166.97	2166.97	2166.97

## Sheet: Figure6b
S 2p XPS of Zn anodes after 50 cycles cells in 1 m ZnSO4+0.1 m HTFSI
sputter 0 S
Raw data		Fitted peak1	Fitted peak2	Fitted peak3	Fitted peak4	Fitted peak5	Fitted peak6	Background	Envelope
174.994	3754.24	3754.24	3754.24	3754.24	3754.24	3754.24	3754.24	3754.24	3754.24
174.894	3711.25	3711.25	3711.25	3711.25	3711.25	3711.25	3711.25	3711.25	3711.25
174.794	3712.36	3712.36	3712.36	3712.36	3712.36	3712.36	3712.36	3712.36	3712.36
174.694	3629.17	3629.17	3629.17	3629.17	3629.17	3629.17	3629.17	3629.17	3629.17
174.594	3729.11	3729.11	3729.11	3729.11	3729.11	3729.11	3729.11	3729.11	3729.11
174.494	3693.94	3693.94	3693.94	3693.94	3693.94	3693.94	3693.94	3693.94	3693.94
174.394	3725.76	3725.76	3725.76	3725.76	3725.76	3725.76	3725.76	3725.76	3725.76
174.294	3715.16	3715.17	3715.16	3715.16	3715.16	3715.16	3715.16	3715.16	3715.17
174.194	3714.6	3714.61	3714.6	3714.6	3714.6	3714.6	3714.6	3714.6	3714.61
174.094	3645.36	3645.38	3645.36	3645.36	3645.36	3645.36	3645.36	3645.36	3645.38
173.994	3605.16	3605.19	3605.16	3605.16	3605.16	3605.16	3605.16	3605.16	3605.19
173.894	3634.76	3605.76	3605.72	3605.72	3605.72	3605.72	3605.72	3605.72	3605.76
173.794	3631.41	3606.35	3606.27	3606.27	3606.27	3606.27	3606.27	3606.27	3606.35
173.694	3692.26	3606.94	3606.83	3606.83	3606.83	3606.83	3606.83	3606.83	3606.95
173.594	3717.39	3607.57	3607.38	3607.38	3607.38	3607.38	3607.38	3607.38	3607.57
173.494	3744.19	3608.22	3607.94	3607.94	3607.94	3607.94	3607.94	3607.94	3608.23
173.394	3753.68	3608.93	3608.49	3608.49	3608.49	3608.49	3608.49	3608.49	3608.94
173.294	3701.76	3609.72	3609.05	3609.05	3609.05	3609.05	3609.05	3609.05	3609.72
173.194	3720.18	3610.61	3609.6	3609.61	3609.6	3609.6	3609.61	3609.6	3610.62
173.094	3750.89	3611.65	3610.16	3610.16	3610.16	3610.16	3610.16	3610.16	3611.67
172.994	3688.91	3612.91	3610.71	3610.72	3610.71	3610.71	3610.72	3610.71	3612.93
172.894	3705.11	3614.48	3611.27	3611.28	3611.27	3611.27	3611.28	3611.27	3614.51
172.794	3716.27	3616.46	3611.82	3611.85	3611.82	3611.82	3611.84	3611.82	3616.51
172.694	3712.36	3619.01	3612.38	3612.42	3612.38	3612.38	3612.4	3612.38	3619.07
172.594	3740.84	3622.3	3612.93	3613	3612.93	3612.94	3612.96	3612.93	3622.4
172.494	3810.63	3626.59	3613.49	3613.6	3613.49	3613.49	3613.53	3613.49	3626.74
172.394	3796.11	3632.17	3614.04	3614.22	3614.04	3614.05	3614.1	3614.04	3632.41
172.294	3816.77	3639.42	3614.6	3614.87	3614.6	3614.61	3614.67	3614.6	3639.77
172.194	3793.32	3648.85	3615.16	3615.59	3615.16	3615.16	3615.25	3615.15	3649.39
172.094	3707.34	3660.97	3615.71	3616.38	3615.71	3615.72	3615.84	3615.71	3661.79
171.994	3735.26	3676.41	3616.27	3617.29	3616.27	3616.28	3616.44	3616.27	3677.62
171.894	3776.01	3695.86	3616.82	3618.38	3616.82	3616.84	3617.05	3616.82	3697.66
171.794	3806.16	3720.11	3617.38	3619.71	3617.38	3617.41	3617.67	3617.38	3722.77
171.694	3818.45	3749.99	3617.93	3621.4	3617.93	3617.98	3618.32	3617.93	3753.89
171.594	3867.58	3786.36	3618.49	3623.59	3618.49	3618.55	3618.98	3618.49	3792.03
171.494	3867.58	3830.17	3619.04	3626.5	3619.04	3619.12	3619.68	3619.04	3838.35
171.394	3987.06	3882.13	3619.6	3630.36	3619.6	3619.71	3620.41	3619.6	3893.82
171.294	3994.32	3942.67	3620.15	3635.53	3620.15	3620.3	3621.18	3620.15	3959.23
171.194	4011.07	4012.02	3620.71	3642.45	3620.71	3620.9	3622	3620.71	4035.25
171.094	4104.87	4090.03	3621.26	3651.66	3621.26	3621.53	3622.89	3621.26	4122.32
170.994	4172.43	4176.05	3621.82	3663.88	3621.82	3622.16	3623.85	3621.82	4220.48
170.894	4349.98	4268.8	3622.37	3679.96	3622.37	3622.83	3624.88	3622.37	4329.35
170.794	4403.58	4366.38	3622.93	3701.11	3622.93	3623.52	3626.02	3622.93	4448.25
170.694	4559.92	4466.06	3623.48	3728.5	3623.48	3624.25	3627.27	3623.48	4575.63
170.594	4691.68	4564.41	3624.04	3763.56	3624.04	3625.03	3628.64	3624.04	4709.54
170.494	4816.75	4657.58	3624.59	3807.96	3624.6	3625.87	3630.16	3624.59	4847.79
170.394	4908.32	4741.45	3625.15	3863.49	3625.15	3626.77	3631.84	3625.15	4988.09
170.294	5068	4811.88	3625.71	3932.09	3625.71	3627.77	3633.69	3625.71	5128.32
170.194	5328.74	4865.15	3626.26	4015.73	3626.26	3628.85	3635.73	3626.26	5266.69
170.094	5518.58	4898.26	3626.82	4116.64	3626.82	3630.07	3637.98	3626.82	5402.51
169.994	5641.97	4908.61	3627.37	4236.45	3627.38	3631.43	3640.44	3627.37	5534.82
169.894	5770.38	4896.19	3627.93	4376.16	3627.93	3632.95	3643.13	3627.93	5664.65
169.794	5913.88	4861.83	3628.48	4536.33	3628.49	3634.67	3646.04	3628.48	5793.43
169.694	6097.01	4807.59	3629.04	4716.58	3629.05	3636.6	3649.16	3629.04	5922.83
169.594	6180.76	4736.55	3629.59	4915.4	3629.61	3638.8	3652.51	3629.59	6054.51
169.494	6255.02	4652.52	3630.15	5129.86	3630.17	3641.28	3656.04	3630.15	6189.28
169.394	6446.53	4559.62	3630.7	5355.51	3630.73	3644.08	3659.73	3630.7	6326.85
169.294	6453.23	4461.96	3631.26	5586.04	3631.29	3647.23	3663.54	3631.26	6465.04
169.194	6703.36	4363.49	3631.81	5813.48	3631.86	3650.75	3667.43	3631.81	6599.76
169.094	6782.09	4267.51	3632.37	6028.9	3632.43	3654.7	3671.33	3632.37	6725.4
168.994	6902.69	4176.56	3632.93	6222.73	3633	3659.07	3675.18	3632.92	6834.84
168.894	6865.28	4092.51	3633.48	6385.41	3633.57	3663.88	3678.9	3633.48	6920.35
168.794	6960.75	4016.56	3634.04	6508.27	3634.16	3669.15	3682.4	3634.03	6974.4
168.694	6961.87	3949.31	3634.59	6584.34	3634.75	3674.84	3685.63	3634.59	6990.52
168.594	6973.59	3890.95	3635.15	6607.63	3635.34	3680.98	3688.48	3635.15	6962.81
168.494	6970.8	3841.29	3635.71	6578.08	3635.95	3687.48	3690.9	3635.7	6890.9
168.394	6795.49	3799.58	3636.26	6497.62	3636.57	3694.31	3692.83	3636.26	6775.9
168.294	6616.82	3765.09	3636.82	6371.05	3637.21	3701.38	3694.2	3636.81	6621.69
168.194	6413.03	3736.98	3637.38	6205.51	3637.86	3708.6	3695.03	3637.37	6434.53
168.094	6181.32	3714.43	3637.94	6009.82	3638.54	3715.84	3695.24	3637.92	6222.2
167.994	5940.12	3696.58	3638.5	5793.56	3639.24	3722.98	3694.91	3638.48	5993.39
167.894	5704.5	3682.68	3639.07	5566.25	3639.98	3729.87	3694.04	3639.03	5756.73
167.794	5406.35	3672.09	3639.63	5337.08	3640.75	3736.32	3692.66	3639.59	5520.61
167.694	5121.04	3664.1	3640.2	5113.66	3641.57	3742.23	3690.88	3640.14	5291.93
167.594	4914.46	3658.16	3640.77	4901.92	3642.45	3747.37	3688.73	3640.7	5075.91
167.494	4655.95	3653.85	3641.35	4706.2	3643.39	3751.65	3686.3	3641.25	4876.47
167.394	4480.07	3650.8	3641.93	4529.26	3644.4	3754.96	3683.67	3641.81	4695.99
167.294	4293.59	3648.71	3642.52	4372.51	3645.5	3757.14	3680.92	3642.36	4535.49
167.194	4199.79	3647.35	3643.12	4236.39	3646.7	3758.24	3678.13	3642.92	4395.34
167.094	4059.09	3646.54	3643.73	4120.44	3648.02	3758.12	3675.36	3643.47	4274.84
166.994	3934.58	3646.14	3644.36	4022.94	3649.45	3756.89	3672.67	3644.03	4172.31
166.894	3905.55	3646.02	3645	3942.18	3651.06	3754.61	3670.11	3644.58	4086.05
166.794	3958.03	3646.1	3645.66	3876.25	3652.83	3751.3	3667.71	3645.14	4014.16
166.694	3872.61	3646.33	3646.35	3823.19	3654.78	3747.18	3665.5	3645.7	3954.87
166.594	3825.71	3646.67	3647.08	3781.06	3656.95	3742.31	3663.51	3646.25	3906.33
166.494	3895.5	3647.08	3647.83	3748.07	3659.38	3736.89	3661.74	3646.81	3866.97
166.394	3932.91	3647.54	3648.63	3722.77	3662.06	3731.09	3660.19	3647.36	3835.49
166.294	3904.43	3648.03	3649.49	3703.49	3665.03	3725.04	3658.87	3647.92	3810.36
166.194	3879.86	3648.54	3650.42	3688.99	3668.33	3718.9	3657.75	3648.47	3790.57
166.094	3795	3649.07	3651.41	3678.26	3671.98	3712.81	3656.85	3649.03	3775.23
165.994	3733.02	3649.61	3652.5	3670.44	3675.98	3706.87	3656.13	3649.58	3763.63
165.894	3835.76	3650.15	3653.7	3664.87	3680.37	3701.18	3655.58	3650.14	3755.16
165.794	3790.53	3650.7	3655.01	3660.98	3685.22	3695.84	3655.19	3650.69	3749.49
165.694	3743.63	3651.25	3656.47	3658.37	3690.49	3690.87	3654.94	3651.25	3746.15
165.594	3792.76	3651.81	3658.11	3656.69	3696.19	3686.33	3654.82	3651.8	3744.92
165.494	3797.79	3652.36	3659.93	3655.68	3702.36	3682.23	3654.81	3652.36	3745.57
165.394	3771.55	3652.92	3661.96	3655.14	3709.01	3678.57	3654.89	3652.91	3747.91
165.294	3726.88	3653.47	3664.26	3654.95	3716.09	3675.38	3655.05	3653.47	3751.85
165.194	3755.36	3654.02	3666.84	3655	3723.59	3672.59	3655.29	3654.02	3757.2
165.094	3767.64	3654.58	3669.73	3655.21	3731.54	3670.22	3655.58	3654.58	3763.96
164.994	3780.48	3655.14	3672.97	3655.54	3739.84	3668.23	3655.92	3655.14	3771.97
164.894	3826.26	3655.69	3676.65	3655.95	3748.45	3666.57	3656.31	3655.69	3781.16
164.794	3850.27	3656.25	3680.75	3656.41	3757.32	3665.25	3656.73	3656.25	3791.47
164.694	3843.57	3656.8	3685.32	3656.9	3766.37	3664.19	3657.17	3656.8	3802.75
164.594	3864.79	3657.36	3690.45	3657.42	3775.49	3663.39	3657.64	3657.36	3814.97
164.494	3876.51	3657.91	3696.16	3657.95	3784.6	3662.81	3658.13	3657.91	3828.01
164.394	3831.29	3658.47	3702.47	3658.49	3793.55	3662.41	3658.63	3658.47	3841.69
164.294	3904.43	3659.02	3709.41	3659.04	3802.25	3662.19	3659.15	3659.02	3855.95
164.194	3870.93	3659.58	3717.13	3659.59	3810.57	3662.1	3659.67	3659.58	3870.75
164.094	3941.28	3660.13	3725.54	3660.14	3818.37	3662.14	3660.2	3660.13	3885.85
163.994	3899.41	3660.69	3734.66	3660.69	3825.47	3662.27	3660.74	3660.69	3901.08
163.894	3866.46	3661.24	3744.58	3661.24	3831.83	3662.48	3661.28	3661.24	3916.45
163.794	3969.2	3661.8	3755.29	3661.8	3837.35	3662.76	3661.83	3661.8	3931.83
163.694	3971.99	3662.35	3766.72	3662.35	3841.78	3663.1	3662.37	3662.35	3946.91
163.594	4006.61	3662.91	3778.84	3662.91	3845.14	3663.48	3662.92	3662.91	3961.67
163.494	4046.81	3663.46	3791.73	3663.46	3847.43	3663.9	3663.48	3663.46	3976.14
163.394	4031.73	3664.02	3805.2	3664.02	3848.54	3664.35	3664.03	3664.02	3990.06
163.294	3998.23	3664.57	3819.18	3664.57	3848.37	3664.83	3664.58	3664.57	4003.23
163.194	4011.63	3665.13	3833.59	3665.13	3847.09	3665.32	3665.13	3665.13	4015.74
163.094	4003.81	3665.69	3848.29	3665.69	3844.73	3665.83	3665.69	3665.69	4027.48
162.994	4018.89	3666.24	3863.13	3666.24	3841.22	3666.35	3666.24	3666.24	4038.21
162.894	4090.36	3666.8	3877.94	3666.8	3836.73	3666.87	3666.8	3666.8	4047.95
162.794	4058.53	3667.35	3892.49	3667.35	3831.4	3667.41	3667.35	3667.35	4056.6
162.694	4057.41	3667.91	3906.61	3667.91	3825.32	3667.95	3667.91	3667.91	4064.07
162.594	4069.7	3668.46	3920.12	3668.46	3818.54	3668.49	3668.46	3668.46	4070.22
162.494	4068.02	3669.02	3932.74	3669.02	3811.28	3669.04	3669.02	3669.02	4075.03
162.394	4100.96	3669.57	3944.21	3669.57	3803.67	3669.59	3669.57	3669.57	4078.32
162.294	4164.06	3670.13	3954.44	3670.13	3795.79	3670.14	3670.13	3670.13	4080.11
162.194	4097.06	3670.68	3963.26	3670.68	3787.79	3670.69	3670.68	3670.68	4080.38
162.094	4138.37	3671.24	3970.27	3671.24	3779.78	3671.24	3671.24	3671.24	4078.82
161.994	4049.6	3671.79	3975.52	3671.79	3771.85	3671.8	3671.79	3671.79	4075.58
161.894	4011.63	3672.35	3978.95	3672.35	3764.13	3672.35	3672.35	3672.35	4070.74
161.794	4046.25	3672.9	3980.43	3672.9	3756.67	3672.91	3672.9	3672.9	4064.2
161.694	4037.31	3673.46	3979.79	3673.46	3749.5	3673.46	3673.46	3673.46	4055.83
161.594	4056.3	3674.01	3977.28	3674.01	3742.73	3674.02	3674.01	3674.01	4046
161.494	4060.21	3674.57	3972.97	3674.57	3736.39	3674.57	3674.57	3674.57	4034.79
161.394	4020.56	3675.13	3966.75	3675.13	3730.46	3675.13	3675.13	3675.13	4022.09
161.294	3980.92	3675.68	3958.9	3675.68	3724.97	3675.68	3675.68	3675.68	4008.18
161.194	3981.48	3676.24	3949.65	3676.24	3719.99	3676.24	3676.24	3676.24	3993.4
161.094	3982.04	3676.79	3939.14	3676.79	3715.44	3676.79	3676.79	3676.79	3977.8
160.994	4020.56	3677.35	3927.47	3677.35	3711.33	3677.35	3677.35	3677.35	3961.46
160.894	3865.91	3677.9	3915.01	3677.9	3707.66	3677.9	3677.9	3677.9	3944.77
160.794	3882.1	3678.46	3901.95	3678.46	3704.43	3678.46	3678.46	3678.46	3927.92
160.694	3927.32	3679.01	3888.44	3679.01	3701.57	3679.01	3679.01	3679.01	3911
160.594	3974.78	3679.57	3874.74	3679.57	3699.06	3679.57	3679.57	3679.57	3894.24
160.494	3944.63	3680.12	3861.02	3680.12	3696.94	3680.12	3680.12	3680.12	3877.83
160.394	3866.46	3680.68	3847.45	3680.68	3695.11	3680.68	3680.68	3680.68	3861.88
160.294	3946.86	3681.23	3834.21	3681.23	3693.57	3681.23	3681.23	3681.23	3846.54
160.194	3896.06	3681.79	3821.39	3681.79	3692.29	3681.79	3681.79	3681.79	3831.89
160.094	3877.07	3682.34	3809.08	3682.34	3691.26	3682.34	3682.34	3682.34	3818
159.994	3848.04	3682.9	3797.43	3682.9	3690.43	3682.9	3682.9	3682.9	3804.96
159.894	3824.59	3683.45	3786.49	3683.45	3689.79	3683.45	3683.45	3683.45	3792.82
159.794	3869.81	3684.01	3776.24	3684.01	3689.32	3684.01	3684.01	3684.01	3781.55
159.694	3816.21	3684.56	3766.71	3684.56	3689.01	3684.56	3684.56	3684.56	3771.15
159.594	3741.4	3685.12	3758.04	3685.12	3688.82	3685.12	3685.12	3685.12	3761.74
159.494	3932.35	3685.68	3750.1	3685.68	3688.74	3685.68	3685.68	3685.68	3753.16
159.394	3878.75	3686.23	3742.87	3686.23	3688.76	3686.23	3686.23	3686.23	3745.4
159.294	3789.97	3686.79	3736.39	3686.79	3688.87	3686.79	3686.79	3686.79	3738.47
159.194	3808.4	3687.34	3730.63	3687.34	3689.05	3687.34	3687.34	3687.34	3732.34
159.094	3817.89	3687.9	3725.49	3687.9	3689.29	3687.9	3687.9	3687.9	3726.89
158.994	3863.67	3688.45	3720.94	3688.45	3689.59	3688.45	3688.45	3688.45	3722.08
158.894	3800.58	3689.01	3717.03	3689.01	3689.93	3689.01	3689.01	3689.01	3717.95
158.794	3749.77	3689.56	3713.62	3689.56	3690.31	3689.56	3689.56	3689.56	3714.36
158.694	3826.82	3690.12	3710.67	3690.12	3690.72	3690.12	3690.12	3690.12	3711.27
158.594	3781.6	3690.67	3708.17	3690.67	3691.15	3690.67	3690.67	3690.67	3708.65
158.494	3774.9	3691.23	3706.08	3691.23	3691.61	3691.23	3691.23	3691.23	3706.47
158.394	3821.24	3691.78	3704.34	3691.78	3692.09	3691.78	3691.78	3691.78	3704.64
158.294	3822.91	3692.34	3702.89	3692.34	3692.58	3692.34	3692.34	3692.34	3703.14
158.194	3814.54	3692.89	3701.75	3692.89	3693.09	3692.89	3692.89	3692.89	3701.95
158.094	3806.16	3693.45	3700.86	3693.45	3693.6	3693.45	3693.45	3693.45	3701.01
157.994	3802.81	3694	3700.17	3694	3694.12	3694	3694	3694	3700.28
157.894	3786.62	3694.56	3699.66	3694.56	3694.65	3694.56	3694.56	3694.56	3699.76
157.794	3760.94	3695.12	3699.34	3695.12	3695.19	3695.12	3695.12	3695.12	3699.41
157.694	3778.81	3695.67	3699.15	3695.67	3695.73	3695.67	3695.67	3695.67	3699.2
157.594	3760.94	3696.23	3699.07	3696.23	3696.27	3696.23	3696.23	3696.23	3699.12
157.494	3824.59	3696.78	3699.11	3696.78	3696.81	3696.78	3696.78	3696.78	3699.14
157.394	3808.4	3697.34	3699.23	3697.34	3697.36	3697.34	3697.34	3697.34	3699.26
157.294	3783.27	3697.89	3699.43	3697.89	3697.91	3697.89	3697.89	3697.89	3699.45
157.194	3717.39	3698.45	3699.69	3698.45	3698.46	3698.45	3698.45	3698.45	3699.7
157.094	3681.1	3699	3700	3699	3699.01	3699	3699	3699	3700.01
156.994	3738.61	3699.56	3700.36	3699.56	3699.57	3699.56	3699.56	3699.56	3700.37
156.894	3811.75	3700.11	3700.75	3700.11	3700.12	3700.11	3700.11	3700.11	3700.76
156.794	3766.52	3700.67	3701.18	3700.67	3700.67	3700.67	3700.67	3700.67	3701.18
156.694	3796.67	3701.22	3701.63	3701.22	3701.23	3701.22	3701.22	3701.22	3701.63
156.594	3763.17	3701.78	3702.1	3701.78	3701.78	3701.78	3701.78	3701.78	3702.1
156.494	3758.15	3702.33	3702.59	3702.33	3702.34	3702.33	3702.33	3702.33	3702.59
156.394	3703.99	3702.89	3703.09	3702.89	3702.89	3702.89	3702.89	3702.89	3703.09
156.294	3717.39	3703.44	3703.6	3703.44	3703.45	3703.44	3703.44	3703.44	3703.6
156.194	3706.22	3704	3704.12	3704	3704	3704	3704	3704	3704.12
156.094	3764.85	3704.55	3704.65	3704.55	3704.56	3704.55	3704.55	3704.55	3704.65
155.994	3705.11	3705.11	3705.18	3705.11	3705.11	3705.11	3705.11	3705.11	3705.18
155.894	3688.91	3688.91	3688.97	3688.91	3688.91	3688.91	3688.91	3688.91	3688.97
155.794	3781.04	3781.04	3781.08	3781.04	3781.04	3781.04	3781.04	3781.04	3781.08
155.694	3676.63	3676.63	3676.66	3676.63	3676.63	3676.63	3676.63	3676.63	3676.66
155.594	3722.41	3722.41	3722.43	3722.41	3722.41	3722.41	3722.41	3722.41	3722.44
155.494	3709.57	3709.57	3709.59	3709.57	3709.57	3709.57	3709.57	3709.57	3709.59
155.394	3753.68	3753.68	3753.69	3753.68	3753.68	3753.68	3753.68	3753.68	3753.69
155.294	3740.84	3740.84	3740.85	3740.84	3740.84	3740.84	3740.84	3740.84	3740.85
155.194	3720.18	3720.18	3720.19	3720.18	3720.18	3720.18	3720.18	3720.18	3720.19
155.094	3687.24	3687.24	3687.25	3687.24	3687.24	3687.24	3687.24	3687.24	3687.25
154.994	3658.21	3658.21	3658.21	3658.21	3658.21	3658.21	3658.21	3658.21	3658.21
sputter 120 S
Raw data		Fitted peak1	Fitted peak2	Fitted peak3	Fitted peak4	Fitted peak5	Fitted peak6	Background	Envelope
175.292	3717.95	3717.95	3717.95	3717.95	3717.95	3717.95	3717.95	3717.95	3717.95
175.192	3741.96	3741.96	3741.96	3741.96	3741.96	3741.96	3741.96	3741.96	3741.96
175.092	3750.89	3750.89	3750.89	3750.89	3750.89	3750.89	3750.89	3750.89	3750.89
174.992	3749.77	3749.77	3749.77	3749.77	3749.77	3749.77	3749.77	3749.77	3749.77
174.892	3770.99	3770.99	3770.99	3770.99	3770.99	3770.99	3770.99	3770.99	3770.99
174.792	3715.71	3715.71	3715.71	3715.71	3715.71	3715.71	3715.71	3715.71	3715.71
174.692	3647.6	3647.6	3647.6	3647.6	3647.6	3647.6	3647.6	3647.6	3647.6
174.592	3670.49	3670.49	3670.49	3670.49	3670.49	3670.49	3670.49	3670.49	3670.49
174.492	3736.93	3736.93	3736.93	3736.93	3736.93	3736.93	3736.93	3736.93	3736.93
174.392	3741.96	3741.96	3741.96	3741.96	3741.96	3741.96	3741.96	3741.96	3741.96
174.292	3774.9	3774.91	3774.9	3774.9	3774.9	3774.9	3774.9	3774.9	3774.91
174.192	3682.21	3682.22	3682.21	3682.21	3682.21	3682.21	3682.21	3682.21	3682.22
174.092	3678.86	3678.88	3678.86	3678.86	3678.86	3678.86	3678.86	3678.86	3678.88
173.992	3730.79	3730.82	3730.79	3730.79	3730.79	3730.79	3730.79	3730.79	3730.82
173.892	3744.19	3731.26	3731.21	3731.21	3731.21	3731.21	3731.21	3731.21	3731.26
173.792	3736.37	3731.71	3731.62	3731.62	3731.62	3731.62	3731.62	3731.62	3731.71
173.692	3717.95	3732.17	3732.04	3732.04	3732.04	3732.04	3732.04	3732.04	3732.17
173.592	3767.08	3732.66	3732.46	3732.46	3732.46	3732.46	3732.46	3732.46	3732.66
173.492	3724.09	3733.19	3732.88	3732.88	3732.88	3732.88	3732.88	3732.88	3733.19
173.392	3689.47	3733.77	3733.29	3733.29	3733.29	3733.29	3733.29	3733.29	3733.78
173.292	3774.34	3734.44	3733.71	3733.71	3733.71	3733.71	3733.71	3733.71	3734.44
173.192	3696.17	3735.22	3734.13	3734.13	3734.13	3734.13	3734.13	3734.13	3735.23
173.092	3686.12	3736.17	3734.54	3734.56	3734.54	3734.54	3734.54	3734.54	3736.18
172.992	3744.19	3737.36	3734.96	3734.98	3734.96	3734.96	3734.96	3734.96	3737.38
172.892	3703.99	3738.88	3735.38	3735.41	3735.38	3735.38	3735.38	3735.38	3738.91
172.792	3725.76	3740.84	3735.79	3735.85	3735.79	3735.79	3735.79	3735.79	3740.9
172.692	3716.83	3743.42	3736.21	3736.31	3736.21	3736.21	3736.21	3736.21	3743.52
172.592	3727.44	3746.82	3736.63	3736.78	3736.63	3736.63	3736.63	3736.63	3746.97
172.492	3734.14	3751.29	3737.05	3737.28	3737.05	3737.05	3737.05	3737.05	3751.53
172.392	3694.5	3757.16	3737.46	3737.84	3737.46	3737.46	3737.46	3737.46	3757.54
172.292	3746.98	3764.86	3737.88	3738.46	3737.88	3737.88	3737.88	3737.88	3765.44
172.192	3729.67	3774.92	3738.3	3739.19	3738.3	3738.3	3738.3	3738.3	3775.81
172.092	3790.53	3787.89	3738.71	3740.07	3738.71	3738.71	3738.71	3738.71	3789.24
171.992	3821.8	3804.45	3739.13	3741.16	3739.13	3739.13	3739.13	3739.13	3806.48
171.892	3814.54	3825.36	3739.55	3742.56	3739.55	3739.55	3739.55	3739.55	3828.38
171.792	3815.1	3851.48	3739.97	3744.4	3739.97	3739.97	3739.97	3739.97	3855.92
171.692	3969.2	3883.69	3740.38	3746.86	3740.38	3740.38	3740.39	3740.38	3890.18
171.592	4034.52	3922.92	3740.8	3750.15	3740.8	3740.8	3740.81	3740.8	3932.29
171.492	3990.97	3970.29	3741.22	3754.57	3741.22	3741.22	3741.23	3741.22	3983.66
171.392	4044.01	4026.39	3741.63	3760.5	3741.63	3741.63	3741.66	3741.63	4045.29
171.292	4103.76	4091.77	3742.05	3768.42	3742.05	3742.05	3742.09	3742.05	4118.19
171.192	4212.07	4166.67	3742.47	3778.95	3742.47	3742.47	3742.54	3742.47	4203.21
171.092	4298.06	4250.91	3742.88	3792.84	3742.88	3742.88	3742.99	3742.88	4300.97
170.992	4430.38	4343.78	3743.3	3811.12	3743.3	3743.3	3743.46	3743.3	4411.75
170.892	4609.05	4443.89	3743.72	3834.79	3743.72	3743.72	3743.95	3743.72	4535.19
170.792	4754.22	4549.2	3744.14	3865.09	3744.14	3744.14	3744.48	3744.14	4670.5
170.692	4791.62	4656.67	3744.55	3903.47	3744.55	3744.55	3745.05	3744.55	4816.09
170.592	5004.35	4762.64	3744.97	3951.47	3744.97	3744.97	3745.68	3744.97	4969.85
170.492	5155.1	4862.93	3745.39	4010.77	3745.39	3745.39	3746.39	3745.39	5129.32
170.392	5251.69	4953.08	3745.8	4083.07	3745.8	3745.81	3747.22	3745.8	5291.77
170.292	5477.82	5028.66	3746.22	4170.43	3746.22	3746.24	3748.18	3746.22	5454.85
170.192	5591.16	5085.64	3746.64	4273.97	3746.64	3746.66	3749.32	3746.64	5615.68
170.092	5630.8	5120.61	3747.05	4394.68	3747.05	3747.09	3750.68	3747.05	5771.9
169.992	5813.38	5131.1	3747.47	4533.03	3747.47	3747.53	3752.33	3747.47	5921.57
169.892	5922.25	5117.04	3747.89	4688.68	3747.89	3747.98	3754.32	3747.89	6064.35
169.792	6142.79	5079.32	3748.31	4860.3	3748.31	3748.44	3756.69	3748.31	6199.84
169.692	6234.92	5020.18	3748.72	5045.35	3748.72	3748.93	3759.53	3748.72	6327.83
169.592	6355.52	4942.97	3749.14	5240	3749.14	3749.45	3762.91	3749.14	6447.92
169.492	6522.46	4851.8	3749.56	5438.67	3749.56	3750.02	3766.87	3749.56	6558.69
169.392	6566.57	4751.14	3749.97	5634.54	3749.97	3750.66	3771.43	3749.97	6657.84
169.292	6825.08	4645.4	3750.39	5819.91	3750.39	3751.38	3776.63	3750.39	6742.15
169.192	6774.83	4538.91	3750.81	5986.51	3750.81	3752.23	3782.44	3750.81	6807.67
169.092	6779.85	4435.14	3751.23	6126.12	3751.23	3753.24	3788.8	3751.23	6849.62
168.992	6816.14	4336.86	3751.64	6231.28	3751.64	3754.47	3795.58	3751.64	6863.25
168.892	6816.14	4246.06	3752.06	6295.67	3752.06	3755.98	3802.61	3752.06	6844.14
168.792	6724.02	4164.02	3752.48	6314.75	3752.48	3757.85	3809.68	3752.48	6788.86
168.692	6630.22	4091.39	3752.89	6288.37	3752.89	3760.15	3816.49	3752.89	6697.72
168.592	6557.64	4028.44	3753.31	6218.16	3753.31	3763.03	3822.76	3753.31	6572.46
168.492	6400.18	3974.79	3753.73	6108.28	3753.73	3766.58	3828.13	3753.73	6416.61
168.392	6075.79	3929.72	3754.14	5964.95	3754.14	3770.92	3832.33	3754.14	6235.48
168.292	5877.58	3892.42	3754.56	5795.76	3754.56	3776.18	3835.14	3754.56	6035.81
168.192	5553.19	3862.01	3754.98	5608.99	3754.98	3782.53	3836.4	3754.98	5824.98
168.092	5471.12	3837.57	3755.4	5412.82	3755.4	3790.02	3835.97	3755.4	5610.18
167.992	5304.73	3818.2	3755.81	5215.25	3755.81	3798.72	3834	3755.81	5398.74
167.892	4997.65	3803.11	3756.23	5022.74	3756.23	3808.7	3830.63	3756.23	5196.5
167.792	4828.47	3791.55	3756.65	4840.38	3756.65	3819.92	3826.1	3756.65	5008
167.692	4593.97	3782.78	3757.06	4671.87	3757.06	3832.21	3820.66	3757.06	4836.33
167.592	4533.67	3776.22	3757.48	4519.6	3757.48	3845.35	3814.68	3757.48	4683.4
167.492	4433.17	3771.41	3757.9	4384.74	3757.9	3859.01	3808.45	3757.9	4549.92
167.392	4294.15	3767.96	3758.32	4267.82	3758.32	3872.72	3802.25	3758.32	4435.79
167.292	4293.59	3765.54	3758.73	4168.11	3758.73	3885.93	3796.3	3758.73	4339.68
167.192	4219.89	3763.9	3759.15	4084.28	3759.15	3898.05	3790.79	3759.15	4259.57
167.092	4166.85	3762.86	3759.57	4014.85	3759.57	3908.37	3785.8	3759.57	4193.19
166.992	4090.91	3762.24	3759.98	3958.18	3759.98	3916.35	3781.44	3759.98	4138.27
166.892	4037.31	3761.93	3760.4	3912.57	3760.4	3921.55	3777.71	3760.4	4092.56
166.792	4052.95	3761.85	3760.82	3876.36	3760.82	3923.65	3774.59	3760.82	4054
166.692	4005.49	3761.92	3761.23	3848.05	3761.24	3922.38	3772.05	3761.23	4020.7
166.592	3960.82	3762.1	3761.65	3826.29	3761.66	3918.02	3770.04	3761.65	3991.5
166.492	3958.03	3762.36	3762.07	3809.69	3762.08	3910.87	3768.5	3762.07	3965.22
166.392	3891.03	3762.67	3762.49	3797.19	3762.5	3901.38	3767.35	3762.49	3941.15
166.292	3874.84	3763.02	3762.9	3787.93	3762.92	3890.1	3766.53	3762.9	3918.9
166.192	3851.39	3763.4	3763.32	3781.18	3763.35	3877.72	3766	3763.32	3898.37
166.092	3860.88	3763.78	3763.74	3776.34	3763.79	3864.85	3765.7	3763.74	3879.51
165.992	3803.93	3764.18	3764.15	3772.95	3764.25	3852.02	3765.57	3764.15	3862.35
165.892	3836.31	3764.59	3764.57	3770.67	3764.72	3839.72	3765.58	3764.57	3846.99
165.792	3834.64	3765	3764.99	3769.17	3765.22	3828.26	3765.7	3764.99	3833.4
165.692	3806.72	3765.41	3765.41	3768.24	3765.76	3817.88	3765.9	3765.4	3821.58
165.592	3827.94	3765.83	3765.82	3767.73	3766.37	3808.73	3766.16	3765.82	3811.53
165.492	3812.31	3766.24	3766.24	3767.51	3767.07	3800.86	3766.47	3766.24	3803.19
165.392	3784.95	3766.66	3766.66	3767.49	3767.89	3794.2	3766.81	3766.66	3796.44
165.292	3779.36	3767.07	3767.09	3767.61	3768.89	3788.69	3767.18	3767.07	3791.17
165.192	3819.56	3767.49	3767.51	3767.84	3770.14	3784.27	3767.56	3767.49	3787.36
165.092	3763.17	3767.91	3767.95	3768.13	3771.72	3780.76	3767.95	3767.91	3784.88
164.992	3767.08	3768.32	3768.39	3768.46	3773.72	3778.05	3768.35	3768.32	3783.68
164.892	3829.61	3768.74	3768.85	3768.83	3776.3	3776	3768.76	3768.74	3783.77
164.792	3859.76	3769.16	3769.34	3769.21	3779.58	3774.53	3769.17	3769.16	3785.19
164.692	3918.39	3769.58	3769.86	3769.61	3783.79	3773.5	3769.58	3769.58	3788.04
164.592	3815.1	3769.99	3770.44	3770.01	3789.09	3772.82	3770	3769.99	3792.39
164.492	3812.31	3770.41	3771.11	3770.42	3795.71	3772.42	3770.41	3770.41	3798.44
164.392	3876.51	3770.83	3771.89	3770.83	3803.92	3772.25	3770.83	3770.83	3806.42
164.292	3873.16	3771.24	3772.86	3771.25	3813.84	3772.24	3771.24	3771.24	3816.45
164.192	3928.44	3771.66	3774.07	3771.66	3825.77	3772.34	3771.66	3771.66	3828.86
164.092	3873.72	3772.08	3775.63	3772.08	3839.7	3772.54	3772.08	3772.08	3843.72
163.992	3849.16	3772.49	3777.67	3772.5	3855.69	3772.81	3772.5	3772.49	3861.18
163.892	3944.07	3772.91	3780.34	3772.91	3873.62	3773.12	3772.91	3772.91	3881.26
163.792	3975.34	3773.33	3783.85	3773.33	3893.12	3773.47	3773.33	3773.33	3903.78
163.692	4016.66	3773.75	3788.49	3773.75	3913.74	3773.84	3773.75	3773.75	3928.58
163.592	4006.61	3774.16	3794.5	3774.16	3934.73	3774.22	3774.16	3774.16	3955.12
163.492	4045.13	3774.58	3802.31	3774.58	3955.17	3774.62	3774.58	3774.58	3982.94
163.392	4012.75	3775	3812.26	3775	3973.99	3775.02	3775	3775	4011.28
163.292	4020.01	3775.41	3824.79	3775.41	3990.21	3775.43	3775.41	3775.41	4039.59
163.192	4100.96	3775.83	3840.4	3775.83	4002.53	3775.84	3775.83	3775.83	4067.11
163.092	4059.65	3776.25	3859.37	3776.25	4010.37	3776.25	3776.25	3776.25	4093.49
162.992	4060.21	3776.67	3882.24	3776.67	4013.03	3776.67	3776.67	3776.67	4118.6
162.892	4089.24	3777.08	3909.03	3777.08	4010.32	3777.08	3777.08	3777.08	4142.27
162.792	4148.42	3777.5	3939.83	3777.5	4002.67	3777.5	3777.5	3777.5	4164.99
162.692	4205.37	3777.92	3974.42	3777.92	3990.35	3777.92	3777.92	3777.92	4186.85
162.592	4239.43	3778.33	4012.06	3778.33	3974.55	3778.33	3778.33	3778.33	4208.29
162.492	4237.2	3778.75	4051.92	3778.75	3956.21	3778.75	3778.75	3778.75	4229.38
162.392	4233.29	3779.17	4092.46	3779.17	3936.45	3779.17	3779.17	3779.17	4249.74
162.292	4223.8	3779.58	4131.95	3779.58	3916.3	3779.58	3779.58	3779.58	4268.66
162.192	4306.43	3780	4168.29	3780	3896.66	3780	3780	3780	4284.95
162.092	4267.91	3780.42	4199.52	3780.42	3878.19	3780.42	3780.42	3780.42	4297.3
161.992	4204.26	3780.84	4223.18	3780.84	3861.41	3780.84	3780.84	3780.84	4303.75
161.892	4205.93	3781.25	4238.07	3781.25	3846.58	3781.25	3781.25	3781.25	4303.4
161.792	4204.26	3781.67	4242.86	3781.67	3833.77	3781.67	3781.67	3781.67	4294.96
161.692	4163.5	3782.09	4237.18	3782.09	3823.06	3782.09	3782.09	3782.09	4278.16
161.592	4132.79	3782.5	4221.85	3782.5	3814.22	3782.5	3782.5	3782.5	4253.57
161.492	4210.96	3782.92	4197.42	3782.92	3807.14	3782.92	3782.92	3782.92	4221.64
161.392	4190.3	3783.34	4166.21	3783.34	3801.57	3783.34	3783.34	3783.34	4184.44
161.292	4104.87	3783.76	4130.02	3783.76	3797.28	3783.76	3783.76	3783.76	4143.55
161.192	4084.21	3784.17	4091.06	3784.17	3794.09	3784.17	3784.17	3784.17	4100.98
161.092	4042.34	3784.59	4051.34	3784.59	3791.75	3784.59	3784.59	3784.59	4058.5
160.992	3985.95	3785.01	4012.64	3785.01	3790.12	3785.01	3785.01	3785.01	4017.75
160.892	3934.02	3785.42	3976.2	3785.42	3789.02	3785.42	3785.42	3785.42	3979.8
160.792	3940.16	3785.84	3943.06	3785.84	3788.34	3785.84	3785.84	3785.84	3945.55
160.692	3930.67	3786.26	3913.73	3786.26	3787.97	3786.26	3786.26	3786.26	3915.44
160.592	3897.17	3786.67	3888.33	3786.67	3787.83	3786.67	3786.67	3786.67	3889.49
160.492	3918.95	3787.09	3867.05	3787.09	3787.87	3787.09	3787.09	3787.09	3867.82
160.392	3877.63	3787.51	3849.4	3787.51	3788.02	3787.51	3787.51	3787.51	3849.91
160.292	3827.94	3787.93	3835.18	3787.93	3788.26	3787.93	3787.93	3787.93	3835.52
160.192	3850.83	3788.34	3823.93	3788.34	3788.56	3788.34	3788.34	3788.34	3824.14
160.092	3843.01	3788.76	3815.15	3788.76	3788.9	3788.76	3788.76	3788.76	3815.28
159.992	3904.43	3789.18	3808.53	3789.18	3789.26	3789.18	3789.18	3789.18	3808.61
159.892	3937.37	3789.59	3803.57	3789.59	3789.65	3789.59	3789.59	3789.59	3803.62
159.792	3906.11	3790.01	3799.98	3790.01	3790.04	3790.01	3790.01	3790.01	3800.01
159.692	3819.01	3790.43	3797.45	3790.43	3790.45	3790.43	3790.43	3790.43	3797.47
159.592	3867.58	3790.84	3795.71	3790.84	3790.86	3790.84	3790.84	3790.84	3795.72
159.492	3854.18	3791.26	3794.61	3791.26	3791.27	3791.26	3791.26	3791.26	3794.61
159.392	3860.32	3791.68	3793.94	3791.68	3791.68	3791.68	3791.68	3791.68	3793.94
159.292	3834.08	3792.1	3793.61	3792.1	3792.1	3792.1	3792.1	3792.1	3793.61
159.192	3892.71	3792.51	3793.51	3792.51	3792.51	3792.51	3792.51	3792.51	3793.51
159.092	3806.72	3792.93	3793.58	3792.93	3792.93	3792.93	3792.93	3792.93	3793.58
158.992	3843.57	3793.35	3793.76	3793.35	3793.35	3793.35	3793.35	3793.35	3793.77
158.892	3850.83	3793.76	3794.03	3793.76	3793.76	3793.76	3793.76	3793.76	3794.03
158.792	3852.51	3794.18	3794.35	3794.18	3794.18	3794.18	3794.18	3794.18	3794.35
158.692	3844.69	3794.6	3794.7	3794.6	3794.6	3794.6	3794.6	3794.6	3794.7
158.592	3897.73	3795.02	3795.08	3795.02	3795.02	3795.02	3795.02	3795.02	3795.08
158.492	3781.6	3795.43	3795.47	3795.43	3795.43	3795.43	3795.43	3795.43	3795.47
158.392	3765.41	3795.85	3795.87	3795.85	3795.85	3795.85	3795.85	3795.85	3795.87
158.292	3840.22	3796.27	3796.28	3796.27	3796.27	3796.27	3796.27	3796.27	3796.28
158.192	3822.36	3796.68	3796.69	3796.68	3796.68	3796.68	3796.68	3796.68	3796.69
158.092	3839.66	3797.1	3797.11	3797.1	3797.1	3797.1	3797.1	3797.1	3797.11
157.992	3803.93	3797.52	3797.52	3797.52	3797.52	3797.52	3797.52	3797.52	3797.52
157.892	3809.51	3797.93	3797.94	3797.93	3797.93	3797.93	3797.93	3797.93	3797.94
157.792	3872.61	3798.35	3798.35	3798.35	3798.35	3798.35	3798.35	3798.35	3798.35
157.692	3774.34	3798.77	3798.77	3798.77	3798.77	3798.77	3798.77	3798.77	3798.77
157.592	3785.51	3799.19	3799.19	3799.19	3799.19	3799.19	3799.19	3799.19	3799.19
157.492	3802.81	3799.6	3799.6	3799.6	3799.6	3799.6	3799.6	3799.6	3799.6
157.392	3800.02	3800.02	3800.02	3800.02	3800.02	3800.02	3800.02	3800.02	3800.02
157.292	3820.12	3820.12	3820.12	3820.12	3820.12	3820.12	3820.12	3820.12	3820.12
157.192	3759.82	3759.82	3759.82	3759.82	3759.82	3759.82	3759.82	3759.82	3759.82
157.092	3784.39	3784.39	3784.39	3784.39	3784.39	3784.39	3784.39	3784.39	3784.39
156.992	3834.08	3834.08	3834.08	3834.08	3834.08	3834.08	3834.08	3834.08	3834.08
156.892	3854.74	3854.74	3854.74	3854.74	3854.74	3854.74	3854.74	3854.74	3854.74
156.792	3752.56	3752.56	3752.56	3752.56	3752.56	3752.56	3752.56	3752.56	3752.56
156.692	3665.46	3665.46	3665.46	3665.46	3665.46	3665.46	3665.46	3665.46	3665.46
156.592	3700.64	3700.64	3700.64	3700.64	3700.64	3700.64	3700.64	3700.64	3700.64
156.492	3750.89	3750.89	3750.89	3750.89	3750.89	3750.89	3750.89	3750.89	3750.89
156.392	3701.76	3701.76	3701.76	3701.76	3701.76	3701.76	3701.76	3701.76	3701.76
156.292	3866.46	3866.46	3866.46	3866.46	3866.46	3866.46	3866.46	3866.46	3866.46
156.192	3834.64	3834.64	3834.64	3834.64	3834.64	3834.64	3834.64	3834.64	3834.64
156.092	3770.43	3770.43	3770.43	3770.43	3770.43	3770.43	3770.43	3770.43	3770.43
155.992	3748.1	3748.1	3748.1	3748.1	3748.1	3748.1	3748.1	3748.1	3748.1
155.892	3755.91	3755.91	3755.91	3755.91	3755.91	3755.91	3755.91	3755.91	3755.91
155.792	3748.66	3748.66	3748.66	3748.66	3748.66	3748.66	3748.66	3748.66	3748.66
155.692	3722.41	3722.41	3722.41	3722.41	3722.41	3722.41	3722.41	3722.41	3722.41
155.592	3707.34	3707.34	3707.34	3707.34	3707.34	3707.34	3707.34	3707.34	3707.34
155.492	3736.93	3736.93	3736.93	3736.93	3736.93	3736.93	3736.93	3736.93	3736.93
155.392	3759.82	3759.82	3759.82	3759.82	3759.82	3759.82	3759.82	3759.82	3759.82
155.292	3774.9	3774.9	3774.9	3774.9	3774.9	3774.9	3774.9	3774.9	3774.9
sputter 600 S
Raw data		Fitted peak1	Fitted peak2	Fitted peak3	Fitted peak4	Fitted peak5	Fitted peak6	Background	Envelope
174.994	3956.91	3956.91	3956.91	3956.91	3956.91	3956.91	3956.91	3956.91	3956.91
174.894	3927.32	3927.32	3927.32	3927.32	3927.32	3927.32	3927.32	3927.32	3927.32
174.794	3979.81	3979.81	3979.81	3979.81	3979.81	3979.81	3979.81	3979.81	3979.81
174.694	3856.41	3856.41	3856.41	3856.41	3856.41	3856.41	3856.41	3856.41	3856.41
174.594	3895.5	3895.5	3895.5	3895.5	3895.5	3895.5	3895.5	3895.5	3895.5
174.494	3867.02	3867.02	3867.02	3867.02	3867.02	3867.02	3867.02	3867.02	3867.02
174.394	3922.3	3922.3	3922.3	3922.3	3922.3	3922.3	3922.3	3922.3	3922.3
174.294	3907.78	3907.79	3907.78	3907.78	3907.78	3907.78	3907.78	3907.78	3907.79
174.194	3904.43	3904.44	3904.43	3904.43	3904.43	3904.43	3904.43	3904.43	3904.44
174.094	3891.59	3891.6	3891.59	3891.59	3891.59	3891.59	3891.59	3891.59	3891.6
173.994	3950.21	3950.23	3950.21	3950.21	3950.21	3950.21	3950.21	3950.21	3950.23
173.894	3889.36	3949.98	3949.94	3949.94	3949.94	3949.94	3949.94	3949.94	3949.98
173.794	3904.99	3949.74	3949.68	3949.68	3949.68	3949.68	3949.68	3949.68	3949.74
173.694	3909.46	3949.5	3949.41	3949.41	3949.41	3949.41	3949.41	3949.41	3949.5
173.594	3940.16	3949.29	3949.14	3949.14	3949.14	3949.14	3949.14	3949.14	3949.29
173.494	3856.97	3949.1	3948.87	3948.88	3948.87	3948.87	3948.87	3948.87	3949.11
173.394	3865.35	3948.96	3948.61	3948.61	3948.61	3948.61	3948.61	3948.61	3948.96
173.294	3870.93	3948.88	3948.34	3948.34	3948.34	3948.34	3948.34	3948.34	3948.88
173.194	3919.51	3948.88	3948.07	3948.08	3948.07	3948.07	3948.07	3948.07	3948.88
173.094	3920.06	3949	3947.81	3947.82	3947.81	3947.81	3947.81	3947.81	3949.01
172.994	3954.68	3949.3	3947.54	3947.55	3947.54	3947.54	3947.54	3947.54	3949.32
172.894	3922.86	3949.84	3947.27	3947.3	3947.27	3947.27	3947.27	3947.27	3949.87
172.794	3916.16	3950.72	3947	3947.05	3947	3947	3947	3947	3950.76
172.694	3930.11	3952.04	3946.74	3946.81	3946.74	3946.74	3946.74	3946.74	3952.11
172.594	3915.6	3953.97	3946.47	3946.58	3946.47	3946.47	3946.47	3946.47	3954.08
172.494	3898.85	3956.68	3946.2	3946.38	3946.2	3946.2	3946.2	3946.2	3956.86
172.394	3918.95	3960.44	3945.94	3946.21	3945.94	3945.94	3945.94	3945.94	3960.71
172.294	3994.88	3965.52	3945.67	3946.09	3945.67	3945.67	3945.67	3945.67	3965.95
172.194	3947.42	3972.36	3945.4	3946.05	3945.4	3945.4	3945.4	3945.4	3973.01
172.094	3979.81	3981.35	3945.13	3946.12	3945.13	3945.13	3945.14	3945.13	3982.34
171.994	4045.13	3992.98	3944.87	3946.35	3944.87	3944.87	3944.87	3944.87	3994.47
171.894	4047.36	4007.83	3944.6	3946.8	3944.6	3944.6	3944.61	3944.6	4010.04
171.794	4002.7	4026.52	3944.33	3947.57	3944.33	3944.33	3944.35	3944.33	4029.77
171.694	4058.53	4049.71	3944.07	3948.8	3944.07	3944.07	3944.09	3944.07	4054.47
171.594	4117.16	4078.1	3943.8	3950.63	3943.8	3943.8	3943.83	3943.8	4084.96
171.494	4200.91	4112.43	3943.53	3953.29	3943.53	3943.53	3943.58	3943.53	4122.24
171.394	4143.96	4153.29	3943.26	3957.06	3943.26	3943.26	3943.34	3943.26	4167.16
171.294	4183.6	4201.01	3943	3962.28	3943	3943	3943.11	3943	4220.41
171.194	4238.31	4255.78	3942.73	3969.42	3942.73	3942.73	3942.9	3942.73	4282.63
171.094	4348.31	4317.48	3942.46	3979	3942.46	3942.47	3942.7	3942.46	4354.26
170.994	4452.72	4385.58	3942.2	3991.8	3942.2	3942.2	3942.55	3942.2	4435.54
170.894	4578.9	4459.07	3941.93	4008.56	3941.93	3941.94	3942.43	3941.93	4526.21
170.794	4720.16	4536.42	3941.66	4030.19	3941.66	3941.67	3942.37	3941.66	4625.67
170.694	4801.12	4615.46	3941.39	4057.73	3941.39	3941.41	3942.39	3941.39	4732.81
170.594	4904.41	4693.43	3941.13	4092.35	3941.13	3941.15	3942.51	3941.13	4846.06
170.494	4965.82	4767.25	3940.86	4135.25	3940.86	3940.9	3942.77	3940.86	4963.59
170.394	5093.12	4833.63	3940.59	4187.7	3940.59	3940.66	3943.19	3940.59	5083.41
170.294	5224.89	4889.27	3940.33	4251.11	3940.33	3940.42	3943.84	3940.33	5203.66
170.194	5381.78	4931.17	3940.06	4326.51	3940.06	3940.21	3944.75	3940.06	5322.46
170.094	5505.18	4956.95	3939.79	4414.53	3939.79	3940.01	3946.01	3939.79	5438.12
169.994	5571.06	4964.52	3939.52	4515.54	3939.52	3939.85	3947.67	3939.52	5549
169.894	5640.85	4953.87	3939.26	4629.29	3939.26	3939.73	3949.82	3939.26	5654.94
169.794	5788.81	4925.67	3938.99	4754.82	3938.99	3939.67	3952.56	3938.99	5755.75
169.694	5867.53	4881.56	3938.72	4890.27	3938.72	3939.7	3955.96	3938.72	5851.32
169.594	5993.16	4824.02	3938.46	5032.82	3938.46	3939.85	3960.13	3938.46	5941.44
169.494	6060.72	4756.08	3938.19	5178.46	3938.19	3940.14	3965.14	3938.19	6025.26
169.394	6090.87	4681.05	3937.92	5322.15	3937.92	3940.63	3971.07	3937.92	6101.15
169.294	6240.5	4602.21	3937.65	5458.21	3937.65	3941.39	3977.98	3937.65	6166.84
169.194	6170.15	4522.73	3937.39	5580.57	3937.39	3942.49	3985.87	3937.39	6219.51
169.094	6226.54	4445.23	3937.12	5683.17	3937.12	3944.02	3994.71	3937.12	6255.76
168.994	6325.93	4371.76	3936.85	5760.5	3936.85	3946.08	4004.39	3936.85	6272.17
168.894	6330.95	4303.81	3936.59	5808.15	3936.59	3948.81	4014.77	3936.59	6265.78
168.794	6329.83	4242.34	3936.32	5822.31	3936.32	3952.35	4025.6	3936.32	6233.65
168.694	6222.08	4187.83	3936.05	5802.94	3936.05	3956.87	4036.59	3936.05	6176.07
168.594	6252.23	4140.43	3935.78	5751.27	3935.78	3962.53	4047.37	3935.78	6094.25
168.494	6160.1	4099.99	3935.52	5670.34	3935.52	3969.52	4057.5	3935.52	5990.81
168.394	5938.44	4065.91	3935.25	5564.69	3935.25	3978.03	4066.55	3935.25	5869.43
168.294	5682.73	4037.6	3934.98	5439.91	3934.98	3988.22	4074.07	3934.98	5734.85
168.194	5585.58	4014.41	3934.72	5302.08	3934.72	4000.24	4079.65	3934.72	5592.23
168.094	5346.61	3995.65	3934.45	5157.23	3934.45	4014.18	4082.95	3934.45	5446.67
167.994	5279.61	3980.67	3934.18	5011.21	3934.18	4030.1	4083.78	3934.18	5303.22
167.894	5108.2	3968.83	3933.91	4868.84	3933.92	4047.93	4082.08	3933.91	5165.94
167.794	4978.11	3959.65	3933.65	4733.87	3933.65	4067.47	4077.95	3933.65	5038.01
167.694	4848.57	3952.54	3933.38	4609.07	3933.39	4088.43	4071.6	3933.38	4921.5
167.594	4765.94	3947.08	3933.11	4496.19	3933.12	4110.33	4063.35	3933.11	4817.63
167.494	4639.76	3942.92	3932.85	4396.11	3932.86	4132.58	4053.63	3932.85	4726.72
167.394	4603.47	3939.77	3932.58	4309.12	3932.6	4154.45	4042.86	3932.58	4648.49
167.294	4515.81	3937.39	3932.31	4234.94	3932.35	4175.08	4031.51	3932.31	4582.02
167.194	4510.78	3935.59	3932.04	4172.46	3932.1	4193.59	4019.98	3932.04	4525.53
167.094	4423.12	3934.23	3931.78	4120.6	3931.86	4209.08	4008.64	3931.78	4477.3
166.994	4438.2	3933.2	3931.51	4078.15	3931.63	4220.74	3997.8	3931.51	4435.47
166.894	4382.37	3932.39	3931.24	4043.86	3931.41	4227.94	3987.67	3931.24	4398.3
166.794	4408.61	3931.74	3930.98	4016.51	3931.22	4230.24	3978.42	3930.98	4364.24
166.694	4309.22	3931.22	3930.71	3994.96	3931.06	4227.4	3970.13	3930.71	4331.94
166.594	4256.18	3930.78	3930.44	3978.29	3930.94	4219.67	3962.81	3930.44	4300.74
166.494	4296.38	3930.39	3930.17	3965.43	3930.88	4207.47	3956.46	3930.17	4269.95
166.394	4246.13	3930.05	3929.91	3955.61	3930.9	4191.45	3951.01	3929.91	4239.4
166.294	4147.31	3929.73	3929.64	3948.18	3931.02	4172.41	3946.41	3929.64	4209.19
166.194	4125.53	3929.43	3929.37	3942.61	3931.28	4151.24	3942.55	3929.37	4179.62
166.094	4141.72	3929.14	3929.11	3938.45	3931.71	4128.84	3939.35	3929.11	4151.08
165.994	4059.09	3928.86	3928.84	3935.36	3932.36	4106.05	3936.73	3928.84	4124.02
165.894	4063.56	3928.58	3928.58	3933.09	3933.3	4083.62	3934.58	3928.57	4098.9
165.794	4057.41	3928.31	3928.32	3931.41	3934.61	4062.13	3932.84	3928.3	4076.09
165.694	4065.79	3928.04	3928.06	3930.14	3936.36	4042.05	3931.42	3928.04	4055.9
165.594	3944.63	3927.77	3927.81	3929.18	3938.67	4023.69	3930.27	3927.77	4038.55
165.494	3934.58	3927.5	3927.56	3928.44	3941.68	4007.23	3929.34	3927.5	4024.25
165.394	4040.11	3927.24	3927.33	3927.85	3945.5	3992.76	3928.57	3927.24	4013.07
165.294	4027.82	3926.97	3927.12	3927.37	3950.3	3980.2	3927.92	3926.97	4005.04
165.194	3992.09	3926.7	3926.93	3926.96	3956.24	3969.48	3927.38	3926.7	4000.19
165.094	3969.76	3926.43	3926.78	3926.6	3963.5	3960.44	3926.91	3926.43	3998.5
164.994	3952.45	3926.17	3926.69	3926.27	3972.26	3952.91	3926.5	3926.17	3999.97
164.894	3953.56	3925.9	3926.68	3925.96	3982.7	3946.72	3926.13	3925.9	4004.59
164.794	4055.74	3925.63	3926.78	3925.67	3994.96	3941.67	3925.79	3925.63	4012.34
164.694	4084.77	3925.37	3927.04	3925.39	4009.19	3937.59	3925.47	3925.36	4023.22
164.594	4079.75	3925.1	3927.51	3925.11	4025.46	3934.33	3925.17	3925.1	4037.19
164.494	4087.01	3924.83	3928.28	3924.84	4043.79	3931.73	3924.88	3924.83	4054.19
164.394	4099.29	3924.56	3929.44	3924.57	4064.13	3929.67	3924.6	3924.56	4074.14
164.294	4156.24	3924.3	3931.11	3924.3	4086.31	3928.03	3924.32	3924.3	4096.88
164.194	4089.8	3924.03	3933.46	3924.03	4110.04	3926.74	3924.04	3924.03	4122.19
164.094	4230.5	3923.76	3936.67	3923.76	4134.88	3925.71	3923.77	3923.76	4149.75
163.994	4176.34	3923.49	3941.02	3923.5	4160.28	3924.88	3923.5	3923.49	4179.19
163.894	4269.02	3923.23	3946.77	3923.23	4185.54	3924.21	3923.23	3923.23	4210.06
163.794	4223.24	3922.96	3954.23	3922.96	4209.89	3923.65	3922.96	3922.96	4241.85
163.694	4247.81	3922.69	3963.79	3922.69	4232.46	3923.17	3922.69	3922.69	4274.03
163.594	4365.62	3922.43	3975.85	3922.43	4252.37	3922.75	3922.43	3922.43	4306.11
163.494	4387.95	3922.16	3990.83	3922.16	4268.77	3922.38	3922.16	3922.16	4337.66
163.394	4386.27	3921.89	4009.19	3921.89	4280.93	3922.04	3921.89	3921.89	4368.37
163.294	4480.07	3921.62	4031.41	3921.62	4288.25	3921.72	3921.63	3921.62	4398.13
163.194	4510.78	3921.36	4057.87	3921.36	4290.37	3921.42	3921.36	3921.36	4426.95
163.094	4502.97	3921.09	4088.8	3921.09	4287.16	3921.13	3921.09	3921.09	4454.91
162.994	4609.61	3920.82	4124.31	3920.82	4278.72	3920.85	3920.82	3920.82	4482.23
162.894	4605.7	3920.56	4164.32	3920.56	4265.45	3920.57	3920.56	3920.56	4509.23
162.794	4627.47	3920.29	4208.49	3920.29	4248.02	3920.3	3920.29	3920.29	4536.23
162.694	4549.31	3920.02	4256.17	3920.02	4227.18	3920.03	3920.02	3920.02	4563.33
162.594	4712.9	3919.75	4306.35	3919.75	4203.81	3919.76	3919.75	3919.75	4590.41
162.494	4766.5	3919.49	4357.63	3919.49	4178.76	3919.49	3919.49	3919.49	4616.91
162.394	4677.17	3919.22	4408.21	3919.22	4152.91	3919.22	3919.22	3919.22	4641.91
162.294	4640.32	3918.95	4456.11	3918.95	4127.03	3918.95	3918.95	3918.95	4664.18
162.194	4687.22	3918.69	4499.16	3918.69	4101.77	3918.69	3918.69	3918.69	4682.24
162.094	4680.52	3918.42	4535.23	3918.42	4077.68	3918.42	3918.42	3918.42	4694.49
161.994	4667.12	3918.15	4562.38	3918.15	4055.17	3918.15	3918.15	3918.15	4699.39
161.894	4593.97	3917.88	4579.04	3917.88	4034.51	3917.88	3917.88	3917.88	4695.66
161.794	4638.08	3917.62	4583.86	3917.62	4015.85	3917.62	3917.62	3917.62	4682.1
161.694	4667.12	3917.35	4576.85	3917.35	3999.29	3917.35	3917.35	3917.35	4658.78
161.594	4573.32	3917.08	4558.42	3917.08	3984.78	3917.08	3917.08	3917.08	4626.12
161.494	4528.09	3916.82	4529.66	3916.82	3972.22	3916.82	3916.82	3916.82	4585.06
161.394	4529.77	3916.55	4492.17	3916.55	3961.47	3916.55	3916.55	3916.55	4537.09
161.294	4464.44	3916.28	4447.91	3916.28	3952.37	3916.28	3916.28	3916.28	4484
161.194	4447.13	3916.01	4399.05	3916.01	3944.75	3916.01	3916.01	3916.01	4427.79
161.094	4401.91	3915.75	4347.71	3915.75	3938.42	3915.75	3915.75	3915.75	4370.39
160.994	4337.7	3915.48	4295.95	3915.48	3933.22	3915.48	3915.48	3915.48	4313.69
160.894	4348.87	3915.21	4245.48	3915.21	3928.97	3915.21	3915.21	3915.21	4259.24
160.794	4234.96	3914.95	4197.63	3914.95	3925.52	3914.95	3914.95	3914.95	4208.21
160.694	4192.53	3914.68	4153.37	3914.68	3922.74	3914.68	3914.68	3914.68	4161.43
160.594	4113.25	3914.41	4113.32	3914.41	3920.5	3914.41	3914.41	3914.41	4119.42
160.494	4095.38	3914.14	4077.8	3914.14	3918.71	3914.14	3914.14	3914.14	4082.36
160.394	4098.17	3913.88	4046.9	3913.88	3917.27	3913.88	3913.88	3913.88	4050.29
160.294	4031.17	3913.61	4020.52	3913.61	3916.11	3913.61	3913.61	3913.61	4023.02
160.194	4004.37	3913.34	3998.27	3913.34	3915.18	3913.34	3913.34	3913.34	4000.1
160.094	4010.51	3913.08	3979.78	3913.08	3914.41	3913.08	3913.08	3913.08	3981.11
159.994	4076.96	3912.81	3964.61	3912.81	3913.77	3912.81	3912.81	3912.81	3965.57
159.894	4044.57	3912.54	3952.32	3912.54	3913.22	3912.54	3912.54	3912.54	3953.01
159.794	4064.67	3912.27	3942.49	3912.27	3912.76	3912.27	3912.27	3912.27	3942.97
159.694	3997.67	3912.01	3934.71	3912.01	3912.35	3912.01	3912.01	3912.01	3935.04
159.594	3985.95	3911.74	3928.64	3911.74	3911.98	3911.74	3911.74	3911.74	3928.88
159.494	3997.11	3911.47	3923.93	3911.47	3911.64	3911.47	3911.47	3911.47	3924.09
159.394	3972.55	3911.21	3920.29	3911.21	3911.32	3911.21	3911.21	3911.21	3920.4
159.294	3991.53	3910.94	3917.49	3910.94	3911.01	3910.94	3910.94	3910.94	3917.57
159.194	3964.73	3910.67	3915.35	3910.67	3910.72	3910.67	3910.67	3910.67	3915.4
159.094	3979.25	3910.4	3913.71	3910.4	3910.44	3910.4	3910.4	3910.4	3913.74
158.994	3970.31	3910.14	3912.44	3910.14	3910.16	3910.14	3910.14	3910.14	3912.47
158.894	3931.23	3909.87	3911.47	3909.87	3909.89	3909.87	3909.87	3909.87	3911.48
158.794	4008.28	3909.6	3910.7	3909.6	3909.61	3909.6	3909.6	3909.6	3910.71
158.694	3944.07	3909.34	3910.08	3909.34	3909.34	3909.34	3909.34	3909.34	3910.09
158.594	4016.66	3909.07	3909.57	3909.07	3909.07	3909.07	3909.07	3909.07	3909.57
158.494	4040.66	3908.8	3909.13	3908.8	3908.8	3908.8	3908.8	3908.8	3909.14
158.394	4078.07	3908.53	3908.75	3908.53	3908.54	3908.53	3908.53	3908.53	3908.75
158.294	4019.45	3908.27	3908.41	3908.27	3908.27	3908.27	3908.27	3908.27	3908.41
158.194	3971.99	3908	3908.09	3908	3908	3908	3908	3908	3908.09
158.094	3937.37	3907.73	3907.79	3907.73	3907.73	3907.73	3907.73	3907.73	3907.79
157.994	3911.69	3907.47	3907.5	3907.47	3907.47	3907.47	3907.47	3907.47	3907.5
157.894	3937.93	3907.2	3907.22	3907.2	3907.2	3907.2	3907.2	3907.2	3907.22
157.794	3899.41	3906.93	3906.95	3906.93	3906.93	3906.93	3906.93	3906.93	3906.95
157.694	4014.42	3906.66	3906.67	3906.66	3906.66	3906.66	3906.66	3906.66	3906.67
157.594	3990.97	3906.4	3906.4	3906.4	3906.4	3906.4	3906.4	3906.4	3906.4
157.494	4006.61	3906.13	3906.13	3906.13	3906.13	3906.13	3906.13	3906.13	3906.13
157.394	3972.55	3905.86	3905.86	3905.86	3905.86	3905.86	3905.86	3905.86	3905.86
157.294	3878.75	3905.6	3905.6	3905.6	3905.6	3905.6	3905.6	3905.6	3905.6
157.194	4008.84	3905.33	3905.33	3905.33	3905.33	3905.33	3905.33	3905.33	3905.33
157.094	4003.26	3905.06	3905.06	3905.06	3905.06	3905.06	3905.06	3905.06	3905.06
156.994	3959.15	3904.79	3904.79	3904.79	3904.79	3904.79	3904.79	3904.79	3904.79
156.894	3982.6	3904.53	3904.53	3904.53	3904.53	3904.53	3904.53	3904.53	3904.53
156.794	3929.56	3904.26	3904.26	3904.26	3904.26	3904.26	3904.26	3904.26	3904.26
156.694	3965.29	3903.99	3903.99	3903.99	3903.99	3903.99	3903.99	3903.99	3903.99
156.594	3932.35	3903.73	3903.73	3903.73	3903.73	3903.73	3903.73	3903.73	3903.73
156.494	3953.56	3903.46	3903.46	3903.46	3903.46	3903.46	3903.46	3903.46	3903.46
156.394	3918.95	3903.19	3903.19	3903.19	3903.19	3903.19	3903.19	3903.19	3903.19
156.294	3937.93	3902.92	3902.92	3902.92	3902.92	3902.92	3902.92	3902.92	3902.92
156.194	3998.23	3902.66	3902.66	3902.66	3902.66	3902.66	3902.66	3902.66	3902.66
156.094	3938.49	3902.39	3902.39	3902.39	3902.39	3902.39	3902.39	3902.39	3902.39
155.994	3980.92	3902.12	3902.12	3902.12	3902.12	3902.12	3902.12	3902.12	3902.12
155.894	3993.76	3901.86	3901.86	3901.86	3901.86	3901.86	3901.86	3901.86	3901.86
155.794	4010.51	3901.59	3901.59	3901.59	3901.59	3901.59	3901.59	3901.59	3901.59
155.694	3994.32	3901.32	3901.32	3901.32	3901.32	3901.32	3901.32	3901.32	3901.32
155.594	3980.36	3901.05	3901.05	3901.05	3901.05	3901.05	3901.05	3901.05	3901.05
155.494	3936.26	3900.79	3900.79	3900.79	3900.79	3900.79	3900.79	3900.79	3900.79
155.394	3900.52	3900.52	3900.52	3900.52	3900.52	3900.52	3900.52	3900.52	3900.52
155.294	3929.56	3929.56	3929.56	3929.56	3929.56	3929.56	3929.56	3929.56	3929.56
155.194	3934.58	3934.58	3934.58	3934.58	3934.58	3934.58	3934.58	3934.58	3934.58
155.094	3986.51	3986.51	3986.51	3986.51	3986.51	3986.51	3986.51	3986.51	3986.51
154.994	3949.1	3949.1	3949.1	3949.1	3949.1	3949.1	3949.1	3949.1	3949.1
sputter 1200 S
Raw data		Fitted peak1	Fitted peak2	Fitted peak3	Fitted peak4	Fitted peak5	Fitted peak6	Background	Envelope
175.199	3942.96	3942.96	3942.96	3942.96	3942.96	3942.96	3942.96	3942.96	3942.96
175.099	3886.56	3886.56	3886.56	3886.56	3886.56	3886.56	3886.56	3886.56	3886.56
174.999	3792.76	3792.76	3792.76	3792.76	3792.76	3792.76	3792.76	3792.76	3792.76
174.899	3850.83	3850.83	3850.83	3850.83	3850.83	3850.83	3850.83	3850.83	3850.83
174.799	3815.1	3815.1	3815.1	3815.1	3815.1	3815.1	3815.1	3815.1	3815.1
174.699	3779.36	3779.36	3779.36	3779.36	3779.36	3779.36	3779.36	3779.36	3779.36
174.599	3869.81	3869.81	3869.81	3869.81	3869.81	3869.81	3869.81	3869.81	3869.81
174.499	3883.21	3883.21	3883.21	3883.21	3883.21	3883.21	3883.21	3883.21	3883.21
174.399	3813.42	3813.42	3813.42	3813.42	3813.42	3813.42	3813.42	3813.42	3813.42
174.299	3743.63	3743.63	3743.63	3743.63	3743.63	3743.63	3743.63	3743.63	3743.63
174.199	3760.94	3760.94	3760.94	3760.94	3760.94	3760.94	3760.94	3760.94	3760.94
174.099	3825.15	3825.15	3825.15	3825.15	3825.15	3825.15	3825.15	3825.15	3825.15
173.999	3909.46	3909.46	3909.46	3909.46	3909.46	3909.46	3909.46	3909.46	3909.46
173.899	3914.48	3908.84	3908.84	3908.84	3908.84	3908.84	3908.84	3908.84	3908.84
173.799	3817.33	3908.22	3908.22	3908.22	3908.22	3908.22	3908.22	3908.22	3908.22
173.699	3821.24	3907.6	3907.6	3907.6	3907.6	3907.6	3907.6	3907.6	3907.6
173.599	3855.3	3906.98	3906.98	3906.98	3906.98	3906.98	3906.98	3906.98	3906.98
173.499	3851.95	3906.36	3906.36	3906.36	3906.36	3906.36	3906.36	3906.36	3906.36
173.399	3858.65	3905.75	3905.74	3905.74	3905.74	3905.74	3905.74	3905.74	3905.75
173.299	3822.36	3905.14	3905.12	3905.12	3905.12	3905.12	3905.12	3905.12	3905.14
173.199	3899.96	3904.54	3904.5	3904.5	3904.5	3904.5	3904.5	3904.5	3904.54
173.099	3817.89	3903.96	3903.88	3903.88	3903.88	3903.88	3903.88	3903.88	3903.96
172.999	3881.54	3903.41	3903.26	3903.26	3903.26	3903.26	3903.26	3903.26	3903.41
172.899	3845.81	3902.93	3902.64	3902.64	3902.64	3902.64	3902.64	3902.64	3902.93
172.799	3901.08	3902.54	3902.02	3902.02	3902.02	3902.02	3902.02	3902.02	3902.54
172.699	3852.51	3902.31	3901.39	3901.4	3901.39	3901.39	3901.39	3901.39	3902.32
172.599	3870.93	3902.36	3900.77	3900.78	3900.77	3900.77	3900.77	3900.77	3902.37
172.499	3869.26	3902.84	3900.15	3900.17	3900.15	3900.15	3900.15	3900.15	3902.85
172.399	3894.38	3903.99	3899.53	3899.56	3899.53	3899.53	3899.53	3899.53	3904.02
172.299	3874.28	3906.17	3898.91	3898.97	3898.91	3898.91	3898.91	3898.91	3906.22
172.199	3858.09	3909.88	3898.29	3898.39	3898.29	3898.29	3898.29	3898.29	3909.98
172.099	3935.14	3915.81	3897.67	3897.84	3897.67	3897.67	3897.67	3897.67	3915.98
171.999	4038.43	3924.89	3897.05	3897.35	3897.05	3897.05	3897.05	3897.05	3925.18
171.899	3968.64	3938.31	3896.43	3896.94	3896.43	3896.43	3896.43	3896.43	3938.81
171.799	3946.31	3957.53	3895.81	3896.66	3895.81	3895.81	3895.81	3895.81	3958.38
171.699	4068.58	3984.32	3895.19	3896.6	3895.19	3895.19	3895.19	3895.19	3985.73
171.599	4151.21	4020.61	3894.57	3896.88	3894.57	3894.57	3894.57	3894.57	4022.92
171.499	4193.09	4068.41	3893.95	3897.65	3893.95	3893.95	3893.95	3893.95	4072.11
171.399	4242.22	4129.54	3893.33	3899.2	3893.33	3893.33	3893.33	3893.33	4135.41
171.299	4366.17	4205.29	3892.71	3901.87	3892.71	3892.71	3892.71	3892.71	4214.45
171.199	4310.34	4295.99	3892.09	3906.11	3892.09	3892.09	3892.09	3892.09	4310.02
171.099	4344.4	4400.5	3891.47	3912.69	3891.47	3891.47	3891.47	3891.47	4421.72
170.999	4498.5	4515.74	3890.85	3922.4	3890.85	3890.85	3890.85	3890.85	4547.29
170.899	4625.8	4636.36	3890.23	3936.3	3890.23	3890.23	3890.23	3890.23	4682.43
170.799	4775.43	4754.81	3889.61	3956.07	3889.61	3889.61	3889.61	3889.61	4821.28
170.699	4860.3	4861.87	3888.99	3983.13	3888.99	3888.99	3888.99	3888.99	4956.02
170.599	4889.89	4947.71	3888.37	4019.4	3888.37	3888.37	3888.38	3888.37	5078.75
170.499	5075.26	5003.44	3887.75	4067.53	3887.75	3887.75	3887.76	3887.75	5183.24
170.399	5202	5022.68	3887.13	4129.27	3887.13	3887.13	3887.16	3887.13	5264.86
170.299	5265.65	5003.3	3886.51	4206.87	3886.51	3886.51	3886.57	3886.51	5323.73
170.199	5314.22	4947.47	3885.89	4302.64	3885.89	3885.89	3886	3885.89	5364.35
170.099	5375.08	4861.31	3885.26	4416.93	3885.26	3885.27	3885.48	3885.26	5393.19
169.999	5438.73	4753.61	3884.64	4549.9	3884.64	3884.65	3885.03	3884.64	5419.25
169.899	5534.21	4634.17	3884.02	4700	3884.02	3884.03	3884.71	3884.02	5450.83
169.799	5597.3	4512.27	3883.4	4862.88	3883.4	3883.41	3884.58	3883.4	5492.93
169.699	5682.17	4395.53	3882.78	5032.74	3882.78	3882.8	3884.75	3882.78	5547.47
169.599	5745.82	4289.36	3882.16	5200.91	3882.16	3882.2	3885.38	3882.16	5611.36
169.499	5729.63	4196.93	3881.54	5357.48	3881.54	3881.61	3886.68	3881.54	5678.07
169.399	5803.33	4119.43	3880.92	5490.93	3880.92	3881.05	3888.96	3880.92	5737.6
169.299	5780.99	4056.59	3880.3	5590.54	3880.3	3880.54	3892.58	3880.3	5779.34
169.199	5799.42	4007.13	3879.68	5648.61	3879.68	3880.12	3897.96	3879.68	5794.78
169.099	5799.42	3969.24	3879.06	5658.25	3879.06	3879.84	3905.62	3879.06	5775.77
168.999	5682.17	3940.93	3878.44	5619.47	3878.44	3879.81	3916.05	3878.44	5720.94
168.899	5650.9	3920.24	3877.82	5536.31	3877.82	3880.17	3929.78	3877.82	5633.05
168.799	5488.98	3905.42	3877.2	5414.5	3877.2	3881.14	3947.04	3877.2	5516.5
168.699	5429.8	3894.98	3876.58	5265.4	3876.58	3883.02	3967.79	3876.58	5381.45
168.599	5311.43	3887.72	3875.96	5099.82	3875.96	3886.25	3991.55	3875.96	5237.46
168.499	5262.3	3882.71	3875.34	4928.21	3875.34	3891.43	4017.27	3875.34	5093.6
168.399	5040.08	3879.25	3874.72	4760.17	3874.72	3899.28	4043.21	3874.72	4957.76
168.299	4983.69	3876.82	3874.1	4602.54	3874.1	3910.69	4067.11	3874.1	4834.87
168.199	4830.15	3875.09	3873.48	4460.84	3873.48	3926.64	4086.47	3873.48	4728.61
168.099	4782.69	3873.79	3872.86	4336.99	3872.86	3948.14	4098.97	3872.86	4639.32
167.999	4602.91	3872.77	3872.24	4231.95	3872.24	3976.25	4102.9	3872.24	4567.16
167.899	4563.82	3871.91	3871.62	4145.66	3871.62	4011.41	4097.53	3871.62	4511.67
167.799	4546.52	3871.16	3871	4075.9	3871	4053.57	4083.65	3871	4471.28
167.699	4492.92	3870.46	3870.38	4020.94	3870.38	4101.75	4062.94	3870.38	4444.96
167.599	4433.73	3869.8	3869.76	3978.68	3869.76	4153.84	4037.73	3869.76	4430.79
167.499	4424.24	3869.16	3869.13	3946.52	3869.13	4206.39	4010.53	3869.13	4425.19
167.399	4384.04	3868.53	3868.51	3922.63	3868.51	4254.85	3983.6	3868.51	4424.07
167.299	4389.07	3867.9	3867.89	3905.18	3867.89	4294.23	3958.65	3867.89	4422.27
167.199	4416.42	3867.28	3867.27	3892.49	3867.27	4319.86	3936.72	3867.27	4414.53
167.099	4400.23	3866.65	3866.65	3883.47	3866.65	4328.36	3918.29	3866.65	4396.81
166.999	4347.19	3866.03	3866.03	3877.08	3866.03	4318.23	3903.4	3866.03	4366.64
166.899	4287.45	3865.41	3865.41	3872.53	3865.41	4291.06	3891.78	3865.41	4324.55
166.799	4229.94	3864.79	3864.79	3869.32	3864.79	4250.23	3882.93	3864.79	4272.9
166.699	4202.02	3864.17	3864.17	3867.01	3864.17	4200.4	3876.34	3864.17	4215.41
166.599	4132.79	3863.55	3863.55	3865.29	3863.55	4146.56	3871.52	3863.55	4156.27
166.499	4136.7	3862.93	3862.93	3863.99	3862.93	4093.29	3868.03	3862.93	4099.45
166.399	4099.29	3862.31	3862.31	3862.94	3862.31	4043.97	3865.5	3862.31	4047.79
166.299	4005.49	3861.69	3861.69	3862.06	3861.7	4000.7	3863.64	3861.69	4003.02
166.199	4025.59	3861.07	3861.07	3861.28	3861.08	3964.42	3862.23	3861.07	3965.82
166.099	3939.05	3860.45	3860.45	3860.57	3860.48	3935.25	3861.13	3860.45	3936.08
165.999	3903.31	3859.83	3859.83	3859.9	3859.88	3912.61	3860.21	3859.83	3913.12
165.899	3960.26	3859.21	3859.21	3859.25	3859.31	3895.52	3859.42	3859.21	3895.87
165.799	3896.06	3858.59	3858.59	3858.61	3858.76	3882.95	3858.71	3858.59	3883.27
165.699	3947.98	3857.97	3857.97	3857.98	3858.27	3873.91	3858.03	3857.97	3874.3
165.599	3947.98	3857.35	3857.36	3857.35	3857.87	3867.55	3857.38	3857.35	3868.13
165.499	3924.53	3856.73	3856.75	3856.73	3857.62	3863.11	3856.74	3856.73	3864.04
165.399	3925.09	3856.11	3856.14	3856.11	3857.6	3860.01	3856.11	3856.11	3861.54
165.299	3969.2	3855.49	3855.55	3855.49	3857.92	3857.81	3855.49	3855.49	3860.31
165.199	3956.91	3854.87	3854.96	3854.87	3858.77	3856.22	3854.87	3854.87	3860.22
165.099	3946.31	3854.25	3854.4	3854.25	3860.4	3855.02	3854.25	3854.25	3861.33
164.999	3998.79	3853.63	3853.88	3853.63	3863.16	3854.06	3853.63	3853.63	3863.84
164.899	4016.66	3853	3853.41	3853	3867.5	3853.24	3853	3853	3868.14
164.799	4070.26	3852.38	3853.02	3852.38	3874.01	3852.51	3852.38	3852.38	3874.77
164.699	4061.32	3851.76	3852.76	3851.76	3883.42	3851.83	3851.76	3851.76	3884.48
164.599	4032.85	3851.14	3852.68	3851.14	3896.6	3851.18	3851.14	3851.14	3898.17
164.499	3971.99	3850.52	3852.84	3850.52	3914.56	3850.54	3850.52	3850.52	3916.9
164.399	4050.16	3849.9	3853.39	3849.9	3938.49	3849.91	3849.9	3849.9	3941.99
164.299	4114.36	3849.28	3854.44	3849.28	3969.34	3849.29	3849.28	3849.28	3974.51
164.199	4097.61	3848.66	3856.2	3848.66	4007.98	3848.66	3848.66	3848.66	4015.53
164.099	4114.36	3848.04	3858.96	3848.04	4054.92	3848.04	3848.04	3848.04	4065.84
163.999	4190.86	3847.42	3863.01	3847.42	4110.06	3847.42	3847.42	3847.42	4125.65
163.899	4308.11	3846.8	3868.76	3846.8	4172.49	3846.8	3846.8	3846.8	4194.45
163.799	4267.35	3846.18	3876.81	3846.18	4240.24	3846.18	3846.18	3846.18	4270.87
163.699	4296.38	3845.56	3887.69	3845.56	4310.05	3845.56	3845.56	3845.56	4352.18
163.599	4432.06	3844.94	3902.13	3844.94	4377.57	3844.94	3844.94	3844.94	4434.76
163.499	4493.47	3844.32	3921.13	3844.32	4437.74	3844.32	3844.32	3844.32	4514.56
163.399	4535.35	3843.7	3945.4	3843.7	4485.36	3843.7	3843.7	3843.7	4587.06
163.299	4559.36	3843.08	3975.93	3843.08	4515.81	3843.08	3843.08	3843.08	4648.66
163.199	4630.82	3842.46	4013.96	3842.46	4525.92	3842.46	3842.46	3842.46	4697.42
163.099	4767.06	3841.84	4059.99	3841.84	4514.2	3841.84	3841.84	3841.84	4732.34
162.999	4810.61	3841.22	4114.75	3841.22	4482.09	3841.22	3841.22	3841.22	4755.62
162.899	4778.78	3840.6	4178.97	3840.6	4432.91	3840.6	3840.6	3840.6	4771.28
162.799	4807.82	3839.98	4252.05	3839.98	4371.29	3839.98	3839.98	3839.98	4783.36
162.699	4860.86	3839.36	4333.34	3839.36	4302.44	3839.36	3839.36	3839.36	4796.42
162.599	4896.03	3838.74	4421.6	3838.74	4231.4	3838.74	3838.74	3838.74	4814.26
162.499	4920.04	3838.12	4514.12	3838.12	4162.47	3838.12	3838.12	3838.12	4838.47
162.399	4952.98	3837.49	4607.8	3837.49	4098.93	3837.49	3837.49	3837.49	4869.24
162.299	5057.39	3836.87	4698.47	3836.87	4042.71	3836.87	3836.87	3836.87	4904.31
162.199	5030.59	3836.25	4781.74	3836.25	3994.71	3836.25	3836.25	3836.25	4940.19
162.099	5064.09	3835.63	4852.99	3835.63	3955	3835.63	3835.63	3835.63	4972.36
161.999	5002.67	3835.01	4906.92	3835.01	3923.06	3835.01	3835.01	3835.01	4994.97
161.899	4958.01	3834.39	4940.78	3834.39	3898.03	3834.39	3834.39	3834.39	5004.41
161.799	4997.09	3833.77	4952.18	3833.77	3878.9	3833.77	3833.77	3833.77	4997.31
161.699	4930.09	3833.15	4939.04	3833.15	3864.56	3833.15	3833.15	3833.15	4970.45
161.599	4875.37	3832.53	4903.56	3832.53	3853.98	3832.53	3832.53	3832.53	4925.01
161.499	4860.86	3831.91	4848.01	3831.91	3846.29	3831.91	3831.91	3831.91	4862.39
161.399	4739.14	3831.29	4775.18	3831.29	3840.74	3831.29	3831.29	3831.29	4784.63
161.299	4695.59	3830.67	4690.51	3830.67	3836.77	3830.67	3830.67	3830.67	4696.61
161.199	4617.42	3830.05	4598.5	3830.05	3833.91	3830.05	3830.05	3830.05	4602.36
161.099	4483.42	3829.43	4503.55	3829.43	3831.84	3829.43	3829.43	3829.43	4505.96
160.999	4446.57	3828.81	4409.84	3828.81	3830.28	3828.81	3828.81	3828.81	4411.31
160.899	4281.86	3828.19	4320.43	3828.19	3829.07	3828.19	3828.19	3828.19	4321.31
160.799	4223.8	3827.57	4238.09	3827.57	3828.09	3827.57	3827.57	3827.57	4238.62
160.699	4180.81	3826.95	4163.92	3826.95	3827.25	3826.95	3826.95	3826.95	4164.23
160.599	4155.12	3826.33	4098.62	3826.33	3826.5	3826.33	3826.33	3826.33	4098.79
160.499	4070.81	3825.71	4042.85	3825.71	3825.8	3825.71	3825.71	3825.71	4042.95
160.399	4074.16	3825.09	3995.73	3825.09	3825.14	3825.09	3825.09	3825.09	3995.78
160.299	3971.99	3824.47	3956.59	3824.47	3824.5	3824.47	3824.47	3824.47	3956.62
160.199	3968.08	3823.85	3925	3823.85	3823.86	3823.85	3823.85	3823.85	3925.02
160.099	4014.42	3823.23	3899.6	3823.23	3823.23	3823.23	3823.23	3823.23	3899.6
159.999	4003.81	3822.61	3879.43	3822.61	3822.61	3822.61	3822.61	3822.61	3879.44
159.899	3893.26	3821.99	3863.86	3821.99	3821.99	3821.99	3821.99	3821.99	3863.86
159.799	3903.31	3821.36	3851.8	3821.36	3821.37	3821.36	3821.36	3821.36	3851.8
159.699	3875.96	3820.74	3842.54	3820.74	3820.74	3820.74	3820.74	3820.74	3842.54
159.599	3894.94	3820.12	3835.6	3820.12	3820.12	3820.12	3820.12	3820.12	3835.6
159.499	3934.58	3819.5	3830.35	3819.5	3819.5	3819.5	3819.5	3819.5	3830.35
159.399	3916.16	3818.88	3826.37	3818.88	3818.88	3818.88	3818.88	3818.88	3826.37
159.299	3978.69	3818.26	3823.39	3818.26	3818.26	3818.26	3818.26	3818.26	3823.39
159.199	3964.17	3817.64	3821.1	3817.64	3817.64	3817.64	3817.64	3817.64	3821.1
159.099	3996.56	3817.02	3819.32	3817.02	3817.02	3817.02	3817.02	3817.02	3819.32
158.999	3921.18	3816.4	3817.92	3816.4	3816.4	3816.4	3816.4	3816.4	3817.92
158.899	3901.64	3815.78	3816.77	3815.78	3815.78	3815.78	3815.78	3815.78	3816.77
158.799	3963.61	3815.16	3815.8	3815.16	3815.16	3815.16	3815.16	3815.16	3815.8
158.699	3970.87	3814.54	3814.94	3814.54	3814.54	3814.54	3814.54	3814.54	3814.94
158.599	3932.91	3813.92	3814.17	3813.92	3813.92	3813.92	3813.92	3813.92	3814.17
158.499	3909.46	3813.3	3813.46	3813.3	3813.3	3813.3	3813.3	3813.3	3813.46
158.399	3942.96	3812.68	3812.78	3812.68	3812.68	3812.68	3812.68	3812.68	3812.78
158.299	3918.39	3812.06	3812.12	3812.06	3812.06	3812.06	3812.06	3812.06	3812.12
158.199	3836.31	3811.44	3811.47	3811.44	3811.44	3811.44	3811.44	3811.44	3811.47
158.099	3920.62	3810.82	3810.84	3810.82	3810.82	3810.82	3810.82	3810.82	3810.84
157.999	3847.48	3810.2	3810.21	3810.2	3810.2	3810.2	3810.2	3810.2	3810.21
157.899	3840.78	3809.58	3809.58	3809.58	3809.58	3809.58	3809.58	3809.58	3809.58
157.799	3838.55	3808.96	3808.96	3808.96	3808.96	3808.96	3808.96	3808.96	3808.96
157.699	3856.41	3808.34	3808.34	3808.34	3808.34	3808.34	3808.34	3808.34	3808.34
157.599	3888.24	3807.72	3807.72	3807.72	3807.72	3807.72	3807.72	3807.72	3807.72
157.499	3879.86	3807.1	3807.1	3807.1	3807.1	3807.1	3807.1	3807.1	3807.1
157.399	3906.11	3806.48	3806.48	3806.48	3806.48	3806.48	3806.48	3806.48	3806.48
157.299	3972.55	3805.86	3805.86	3805.86	3805.86	3805.86	3805.86	3805.86	3805.86
157.199	3947.42	3805.23	3805.23	3805.23	3805.23	3805.23	3805.23	3805.23	3805.23
157.099	3956.91	3804.61	3804.61	3804.61	3804.61	3804.61	3804.61	3804.61	3804.61
156.999	3869.81	3803.99	3803.99	3803.99	3803.99	3803.99	3803.99	3803.99	3803.99
156.899	3859.76	3803.37	3803.37	3803.37	3803.37	3803.37	3803.37	3803.37	3803.37
156.799	3918.39	3802.75	3802.75	3802.75	3802.75	3802.75	3802.75	3802.75	3802.75
156.699	3916.71	3802.13	3802.13	3802.13	3802.13	3802.13	3802.13	3802.13	3802.13
156.599	3934.02	3801.51	3801.51	3801.51	3801.51	3801.51	3801.51	3801.51	3801.51
156.499	3910.01	3800.89	3800.89	3800.89	3800.89	3800.89	3800.89	3800.89	3800.89
156.399	3899.96	3800.27	3800.27	3800.27	3800.27	3800.27	3800.27	3800.27	3800.27
156.299	3839.11	3799.65	3799.65	3799.65	3799.65	3799.65	3799.65	3799.65	3799.65
156.199	3913.36	3799.03	3799.03	3799.03	3799.03	3799.03	3799.03	3799.03	3799.03
156.099	3883.21	3798.41	3798.41	3798.41	3798.41	3798.41	3798.41	3798.41	3798.41
155.999	3797.79	3797.79	3797.79	3797.79	3797.79	3797.79	3797.79	3797.79	3797.79
155.899	3779.92	3779.92	3779.92	3779.92	3779.92	3779.92	3779.92	3779.92	3779.92
155.799	3916.71	3916.71	3916.71	3916.71	3916.71	3916.71	3916.71	3916.71	3916.71
155.699	3860.32	3860.32	3860.32	3860.32	3860.32	3860.32	3860.32	3860.32	3860.32
155.599	3819.01	3819.01	3819.01	3819.01	3819.01	3819.01	3819.01	3819.01	3819.01
155.499	3858.65	3858.65	3858.65	3858.65	3858.65	3858.65	3858.65	3858.65	3858.65
155.399	3850.27	3850.27	3850.27	3850.27	3850.27	3850.27	3850.27	3850.27	3850.27
155.299	3808.96	3808.96	3808.96	3808.96	3808.96	3808.96	3808.96	3808.96	3808.96
155.199	3884.89	3884.89	3884.89	3884.89	3884.89	3884.89	3884.89	3884.89	3884.89

## Sheet: Figure6c
Raman spectrum of the bulk 1 m ZnSO4+0.1 m HTFSI electrolyte
Intensity	Raman shift (cm-1)
101.045	285.577
102.332	108.178
103.618	178.777
104.904	203.372
106.188	229.943
107.474	160.532
108.759	177.118
110.043	151.68
111.328	170.26
112.613	160.837
113.896	131.39
115.18	209.961
116.464	200.529
117.747	131.072
119.03	173.634
120.314	160.193
121.596	126.727
122.879	159.28
124.162	87.8302
125.443	216.355
126.725	118.899
128.006	113.418
129.288	105.956
130.57	-83.5097
131.85	121
133.131	-2.47101
134.411	2.03265
135.692	82.5554
136.971	-10.9469
138.252	-56.4305
139.531	-77.9382
140.811	26.5718
142.091	-0.92024
143.369	-14.4377
144.649	-61.9361
145.926	-43.4596
147.206	-38.9643
148.483	-2.49367
149.762	-77.9134
151.039	-39.363
152.315	-96.8163
153.593	45.7527
154.87	78.2916
156.147	-75.1461
157.423	53.3856
158.701	89.9401
159.976	74.4646
161.251	28.9855
162.528	101.529
163.803	148.042
165.079	96.5786
166.354	163.085
167.628	89.5869
168.904	116.112
170.177	108.607
171.451	63.0989
172.726	133.613
173.999	210.097
175.274	140.604
176.547	159.081
177.819	155.554
179.092	134.023
180.365	134.515
181.637	140.977
182.909	135.436
184.182	127.917
185.453	90.3679
186.725	140.815
187.996	181.259
189.268	99.7259
190.538	146.163
191.809	102.595
193.079	97.0246
194.35	117.476
195.62	143.898
196.889	74.3166
198.159	84.731
199.428	47.1424
200.698	133.576
201.967	99.9796
203.235	88.3796
204.504	118.776
205.772	199.169
207.04	33.5579
208.309	113.969
209.576	104.351
210.843	120.729
212.111	85.1044
213.377	-40.5248
214.644	-6.15765
215.91	0.20593
217.177	66.5661
218.443	52.9227
219.708	79.2752
220.974	-38.3757
222.241	63.9961
223.506	8.338
224.771	12.6763
226.036	41.0109
227.3	-52.6581
228.565	-38.3307
229.829	27.9929
231.093	-7.17954
232.357	-0.21376
233.62	11.3756
234.883	6.96111
236.147	-9.17321
237.41	-51.3722
238.672	70.4244
239.935	-30.8885
241.197	-46.2061
242.458	-95.5537
243.72	49.1218
244.981	3.79392
246.243	-9.53817
247.504	-52.8737
248.765	-34.2131
250.026	68.4443
251.287	37.0977
252.547	-92.3229
253.807	34.2827
255.066	44.8795
256.326	27.4829
257.586	8.08519
258.845	-11.3135
260.104	-44.7134
261.363	59.8857
262.621	2.47609
263.879	-10.9268
265.138	13.6691
266.396	32.264
267.654	-29.1423
268.91	35.4428
270.168	64.0345
271.425	86.6249
272.683	105.215
273.938	243.795
275.195	256.383
276.452	318.969
277.708	389.554
278.963	332.131
280.219	252.714
281.474	305.296
282.729	247.869
283.984	166.449
285.239	139.028
286.493	69.5982
287.747	12.1748
289.002	26.7506
290.255	-16.6826
291.509	-28.109
292.763	46.4636
294.015	95.0272
295.269	-80.4025
296.522	-83.8331
297.774	-23.2725
299.027	17.2946
300.278	-72.1469
301.531	6.41819
302.783	-73.0179
304.034	-36.4624
305.286	-37.9008
306.536	-19.3476
307.787	-76.7879
309.037	35.7634
310.288	-35.6791
311.538	34.8698
312.789	-4.57465
314.038	57.9721
315.288	4.52538
316.537	21.0702
317.786	-12.3785
319.035	52.164
320.284	18.7133
321.532	11.2537
322.781	-16.1992
324.029	-3.66087
325.277	-7.11575
326.524	49.4204
327.771	37.9556
329.019	-41.5026
330.266	-16.9694
331.513	9.57027
332.76	14.1012
334.005	26.6309
335.252	-16.8324
336.498	-26.3047
337.745	-35.7702
338.99	-1.24443
340.234	-38.7197
341.481	-10.1884
342.725	44.3341
343.969	82.8554
345.215	-18.5197
346.459	-32.5216
347.702	-8.86806
348.946	-27.3178
350.19	38.2359
351.433	-62.215
352.676	-0.6665
353.92	-33.1145
355.163	-67.5671
356.405	25.9798
357.647	-24.4741
358.889	31.0713
360.132	-69.3793
361.373	-63.8349
362.615	7.70892
363.856	11.2523
365.096	-3.2049
366.339	74.3414
367.579	-6.11697
368.819	7.42409
370.059	34.9646
371.299	10.5047
372.539	-33.9561
373.78	3.58696
375.019	17.125
376.258	54.6627
377.497	-1.80008
378.735	65.7364
379.974	159.272
381.212	58.8076
382.45	110.343
383.688	83.8767
384.926	103.41
386.165	188.947
387.402	164.48
388.639	132.012
389.876	221.543
391.112	151.074
392.349	240.605
393.585	156.134
394.821	293.664
396.057	183.192
397.293	218.72
398.528	244.247
399.763	233.774
400.998	285.301
402.233	280.826
403.468	294.351
404.701	261.872
405.935	199.396
407.169	220.92
408.403	316.443
409.637	235.965
410.87	243.487
412.104	181.008
413.337	196.528
414.57	212.049
415.802	165.568
417.033	185.083
418.266	218.601
419.498	154.119
420.73	181.636
421.961	128.002
423.193	140.366
424.423	154.726
425.654	159.09
426.885	99.453
428.116	181.815
429.346	194.177
430.575	218.535
431.805	188.895
433.035	251.256
434.265	237.615
435.493	211.97
436.722	254.329
437.951	340.687
439.18	333.044
440.408	359.396
441.636	363.753
442.865	426.109
444.091	404.46
445.319	396.814
446.547	391.168
447.773	399.518
449.001	455.871
450.228	350.223
451.453	372.571
452.68	420.922
453.907	291.273
455.132	325.618
456.358	315.968
457.583	320.313
458.808	350.661
460.034	313.009
461.258	333.352
462.483	313.699
463.707	284.041
464.932	296.387
466.155	208.728
467.379	235.072
468.602	237.412
469.826	227.756
471.049	230.095
472.272	174.437
473.494	202.774
474.718	137.116
475.939	189.452
477.162	83.7921
478.383	108.128
479.606	146.466
480.827	98.801
482.049	113.139
483.269	61.4718
484.491	29.8085
485.711	164.141
486.931	54.4722
488.152	60.8071
489.372	33.1375
490.592	95.4717
491.812	37.801
493.03	168.13
494.251	40.4621
495.469	70.7894
496.687	83.1167
497.907	63.4472
499.125	65.7735
500.343	62.0988
501.562	38.4275
502.779	46.752
503.996	113.076
505.215	51.4031
506.431	47.7256
507.648	38.0477
508.865	38.3696
510.082	100.694
511.298	69.0151
512.514	23.5332
513.73	101.431
514.946	49.3965
516.162	41.7084
517.377	40.0208
518.592	53.2985
519.806	42.7837
521.022	4.33633
522.236	-9.69542
523.451	2.02718
524.664	53.7491
525.878	57.4712
527.092	87.1932
528.305	-33.085
529.519	96.6378
530.732	84.3593
531.945	92.0805
533.158	59.8019
534.37	59.5228
535.582	141.244
536.794	-7.03526
538.006	112.685
539.218	106.406
540.429	70.1263
541.64	111.847
542.851	45.5667
544.062	15.2866
545.273	139.007
546.483	96.7262
547.693	102.446
548.903	92.1654
550.113	135.885
551.323	113.604
552.532	139.323
553.741	157.042
554.951	136.76
556.159	198.479
557.368	162.198
558.577	179.916
559.785	153.634
560.993	89.3521
562.201	113.07
563.409	178.788
564.616	140.505
565.824	94.223
567.029	75.9392
568.236	165.657
569.443	189.374
570.65	105.091
571.856	108.807
573.062	110.524
574.267	136.239
575.473	119.956
576.678	141.672
577.884	129.389
579.089	141.105
580.293	48.8192
581.498	136.535
582.702	110.251
583.907	173.966
585.111	155.681
586.314	171.395
587.518	167.111
588.722	184.825
589.924	174.539
591.127	222.254
592.33	241.968
593.533	137.683
594.734	213.396
595.937	189.11
597.14	226.824
598.34	246.537
599.542	290.251
600.743	217.963
601.944	273.676
603.146	219.389
604.346	299.102
605.547	276.815
606.748	272.527
607.947	328.239
609.147	255.952
610.346	273.663
611.546	309.375
612.745	299.087
613.945	316.799
615.144	296.511
616.342	296.221
617.541	377.933
618.739	277.643
619.938	283.355
621.135	277.065
622.333	236.776
623.53	298.486
624.728	218.197
625.925	245.906
627.121	303.616
628.318	267.326
629.514	171.035
630.711	230.746
631.907	150.455
633.104	202.164
634.299	117.873
635.494	245.582
636.69	157.291
637.884	92.9996
639.08	146.709
640.274	84.4166
641.468	12.1246
642.664	71.8334
643.857	61.5411
645.051	55.2485
646.245	86.9567
647.438	-11.336
648.631	22.371
649.825	42.0791
651.018	71.7858
652.21	17.4925
653.402	33.1992
654.596	-105.094
655.787	28.6128
656.979	0.319
658.17	76.0248
659.363	55.7319
660.554	-42.5624
661.745	-22.8569
662.935	-31.1514
664.127	-7.44507
665.317	-9.74004
666.507	-24.0349
667.697	71.6701
668.887	62.9758
670.076	22.3507
671.267	-14.4826
672.456	-31.01
673.645	18.4623
674.834	-10.0652
676.022	25.4069
677.211	6.87907
678.399	-20.2001
679.587	73.9375
680.775	-37.9248
681.962	-25.7873
683.151	-7.64874
684.339	-43.5117
685.526	16.6251
686.713	18.7617
687.899	-14.5049
689.086	4.77194
690.272	61.9134
691.458	6.09164
692.644	30.824
693.83	-43.2689
695.015	-27.7734
696.201	26.5419
697.386	-14.4406
698.571	43.9999
699.756	-10.1847
700.939	-24.3709
702.124	-22.5559
703.308	27.259
704.492	-16.9264
705.676	24.8882
706.86	-47.2975
708.043	16.5166
709.227	-19.6693
710.41	28.1447
711.591	-42.0426
712.774	-22.2291
713.957	61.5843
715.139	3.39755
716.321	23.2108
717.503	21.0238
718.684	34.8354
719.865	-3.35188
721.047	-29.5393
722.228	54.2732
723.409	54.0854
724.589	15.8963
725.77	33.7083
726.95	49.5201
728.131	71.3316
729.31	77.1421
730.49	64.9533
731.669	84.7645
732.848	154.574
734.027	144.385
735.206	200.196
736.385	300.007
737.563	383.816
738.742	513.626
739.92	647.436
741.097	869.245
742.275	951.055
743.452	1106.86
744.63	1074.67
745.807	1132.48
746.983	1042.29
748.161	884.1
749.336	759.907
750.513	569.716
751.69	435.525
752.865	331.332
754.041	231.141
755.216	140.947
756.392	130.756
757.567	82.5624
758.742	124.37
759.916	74.1765
761.091	53.984
762.265	87.7901
763.44	59.5972
764.613	43.4032
765.788	35.2099
766.961	91.0155
768.135	6.82196
769.307	70.6273
770.48	18.4324
771.653	10.2384
772.825	22.0432
773.999	-4.15097
775.17	-28.3465
776.342	55.458
777.514	-0.73672
778.685	13.0674
779.858	10.8723
781.028	-7.32385
782.199	2.47971
783.371	34.2842
784.541	-11.9124
785.711	3.89072
786.882	31.6949
788.052	19.4977
789.221	-4.69949
790.391	9.10309
791.561	-29.0934
792.73	16.709
793.899	18.511
795.067	14.313
796.237	16.1159
797.405	43.9177
798.573	-18.2807
799.741	19.5205
800.91	9.32297
802.077	21.124
803.245	-3.07501
804.412	-1.2742
805.579	8.52631
806.745	-13.6732
807.913	14.1283
809.08	37.9286
810.246	-34.2712
811.412	19.5284
812.578	-0.67181
813.743	15.1279
814.909	-7.07257
816.074	-1.27325
817.239	8.52576
818.404	-19.6753
819.57	32.1249
820.735	-20.0764
821.899	-24.2779
823.063	-40.4795
824.227	-58.6812
825.391	-92.883
826.555	-3.08499
827.718	-19.2872
828.882	-11.4896
830.045	14.308
831.208	24.1054
832.37	15.9026
833.533	-6.3002
834.695	-36.5033
835.856	-2.70764
837.018	3.08905
838.18	-33.1144
839.342	-11.318
840.503	-13.5219
841.665	-37.7258
842.826	20.0701
843.987	33.8659
845.147	-6.33847
846.308	25.4569
847.467	-24.7488
848.627	19.0464
849.787	-45.1586
850.947	22.6364
852.107	8.43103
853.265	-29.7754
854.424	-33.981
855.583	25.8134
856.742	-22.3925
857.901	-4.59854
859.058	-8.80576
860.217	-1.01205
861.375	32.7816
862.533	20.5751
863.69	22.3672
864.847	44.1602
866.005	-36.0468
867.161	17.745
868.318	-50.4623
869.475	43.3302
870.631	11.1215
871.787	-15.0863
872.944	-41.294
874.099	48.4968
875.255	-5.71152
876.411	44.0802
877.565	9.87067
878.721	5.66205
879.876	-8.54669
881.03	49.2431
882.185	51.0342
883.338	34.8238
884.493	42.6146
885.646	74.404
886.8	26.1942
887.953	13.9833
889.107	13.7734
890.261	47.5634
891.413	35.3521
892.566	33.1417
893.718	-15.0699
894.871	16.7195
896.023	-23.4925
897.174	-17.7045
898.327	46.0843
899.478	-0.12799
900.63	39.6606
901.781	27.448
902.932	43.2364
904.083	-58.9767
905.233	-9.18976
906.384	12.5982
907.534	-3.61514
908.685	28.1724
909.834	-38.0413
910.983	17.7449
912.134	73.5321
913.283	31.318
914.431	3.10388
915.581	-9.10953
916.729	-53.3241
917.878	-9.5387
919.027	-5.75232
920.175	9.14078
921.322	56.9008
922.47	-24.0281
923.618	21.0825
924.766	21.2542
925.912	5.17654
927.059	-47.7023
928.207	41.1007
929.353	-3.79401
930.5	-32.3862
931.646	-52.0893
932.792	9.61322
933.939	-24.4575
935.084	-18.5271
936.229	-12.5964
937.375	11.3343
938.519	-36.7349
939.664	7.19608
940.809	-54.8728
941.955	37.0574
943.099	-19.011
944.243	10.9203
945.387	60.8521
946.531	12.784
947.674	6.71603
948.818	10.6482
949.961	50.5804
951.104	44.5128
952.247	26.4454
953.389	40.3781
954.532	24.311
955.674	92.2439
956.816	126.177
957.958	94.1104
959.1	156.044
960.242	99.9773
961.383	141.911
962.524	203.845
963.666	145.779
964.807	307.713
965.947	361.647
967.088	385.581
968.228	489.516
969.368	667.451
970.507	869.386
971.647	1163.32
972.787	1567.26
973.926	1983.19
975.066	2679.13
976.205	3335.06
977.344	4135
978.481	4872.94
979.62	5636.87
980.758	5950.81
981.897	6096.74
983.035	5816.68
984.171	5390.62
985.309	4702.55
986.447	3936.49
987.584	3210.43
988.72	2510.37
989.857	1942.3
990.994	1496.24
992.131	1136.18
993.266	862.116
994.402	702.054
995.539	545.992
996.673	381.931
997.809	353.869
998.945	235.808
1000.08	121.747
1001.21	161.686
1002.35	95.6245
1003.48	29.5644
1004.62	73.5034
1005.75	75.4436
1006.89	23.3829
1008.02	-18.6778
1009.15	5.263
1010.29	-54.7973
1011.42	-0.85632
1012.55	-14.9165
1013.68	-2.97522
1014.82	-21.035
1015.95	10.9065
1017.08	-45.153
1018.21	-37.2113
1019.35	-5.27051
1020.48	-41.3285
1021.61	-39.3872
1022.74	-51.445
1023.87	-25.5038
1025	-75.5611
1026.13	-29.6194
1027.26	-77.6766
1028.39	-7.73376
1029.53	-19.7916
1030.65	-43.8483
1031.79	-25.9059
1032.91	-15.9624
1034.04	11.9813
1035.17	-62.076
1036.3	-50.132
1037.43	-46.1879
1038.56	-32.2446
1039.69	-2.30042
1040.82	-2.35583
1041.95	-20.4123
1043.07	-26.4674
1044.2	41.4775
1045.33	-12.5786
1046.46	37.5759
1047.58	3.85583
1048.71	-23.8641
1049.84	46.4153
1050.96	50.6953
1052.09	32.9756
1053.22	33.2559
1054.34	59.5358
1055.47	29.8164
1056.59	66.0967
1057.72	54.3774
1058.84	-53.3416
1059.97	16.9393
1061.1	7.21948
1062.22	23.5005
1063.35	-6.21844
1064.47	8.06287
1065.59	-9.65576
1066.72	-23.3744
1067.84	-33.093
1068.97	-50.8115
1070.09	-32.5298
1071.21	13.7521
1072.33	-29.9662
1073.46	-9.685
1074.58	-40.8538
1075.7	7.13904
1076.83	33.132
1077.95	-4.87457
1079.07	-26.8807
1080.19	-36.8864
1081.32	-22.8915
1082.44	-44.8962
1083.56	-0.89728
1084.68	-18.9012
1085.8	-8.90485
1086.92	15.0923
1088.04	35.0897
1089.16	29.0875
1090.28	25.0856
1091.4	-32.9156
1092.52	65.0836
1093.64	9.08313
1094.76	9.08307
1095.88	-12.9131
1097	58.4622
1098.12	-21.3219
1099.24	-1.10602
1100.36	17.1096
1101.47	11.3248
1102.59	19.5383
1103.71	17.7534
1104.83	17.9682
1105.95	28.1827
1107.06	22.3953
1108.18	40.6096
1109.3	14.8234
1110.42	81.037
1111.53	25.249
1112.65	49.4622
1113.77	21.6754
1114.88	87.8867
1116	-3.90063
1117.11	22.3118
1118.23	72.5223
1119.34	94.7344
1120.46	158.946
1121.57	81.1563
1122.69	155.368
1123.8	137.579
1124.92	123.788
1126.03	179.999
1127.15	210.208
1128.26	212.419
1129.38	260.629
1130.49	306.837
1131.6	287.047
1132.72	275.255
1133.83	297.464
1134.94	291.672
1136.06	263.881
1137.17	212.088
1138.28	260.296
1139.39	188.503
1140.5	198.711
1141.62	128.918
1142.73	123.125
1143.84	59.3312
1144.95	23.5385
1146.06	3.7439
1147.17	39.9492
1148.28	16.156
1149.39	62.3608
1150.51	-19.4329
1151.61	40.7715
1152.72	38.9757
1153.84	-56.8185
1154.94	-16.6146
1156.05	-50.4111
1157.16	-48.2062
1158.27	-18.0029
1159.38	-37.7998
1160.49	-53.5955
1161.6	-47.3928
1162.71	-61.1905
1163.82	-54.9866
1164.92	-90.7845
1166.03	-52.5828
1167.14	-62.3811
1168.25	-106.178
1169.35	-91.9771
1170.46	-61.776
1171.57	-15.5753
1172.67	-55.3746
1173.78	-23.1729
1174.89	-92.9727
1175.99	-58.7728
1177.1	-74.5729
1178.21	-66.3734
1179.31	-48.1741
1180.42	-111.973
1181.52	-59.7744
1182.63	-21.5757
1183.73	-93.3771
1184.84	-45.1788
1185.94	-58.9808
1187.05	-88.7828
1188.15	5.41479
1189.26	-14.3875
1190.36	-82.1903
1191.46	-69.9933
1192.57	-61.7963
1193.67	-33.5996
1194.77	-23.4032
1195.88	-25.207
1196.98	-27.0109
1198.08	-46.8149
1199.18	-50.6193
1200.29	-16.2971
1201.39	-35.3141
1202.49	-42.0105
1203.59	-53.4487
1204.7	5.25739
1205.8	-47.0607
1206.9	-11.3243
1208	-17.0246
1209.1	-3.44397
1210.2	-34.0942
1211.3	34.8691
1212.4	-53.2701
1213.5	-10.0831
1214.6	-25.0497
1215.7	-17.8961
1216.8	-45.3684
1217.9	-29.7414
1219	19.6348
1220.1	-10.8698
1221.2	-12.2382
1222.3	7.17615
1223.4	31.0973
1224.49	48.0668
1225.59	-10.6053
1226.69	45.8098
1227.79	43.7656
1228.89	91.5225
1229.98	75.2335
1231.08	94.5945
1232.18	115.762
1233.27	126.479
1234.37	205.936
1235.47	184.829
1236.56	278.616
1237.66	298.729
1238.76	344.885
1239.85	388.984
1240.95	408.762
1242.04	365.585
1243.14	376.392
1244.23	325.403
1245.33	295.798
1246.42	191.06
1247.52	210.086
1248.61	118.864
1249.71	86.7145
1250.8	72.9072
1251.9	60.4562
1252.99	23.0446
1254.08	8.46906
1255.18	2.67548
1256.27	59.6933
1257.36	33.7114
1258.46	-13.9205
1259.55	-19.967
1260.64	-20.7885
1261.73	5.78821
1262.82	37.5235
1263.92	14.5059
1265.01	13.8846
1266.1	-8.45026
1267.19	5.28009
1268.28	-0.74878
1269.38	10.2062
1270.47	10.6336
1271.56	-8.00525
1272.65	16.9666
1273.74	10.3616
1274.83	-4.9162
1275.92	10.5689
1277.01	13.177
1278.1	-7.1665
1279.19	14.6034
1280.28	9.36902
1281.37	-4.18536
1282.45	0.98321
1283.54	-21.2422
1284.63	6.33203
1285.72	24.1638
1286.81	14.7721
1287.9	-4.16431
1288.99	0.54797
1290.07	4.15704
1291.16	0.1366
1292.25	-20.2571
1293.34	0.86584
1294.42	7.93567
1295.51	0.13776
1296.6	-7.74188
1297.68	1.2359
1298.77	0.77362
1299.85	-35.6373
1300.94	-38.3217
1302.03	-19.5853
1303.11	0.47119
1304.2	4.90277
1305.28	5.64471
1306.37	-41.4826
1307.45	32.5408
1308.54	20.5992
1308.82	6.29785
1309.91	-21.0716
1311	-28.4413
1312.09	54.1894
1313.18	26.82
1314.27	19.4507
1315.35	-15.9185
1316.44	42.7123
1317.53	31.3428
1318.62	21.9737
1319.71	38.6046
1320.8	9.2356
1321.89	49.8666
1322.97	50.4977
1324.06	49.1284
1325.15	35.7595
1326.24	98.3907
1327.32	45.0219
1328.41	15.6531
1329.5	56.2844
1330.59	80.9158
1331.67	21.5471
1332.76	14.1785
1333.84	26.8099
1334.93	19.4414
1336.02	54.0729
1337.1	36.7045
1338.19	47.3361
1339.27	7.96777
1340.36	40.5994
1341.44	23.2311
1342.53	27.8629
1343.61	18.4947
1344.7	27.1265
1345.78	41.7584
1346.87	32.3903
1347.95	39.0223
1349.03	27.6543
1350.12	94.2863
1351.2	52.9184
1352.28	59.5505
1353.37	12.1827
1354.45	32.8149
1355.53	37.4471
1356.61	-35.9203
1357.7	24.712
1358.78	11.3444
1359.86	19.9767
1360.94	48.6092
1362.03	19.2417
1363.11	13.8743
1364.19	16.5071
1365.27	-28.8603
1366.35	11.7723
1367.43	-3.59497
1368.51	-8.96228
1369.59	11.6708
1370.67	-13.6964
1371.75	-3.0636
1372.83	29.5693
1373.91	-23.7975
1374.99	-5.16455
1376.07	-38.5316
1377.15	-7.8985
1378.23	-1.26514
1379.31	-2.63202
1380.39	-31.9989
1381.47	-35.3654
1382.55	15.2678
1383.62	35.9011
1384.7	28.5347
1385.78	1.16809
1386.86	5.80145
1387.93	-19.5648
1389.01	17.0687
1390.09	1.70215
1391.17	-35.664
1392.24	-3.0304
1393.32	25.6032
1394.4	2.23718
1395.47	6.87091
1396.55	-0.49506
1397.63	-17.8613
1398.7	-27.2275
1399.78	31.4067
1400.85	4.04059
1401.93	18.6749
1403	15.3088
1404.08	-28.0568
1405.15	-15.4228
1406.23	-22.7884
1407.3	-38.1543
1408.38	20.4802
1409.45	-36.8856
1410.52	35.749
1411.6	-9.6167
1412.67	-8.98206
1413.75	33.6523
1414.82	-17.713
1415.89	20.9218
1416.97	23.5563
1418.04	-21.8088
1419.11	12.8256
1420.18	7.46063
1421.26	34.0952
1422.33	36.7302
1423.4	-36.6348
1424.47	-13.9999
1425.54	-67.3649
1426.61	-28.7297
1427.69	15.9052
1428.76	2.54041
1429.83	-30.8244
1430.9	11.8107
1431.97	-17.5541
1433.04	9.08136
1434.11	-4.28357
1435.18	-29.6481
1436.25	10.9874
1437.32	-24.3773
1438.39	0.25824
1439.46	-31.1061
1440.53	-12.4705
1441.6	8.16492
1442.67	20.8007
1443.73	5.4364
1444.8	2.0722
1445.87	-29.2919
1446.94	1.34369
1448.01	11.9796
1449.08	-3.38446
1450.14	-4.74847
1451.21	45.8876
1452.28	44.5237
1453.35	33.1595
1454.41	-30.2043
1455.48	58.4319
1456.55	-10.9319
1457.61	-14.2956
1458.68	-11.6593
1459.75	2.97705
1460.81	-4.38654
1461.88	18.2496
1462.94	-13.114
1464.01	-0.47742
1465.07	4.15912
1466.14	-27.2043
1467.2	-10.5677
1468.27	4.06903
1469.33	5.86206
1470.4	-0.82758
1471.46	19.3103
1472.53	-9.51721
1473.59	2.96552
1474.65	11.0345
1475.72	-7.4483
1476.78	11.7932
1477.85	-6.06897
1478.91	27.6552
1479.97	15.5862
1481.03	15.3793
1482.1	-59.5173
1483.16	-25.2413
1484.22	-3.65521
1485.28	4.89655
1486.35	11.7241
1487.41	-28.6896
1488.47	-12.4828
1489.53	2
1490.59	30.7586
1491.65	30.2759
1492.71	-30.4138
1493.77	8.62073
1494.84	16.7586
1495.9	-32.6896
1496.96	14.3448
1498.02	-7.17242
1499.08	27.1955
1500.14	-0.43713
1501.2	-14.0696
1502.26	-17.7021
1503.31	-7.33386
1504.37	-2.96625
1505.43	55.4016
1506.49	15.7694
1507.55	-15.8621
1508.61	-27.3698
1509.67	-24.8774
1510.72	9.61548
1511.78	-5.89203
1512.84	52.6005
1513.9	15.0931
1514.96	1.58618
1516.01	-4.62073
1517.07	8.0307
1518.13	24.6824
1519.18	19.3339
1520.24	-34.0142
1521.3	16.6373
1522.35	-36.7111
1523.41	-8.0592
1524.47	12.5926
1525.52	23.2445
1526.58	-28.1037
1527.63	10.548
1528.69	-14.7998
1529.74	-14.148
1530.8	20.5042
1531.85	31.1561
1532.91	59.8084
1533.96	2.46033
1535.02	23.1127
1536.07	13.7648
1537.12	26.4172
1538.18	-18.9307
1539.23	-28.2782
1540.29	46.374
1541.34	39.0266
1542.39	51.6788
1543.44	66.3315
1544.5	-3.01624
1545.55	17.6365
1546.6	72.2892
1547.66	40.9417
1548.71	-6.40552
1549.76	2.24707
1550.81	12.8999
1551.86	39.5529
1552.91	26.2055
1553.97	40.8585
1555.02	37.5115
1556.07	58.1642
1557.12	100.817
1558.17	25.4705
1559.22	54.1233
1560.27	10.7765
1561.32	67.4297
1562.37	16.0827
1563.42	64.736
1564.47	41.3893
1565.52	78.0427
1566.57	42.6958
1567.62	67.3492
1568.67	56.0027
1569.72	92.6563
1570.76	59.3095
1571.81	13.9631
1572.86	50.6168
1573.91	55.2704
1574.96	27.9241
1576.01	20.5775
1577.05	71.2313
1578.1	59.8851
1579.15	92.5389
1580.19	85.1929
1581.24	71.8467
1582.29	82.5007
1583.34	63.1544
1584.38	51.8085
1585.43	92.4624
1586.47	125.117
1587.52	55.7706
1588.57	88.4249
1589.61	87.079
1590.66	103.733
1591.7	134.388
1592.75	137.042
1593.79	39.6961
1594.84	158.351
1595.88	63.0049
1596.93	115.659
1597.97	142.314
1599.02	96.9684
1600.06	109.623
1601.1	138.278
1602.15	140.932
1603.19	133.587
1604.23	154.241
1605.28	106.896
1606.32	159.551
1607.36	132.206
1608.41	198.861
1609.45	125.516
1610.49	154.17
1611.53	146.826
1612.58	167.481
1613.62	182.136
1614.66	176.791
1615.7	113.446
1616.74	186.101
1617.78	194.756
1618.82	123.412
1619.87	156.067
1620.91	168.722
1621.95	161.377
1622.99	154.033
1624.03	184.688
1625.07	217.344
1626.11	181.999
1627.15	192.655
1628.19	131.311
1629.23	229.966
1630.27	164.622
1631.31	167.277
1632.34	171.933
1633.38	166.589
1634.42	215.245
1635.46	203.901
1636.5	174.556
1637.54	167.212
1638.57	223.868
1639.61	174.524
1640.65	137.18
1641.69	167.837
1642.73	224.493
1643.76	197.149
1644.8	153.805
1645.84	210.461
1646.87	207.118
1647.91	211.774
1648.95	124.43
1649.98	179.087
1651.02	205.743
1652.05	170.399
1653.09	179.056
1654.13	217.712
1655.16	184.369
1656.2	193.026
1657.23	193.682
1658.27	182.339
1659.3	162.995
1660.34	173.652
1661.37	180.309
1662.4	178.966
1663.44	125.623
1664.47	122.28
1665.51	188.937
1666.54	139.594
1667.57	112.251
1668.61	146.908
1669.64	195.565
1670.67	192.222
1671.71	158.879
1672.74	145.536
1673.77	128.194
1674.8	152.851
1675.83	149.508
1676.87	154.166
1677.9	164.823
1678.93	147.481
1679.96	160.138
1680.99	144.795
1682.02	137.453
1683.06	120.111
1684.09	130.768
1685.12	83.4259
1686.15	94.0836
1687.18	116.741
1688.21	119.399
1689.24	98.0569
1690.27	80.7148
1691.3	145.373
1692.33	74.0305
1693.36	92.6885
1694.39	77.3466
1695.42	118.005
1696.44	118.663
1697.47	75.3206
1698.5	57.9788
1699.53	154.637
1700.56	111.295
1701.59	97.9536
1702.62	50.6119
1703.64	39.2703
1704.67	59.9287
1705.7	126.587
1706.73	101.245
1707.75	51.9037
1708.78	78.5624
1709.81	39.2209
1710.83	59.8795
1711.86	94.5381
1712.89	47.1968
1713.91	71.8555
1714.94	38.5143
1715.96	57.1731
1716.99	77.8319
1718.02	20.4908
1719.04	55.1497
1720.07	-12.1914
1721.09	12.4675
1722.12	67.1265
1723.14	51.7855
1724.17	48.4449
1725.19	51.1039
1726.21	49.7631
1727.24	10.4222
1728.26	13.0814
1729.29	41.7407
1730.31	24.4
1731.33	71.0593
1732.36	31.7186
1733.38	62.3782
1734.4	29.0377
1735.43	19.6971
1736.45	36.3566
1737.47	41.0161
1738.49	63.6756
1739.52	34.3354
1740.54	46.9951
1741.56	-28.3453
1742.58	18.3144
1743.6	-29.0256
1744.62	59.6342
1745.65	14.2939
1746.67	24.9537
1747.69	35.6139
1748.71	16.2738
1749.73	18.9337
1750.75	-4.40607
1751.77	26.2539
1752.79	-15.086
1753.81	17.5743
1754.83	2.23444
1755.85	16.8945
1756.87	1.55505
1757.89	8.21515
1758.91	-13.1246
1759.93	-28.4641
1760.95	20.1963
1761.96	-1.14319
1762.98	-18.4827
1764	-0.96558
1765.02	-41.4482
1766.04	-0.06897
1767.06	37.8621
1768.07	44.2759
1769.09	19.3104
1770.11	-20
1771.13	-13.6552
1772.14	-31.7241
1773.16	7.51727
1774.18	46.2069
1775.19	-31.1516
1776.21	19.4896
1777.23	-49.8689
1778.24	-5.2276
1779.26	-2.586
1780.28	36.0554
1781.29	-7.30292
1782.31	-4.66119
1783.32	9.98029
1784.34	4.62207
1785.35	-28.7364
1786.37	25.9055
1787.38	-5.45258
1788.4	-10.8109
1789.41	37.8311
1790.42	28.4731
1791.44	1.11487
1792.45	29.7569
1793.47	-7.60095
1794.48	-2.95905
1795.49	31.6832
1796.51	38.3254
1797.52	-11.0326
1798.53	13.6097
1799.55	28.2521
1800.56	24.8945
1801.57	-4.46338
1802.58	16.1791
1803.6	4.82153
1804.61	37.4641
1805.62	4.10669
1806.63	12.7491
1807.64	19.3917
1808.65	-13.9656
1809.67	-19.3229
1810.68	11.3199
1811.69	11.9626
1812.7	-9.39471
1813.71	-0.75195
1814.72	-6.10901
1815.73	-5.46606
1816.74	-34.8231
1817.75	-14.1801
1818.76	6.46307
1819.77	-0.89392
1820.78	-24.2507
1821.79	-23.6075
1822.8	-2.96436
1823.81	-8.32141
1824.82	24.3219
1825.83	16.9652
1826.83	7.60852
1827.84	-11.748
1828.85	10.8954
1829.86	15.5388
1830.87	-17.8177
1831.87	26.8262
1832.88	37.4697
1833.89	-9.88666
1834.9	8.75696
1835.9	-0.59937
1836.91	32.0444
1837.92	2.68811
1838.93	-0.66809
1839.93	-50.0243
1840.94	12.6196
1841.95	-0.73651
1842.95	51.9078
1843.96	-35.4483
1844.96	11.1957
1845.97	1.83978
1846.97	-1.51617
1847.98	23.1279
1848.98	-18.2275
1849.99	10.4166
1850.99	1.06085
1852	1.70508
1853	-9.65057
1854.01	-3.00592
1855.01	-34.3616
1856.02	-41.7172
1857.02	-17.0728
1858.02	-34.4279
1859.03	-3.78339
1860.03	-31.1389
1861.03	-32.494
1862.04	-27.8493
1863.04	-5.20465
1864.04	-32.5596
1865.05	-1.91492
1866.05	-19.2701
1867.05	-38.6251
1868.05	4.0199
1869.06	-1.33533
1870.06	-38.6901
1871.06	35.9549
1872.06	12.6002
1873.06	-46.7548
1874.06	-2.10968
1875.07	-21.4643
1876.07	-24.8192
1877.07	21.8263
1878.07	-1.52844
1879.07	13.1171
1880.07	9.76239
1881.07	30.408
1882.07	9.05334
1883.07	-54.301
1884.07	-31.6556
1885.07	-7.00983
1886.07	-2.36432
1887.07	-11.7184
1888.07	-21.0729
1889.07	1.573
1890.06	6.21869
1891.06	22.8646
1892.06	13.5106
1893.06	22.1564
1894.06	4.80249
1895.06	-6.5517
1896.05	0.75861
1897.05	-0.5517
1898.05	8.5517
1899.05	-7.93103
1900.04	-7.83722
1901.04	8.25555
1902.04	-13.6505
1903.03	-23.5564
1904.03	22.5378
1905.03	10.6312
1906.02	0.72559
1907.02	20.8201
1908.02	-21.0862
1909.01	-24.9914
1910.01	3.10345
1911	-0.13794
1912	-17.3104
1913	-7.58624
1913.99	41.1724
1914.98	26.9655
1915.98	18.4138
1916.97	14.6207
1917.97	18.4821
1918.96	-9.65515
1919.96	-0.96552
1920.95	8.51721
1921.95	-8.00006
1922.94	-1.80603
1923.93	-45.6121
1924.93	-19.4178
1925.92	-23.2244
1926.91	18.9699
1927.91	-26.8357
1928.9	1.35883
1929.89	27.5535
1930.88	-16.2518
1931.88	19.9431
1932.87	-5.86206
1933.86	-5.72412
1934.85	49.2414
1935.84	12.2759
1936.84	0.06897
1937.83	56.6896
1938.82	-0.34485
1939.81	-4.01019
1940.8	4.32452
1941.79	-7.34064
1942.78	4.9942
1943.77	-0.6701
1944.76	-4.33514
1945.75	20
1946.74	-27.0345
1947.73	-6.09198
1948.72	-21.1494
1949.71	-12.2069
1950.7	8.96552
1951.69	-9.17242
1952.68	-2.75861
1953.67	7.37933
1954.66	31.5173
1955.65	1.6554
1956.64	-16.2056
1957.62	-14.0672
1958.61	4.07117
1959.6	-31.7903
1960.59	4.34827
1961.58	30.4879
1962.56	6.62677
1963.55	-45.2343
1964.54	-11.0944
1965.53	15.0448
1966.51	-2.81586
1967.5	7.32349
1968.49	3.46387
1969.47	31.6035
1970.46	-0.25586
1971.45	-4.11603
1972.43	18.0239
1973.42	16.1649
1974.4	-3.69507
1975.39	-25.5547
1976.37	36.5865
1977.36	-19.2731
1978.35	-9.13153
1979.33	-44.9909
1980.32	13.15
1981.3	-24.7083
1982.29	-32.5673
1983.27	25.5748
1984.25	13.7159
1985.24	-8.14191
1986.22	5.99963
1987.21	42.142
1988.19	16.2836
1989.17	48.4264
1990.16	-13.4318
1991.14	28.7111
1992.12	2.85406
1993.11	-9.00378
1994.09	21.1394
1995.07	3.28186
1996.05	19.4252
1997.04	-20.4322
1998.02	31.7115
1999	5.85516
1999.98	-16.0018

## Sheet: Figure6d
Raman spectrum of the Zn surface region
Intensity	Raman shift (cm-1)
101.045	4769
102.332	4765
103.618	4727
104.904	4621
106.188	4567
107.474	4619
108.759	4511
110.043	4521
111.328	4411
112.613	4351
113.896	4351
115.18	4283
116.464	4317
117.747	4275
119.03	4307
120.314	4271
121.596	4121
122.879	4091
124.162	4099
125.443	4067
126.725	3995
128.006	3995
129.288	4003
130.57	3915
131.85	3937
133.131	3875
134.411	3813
135.692	3851
136.971	3821
138.252	3833
139.531	3741
140.811	3703
142.091	3761
143.369	3731
144.649	3603
145.926	3647
147.206	3635
148.483	3677
149.762	3665
151.039	3639
152.315	3617
153.593	3547
154.87	3571
156.147	3549
157.423	3537
158.701	3471
159.976	3517
161.251	3437
162.528	3495
163.803	3523
165.079	3415
166.354	3453
167.628	3401
168.904	3427
170.177	3309
171.451	3353
172.726	3303
173.999	3343
175.274	3263
176.547	3319
177.819	3275
179.092	3279
180.365	3331
181.637	3205
182.909	3229
184.182	3171
185.453	3241
186.725	3191
187.996	3219
189.268	3217
190.538	3185
191.809	3143
193.079	3113
194.35	3145
195.62	3127
196.889	3111
198.159	3147
199.428	3049
200.698	3007
201.967	3067
203.235	3077
204.504	2995
205.772	2967
207.04	3013
208.309	2955
209.576	2917
210.843	2983
212.111	2935
213.377	2901
214.644	2881
215.91	2925
217.177	2887
218.443	2871
219.708	2909
220.974	2921
222.241	2839
223.506	2839
224.771	2771
226.036	2817
227.3	2769
228.565	2839
229.829	2717
231.093	2701
232.357	2771
233.62	2723
234.883	2705
236.147	2703
237.41	2711
238.672	2703
239.935	2691
241.197	2729
242.458	2631
243.72	2661
244.981	2645
246.243	2663
247.504	2617
248.765	2625
250.026	2665
251.287	2641
252.547	2629
253.807	2597
255.066	2573
256.326	2633
257.586	2587
258.845	2595
260.104	2561
261.363	2573
262.621	2501
263.879	2589
265.138	2559
266.396	2531
267.654	2551
268.91	2567
270.168	2615
271.425	2655
272.683	2685
273.938	2677
275.195	2693
276.452	2623
277.708	2741
278.963	2719
280.219	2723
281.474	2659
282.729	2665
283.984	2637
285.239	2635
286.493	2541
287.747	2605
289.002	2535
290.255	2527
291.509	2591
292.763	2559
294.015	2527
295.269	2537
296.522	2511
297.774	2461
299.027	2475
300.278	2501
301.531	2467
302.783	2501
304.034	2467
305.286	2497
306.536	2507
307.787	2501
309.037	2485
310.288	2495
311.538	2501
312.789	2441
314.038	2481
315.288	2439
316.537	2443
317.786	2469
319.035	2499
320.284	2483
321.532	2409
322.781	2419
324.029	2445
325.277	2441
326.524	2459
327.771	2451
329.019	2451
330.266	2413
331.513	2419
332.76	2395
334.005	2473
335.252	2409
336.498	2391
337.745	2441
338.99	2453
340.234	2383
341.481	2417
342.725	2437
343.969	2403
345.215	2419
346.459	2411
347.702	2363
348.946	2365
350.19	2381
351.433	2267
352.676	2341
353.92	2371
355.163	2353
356.405	2377
357.647	2387
358.889	2359
360.132	2339
361.373	2303
362.615	2347
363.856	2375
365.096	2343
366.339	2359
367.579	2363
368.819	2381
370.059	2361
371.299	2353
372.539	2379
373.78	2355
375.019	2363
376.258	2373
377.497	2391
378.735	2351
379.974	2373
381.212	2335
382.45	2397
383.688	2345
384.926	2401
386.165	2345
387.402	2389
388.639	2423
389.876	2399
391.112	2409
392.349	2399
393.585	2461
394.821	2369
396.057	2421
397.293	2429
398.528	2389
399.763	2375
400.998	2361
402.233	2407
403.468	2407
404.701	2413
405.935	2401
407.169	2329
408.403	2389
409.637	2417
410.87	2317
412.104	2367
413.337	2383
414.57	2355
415.802	2387
417.033	2349
418.266	2361
419.498	2347
420.73	2291
421.961	2349.14
423.193	2345.27
424.423	2303.41
425.654	2341.55
426.885	2313.68
428.116	2263.82
429.346	2301.96
430.575	2318.09
431.805	2308.23
433.035	2308.37
434.265	2346.5
435.493	2302.64
436.722	2332.78
437.951	2306.91
439.18	2355.05
440.408	2381.19
441.636	2361.32
442.865	2339.46
444.091	2377.6
445.319	2375.73
446.547	2371.87
447.773	2344
449.001	2340.14
450.228	2384.28
451.453	2388.41
452.68	2334.55
453.907	2366.69
455.132	2324.82
456.358	2316.96
457.583	2313.1
458.808	2285.23
460.034	2287.37
461.258	2351.51
462.483	2301.64
463.707	2275.78
464.932	2329.92
466.155	2272.05
467.379	2270.19
468.602	2244.33
469.826	2230.46
471.049	2256.6
472.272	2250.74
473.494	2226.87
474.718	2209.01
475.939	2249.15
477.162	2175.28
478.383	2215.42
479.606	2203.56
480.827	2175.69
482.049	2237.83
483.269	2155.97
484.491	2188.1
485.711	2172.24
486.931	2182.38
488.152	2152.51
489.372	2116.65
490.592	2120.79
491.812	2174.92
493.03	2121.06
494.251	2149.2
495.469	2171.33
496.687	2127.47
497.907	2113.6
499.125	2053.74
500.343	2115.88
501.562	2052.01
502.779	2026.15
503.996	2084.29
505.215	2060.42
506.431	2044.56
507.648	2050.7
508.865	1994.83
510.082	2028.97
511.298	1997.11
512.514	2009.24
513.73	1941.38
514.946	1965.52
516.162	1949.65
517.377	1935.79
518.592	1903.93
519.806	1996.06
521.022	1958.2
522.236	1944.34
523.451	1974.47
524.664	1980.61
525.878	1936.75
527.092	1938.88
528.305	1891.02
529.519	1925.16
530.732	1903.29
531.945	1905.43
533.158	1909.57
534.37	1901.7
535.582	1895.84
536.794	1957.98
538.006	1872.11
539.218	1926.25
540.429	1906.39
541.64	1916.52
542.851	1898.66
544.062	1834.8
545.273	1936.93
546.483	1915.07
547.693	1921.2
548.903	1935.34
550.113	1905.48
551.323	1943.61
552.532	1941.75
553.741	1897.89
554.951	1910.02
556.159	1952.16
557.368	1946.3
558.577	1912.43
559.785	1900.57
560.993	1868.71
562.201	1896.84
563.409	1872.98
564.616	1895.12
565.824	1867.25
567.029	1847.39
568.236	1907.53
569.443	1865.66
570.65	1859.8
571.856	1877.94
573.062	1922.07
574.267	1854.21
575.473	1814.35
576.678	1870.48
577.884	1860.62
579.089	1886.76
580.293	1878.89
581.498	1867.03
582.702	1855.17
583.907	1879.3
585.111	1895.44
586.314	1889.58
587.518	1847.71
588.722	1899.85
589.924	1895.99
591.127	1874.12
592.33	1870.26
593.533	1872.4
594.734	1896.53
595.937	1884.67
597.14	1900.8
598.34	1896.94
599.542	1869.08
600.743	1885.21
601.944	1921.35
603.146	1865.49
604.346	1925.62
605.547	1917.76
606.748	1895.9
607.947	1908.03
609.147	1912.17
610.346	1950.31
611.546	1952.44
612.745	1898.58
613.945	1898.72
615.144	1932.85
616.342	1908.99
617.541	1883.13
618.739	1873.26
619.938	1897.4
621.135	1895.54
622.333	1879.67
623.53	1881.81
624.728	1891.95
625.925	1880.08
627.121	1868.22
628.318	1874.36
629.514	1868.49
630.711	1844.63
631.907	1896.77
633.104	1856.9
634.299	1789.04
635.494	1819.18
636.69	1823.31
637.884	1821.45
639.08	1783.59
640.274	1823.72
641.468	1793.86
642.664	1770
643.857	1796.13
645.051	1802.27
646.245	1754.41
647.438	1774.54
648.631	1736.68
649.825	1718.81
651.018	1780.95
652.21	1725.09
653.402	1735.22
654.596	1749.36
655.787	1763.5
656.979	1759.63
658.17	1721.77
659.363	1717.91
660.554	1702.04
661.745	1728.18
662.935	1742.32
664.127	1710.45
665.317	1728.59
666.507	1752.73
667.697	1696.86
668.887	1727
670.076	1733.14
671.267	1763.27
672.456	1731.41
673.645	1689.55
674.834	1761.68
676.022	1695.82
677.211	1673.96
678.399	1748.09
679.587	1714.23
680.775	1724.37
681.962	1740.5
683.151	1708.64
684.339	1718.78
685.526	1730.91
686.713	1697.05
687.899	1693.19
689.086	1689.32
690.272	1681.46
691.458	1733.6
692.644	1713.73
693.83	1699.87
695.015	1690
696.201	1692.14
697.386	1688.28
698.571	1678.41
699.756	1698.55
700.939	1680.69
702.124	1722.82
703.308	1670.96
704.492	1701.1
705.676	1677.23
706.86	1639.37
708.043	1697.51
709.227	1691.64
710.41	1689.78
711.591	1649.92
712.774	1700.05
713.957	1672.19
715.139	1676.33
716.321	1726.46
717.503	1700.6
718.684	1680.74
719.865	1690.87
721.047	1677.01
722.228	1615.15
723.409	1665.28
724.589	1739.42
725.77	1617.56
726.95	1653.69
728.131	1669.83
729.31	1707.97
730.49	1674.1
731.669	1714.24
732.848	1720.38
734.027	1724.51
735.206	1708.65
736.385	1802.79
737.563	1866.92
738.742	1867.06
739.92	1973.2
741.097	2073.33
742.275	2165.47
743.452	2181.6
744.63	2237.74
745.807	2183.88
746.983	2064.01
748.161	2012.15
749.336	1978.29
750.513	1804.42
751.69	1800.56
752.865	1766.7
754.041	1718.83
755.216	1716.97
756.392	1737.11
757.567	1691.24
758.742	1647.38
759.916	1653.52
761.091	1649.65
762.265	1663.79
763.44	1695.93
764.613	1626.06
765.788	1692.2
766.961	1684.34
768.135	1666.47
769.307	1664.61
770.48	1678.75
771.653	1702.88
772.825	1657.02
773.999	1635.16
775.17	1639.29
776.342	1631.43
777.514	1621.57
778.685	1679.7
779.858	1649.84
781.028	1639.98
782.199	1644.11
783.371	1702.25
784.541	1654.39
785.711	1678.52
786.882	1646.66
788.052	1614.8
789.221	1684.93
790.391	1677.07
791.561	1673.21
792.73	1647.34
793.899	1639.48
795.067	1651.61
796.237	1715.75
797.405	1681.89
798.573	1590.02
799.741	1670.16
800.91	1628.3
802.077	1606.43
803.245	1672.57
804.412	1612.71
805.579	1658.84
806.745	1674.98
807.913	1637.12
809.08	1649.25
810.246	1643.39
811.412	1627.53
812.578	1563.66
813.743	1603.8
814.909	1649.94
816.074	1578.07
817.239	1628.21
818.404	1612.35
819.57	1646.48
820.735	1620.62
821.899	1644.76
823.063	1612.89
824.227	1623.03
825.391	1597.17
826.555	1571.3
827.718	1643.44
828.882	1639.58
830.045	1643.71
831.208	1635.85
832.37	1629.99
833.533	1606.12
834.695	1616.26
835.856	1606.4
837.018	1610.53
838.18	1610.67
839.342	1580.81
840.503	1596.94
841.665	1565.08
842.826	1561.21
843.987	1601.35
845.147	1581.49
846.308	1595.62
847.467	1595.76
848.627	1557.9
849.787	1552.03
850.947	1542.17
852.107	1568.31
853.265	1548.44
854.424	1578.58
855.583	1624.72
856.742	1590.85
857.901	1590.99
859.058	1571.13
860.217	1593.26
861.375	1583.4
862.533	1551.54
863.69	1581.67
864.847	1525.81
866.005	1535.95
867.161	1550.08
868.318	1556.22
869.475	1516.36
870.631	1556.49
871.787	1548.63
872.944	1560.77
874.099	1522.9
875.255	1569.04
876.411	1555.18
877.565	1493.31
878.721	1561.45
879.876	1583.59
881.03	1545.72
882.185	1569.86
883.338	1548
884.493	1540.13
885.646	1604.27
886.8	1514.41
887.953	1500.54
889.107	1520.68
890.261	1556.81
891.413	1560.95
892.566	1551.09
893.718	1531.22
894.871	1531.36
896.023	1539.5
897.174	1535.63
898.327	1553.77
899.478	1541.91
900.63	1540.04
901.781	1504.18
902.932	1500.32
904.083	1500.45
905.233	1532.59
906.384	1550.73
907.534	1532.86
908.685	1529
909.834	1509.14
910.983	1539.27
912.134	1501.41
913.283	1501.55
914.431	1521.68
915.581	1501.82
916.729	1525.96
917.878	1492.09
919.027	1496.23
920.175	1488.37
921.322	1534.5
922.47	1514.64
923.618	1484.78
924.766	1468.91
925.912	1505.05
927.059	1509.19
928.207	1513.32
929.353	1507.46
930.5	1499.6
931.646	1465.73
932.792	1527.87
933.939	1530.01
935.084	1500.14
936.229	1496.28
937.375	1456.41
938.519	1496.55
939.664	1498.69
940.809	1496.82
941.955	1496.96
943.099	1491.1
944.243	1515.23
945.387	1517.37
946.531	1533.51
947.674	1489.64
948.818	1501.78
949.961	1527.92
951.104	1552.05
952.247	1520.19
953.389	1520.33
954.532	1520.46
955.674	1464.6
956.816	1586.74
957.958	1526.87
959.1	1569.01
960.242	1559.15
961.383	1549.28
962.524	1605.42
963.666	1607.56
964.807	1617.69
965.947	1673.83
967.088	1637.97
968.228	1710.1
969.368	1768.24
970.507	1808.38
971.647	1924.51
972.787	2096.65
973.926	2220.79
975.066	2442.92
976.205	2779.06
977.344	3057.2
978.481	3429.33
979.62	3701.47
980.758	3817.6
981.897	3857.74
983.035	3729.88
984.171	3480.01
985.309	3244.15
986.447	2932.29
987.584	2636.42
988.72	2422.56
989.857	2154.7
990.994	2062.83
992.131	1886.97
993.266	1803.11
994.402	1763.24
995.539	1715.38
996.673	1591.52
997.809	1641.65
998.945	1563.79
1000.08	1621.93
1001.21	1546.06
1002.35	1512.2
1003.48	1546.34
1004.62	1548.47
1005.75	1530.61
1006.89	1508.75
1008.02	1502.88
1009.15	1507.02
1010.29	1493.16
1011.42	1467.29
1012.55	1519.43
1013.68	1509.57
1014.82	1483.7
1015.95	1491.84
1017.08	1451.98
1018.21	1494.11
1019.35	1492.25
1020.48	1464.39
1021.61	1484.52
1022.74	1484.66
1023.87	1484.8
1025	1472.93
1026.13	1469.07
1027.26	1459.21
1028.39	1517.34
1029.53	1509.48
1030.65	1481.61
1031.79	1433.75
1032.91	1427.89
1034.04	1462.02
1035.17	1474.16
1036.3	1438.3
1037.43	1518.43
1038.56	1476.57
1039.69	1456.71
1040.82	1450.84
1041.95	1462.98
1043.07	1493.12
1044.2	1433.25
1045.33	1487.39
1046.46	1469.53
1047.58	1445.66
1048.71	1435.8
1049.84	1451.94
1050.96	1490.07
1052.09	1480.21
1053.22	1516.35
1054.34	1470.48
1055.47	1504.62
1056.59	1444.76
1057.72	1496.89
1058.84	1463.03
1059.97	1499.17
1061.1	1449.3
1062.22	1437.44
1063.35	1481.58
1064.47	1463.71
1065.59	1475.85
1066.72	1475.99
1067.84	1458.12
1068.97	1510.26
1070.09	1460.4
1071.21	1476.53
1072.33	1460.67
1073.46	1462.81
1074.58	1458.94
1075.7	1475.08
1076.83	1493.21
1077.95	1521.35
1079.07	1529.49
1080.19	1501.62
1081.32	1491.76
1082.44	1521.9
1083.56	1532.03
1084.68	1534.17
1085.8	1502.31
1086.92	1538.44
1088.04	1484.58
1089.16	1500.72
1090.28	1538.85
1091.4	1532.99
1092.52	1563.13
1093.64	1505.26
1094.76	1525.4
1095.88	1491.54
1097	1503.67
1098.12	1523.81
1099.24	1545.95
1100.36	1502.08
1101.47	1510.22
1102.59	1562.36
1103.71	1484.49
1104.83	1542.63
1105.95	1516.77
1107.06	1496.9
1108.18	1515.04
1109.3	1559.18
1110.42	1499.31
1111.53	1503.45
1112.65	1501.59
1113.77	1525.72
1114.88	1535.86
1116	1528
1117.11	1524.13
1118.23	1554.27
1119.34	1534.41
1120.46	1510.54
1121.57	1556.68
1122.69	1538.81
1123.8	1556.95
1124.92	1571.09
1126.03	1591.22
1127.15	1575.36
1128.26	1597.5
1129.38	1627.63
1130.49	1585.77
1131.6	1629.91
1132.72	1626.04
1133.83	1584.18
1134.94	1634.32
1136.06	1614.45
1137.17	1574.59
1138.28	1616.73
1139.39	1552.86
1140.5	1587
1141.62	1513.14
1142.73	1561.27
1143.84	1529.41
1144.95	1533.55
1146.06	1481.68
1147.17	1457.82
1148.28	1481.96
1149.39	1504.09
1150.51	1500.23
1151.61	1464.37
1152.72	1476.5
1153.84	1462.64
1154.94	1478.78
1156.05	1458.91
1157.16	1469.05
1158.27	1445.19
1159.38	1487.32
1160.49	1421.46
1161.6	1427.6
1162.71	1417.73
1163.82	1439.87
1164.92	1398.01
1166.03	1424.14
1167.14	1404.28
1168.25	1420.41
1169.35	1442.55
1170.46	1426.69
1171.57	1420.82
1172.67	1444.96
1173.78	1415.1
1174.89	1395.23
1175.99	1423.37
1177.1	1415.51
1178.21	1389.64
1179.31	1421.78
1180.42	1429.92
1181.52	1396.05
1182.63	1410.19
1183.73	1436.33
1184.84	1412.46
1185.94	1408.6
1187.05	1380.74
1188.15	1454.87
1189.26	1367.01
1190.36	1399.15
1191.46	1401.28
1192.57	1413.42
1193.67	1429.56
1194.77	1417.69
1195.88	1411.83
1196.98	1431.97
1198.08	1438.1
1199.18	1382.24
1200.29	1408.65
1201.39	1418.51
1202.49	1413.42
1203.59	1414.67
1204.7	1390.87
1205.8	1427.29
1206.9	1428.03
1208	1429.51
1209.1	1425.8
1210.2	1439.31
1211.3	1411.37
1212.4	1383.95
1213.5	1431.4
1214.6	1433.65
1215.7	1412.95
1216.8	1396.27
1217.9	1417.82
1219	1402.98
1220.1	1398.96
1221.2	1423.78
1222.3	1445.88
1223.4	1418.06
1224.49	1423.68
1225.59	1444.18
1226.69	1460.11
1227.79	1442.08
1228.89	1437.8
1229.98	1411.26
1231.08	1457.02
1232.18	1424.71
1233.27	1504.05
1234.37	1495.55
1235.47	1487.99
1236.56	1524.01
1237.66	1557.01
1238.76	1565.13
1239.85	1589.21
1240.95	1561.65
1242.04	1556.65
1243.14	1543.64
1244.23	1517.66
1245.33	1504.56
1246.42	1468.57
1247.52	1465.88
1248.61	1429.83
1249.71	1426.57
1250.8	1430.17
1251.9	1397.35
1252.99	1363.97
1254.08	1403.78
1255.18	1390.04
1256.27	1407.09
1257.36	1402.7
1258.46	1379.57
1259.55	1400.99
1260.64	1405.95
1261.73	1408.79
1262.82	1414.55
1263.92	1399.46
1265.01	1358.59
1266.1	1398.65
1267.19	1398.08
1268.28	1344.08
1269.38	1417.84
1270.47	1406.87
1271.56	1407.47
1272.65	1369.38
1273.74	1371.73
1274.83	1384.11
1275.92	1373.07
1277.01	1380.02
1278.1	1413.13
1279.19	1365.99
1280.28	1377.93
1281.37	1342.84
1282.45	1370.21
1283.54	1372.39
1284.63	1347.24
1285.72	1385.33
1286.81	1396.06
1287.9	1355.17
1288.99	1346.73
1290.07	1341.33
1291.16	1387.09
1292.25	1372.33
1293.34	1382.41
1294.42	1357.17
1295.51	1383.93
1296.6	1399.47
1297.68	1365.58
1298.77	1346.98
1299.85	1360.06
1300.94	1407.25
1302.03	1439.12
1303.11	1380.78
1304.2	1387.94
1305.28	1386.72
1306.37	1397.17
1307.45	1371.82
1308.54	1391.44
1308.82	1401.6
1309.91	1369.62
1311	1381.64
1312.09	1389.65
1313.18	1389.67
1314.27	1351.69
1315.35	1383.7
1316.44	1389.72
1317.53	1367.74
1318.62	1397.76
1319.71	1369.77
1320.8	1391.79
1321.89	1379.81
1322.97	1389.82
1324.06	1369.84
1325.15	1363.86
1326.24	1369.87
1327.32	1383.89
1328.41	1385.91
1329.5	1383.93
1330.59	1363.94
1331.67	1355.96
1332.76	1371.98
1333.84	1407.99
1334.93	1358.01
1336.02	1358.03
1337.1	1348.04
1338.19	1382.06
1339.27	1362.08
1340.36	1388.1
1341.44	1366.11
1342.53	1318.13
1343.61	1388.15
1344.7	1370.16
1345.78	1330.18
1346.87	1398.2
1347.95	1364.21
1349.03	1322.23
1350.12	1386.25
1351.2	1338.27
1352.28	1360.28
1353.37	1338.3
1354.45	1354.32
1355.53	1384.33
1356.61	1382.35
1357.7	1368.37
1358.78	1340.39
1359.86	1406.4
1360.94	1340.42
1362.03	1368.44
1363.11	1314.45
1364.19	1344.47
1365.27	1360.49
1366.35	1356.5
1367.43	1300.52
1368.51	1340.54
1369.59	1344.56
1370.67	1352.57
1371.75	1368.59
1372.83	1362.61
1373.91	1318.62
1374.99	1316.64
1376.07	1308.66
1377.15	1354.68
1378.23	1282.69
1379.31	1364.71
1380.39	1336.73
1381.47	1326.74
1382.55	1340.76
1383.62	1332.78
1384.7	1372.79
1385.78	1344.81
1386.86	1332.83
1387.93	1318.85
1389.01	1316.86
1390.09	1332.88
1391.17	1330.9
1392.24	1354.91
1393.32	1298.93
1394.4	1302.95
1395.47	1366.96
1396.55	1304.98
1397.63	1339
1398.7	1351.02
1399.78	1355.03
1400.85	1327.05
1401.93	1347.07
1403	1311.08
1404.08	1301.1
1405.15	1355.12
1406.23	1321.14
1407.3	1355.15
1408.38	1317.17
1409.45	1285.19
1410.52	1313.2
1411.6	1313.22
1412.67	1349.24
1413.75	1315.25
1414.82	1299.27
1415.89	1301.29
1416.97	1367.31
1418.04	1331.32
1419.11	1361.34
1420.18	1347.36
1421.26	1377.37
1422.33	1277.39
1423.4	1351.41
1424.47	1319.42
1425.54	1289.44
1426.61	1363.46
1427.69	1267.48
1428.76	1351.49
1429.83	1287.51
1430.9	1309.53
1431.97	1325.54
1433.04	1335.56
1434.11	1305.58
1435.18	1297.6
1436.25	1283.61
1437.32	1327.63
1438.39	1291.65
1439.46	1323.66
1440.53	1359.68
1441.6	1331.7
1442.67	1303.71
1443.73	1319.73
1444.8	1305.75
1445.87	1327.77
1446.94	1283.78
1448.01	1313.8
1449.08	1303.82
1450.14	1299.83
1451.21	1323.85
1452.28	1315.87
1453.35	1289.88
1454.41	1273.9
1455.48	1343.92
1456.55	1295.94
1457.61	1263.95
1458.68	1339.97
1459.75	1287.99
1460.81	1330
1461.88	1316.02
1462.94	1306.04
1464.01	1294.06
1465.07	1326.07
1466.14	1282.09
1467.2	1282.11
1468.27	1276.12
1469.33	1312.14
1470.4	1280.16
1471.46	1278.17
1472.53	1296.19
1473.59	1284.21
1474.65	1262.23
1475.72	1288.24
1476.78	1270.26
1477.85	1308.28
1478.91	1264.29
1479.97	1278.31
1481.03	1344.33
1482.1	1298.34
1483.16	1304.36
1484.22	1262.38
1485.28	1356.4
1486.35	1302.41
1487.41	1304.43
1488.47	1272.45
1489.53	1316.46
1490.59	1298.48
1491.65	1272.5
1492.71	1300.52
1493.77	1306.53
1494.84	1286.55
1495.9	1290.57
1496.96	1314.58
1498.02	1286.6
1499.08	1260.62
1500.14	1222.63
1501.2	1294.65
1502.26	1280.67
1503.31	1286.69
1504.37	1268.7
1505.43	1270.72
1506.49	1294.74
1507.55	1300.75
1508.61	1300.77
1509.67	1306.79
1510.72	1292.8
1511.78	1300.82
1512.84	1270.84
1513.9	1252.86
1514.96	1280.87
1516.01	1264.89
1517.07	1270.91
1518.13	1234.92
1519.18	1320.94
1520.24	1256.96
1521.3	1304.98
1522.35	1280.99
1523.41	1309.01
1524.47	1273.03
1525.52	1273.04
1526.58	1307.06
1527.63	1237.08
1528.69	1235.09
1529.74	1277.11
1530.8	1253.13
1531.85	1253.15
1532.91	1281.16
1533.96	1225.18
1535.02	1275.2
1536.07	1301.21
1537.12	1263.23
1538.18	1285.25
1539.23	1305.26
1540.29	1287.28
1541.34	1255.3
1542.39	1247.32
1543.44	1275.33
1544.5	1267.35
1545.55	1265.37
1546.6	1275.38
1547.66	1271.4
1548.71	1249.42
1549.76	1257.44
1550.81	1311.45
1551.86	1253.47
1552.91	1255.49
1553.97	1299.5
1555.02	1285.52
1556.07	1285.54
1557.12	1271.55
1558.17	1309.57
1559.22	1277.59
1560.27	1265.61
1561.32	1279.62
1562.37	1253.64
1563.42	1305.66
1564.47	1271.67
1565.52	1293.69
1566.57	1299.71
1567.62	1265.72
1568.67	1301.74
1569.72	1221.76
1570.76	1313.78
1571.81	1279.79
1572.86	1325.81
1573.91	1273.83
1574.96	1305.84
1576.01	1247.86
1577.05	1269.88
1578.1	1283.9
1579.15	1263.91
1580.19	1285.93
1581.24	1259.95
1582.29	1291.96
1583.34	1265.98
1584.38	1294
1585.43	1304.01
1586.47	1298.03
1587.52	1302.05
1588.57	1308.07
1589.61	1294.08
1590.66	1294.1
1591.7	1244.12
1592.75	1278.13
1593.79	1304.15
1594.84	1276.17
1595.88	1260.18
1596.93	1262.2
1597.97	1278.22
1599.02	1300.24
1600.06	1314.25
1601.1	1346.27
1602.15	1306.29
1603.19	1258.3
1604.23	1294.32
1605.28	1290.34
1606.32	1276.36
1607.36	1248.37
1608.41	1300.39
1609.45	1330.41
1610.49	1286.42
1611.53	1324.44
1612.58	1312.46
1613.62	1314.47
1614.66	1312.49
1615.7	1302.51
1616.74	1240.53
1617.78	1294.54
1618.82	1340.56
1619.87	1324.58
1620.91	1284.59
1621.95	1288.61
1622.99	1260.63
1624.03	1292.64
1625.07	1280.66
1626.11	1232.68
1627.15	1242.7
1628.19	1280.71
1629.23	1280.73
1630.27	1286.75
1631.31	1284.76
1632.34	1272.78
1633.38	1242.8
1634.42	1276.82
1635.46	1292.83
1636.5	1242.85
1637.54	1248.87
1638.57	1292.88
1639.61	1228.9
1640.65	1314.92
1641.69	1286.93
1642.73	1270.95
1643.76	1248.97
1644.8	1260.99
1645.84	1263
1646.87	1269.02
1647.91	1269.04
1648.95	1237.05
1649.98	1263.07
1651.02	1295.09
1652.05	1279.1
1653.09	1241.12
1654.13	1257.14
1655.16	1283.16
1656.2	1249.17
1657.23	1273.19
1658.27	1237.21
1659.3	1233.22
1660.34	1273.24
1661.37	1285.26
1662.4	1247.28
1663.44	1229.29
1664.47	1209.31
1665.51	1273.33
1666.54	1257.34
1667.57	1215.36
1668.61	1279.38
1669.64	1233.39
1670.67	1269.41
1671.71	1257.43
1672.74	1261.45
1673.77	1221.46
1674.8	1243.48
1675.83	1247.5
1676.87	1249.51
1677.9	1255.53
1678.93	1255.55
1679.96	1277.56
1680.99	1265.58
1682.02	1259.6
1683.06	1229.62
1684.09	1245.63
1685.12	1255.65
1686.15	1255.67
1687.18	1239.68
1688.21	1249.7
1689.24	1233.72
1690.27	1239.74
1691.3	1261.75
1692.33	1223.77
1693.36	1235.79
1694.39	1255.8
1695.42	1193.82
1696.44	1191.84
1697.47	1269.85
1698.5	1229.87
1699.53	1279.89
1700.56	1251.91
1701.59	1253.92
1702.62	1237.94
1703.64	1259.96
1704.67	1191.97
1705.7	1199.99
1706.73	1244.01
1707.75	1212.02
1708.78	1262.04
1709.81	1222.06
1710.83	1236.08
1711.86	1204.09
1712.89	1210.11
1713.91	1228.13
1714.94	1176.14
1715.96	1238.16
1716.99	1248.18
1718.02	1248.2
1719.04	1218.21
1720.07	1224.23
1721.09	1188.25
1722.12	1222.26
1723.14	1222.28
1724.17	1236.3
1725.19	1168.31
1726.21	1188.33
1727.24	1222.35
1728.26	1218.37
1729.29	1222.38
1730.31	1230.4
1731.33	1206.42
1732.36	1196.43
1733.38	1232.45
1734.4	1200.47
1735.43	1274.48
1736.45	1188.5
1737.47	1212.52
1738.49	1222.54
1739.52	1188.55
1740.54	1190.57
1741.56	1208.59
1742.58	1208.6
1743.6	1186.62
1744.62	1142.64
1745.65	1172.66
1746.67	1188.67
1747.69	1178.69
1748.71	1164.71
1749.73	1176.72
1750.75	1204.74
1751.77	1194.76
1752.79	1172.77
1753.81	1150.79
1754.83	1200.81
1755.85	1146.83
1756.87	1184.84
1757.89	1226.86
1758.91	1160.88
1759.93	1166.89
1760.95	1160.91
1761.96	1202.93
1762.98	1202.94
1764	1202.96
1765.02	1170.98
1766.04	1199
1767.06	1227.01
1768.07	1185.03
1769.09	1209.05
1770.11	1235.06
1771.13	1261.08
1772.14	1167.1
1773.16	1197.12
1774.18	1171.13
1775.19	1185.15
1776.21	1201.17
1777.23	1195.18
1778.24	1187.2
1779.26	1157.22
1780.28	1187.23
1781.29	1171.25
1782.31	1193.27
1783.32	1163.29
1784.34	1179.3
1785.35	1147.32
1786.37	1195.34
1787.38	1157.35
1788.4	1157.37
1789.41	1193.39
1790.42	1205.41
1791.44	1211.42
1792.45	1203.44
1793.47	1115.46
1794.48	1181.47
1795.49	1183.49
1796.51	1177.51
1797.52	1169.52
1798.53	1173.54
1799.55	1183.56
1800.56	1147.58
1801.57	1197.59
1802.58	1173.61
1803.6	1199.63
1804.61	1183.64
1805.62	1171.66
1806.63	1201.68
1807.64	1173.69
1808.65	1181.71
1809.67	1219.73
1810.68	1179.75
1811.69	1149.76
1812.7	1177.78
1813.71	1133.8
1814.72	1209.81
1815.73	1167.83
1816.74	1215.85
1817.75	1169.86
1818.76	1173.88
1819.77	1153.9
1820.78	1165.92
1821.79	1157.93
1822.8	1145.95
1823.81	1209.97
1824.82	1171.98
1825.83	1100
1826.83	1212.02
1827.84	1162.04
1828.85	1158.05
1829.86	1134.07
1830.87	1130.09
1831.87	1140.1
1832.88	1168.12
1833.89	1202.14
1834.9	1180.15
1835.9	1178.17
1836.91	1112.19
1837.92	1096.21
1838.93	1172.22
1839.93	1102.24
1840.94	1168.26
1841.95	1164.27
1842.95	1154.29
1843.96	1204.31
1844.96	1184.33
1845.97	1166.34
1846.97	1170.36
1847.98	1156.38
1848.98	1148.39
1849.99	1144.41
1850.99	1106.43
1852	1112.44
1853	1178.46
1854.01	1166.48
1855.01	1172.5
1856.02	1166.51
1857.02	1156.53
1858.02	1106.55
1859.03	1148.56
1860.03	1168.58
1861.03	1160.6
1862.04	1114.61
1863.04	1102.63
1864.04	1140.65
1865.05	1094.67
1866.05	1072.68
1867.05	1140.7
1868.05	1162.72
1869.06	1164.73
1870.06	1104.75
1871.06	1124.77
1872.06	1108.79
1873.06	1156.8
1874.06	1140.82
1875.07	1082.84
1876.07	1146.85
1877.07	1088.87
1878.07	1126.89
1879.07	1142.9
1880.07	1124.92
1881.07	1142.94
1882.07	1160.96
1883.07	1128.97
1884.07	1170.99
1885.07	1119.01
1886.07	1123.02
1887.07	1103.04
1888.07	1117.06
1889.07	1155.07
1890.06	1085.09
1891.06	1109.11
1892.06	1105.13
1893.06	1157.14
1894.06	1129.16
1895.06	1115.18
1896.05	1117.19
1897.05	1123.21
1898.05	1095.23
1899.05	1095.25
1900.04	1137.26
1901.04	1107.28
1902.04	1137.3
1903.03	1163.31
1904.03	1089.33
1905.03	1133.35
1906.02	1137.36
1907.02	1135.38
1908.02	1089.4
1909.01	1131.42
1910.01	1159.43
1911	1119.45
1912	1167.47
1913	1097.48
1913.99	1135.5
1914.98	1181.52
1915.98	1121.53
1916.97	1117.55
1917.97	1165.57
1918.96	1131.59
1919.96	1107.6
1920.95	1103.62
1921.95	1101.64
1922.94	1085.65
1923.93	1125.67
1924.93	1113.69
1925.92	1127.71
1926.91	1129.72
1927.91	1125.74
1928.9	1091.76
1929.89	1133.77
1930.88	1097.79
1931.88	1129.81
1932.87	1071.82
1933.86	1097.84
1934.85	1153.86
1935.84	1113.88
1936.84	1117.89
1937.83	1113.91
1938.82	1165.93
1939.81	1117.94
1940.8	1171.96
1941.79	1137.98
1942.78	1133.99
1943.77	1162.01
1944.76	1082.03
1945.75	1122.05
1946.74	1112.06
1947.73	1092.08
1948.72	1078.1
1949.71	1126.11
1950.7	1092.13
1951.69	1122.15
1952.68	1110.17
1953.67	1112.18
1954.66	1126.2
1955.65	1106.22
1956.64	1110.23
1957.62	1102.25
1958.61	1136.27
1959.6	1050.28
1960.59	1122.3
1961.58	1102.32
1962.56	1074.34
1963.55	1106.35
1964.54	1104.37
1965.53	1124.39
1966.51	1086.4
1967.5	1064.42
1968.49	1154.44
1969.47	1088.45
1970.46	1110.47
1971.45	1124.49
1972.43	1104.51
1973.42	1094.52
1974.4	1110.54
1975.39	1116.56
1976.37	1102.57
1977.36	1096.59
1978.35	1074.61
1979.33	1102.63
1980.32	1044.64
1981.3	1142.66
1982.29	1074.68
1983.27	1088.69
1984.25	1084.71
1985.24	1106.73
1986.22	1102.74
1987.21	1098.76
1988.19	1098.78
1989.17	1076.8
1990.16	1096.81
1991.14	1096.83
1992.12	1096.85
1993.11	1084.86
1994.09	1072.88
1995.07	1146.9
1996.05	1066.91
1997.04	1116.93
1998.02	1096.95
1999	1118.97
1999.98	1072.98

## Sheet: Figure6e
Distribution of elements at different distances from the Zn surface
1 m ZnSO4+0.1 m HTFSI						1 m ZnSO4
F of TFSI-		O of H2O		O of SO42-		O of H2O		O of SO42-
1.25	0.03344	0.15	-0.00236	2.85	0.00127	0.15	0.16719	0.45	0.00836
1.35	0.03344	0.25	0.00364	2.95	0.00229	0.25	1.31241	0.55	0
1.45	0.05852	0.35	0.00286	3.05	0.00436	0.35	3.92888	0.65	0.01672
1.55	0.00836	0.45	-0.00343	3.15	0.00697	0.45	5.19114	0.75	0.02508
1.65	0.00836	0.55	0	3.25	0.01134	0.55	5.66762	0.85	0.03344
1.75	0.03344	0.65	0	3.35	0.01837	0.65	4.8484	0.95	0.03344
1.85	0.03344	0.75	-0.0015	3.45	0.02078	0.75	4.18802	1.05	0.05016
1.95	0.05852	0.85	-0.00404	3.55	0.02186	0.85	3.48584	1.15	0.02508
2.05	0.08359	0.95	0.0044	3.65	0.0208	0.95	2.99264	1.25	0.00836
2.15	0.13375	1.05	0.0288	3.75	0.01608	1.05	2.54123	1.35	0.02508
2.25	0.16719	1.15	0.04808	3.85	0.01197	1.15	2.7335	1.45	0.01672
2.35	0.15883	1.25	0.0327	3.95	0.01107	1.25	2.47436	1.55	0.05016
2.45	0.2257	1.35	0.02376	4.05	0.01026	1.35	2.49108	1.65	0.08359
2.55	0.1839	1.45	0.01471	4.15	0.00727	1.45	2.44092	1.75	0.09195
2.65	0.2257	1.55	0.00941	4.25	0.00914	1.55	2.70842	1.85	0.09195
2.75	0.36781	1.65	0.00545	4.35	0.00771	1.65	3.80349	1.95	0.14211
2.85	0.37617	1.75	0.000814958	4.45	0.00799	1.75	4.03755	2.05	0.1839
2.95	0.24242	1.85	0.00207	4.55	0.00862	1.85	4.82333	2.15	0.15883
3.05	0.12539	1.95	0.00257	4.65	0.00895	1.95	4.95708	2.25	0.29258
3.15	0.2257	2.05	0.00474	4.75	0.00932	2.05	4.8484	2.35	0.23406
3.25	0.16719	2.15	0.00437	4.85	0.00957	2.15	4.37192	2.45	0.44304
3.35	0.21734	2.25	0.00366	4.95	0.00997	2.25	4.88184	2.55	0.58515
3.45	0.29258	2.35	0.01029	5.05	0.01753	2.35	4.78153	2.65	0.58515
3.55	0.29258	2.45	0.0106	5.15	0.01622	2.45	4.95708	2.75	0.4932
3.65	0.34273	2.55	0.00993	5.25	0.01487	2.55	4.8902	2.85	0.42633
3.75	0.30929	2.65	0.01335	5.35	0.01662	2.65	5.09082	2.95	0.52664
3.85	0.32601	2.75	0.01088	5.45	0.02138	2.75	4.83169	3.05	0.39289
3.95	0.28422	2.85	0.01339	5.55	0.01751	2.85	4.8484	3.15	0.2675
4.05	0.33437	2.95	0.01544	5.65	0.02035	2.95	4.22146	3.25	0.20898
4.15	0.35945	3.05	0.01583	5.75	0.01838	3.05	4.53911	3.35	0.1839
4.25	0.33437	3.15	0.01889	5.85	0.01615	3.15	4.07935	3.45	0.2257
4.35	0.30929	3.25	0.02398	5.95	0.01148	3.25	3.66974	3.55	0.19226
4.45	0.19226	3.35	0.02346	6.05	0.0126	3.35	3.56943	3.65	0.10867
4.55	0.15047	3.45	0.02111	6.15	0.01318	3.45	3.56107	3.75	0.08359
4.65	0.17555	3.55	0.02449	6.25	0.01175	3.55	3.4524	3.85	0.0418
4.75	0.15883	3.65	0.02227	6.35	0.01273	3.65	3.26849	3.95	0.03344
4.85	0.2257	3.75	0.02403	6.45	0.01148	3.75	3.01771	4.05	0.08359
4.95	0.25914	3.85	0.01421	6.55	0.01022	3.85	3.39388	4.15	0.05852
5.05	0.25078	3.95	0.01242	6.65	0.00873	3.95	3.85365	4.25	0.09195
5.15	0.20898	4.05	0.00894	6.75	0.00936	4.05	3.862	4.35	0.1839
5.25	0.15047	4.15	0.00526	6.85	0.01021	4.15	4.02083	4.45	0.29258
5.35	0.24242	4.25	0.00432	6.95	0.00926	4.25	4.24653	4.55	0.25914
5.45	0.2257	4.35	0.00777	7.05	0.0085	4.35	4.24653	4.65	0.41797
5.55	0.09195	4.45	0.00289	7.15	0.00708	4.45	4.64778	4.75	0.33437
5.65	0.24242	4.55	0.00377	7.25	0.00777	4.55	4.48059	4.85	0.32601
5.75	0.13375	4.65	0.00784	7.35	0.00895	4.65	4.69794	4.95	0.25078
5.85	0.12539	4.75	0.00569	7.45	0.00697	4.75	5.1995	5.05	0.09195
5.95	0.05016	4.85	0.00834	7.55	0.01051	4.85	5.05739	5.15	0.14211
6.05	0.07523	4.95	0.00941	7.65	0.01209	4.95	5.26637	5.25	0.0418
6.15	0.08359	5.05	0.01017	7.75	0.009	5.05	4.82333	5.35	0.07523
6.25	0.02508	5.15	0.00971	7.85	0.01013	5.15	4.63106	5.45	0.10031
6.35	0.05852	5.25	0.01021	7.95	0.00846	5.25	4.28833	5.55	0.07523
6.45	0.0418	5.35	0.01383	8.05	0.01214	5.35	4.31341	5.65	0.12539
6.55	0.05852	5.45	0.01626	8.15	0.01129	5.45	4.17966	5.75	0.10867
6.65	0.02508	5.55	0.01747	8.25	0.01144	5.55	4.22981	5.85	0.2257
6.75	0.05852	5.65	0.02167	8.35	0.00806	5.65	4.30505	5.95	0.20898
6.85	0.05016	5.75	0.01687	8.45	0.00818	5.75	3.74497	6.05	0.19226
6.95	0.11703	5.85	0.01778	8.55	0.01088	5.85	4.14622	6.15	0.20062
7.05	0.10867	5.95	0.0148	8.65	0.01166	5.95	4.26325	6.25	0.24242
7.15	0.06687	6.05	0.01299	8.75	0.01256	6.05	4.22981	6.35	0.20062
7.25	0.05016	6.15	0.01366	8.85	0.01238	6.15	3.95396	6.45	0.20898
7.35	0.01672	6.25	0.01514	8.95	0.01333	6.25	4.09607	6.55	0.10867
7.45	0.00836	6.35	0.01267	9.05	0.01487	6.35	4.04591	6.65	0.13375
		6.45	0.01093	9.15	0.01256	6.45	3.78677	6.75	0.24242
		6.55	0.01235	9.25	0.01354	6.55	4.03755	6.85	0.17555
		6.65	0.01749	9.35	0.01386	6.65	4.06263	6.95	0.21734
		6.75	0.01937	9.45	0.0148	6.75	4.07935	7.05	0.21734
		6.85	0.01309	9.55	0.01588	6.85	4.55583	7.15	0.1839
		6.95	0.01358	9.65	0.01749	6.95	4.84005	7.25	0.19226
		7.05	0.01189	9.75	0.01617	7.05	4.42208	7.35	0.16719
		7.15	0.01523	9.85	0.02163	7.15	4.22146	7.45	0.2257
		7.25	0.01358	9.95	0.01736	7.25	4.30505	7.55	0.23406
		7.35	0.01305	10.05	0.01818	7.35	4.41372	7.65	0.2257
		7.45	0.01717	10.15	0.01774	7.45	3.862	7.75	0.2675
		7.55	0.01697	10.25	0.01833	7.55	4.3552	7.85	0.25078
		7.65	0.01537	10.35	0.01714	7.65	3.85365	7.95	0.25078
		7.75	0.01822	10.45	0.01653	7.75	4.13786	8.05	0.29258
		7.85	0.01804	10.55	0.01487	7.85	3.91216	8.15	0.2675
		7.95	0.02082	10.65	0.0148	7.95	4.42208	8.25	0.30929
		8.05	0.01803	10.75	0.01037	8.05	4.4388	8.35	0.2675
		8.15	0.01604	10.85	0.01161	8.15	4.37192	8.45	0.32601
		8.25	0.01532	10.95	0.01137	8.25	4.29669	8.55	0.30929
		8.35	0.01421	11.05	0.0093	8.35	4.04591	8.65	0.24242
		8.45	0.01663	11.15	0.01354	8.45	4.02919	8.75	0.2257
		8.55	0.0172	11.25	0.01398	8.55	4.38864	8.85	0.10867
		8.65	0.01327	11.35	0.0122	8.65	4.61434	8.95	0.06687
		8.75	0.01734	11.45	0.01175	8.75	4.53911	9.05	0.10031
		8.85	0.01841	11.55	0.01148	8.85	4.41372	9.15	0.07523
		8.95	0.02135	11.65	0.01121	8.95	3.82857	9.25	0.10867
		9.05	0.0159	11.75	0.0092	9.05	4.04591	9.35	0.05852
		9.15	0.0174	11.85	0.01084	9.15	3.99575	9.45	0.03344
		9.25	0.02096	11.95	0.01017	9.25	4.77317	9.55	0.02508
		9.35	0.01701	12.05	0.01134	9.35	4.12114	9.65	0.05016
		9.45	0.01506	12.15	0.01046	9.45	4.34685	9.75	0.07523
		9.55	0.01461	12.25	0.00806	9.55	4.38028	9.85	0.15047
		9.65	0.01721	12.35	0.00723	9.65	4.57255	9.95	0.13375
		9.75	0.01364	12.45	0.00423	9.75	4.67286	10.05	0.10867
		9.85	0.0151	12.55	0.00745	9.85	5.09918	10.15	0.14211
		9.95	0.01273	12.65	0.00846	9.95	4.26325	10.25	0.10031
		10.05	0.0134	12.75	0.00911	10.05	4.6227	10.35	0.08359
		10.15	0.01579	12.85	0.0065	10.15	4.3552	10.45	0.10031
		10.25	0.01549	12.95	0.00816	10.25	4.82333	10.55	0.12539
		10.35	0.01427	13.05	0.00905	10.35	4.33849	10.65	0.10867
		10.45	0.01654	13.15	0.01088	10.45	4.73137	10.75	0.09195
		10.55	0.01333	13.25	0.00889	10.55	4.72301	10.85	0.10867
		10.65	0.01481	13.35	0.00866	10.65	4.36356	10.95	0.10031
		10.75	0.01644	13.45	0.00771	10.75	4.16294	11.05	0.16719
		10.85	0.01913	13.55	0.00866	10.85	3.92052	11.15	0.14211
		10.95	0.01726	13.65	0.00618	10.95	3.96232	11.25	0.10867
		11.05	0.01845	13.75	0.00522	11.05	4.48059	11.35	0.10031
		11.15	0.01615	13.85	0.00806	11.15	3.97904	11.45	0.17555
		11.25	0.01933	13.95	0.01032	11.25	4.01247	11.55	0.12539
		11.35	0.01616	14.05	0.00697	11.35	3.43568	11.65	0.2257
		11.45	0.02078	14.15	0.00818	11.45	3.61958	11.75	0.20062
		11.55	0.01981	14.25	0.00678	11.55	3.7199	11.85	0.23406
		11.65	0.0191	14.35	0.00873	11.65	3.81185	11.95	0.28422
		11.75	0.01611	14.45	0.00727	11.75	4.07935	12.05	0.17555
		11.85	0.01839	14.55	0.00742	11.85	4.1713	12.15	0.31765
		11.95	0.01226	14.65	0.00852	11.95	4.13786	12.25	0.30094
		12.05	0.0172	14.75	0.0084	12.05	4.24653	12.35	0.25078
		12.15	0.01606	14.85	0.00777	12.15	3.97068	12.45	0.20898
		12.25	0.01551	14.95	0.00753	12.25	4.16294	12.55	0.29258
		12.35	0.01699	15.05	0.00598	12.35	4.67286	12.65	0.38453
		12.45	0.01671	15.15	0.00395	12.45	3.68646	12.75	0.27586
		12.55	0.01424	15.25	0.00496	12.55	4.1295	12.85	0.25914
		12.65	0.01219	15.35	0.00229	12.65	3.81185	12.95	0.21734
		12.75	0.01339	15.45	0.00336	12.75	3.64466	13.05	0.16719
		12.85	0.01548	15.55	0.00229	12.85	3.62794	13.15	0.25078
		12.95	0.01407	15.65	0.00336	12.95	3.46076	13.25	0.1839
		13.05	0.01478	15.75	0.00229	13.05	3.43568	13.35	0.25914
		13.15	0.01941	20		13.15	3.26849	13.45	0.27586
		13.25	0.01907			13.25	3.61123	13.55	0.40125
		13.35	0.01951			13.35	3.34373	13.65	0.31765
		13.45	0.01279			13.45	3.64466	13.75	0.41797
		13.55	0.01675			13.55	3.21834	13.85	0.31765
		13.65	0.01118			13.65	3.50255	13.95	0.40961
		13.75	0.01342			13.75	3.1849	14.05	0.52664
		13.85	0.01195			13.85	3.02607	14.15	0.57679
		13.95	0.01524			13.95	2.81709	14.25	0.60187
		14.05	0.00846			14.05	2.51615	14.35	0.64367
		14.15	0.01095			14.15	2.53287	14.45	0.72726
		14.25	0.01002			14.25	2.75857	14.55	0.48484
		14.35	0.01268			14.35	2.466	14.65	0.52664
		14.45	0.00981			14.45	2.55795	14.75	0.37617
		14.55	0.00751			14.55	2.34897	14.85	0.30094
		14.65	0.01272			14.65	2.49108	14.95	0.42633
		14.75	0.00524			14.75	2.23194	15.05	0.4514
		14.85	0.00719			14.85	2.1985	15.15	0.40125
		14.95	0.0065			14.95	2.09819	15.25	0.30929
		15.05	0.0051			15.05	2.05639	15.35	0.20062
		15.15	0.00806			15.15	2.0146	15.45	0.2675
		15.25	0.00527			15.25	1.73874	15.55	0.24242
		15.35	0.0059			15.35	1.7053	15.65	0.24242
		15.45	0.00475			15.45	1.77218	15.75	0.20898
		15.55	0.00274			15.55	1.50468	15.85	0.30094
		15.65	0.00163			15.65	1.50468	15.95	0.43468
		15.75	-0.00064128			15.75	1.14523	16.05	0.48484
		15.85	0.00225			15.85	1.24554	16.15	0.4932
		15.95	-0.000643738			15.95	1.10343	16.25	0.48484
		16.05	-0.000154338			16.05	1.06163	16.35	0.35109
		16.15	-0.000351484			16.15	1.03656	16.45	0.34273
		16.25	-0.000411038			16.25	0.7189	16.55	0.37617
		16.35	-0.000938648			16.35	0.73562	16.65	0.39289
		16.45	-0.00279			16.45	0.69382	16.75	0.32601
		16.55	-0.00363			16.55	0.72726	16.85	0.29258
		16.65	-0.00354			16.65	0.74398	16.95	0.17555
		16.75	-0.00351			16.75	0.65203	17.05	0.14211
		16.85	-0.00419			16.85	0.535	17.15	0.11703
		16.95	-0.00364			16.95	0.40961	17.25	0.10867
		17.05	-0.00445			17.05	0.4514	17.35	0.10867
		17.15	-0.00517			17.15	0.37617	17.45	0.07523
		17.25	-0.0037			17.25	0.42633	17.55	0.05852
		17.35	-0.00382			17.35	0.43468	17.65	0.0418
		17.45	-0.00352			17.45	0.24242	17.75	0.06687
		17.55	-0.00436			17.55	0.25914	17.85	0.02508
		17.65	-0.0037			17.65	0.1839	17.95	0.05016
		17.75	-0.00361			17.75	0.09195	18.05	0.0418
		17.85	-0.00346			17.85	0.14211	18.15	0.03344
		17.95	-0.00363			17.95	0.11703	18.25	0.02508
		18.05	-0.00329			18.05	0.09195	18.35	0.01672
		18.15	-0.00367			18.15	0.08359	18.45	0
		18.25	-0.00437			18.25	0.05852	18.55	0.00836
		18.35	-0.00341			18.35	0.02508	18.65	0
		18.45	-0.00311			18.45	0.0418	18.75	0.00836
		18.55	-0.0025			18.55	0.05016	20	0.00836
		18.65	-0.00281			18.65	0.05016
		18.75	-0.00236			18.75	0.0418
		18.85	-0.00201			18.85	0.03344
		18.95	-0.00236			18.95	0.02508
		19.05	-0.0015			19.05	0.01672
		19.15	-0.0015			19.15	0.01672
		19.25	-0.00201			19.25	0.02508
		19.35	-0.0015			19.35	0.01672
		19.45	-0.00179			19.45	0.01672
		19.55	0			19.55	0.01672
		19.65	-0.0015
		19.75	-0.0011
